# Supplementary material for: Evaluation of Cas13d as a tool for genetic interaction mapping
Source: Nat Commun. 2025 Feb 14;16:1631. doi: 10.1038/s41467-025-56747-4 (PMC11828948; doi:10.1038/s41467-025-56747-4)
Supplement: Supplementary file 3 — Supplementary Data 1 [file 41467_2025_56747_MOESM3_ESM.xlsx]

## Sheet: U6-g1-g2 gRNA
Gene_name	gRNA_name	gRNA_sequence
ABL1	ABL1_1	CCACAGATAAAATTCGAGGACAG
ABL1	ABL1_10	ACGTGTAAAATATAGTGGCACAT
ABL1	ABL1_11	CACAAAATCATACAGTGCAACGA
ABL1	ABL1_12	AATTAAATAAGACATTCGCCCAG
ABL1	ABL1_13	ATCTCCAACATTTTCCCGCGCCA
ABL1	ABL1_14	AGCAATACTCCAAATGCCCAGAC
ABL1	ABL1_15	CGCCACTTAGAAAAGAGCGTCTA
ABL1	ABL1_16	GAACCGCATAAAACGATCCAGAG
ABL1	ABL1_17	AATGATGATGAACCAACTCGGCC
ABL1	ABL1_18	GAAAAAGACAGTCCACATCAGCC
ABL1	ABL1_19	CAGAAACAAAATGCACTGGACCC
ABL1	ABL1_2	CAAAGTCAGATGCTACTGGCCGC
ABL1	ABL1_20	GTCACTGATTTCCTTCACCGAAC
ABL1	ABL1_21	AGAACTCAGAAAAGTGAAGGCTG
ABL1	ABL1_22	AAAACATTGCAGTGTGGACCCCC
ABL1	ABL1_23	TGATTATAGCCTAAGACCCGGAG
ABL1	ABL1_24	CAAACGTAGGTAGTAGAGCTGGA
ABL1	ABL1_25	CACCCAAATCAAGAGCTGTCCTG
ABL1	ABL1_26	TTCACAGCATCAACCAGACTCGT
ABL1	ABL1_27	CCTTCTTGGATTTGCAGCCCACC
ABL1	ABL1_3	ACAAAATGCACTGGACCCCGAGA
ABL1	ABL1_4	ATTAAATAAGACATTCGCCCAGT
ABL1	ABL1_5	CCACAAAATCATACAGTGCAACG
ABL1	ABL1_6	GTGTAAAATATAGTGGCACATCA
ABL1	ABL1_7	CACAGATAAAATTCGAGGACAGA
ABL1	ABL1_8	AAAGTCAGATGCTACTGGCCGCT
ABL1	ABL1_9	GAAACATGTCTTCAGCACACGAC
GAB2	GAB2_1	ATAACTTAAGTGATTAGGCACCA
GAB2	GAB2_10	TCAGACAGAAGGTAATAGCGCCT
GAB2	GAB2_11	TCAGCCTGATTGAAGCCACAGAT
GAB2	GAB2_12	ATCAAGGACTTAAGGAGACACCA
GAB2	GAB2_13	CCATAAATCACATGACAGCCTGG
GAB2	GAB2_14	AAACACAAAACTATCCTGCAGCT
GAB2	GAB2_15	AGAAACTGGAGACAGCAGCCATT
GAB2	GAB2_16	CAAACAGTGACAATTCTGCGTGA
GAB2	GAB2_17	GTCCTCTTCTGTCTCAGCCACCA
GAB2	GAB2_18	AGATTCGATTTGAACACCTCAGT
GAB2	GAB2_19	ACCACAGCAAAAACATGACCCAC
GAB2	GAB2_2	AGTTACCAGAATAGGGGGCTGGA
GAB2	GAB2_20	AAGTTCAGGTTGATGATCCGCAG
GAB2	GAB2_21	ATTTCAAGACACAAGTAGCCAAC
GAB2	GAB2_22	TAAAAACATTCAGATCCCCCACC
GAB2	GAB2_23	GGAAACATTTCTCAGGGAGTCTG
GAB2	GAB2_24	TTAACTTCTACATTGGAAACCAC
GAB2	GAB2_25	GGAACATCCATATTGTCTACCAG
GAB2	GAB2_26	CCGCTCATCCGGCCACTCCGCAG
GAB2	GAB2_27	GCCAGATAATCAACGCTGCCGGT
GAB2	GAB2_3	CACCATAAATCACATGACAGCCT
GAB2	GAB2_4	CAGACAGAAGGTAATAGCGCCTC
GAB2	GAB2_5	CAAACACAAAACTATCCTGCAGC
GAB2	GAB2_6	CCACAGCAAAAACATGACCCACT
GAB2	GAB2_7	AACTTAAGTGATTAGGCACCAAC
GAB2	GAB2_8	TAGTTACCAGAATAGGGGGCTGG
GAB2	GAB2_9	TCCATTCACTTATTGGAACACCA
NF1	NF1_1	AAAGCAAGAAACAAGGCAGTCAA
NF1	NF1_10	CACACAGAAGATTATAGGCAGCT
NF1	NF1_11	TTAGAAAGGTTAAGGTTGGCAGT
NF1	NF1_12	TTATAAAACAGGAAGTGCAGCAT
NF1	NF1_13	AACGAACTAGATTTGACAGCCAT
NF1	NF1_14	GGATTCTTCATGGTACACCACAC
NF1	NF1_15	CACCATTAAGGACAACAGCCGAT
NF1	NF1_16	AAAAAGTTAAAGAAAAGGCAGCA
NF1	NF1_17	TGTTTGCTTTGAAAACGGTCCTG
NF1	NF1_18	AGCAAAATAGCATAACACCCACT
NF1	NF1_19	ACAGCAAGAAATGTTGAGACCCA
NF1	NF1_2	ATTAGAAAGGTTAAGGTTGGCAG
NF1	NF1_20	GTTTCTTCATCAATTCCAGGCAG
NF1	NF1_21	TTTAAAATAGTAGTGAGGCCGCT
NF1	NF1_22	AGCACAAACAAGTCACAGCACCG
NF1	NF1_23	CATTAAAACCAAAACTTTGCAGG
NF1	NF1_24	CGAAAGCAAGAAACAAGGCAGTC
NF1	NF1_25	AAGCAAGAATGAAGACAGTCAGC
NF1	NF1_26	TGGGAAGTTGCAAGTGAGGTCAT
NF1	NF1_27	TAGCAGCAATTCTAACAGCCCCC
NF1	NF1_3	CTAGAACAGTAAGAAGCAGCGCC
NF1	NF1_4	TTAGAAAACATGTTCCAGAGCAG
NF1	NF1_5	GAAACTTAACAATAAGCTCAGCA
NF1	NF1_6	AAACGAACTAGATTTGACAGCCA
NF1	NF1_7	TCACAAAATCATTGAAAGGCCGC
NF1	NF1_8	AAACTTAACAATAAGCTCAGCAT
NF1	NF1_9	GCTAGAACAGTAAGAAGCAGCGC
PTPN1	PTPN1_1	GACTTAAAAACAACAAGCCCAGC
PTPN1	PTPN1_10	TGCTACTATATATACACACCCAA
PTPN1	PTPN1_11	ATGTCTGAGTTACAGCAAGACCC
PTPN1	PTPN1_12	TCAGCCAGACAGAAGGTTCCAGA
PTPN1	PTPN1_13	CTTAAGGCATATAGCAGAGCAGC
PTPN1	PTPN1_14	CGACAATGACTTCAGCAACAGGC
PTPN1	PTPN1_15	AACCCATCATGAATATGGCAAGT
PTPN1	PTPN1_16	AAAATGTGAAAATGCTGGCAAGA
PTPN1	PTPN1_17	AAAATGGTTTATTCCATGGCCAT
PTPN1	PTPN1_18	TCCCTAAATCATGTCCAGAGCGT
PTPN1	PTPN1_19	ACCATCTCCCAAAAGTGACCGCA
PTPN1	PTPN1_2	TTAAGGCATATAGCAGAGCAGCT
PTPN1	PTPN1_20	TACATGCATTCTAATACACACGG
PTPN1	PTPN1_21	ACACCTCGAATGTTCCCACCACA
PTPN1	PTPN1_22	GAAGTCACTAGAGTGTCATGCCA
PTPN1	PTPN1_23	ATGTGTAACAAGGTGGAGAGCCA
PTPN1	PTPN1_24	ACAGAAGACCCTGAGACACTCCC
PTPN1	PTPN1_25	CTCTGTTGAGCATGACGACACCC
PTPN1	PTPN1_26	AGAAAGTTCAAGAATGAGGCTGG
PTPN1	PTPN1_27	TAAGCCTTATCCACACCTCACCA
PTPN1	PTPN1_3	AAGAAAGTTCAAGAATGAGGCTG
PTPN1	PTPN1_4	ATGCTACTATATATACACACCCA
PTPN1	PTPN1_5	AGCGACAATGACTTCAGCAACAG
PTPN1	PTPN1_6	CAAAATGTGAAAATGCTGGCAAG
PTPN1	PTPN1_7	ACTTAAAAACAACAAGCCCAGCT
PTPN1	PTPN1_8	TGTTTCTTATTAAATACCCACGT
PTPN1	PTPN1_9	GCCATGTAATGATCAGGTCATGC
SOS1	SOS1_1	AAGTTCAAAGTAATGGAGACAGT
SOS1	SOS1_10	AAAGTTCAAAGTAATGGAGACAG
SOS1	SOS1_11	GAGCATCATCATTAGACTCGAGA
SOS1	SOS1_12	TAAACCTATTCACAGCAGCAGAA
SOS1	SOS1_13	TTCTTACATCAAAGACCGACCGA
SOS1	SOS1_14	TGCAAATAAAGTGCTGCCCCAGG
SOS1	SOS1_15	AAATTCCAAAGAAAGGCACACAT
SOS1	SOS1_16	TAAACATAATTTGATGCCCAACA
SOS1	SOS1_17	CGATCATGAAAACCAGGTCGCAA
SOS1	SOS1_18	CTCAATAATTCGACTCACCACAG
SOS1	SOS1_19	GACGTAAAAGTGTCGCCCACCAA
SOS1	SOS1_2	CCATCAATACCTTGTCAGCACAC
SOS1	SOS1_20	AAACAATTTTGAATTGGAGACAA
SOS1	SOS1_21	ATGCCAGAAAAATAACAGCCGTT
SOS1	SOS1_22	AATAATTTAATATATGCCAGCCA
SOS1	SOS1_23	TCCATCAATACCTTGTCAGCACA
SOS1	SOS1_24	TGAAATTAATGTTTTAGGACGCT
SOS1	SOS1_25	CATATTAGATGTATAGACCACAC
SOS1	SOS1_26	CTGACTATAAAACCGACATGCAG
SOS1	SOS1_27	CTGTAAAGATATCAATGCTGCCA
SOS1	SOS1_3	TTCACCAGATATTTGCACCCCAA
SOS1	SOS1_4	ATAATTTAATATATGCCAGCCAA
SOS1	SOS1_5	AGAGCATCATCATTAGACTCGAG
SOS1	SOS1_6	AATGCCAGAAAAATAACAGCCGT
SOS1	SOS1_7	ACTTATAGATGATACAGAAGCAG
SOS1	SOS1_8	TTTCTTACATAATTCCCAACCAG
SOS1	SOS1_9	CGACATACATTTAATACTCGCAG
SPRED2	SPRED2_1	CCCATGAAGAAAATGCAACCCAC
SPRED2	SPRED2_10	CATACAGTGATAGAGCATGCTGT
SPRED2	SPRED2_11	CAAACTTCCTATTATCGACCTTC
SPRED2	SPRED2_12	TACAGATTGTTAATAGTACAGGA
SPRED2	SPRED2_13	CATAGCATTCCAATACCACCAGT
SPRED2	SPRED2_14	CATTTTCTTGTTCACCTAGACGC
SPRED2	SPRED2_15	GCTAAAGATAGAAACTGCAGCTT
SPRED2	SPRED2_16	CAAGGCAATAAGAGCCATCCACC
SPRED2	SPRED2_17	TGAAACGTTGGATTGGCTTTGGT
SPRED2	SPRED2_18	TAACAACTAAATAGAGGTGACAA
SPRED2	SPRED2_19	AAAATCAACTACAAAACCCACCG
SPRED2	SPRED2_2	ACCATGGATGAGAAAGCCGCTTC
SPRED2	SPRED2_20	TTACTCCCCTGTCAAAGGCTCGG
SPRED2	SPRED2_21	TACAAGTTTGTTAACTAGCTCAC
SPRED2	SPRED2_22	ACACGCACAATATAGCTGTCATC
SPRED2	SPRED2_23	CCAAAGTCTGAGGAGTCCACGTA
SPRED2	SPRED2_24	GACGTATTTACATAAATGTCCCC
SPRED2	SPRED2_25	GAATGAATTATGCTTCAGGCACT
SPRED2	SPRED2_26	TGCATGACCTTACAGACCCCGAC
SPRED2	SPRED2_27	CCCATTAATATAAAATAGCCAGG
SPRED2	SPRED2_3	ACATACAGTGATAGAGCATGCTG
SPRED2	SPRED2_4	ACAAGGCAATAAGAGCCATCCAC
SPRED2	SPRED2_5	ACTTCCTATTATCGACCTTCCAG
SPRED2	SPRED2_6	CCATTAATATAAAATAGCCAGGG
SPRED2	SPRED2_7	CCATGAAGAAAATGCAACCCACC
SPRED2	SPRED2_8	TCACCATGGATGAGAAAGCCGCT
SPRED2	SPRED2_9	ATACATAATAACTGACTGCAGGC
NTC	NTC_16	CAATTTATCTTTGGAACGGAGCG
NTC	NTC_17	TTCTTCGGCTTAGACCAGTGCGG
NTC	NTC_18	GGGGATGCATAGTGCCAAGAGCA
NTC	NTC_19	TCGGGCCCCAGAGTACTAGGCAC
NTC	NTC_20	AACTGTGACGATAACGCCACATG
NTC	NTC_21	GGTGTACCGCATTTAAGGTACGA
NTC	NTC_22	GTCGGTTACTGCCCGGGAAGTTG
NTC	NTC_23	ATCGACCGACCGTGAAGATACAC
NTC	NTC_24	TCGTCGTAACGAGATGTATTCTA
NTC	NTC_25	CACCTGACTCAACTTAGTTGGTA
NTC	NTC_26	AAATTACCAAGCGGGCGAGACTA
NTC	NTC_27	CCGTCGCTATGCTCTATAGGGTT
NTC	NTC_28	TCTATCTGACACGGGATCAGCCT
NTC	NTC_29	GGAGTAAGCTGTCGTGGACAAAT
NTC	NTC_30	TACTTACCTAATGCGCGGTAGAT
NTC	NTC_1	ACGCTACGAAGCTTATGGCACTG
NTC	NTC_2	CATCCGCCCTGAATATTCACAAT
NTC	NTC_3	CTACCATATTGACCCGCGCCCGG
NTC	NTC_4	CTCGGAAGACCGGAACGCGGGTG
NTC	NTC_5	ACATATGCGTCAATACTCCCCAG
NTC	NTC_6	GCTGGGTGACGCGATTCATGTTA
NTC	NTC_7	AAAGCTAGTCGGCTTAGGGTCGG
NTC	NTC_8	GTCGTAGCGCTAGGGTGGCCTTC
NTC	NTC_9	GCTGTAGAGCGACGACCTGTTAC
NTC	NTC_10	CGGGGTCGTGCAATGTCCGGCTC
NTC	NTC_11	GGCAAGTGTGGTTACGCCGTATT
NTC	NTC_12	GCTGTGGCGGCCGGCTGTGAAAC
NTC	NTC_13	AATGAACCAGTTGAGCGCCAGGA
NTC	NTC_14	ATAATACTACCACCGTCTGCGTA
NTC	NTC_15	AAGGTTCGGCACTACCACCGCAA

## Sheet: U6-g1-U6-g2 gRNA
Gene_name	gRNA_name	gRNA_sequence
ABL1	ABL1_1	CCACAGATAAAATTCGAGGACAG
ABL1	ABL1_10	ACGTGTAAAATATAGTGGCACAT
ABL1	ABL1_11	CACAAAATCATACAGTGCAACGA
ABL1	ABL1_12	AATTAAATAAGACATTCGCCCAG
ABL1	ABL1_13	ATCTCCAACATTTTCCCGCGCCA
ABL1	ABL1_14	AGCAATACTCCAAATGCCCAGAC
ABL1	ABL1_15	CGCCACTTAGAAAAGAGCGTCTA
ABL1	ABL1_16	GAACCGCATAAAACGATCCAGAG
ABL1	ABL1_17	AATGATGATGAACCAACTCGGCC
ABL1	ABL1_18	GAAAAAGACAGTCCACATCAGCC
ABL1	ABL1_19	CAGAAACAAAATGCACTGGACCC
ABL1	ABL1_2	CAAAGTCAGATGCTACTGGCCGC
ABL1	ABL1_20	GTCACTGATTTCCTTCACCGAAC
ABL1	ABL1_21	AGAACTCAGAAAAGTGAAGGCTG
ABL1	ABL1_22	AAAACATTGCAGTGTGGACCCCC
ABL1	ABL1_23	TGATTATAGCCTAAGACCCGGAG
ABL1	ABL1_24	CAAACGTAGGTAGTAGAGCTGGA
ABL1	ABL1_25	CACCCAAATCAAGAGCTGTCCTG
ABL1	ABL1_26	TTCACAGCATCAACCAGACTCGT
ABL1	ABL1_27	CCTTCTTGGATTTGCAGCCCACC
ABL1	ABL1_3	ACAAAATGCACTGGACCCCGAGA
ABL1	ABL1_4	ATTAAATAAGACATTCGCCCAGT
ABL1	ABL1_5	CCACAAAATCATACAGTGCAACG
ABL1	ABL1_6	GTGTAAAATATAGTGGCACATCA
ABL1	ABL1_7	CACAGATAAAATTCGAGGACAGA
ABL1	ABL1_8	AAAGTCAGATGCTACTGGCCGCT
ABL1	ABL1_9	GAAACATGTCTTCAGCACACGAC
GAB2	GAB2_1	ATAACTTAAGTGATTAGGCACCA
GAB2	GAB2_10	TCAGACAGAAGGTAATAGCGCCT
GAB2	GAB2_11	TCAGCCTGATTGAAGCCACAGAT
GAB2	GAB2_12	ATCAAGGACTTAAGGAGACACCA
GAB2	GAB2_13	CCATAAATCACATGACAGCCTGG
GAB2	GAB2_14	AAACACAAAACTATCCTGCAGCT
GAB2	GAB2_15	AGAAACTGGAGACAGCAGCCATT
GAB2	GAB2_16	CAAACAGTGACAATTCTGCGTGA
GAB2	GAB2_17	GTCCTCTTCTGTCTCAGCCACCA
GAB2	GAB2_18	AGATTCGATTTGAACACCTCAGT
GAB2	GAB2_19	ACCACAGCAAAAACATGACCCAC
GAB2	GAB2_2	AGTTACCAGAATAGGGGGCTGGA
GAB2	GAB2_20	AAGTTCAGGTTGATGATCCGCAG
GAB2	GAB2_21	ATTTCAAGACACAAGTAGCCAAC
GAB2	GAB2_22	TAAAAACATTCAGATCCCCCACC
GAB2	GAB2_23	GGAAACATTTCTCAGGGAGTCTG
GAB2	GAB2_24	TTAACTTCTACATTGGAAACCAC
GAB2	GAB2_25	GGAACATCCATATTGTCTACCAG
GAB2	GAB2_26	CCGCTCATCCGGCCACTCCGCAG
GAB2	GAB2_27	GCCAGATAATCAACGCTGCCGGT
GAB2	GAB2_3	CACCATAAATCACATGACAGCCT
GAB2	GAB2_4	CAGACAGAAGGTAATAGCGCCTC
GAB2	GAB2_5	CAAACACAAAACTATCCTGCAGC
GAB2	GAB2_6	CCACAGCAAAAACATGACCCACT
GAB2	GAB2_7	AACTTAAGTGATTAGGCACCAAC
GAB2	GAB2_8	TAGTTACCAGAATAGGGGGCTGG
GAB2	GAB2_9	TCCATTCACTTATTGGAACACCA
NF1	NF1_1	AAAGCAAGAAACAAGGCAGTCAA
NF1	NF1_10	CACACAGAAGATTATAGGCAGCT
NF1	NF1_11	TTAGAAAGGTTAAGGTTGGCAGT
NF1	NF1_12	TTATAAAACAGGAAGTGCAGCAT
NF1	NF1_13	AACGAACTAGATTTGACAGCCAT
NF1	NF1_14	GGATTCTTCATGGTACACCACAC
NF1	NF1_15	CACCATTAAGGACAACAGCCGAT
NF1	NF1_16	AAAAAGTTAAAGAAAAGGCAGCA
NF1	NF1_17	TGTTTGCTTTGAAAACGGTCCTG
NF1	NF1_18	AGCAAAATAGCATAACACCCACT
NF1	NF1_19	ACAGCAAGAAATGTTGAGACCCA
NF1	NF1_2	ATTAGAAAGGTTAAGGTTGGCAG
NF1	NF1_20	GTTTCTTCATCAATTCCAGGCAG
NF1	NF1_21	TTTAAAATAGTAGTGAGGCCGCT
NF1	NF1_22	AGCACAAACAAGTCACAGCACCG
NF1	NF1_23	CATTAAAACCAAAACTTTGCAGG
NF1	NF1_24	CGAAAGCAAGAAACAAGGCAGTC
NF1	NF1_25	AAGCAAGAATGAAGACAGTCAGC
NF1	NF1_26	TGGGAAGTTGCAAGTGAGGTCAT
NF1	NF1_27	TAGCAGCAATTCTAACAGCCCCC
NF1	NF1_3	CTAGAACAGTAAGAAGCAGCGCC
NF1	NF1_4	TTAGAAAACATGTTCCAGAGCAG
NF1	NF1_5	GAAACTTAACAATAAGCTCAGCA
NF1	NF1_6	AAACGAACTAGATTTGACAGCCA
NF1	NF1_7	TCACAAAATCATTGAAAGGCCGC
NF1	NF1_8	AAACTTAACAATAAGCTCAGCAT
NF1	NF1_9	GCTAGAACAGTAAGAAGCAGCGC
NTC	NTC_15	CAATTTATCTTTGGAACGGAGCG
NTC	NTC_16	TTCTTCGGCTTAGACCAGTGCGG
NTC	NTC_17	GGGGATGCATAGTGCCAAGAGCA
NTC	NTC_18	TCGGGCCCCAGAGTACTAGGCAC
NTC	NTC_19	AACTGTGACGATAACGCCACATG
NTC	NTC_20	GGTGTACCGCATTTAAGGTACGA
NTC	NTC_21	GTCGGTTACTGCCCGGGAAGTTG
NTC	NTC_22	ATCGACCGACCGTGAAGATACAC
NTC	NTC_23	TCGTCGTAACGAGATGTATTCTA
NTC	NTC_24	CACCTGACTCAACTTAGTTGGTA
NTC	NTC_25	AAATTACCAAGCGGGCGAGACTA
NTC	NTC_26	CCGTCGCTATGCTCTATAGGGTT
NTC	NTC_27	TCTATCTGACACGGGATCAGCCT
NTC	NTC_28	GGAGTAAGCTGTCGTGGACAAAT
NTC	NTC_29	TACTTACCTAATGCGCGGTAGAT
NTC	NTC_1	ACGCTACGAAGCTTATGGCACTG
NTC	NTC_2	CATCCGCCCTGAATATTCACAAT
NTC	NTC_3	CTACCATATTGACCCGCGCCCGG
NTC	NTC_4	CTCGGAAGACCGGAACGCGGGTG
NTC	NTC_5	ACATATGCGTCAATACTCCCCAG
NTC	NTC_6	GCTGGGTGACGCGATTCATGTTA
NTC	NTC_7	AAAGCTAGTCGGCTTAGGGTCGG
NTC	NTC_8	GTCGTAGCGCTAGGGTGGCCTTC
NTC	NTC_9	GCTGTAGAGCGACGACCTGTTAC
NTC	NTC_10	CGGGGTCGTGCAATGTCCGGCTC
NTC	NTC_11	GGCAAGTGTGGTTACGCCGTATT
NTC	NTC_12	GCTGTGGCGGCCGGCTGTGAAAC
NTC	NTC_13	AATGAACCAGTTGAGCGCCAGGA
NTC	NTC_14	ATAATACTACCACCGTCTGCGTA
NTC	NTC_15	AAGGTTCGGCACTACCACCGCAA
PTPN1	PTPN1_1	GACTTAAAAACAACAAGCCCAGC
PTPN1	PTPN1_10	TGCTACTATATATACACACCCAA
PTPN1	PTPN1_11	ATGTCTGAGTTACAGCAAGACCC
PTPN1	PTPN1_12	TCAGCCAGACAGAAGGTTCCAGA
PTPN1	PTPN1_13	CTTAAGGCATATAGCAGAGCAGC
PTPN1	PTPN1_14	CGACAATGACTTCAGCAACAGGC
PTPN1	PTPN1_15	AACCCATCATGAATATGGCAAGT
PTPN1	PTPN1_16	AAAATGTGAAAATGCTGGCAAGA
PTPN1	PTPN1_17	AAAATGGTTTATTCCATGGCCAT
PTPN1	PTPN1_18	TCCCTAAATCATGTCCAGAGCGT
PTPN1	PTPN1_19	ACCATCTCCCAAAAGTGACCGCA
PTPN1	PTPN1_2	TTAAGGCATATAGCAGAGCAGCT
PTPN1	PTPN1_20	TACATGCATTCTAATACACACGG
PTPN1	PTPN1_21	ACACCTCGAATGTTCCCACCACA
PTPN1	PTPN1_22	GAAGTCACTAGAGTGTCATGCCA
PTPN1	PTPN1_23	ATGTGTAACAAGGTGGAGAGCCA
PTPN1	PTPN1_24	ACAGAAGACCCTGAGACACTCCC
PTPN1	PTPN1_25	CTCTGTTGAGCATGACGACACCC
PTPN1	PTPN1_26	AGAAAGTTCAAGAATGAGGCTGG
PTPN1	PTPN1_27	TAAGCCTTATCCACACCTCACCA
PTPN1	PTPN1_3	AAGAAAGTTCAAGAATGAGGCTG
PTPN1	PTPN1_4	ATGCTACTATATATACACACCCA
PTPN1	PTPN1_5	AGCGACAATGACTTCAGCAACAG
PTPN1	PTPN1_6	CAAAATGTGAAAATGCTGGCAAG
PTPN1	PTPN1_7	ACTTAAAAACAACAAGCCCAGCT
PTPN1	PTPN1_8	TGTTTCTTATTAAATACCCACGT
PTPN1	PTPN1_9	GCCATGTAATGATCAGGTCATGC
SOS1	SOS1_1	AAGTTCAAAGTAATGGAGACAGT
SOS1	SOS1_10	AAAGTTCAAAGTAATGGAGACAG
SOS1	SOS1_11	GAGCATCATCATTAGACTCGAGA
SOS1	SOS1_12	TAAACCTATTCACAGCAGCAGAA
SOS1	SOS1_13	TTCTTACATCAAAGACCGACCGA
SOS1	SOS1_14	TGCAAATAAAGTGCTGCCCCAGG
SOS1	SOS1_15	AAATTCCAAAGAAAGGCACACAT
SOS1	SOS1_16	TAAACATAATTTGATGCCCAACA
SOS1	SOS1_17	CGATCATGAAAACCAGGTCGCAA
SOS1	SOS1_18	CTCAATAATTCGACTCACCACAG
SOS1	SOS1_19	GACGTAAAAGTGTCGCCCACCAA
SOS1	SOS1_2	CCATCAATACCTTGTCAGCACAC
SOS1	SOS1_20	AAACAATTTTGAATTGGAGACAA
SOS1	SOS1_21	ATGCCAGAAAAATAACAGCCGTT
SOS1	SOS1_22	AATAATTTAATATATGCCAGCCA
SOS1	SOS1_23	TCCATCAATACCTTGTCAGCACA
SOS1	SOS1_24	TGAAATTAATGTTTTAGGACGCT
SOS1	SOS1_25	CATATTAGATGTATAGACCACAC
SOS1	SOS1_26	CTGACTATAAAACCGACATGCAG
SOS1	SOS1_27	CTGTAAAGATATCAATGCTGCCA
SOS1	SOS1_3	TTCACCAGATATTTGCACCCCAA
SOS1	SOS1_4	ATAATTTAATATATGCCAGCCAA
SOS1	SOS1_5	AGAGCATCATCATTAGACTCGAG
SOS1	SOS1_6	AATGCCAGAAAAATAACAGCCGT
SOS1	SOS1_7	ACTTATAGATGATACAGAAGCAG
SOS1	SOS1_8	TTTCTTACATAATTCCCAACCAG
SOS1	SOS1_9	CGACATACATTTAATACTCGCAG
SPRED2	SPRED2_1	CCCATGAAGAAAATGCAACCCAC
SPRED2	SPRED2_10	CATACAGTGATAGAGCATGCTGT
SPRED2	SPRED2_11	CAAACTTCCTATTATCGACCTTC
SPRED2	SPRED2_12	TACAGATTGTTAATAGTACAGGA
SPRED2	SPRED2_13	CATAGCATTCCAATACCACCAGT
SPRED2	SPRED2_14	CATTTTCTTGTTCACCTAGACGC
SPRED2	SPRED2_15	GCTAAAGATAGAAACTGCAGCTT
SPRED2	SPRED2_16	CAAGGCAATAAGAGCCATCCACC
SPRED2	SPRED2_17	TGAAACGTTGGATTGGCTTTGGT
SPRED2	SPRED2_18	TAACAACTAAATAGAGGTGACAA
SPRED2	SPRED2_19	AAAATCAACTACAAAACCCACCG
SPRED2	SPRED2_2	ACCATGGATGAGAAAGCCGCTTC
SPRED2	SPRED2_20	TTACTCCCCTGTCAAAGGCTCGG
SPRED2	SPRED2_21	TACAAGTTTGTTAACTAGCTCAC
SPRED2	SPRED2_22	ACACGCACAATATAGCTGTCATC
SPRED2	SPRED2_23	CCAAAGTCTGAGGAGTCCACGTA
SPRED2	SPRED2_24	GACGTATTTACATAAATGTCCCC
SPRED2	SPRED2_25	GAATGAATTATGCTTCAGGCACT
SPRED2	SPRED2_26	TGCATGACCTTACAGACCCCGAC
SPRED2	SPRED2_27	CCCATTAATATAAAATAGCCAGG
SPRED2	SPRED2_3	ACATACAGTGATAGAGCATGCTG
SPRED2	SPRED2_4	ACAAGGCAATAAGAGCCATCCAC
SPRED2	SPRED2_5	ACTTCCTATTATCGACCTTCCAG
SPRED2	SPRED2_6	CCATTAATATAAAATAGCCAGGG
SPRED2	SPRED2_7	CCATGAAGAAAATGCAACCCACC
SPRED2	SPRED2_8	TCACCATGGATGAGAAAGCCGCT
SPRED2	SPRED2_9	ATACATAATAACTGACTGCAGGC

## Sheet: U6-a1-U6-a2 Array
Gene_name	Array_name	Array_sequence_gRNA_1	Array_sequence_gRNA_2	Array_sequence_gRNA_3
ABL1	ABL1_1	CCACAGATAAAATTCGAGGACAG	CAAAGTCAGATGCTACTGGCCGC	ACAAAATGCACTGGACCCCGAGA
ABL1	ABL1_2	ATTAAATAAGACATTCGCCCAGT	CCACAAAATCATACAGTGCAACG	GTGTAAAATATAGTGGCACATCA
ABL1	ABL1_3	CACAGATAAAATTCGAGGACAGA	AAAGTCAGATGCTACTGGCCGCT	GAAACATGTCTTCAGCACACGAC
ABL1	ABL1_4	ACGTGTAAAATATAGTGGCACAT	CACAAAATCATACAGTGCAACGA	AATTAAATAAGACATTCGCCCAG
ABL1	ABL1_5	ATCTCCAACATTTTCCCGCGCCA	AGCAATACTCCAAATGCCCAGAC	CGCCACTTAGAAAAGAGCGTCTA
ABL1	ABL1_6	GAACCGCATAAAACGATCCAGAG	AATGATGATGAACCAACTCGGCC	GAAAAAGACAGTCCACATCAGCC
ABL1	ABL1_7	CAGAAACAAAATGCACTGGACCC	GTCACTGATTTCCTTCACCGAAC	AGAACTCAGAAAAGTGAAGGCTG
ABL1	ABL1_8	AAAACATTGCAGTGTGGACCCCC	TGATTATAGCCTAAGACCCGGAG	CAAACGTAGGTAGTAGAGCTGGA
ABL1	ABL1_9	CACCCAAATCAAGAGCTGTCCTG	TTCACAGCATCAACCAGACTCGT	CCTTCTTGGATTTGCAGCCCACC
GAB2	GAB2_1	ATAACTTAAGTGATTAGGCACCA	AGTTACCAGAATAGGGGGCTGGA	CACCATAAATCACATGACAGCCT
GAB2	GAB2_2	CAGACAGAAGGTAATAGCGCCTC	CAAACACAAAACTATCCTGCAGC	CCACAGCAAAAACATGACCCACT
GAB2	GAB2_3	AACTTAAGTGATTAGGCACCAAC	TAGTTACCAGAATAGGGGGCTGG	TCCATTCACTTATTGGAACACCA
GAB2	GAB2_4	TCAGACAGAAGGTAATAGCGCCT	TCAGCCTGATTGAAGCCACAGAT	ATCAAGGACTTAAGGAGACACCA
GAB2	GAB2_5	CCATAAATCACATGACAGCCTGG	AAACACAAAACTATCCTGCAGCT	AGAAACTGGAGACAGCAGCCATT
GAB2	GAB2_6	CAAACAGTGACAATTCTGCGTGA	GTCCTCTTCTGTCTCAGCCACCA	AGATTCGATTTGAACACCTCAGT
GAB2	GAB2_7	ACCACAGCAAAAACATGACCCAC	AAGTTCAGGTTGATGATCCGCAG	ATTTCAAGACACAAGTAGCCAAC
GAB2	GAB2_8	TAAAAACATTCAGATCCCCCACC	GGAAACATTTCTCAGGGAGTCTG	TTAACTTCTACATTGGAAACCAC
GAB2	GAB2_9	GGAACATCCATATTGTCTACCAG	CCGCTCATCCGGCCACTCCGCAG	GCCAGATAATCAACGCTGCCGGT
NF1	NF1_1	AAAGCAAGAAACAAGGCAGTCAA	ATTAGAAAGGTTAAGGTTGGCAG	CTAGAACAGTAAGAAGCAGCGCC
NF1	NF1_2	TTAGAAAACATGTTCCAGAGCAG	GAAACTTAACAATAAGCTCAGCA	AAACGAACTAGATTTGACAGCCA
NF1	NF1_3	TCACAAAATCATTGAAAGGCCGC	AAACTTAACAATAAGCTCAGCAT	GCTAGAACAGTAAGAAGCAGCGC
NF1	NF1_4	CACACAGAAGATTATAGGCAGCT	TTAGAAAGGTTAAGGTTGGCAGT	TTATAAAACAGGAAGTGCAGCAT
NF1	NF1_5	AACGAACTAGATTTGACAGCCAT	GGATTCTTCATGGTACACCACAC	CACCATTAAGGACAACAGCCGAT
NF1	NF1_6	AAAAAGTTAAAGAAAAGGCAGCA	TGTTTGCTTTGAAAACGGTCCTG	AGCAAAATAGCATAACACCCACT
NF1	NF1_7	ACAGCAAGAAATGTTGAGACCCA	GTTTCTTCATCAATTCCAGGCAG	TTTAAAATAGTAGTGAGGCCGCT
NF1	NF1_8	AGCACAAACAAGTCACAGCACCG	CATTAAAACCAAAACTTTGCAGG	CGAAAGCAAGAAACAAGGCAGTC
NF1	NF1_9	AAGCAAGAATGAAGACAGTCAGC	TGGGAAGTTGCAAGTGAGGTCAT	TAGCAGCAATTCTAACAGCCCCC
PTPN1	PTPN1_1	GACTTAAAAACAACAAGCCCAGC	TTAAGGCATATAGCAGAGCAGCT	AAGAAAGTTCAAGAATGAGGCTG
PTPN1	PTPN1_2	ATGCTACTATATATACACACCCA	AGCGACAATGACTTCAGCAACAG	CAAAATGTGAAAATGCTGGCAAG
PTPN1	PTPN1_3	ACTTAAAAACAACAAGCCCAGCT	TGTTTCTTATTAAATACCCACGT	GCCATGTAATGATCAGGTCATGC
PTPN1	PTPN1_4	TGCTACTATATATACACACCCAA	ATGTCTGAGTTACAGCAAGACCC	TCAGCCAGACAGAAGGTTCCAGA
PTPN1	PTPN1_5	CTTAAGGCATATAGCAGAGCAGC	CGACAATGACTTCAGCAACAGGC	AACCCATCATGAATATGGCAAGT
PTPN1	PTPN1_6	AAAATGTGAAAATGCTGGCAAGA	AAAATGGTTTATTCCATGGCCAT	TCCCTAAATCATGTCCAGAGCGT
PTPN1	PTPN1_7	ACCATCTCCCAAAAGTGACCGCA	TACATGCATTCTAATACACACGG	ACACCTCGAATGTTCCCACCACA
PTPN1	PTPN1_8	GAAGTCACTAGAGTGTCATGCCA	ATGTGTAACAAGGTGGAGAGCCA	ACAGAAGACCCTGAGACACTCCC
PTPN1	PTPN1_9	CTCTGTTGAGCATGACGACACCC	AGAAAGTTCAAGAATGAGGCTGG	TAAGCCTTATCCACACCTCACCA
SOS1	SOS1_1	AAGTTCAAAGTAATGGAGACAGT	CCATCAATACCTTGTCAGCACAC	TTCACCAGATATTTGCACCCCAA
SOS1	SOS1_2	ATAATTTAATATATGCCAGCCAA	AGAGCATCATCATTAGACTCGAG	AATGCCAGAAAAATAACAGCCGT
SOS1	SOS1_3	ACTTATAGATGATACAGAAGCAG	TTTCTTACATAATTCCCAACCAG	CGACATACATTTAATACTCGCAG
SOS1	SOS1_4	AAAGTTCAAAGTAATGGAGACAG	GAGCATCATCATTAGACTCGAGA	TAAACCTATTCACAGCAGCAGAA
SOS1	SOS1_5	TTCTTACATCAAAGACCGACCGA	TGCAAATAAAGTGCTGCCCCAGG	AAATTCCAAAGAAAGGCACACAT
SOS1	SOS1_6	TAAACATAATTTGATGCCCAACA	CGATCATGAAAACCAGGTCGCAA	CTCAATAATTCGACTCACCACAG
SOS1	SOS1_7	GACGTAAAAGTGTCGCCCACCAA	AAACAATTTTGAATTGGAGACAA	ATGCCAGAAAAATAACAGCCGTT
SOS1	SOS1_8	AATAATTTAATATATGCCAGCCA	TCCATCAATACCTTGTCAGCACA	TGAAATTAATGTTTTAGGACGCT
SOS1	SOS1_9	CATATTAGATGTATAGACCACAC	CTGACTATAAAACCGACATGCAG	CTGTAAAGATATCAATGCTGCCA
SPRED2	SPRED2_1	CCCATGAAGAAAATGCAACCCAC	ACCATGGATGAGAAAGCCGCTTC	ACATACAGTGATAGAGCATGCTG
SPRED2	SPRED2_2	ACAAGGCAATAAGAGCCATCCAC	ACTTCCTATTATCGACCTTCCAG	CCATTAATATAAAATAGCCAGGG
SPRED2	SPRED2_3	CCATGAAGAAAATGCAACCCACC	TCACCATGGATGAGAAAGCCGCT	ATACATAATAACTGACTGCAGGC
SPRED2	SPRED2_4	CATACAGTGATAGAGCATGCTGT	CAAACTTCCTATTATCGACCTTC	TACAGATTGTTAATAGTACAGGA
SPRED2	SPRED2_5	CATAGCATTCCAATACCACCAGT	CATTTTCTTGTTCACCTAGACGC	GCTAAAGATAGAAACTGCAGCTT
SPRED2	SPRED2_6	CAAGGCAATAAGAGCCATCCACC	TGAAACGTTGGATTGGCTTTGGT	TAACAACTAAATAGAGGTGACAA
SPRED2	SPRED2_7	AAAATCAACTACAAAACCCACCG	TTACTCCCCTGTCAAAGGCTCGG	TACAAGTTTGTTAACTAGCTCAC
SPRED2	SPRED2_8	ACACGCACAATATAGCTGTCATC	CCAAAGTCTGAGGAGTCCACGTA	GACGTATTTACATAAATGTCCCC
SPRED2	SPRED2_9	GAATGAATTATGCTTCAGGCACT	TGCATGACCTTACAGACCCCGAC	CCCATTAATATAAAATAGCCAGG
NTC	NTC_16	CAATTTATCTTTGGAACGGAGCG	TTCTTCGGCTTAGACCAGTGCGG	GGGGATGCATAGTGCCAAGAGCA
NTC	NTC_19	TCGGGCCCCAGAGTACTAGGCAC	AACTGTGACGATAACGCCACATG	GGTGTACCGCATTTAAGGTACGA
NTC	NTC_22	GTCGGTTACTGCCCGGGAAGTTG	ATCGACCGACCGTGAAGATACAC	TCGTCGTAACGAGATGTATTCTA
NTC	NTC_25	CACCTGACTCAACTTAGTTGGTA	AAATTACCAAGCGGGCGAGACTA	CCGTCGCTATGCTCTATAGGGTT
NTC	NTC_28	TCTATCTGACACGGGATCAGCCT	GGAGTAAGCTGTCGTGGACAAAT	TACTTACCTAATGCGCGGTAGAT
NTC	NTC_1	ACGCTACGAAGCTTATGGCACTG	CATCCGCCCTGAATATTCACAAT	CTACCATATTGACCCGCGCCCGG
NTC	NTC_4	CTCGGAAGACCGGAACGCGGGTG	ACATATGCGTCAATACTCCCCAG	GCTGGGTGACGCGATTCATGTTA
NTC	NTC_7	AAAGCTAGTCGGCTTAGGGTCGG	GTCGTAGCGCTAGGGTGGCCTTC	GCTGTAGAGCGACGACCTGTTAC
NTC	NTC_10	CGGGGTCGTGCAATGTCCGGCTC	GGCAAGTGTGGTTACGCCGTATT	GCTGTGGCGGCCGGCTGTGAAAC
NTC	NTC_13	AATGAACCAGTTGAGCGCCAGGA	ATAATACTACCACCGTCTGCGTA	AAGGTTCGGCACTACCACCGCAA

## Sheet: Cas9
Gene_name	sgRNA_name	sgRNA_sequence
ABL1	ABL1_1	CTTAGGCTATAATCACAATG
ABL1	ABL1_2	GGTTCATCATCATTCAACGG
ABL1	ABL1_3	TCAGTGATGATATAGAACGG
ABL1	ABL1_4	TTGCTCCCTCGAAAAGAGCG
GAB2	GAB2_1	CAAACGTGAACAGAGTTGGC
GAB2	GAB2_2	GAATGTCCTAGGGATCTGGT
GAB2	GAB2_3	GACAACAGCCGACTTCACCG
GAB2	GAB2_4	TGCTGAGGACTGCCCCATCG
NF1	NF1_1	CATGAGACCACTGTCTACGT
NF1	NF1_2	CCACCACCTAGAATCGAAAG
NF1	NF1_3	GAGGAAGCAGATATCCGGTG
NF1	NF1_4	GGTCCAGTCAGTGAACGTAA
PTPN1	PTPN1_1	AAGGTGCCAAATTCATCATG
PTPN1	PTPN1_2	AGGGCCTCCTTACCAGCAAG
PTPN1	PTPN1_3	GAAGCTTGGCCACTCTACAT
PTPN1	PTPN1_4	GGCCCTTTGCCTAACACATG
SOS1	SOS1_1	AGTACCGGAGTACACTGGAA
SOS1	SOS1_2	AGTGGCATATAAGCAGACCT
SOS1	SOS1_3	ATTAAATGTATGTCGGCACT
SOS1	SOS1_4	CTTACGTACCATATGTACGC
SPRED2	SPRED2_1	AGGCGGGATCAGTCGCGTCG
SPRED2	SPRED2_2	AGTCTGAGGAGTCCACGTAG
SPRED2	SPRED2_3	CTGTGGGGTATGAGTCGTGG
SPRED2	SPRED2_4	TCCAACGTTTCATCACTGGA
non_target	NTC-1	AGTATGAGACTCATAGGGTG
non_target	NTC-2	ATGTAACGAGTTGTAAGTCA
non_target	NTC-3	AGAAGACCGAGGCGCTTCAA
non_target	NTC-4	CATTAGCAGCCCAGCGCCCA
non_target	NTC-5	CGGGATGGTCCCTGCCGAGA
safe_cutter	SAFE_CUTTER-1	GCCATTAATCATGATCTGGA
safe_cutter	SAFE_CUTTER-2	GACAATAGAAATTCGAAATG
safe_cutter	SAFE_CUTTER-3	GAAATCTAAAGATGTACACT
safe_cutter	SAFE_CUTTER-4	GTCCATGTATTTGACCATCA
safe_cutter	SAFE_CUTTER-5	GCGTAGTACTGTGGGGTAAA
