# Supplementary material for: Evaluation of Cas13d as a tool for genetic interaction mapping
Source: Nat Commun. 2025 Feb 14;16:1631. doi: 10.1038/s41467-025-56747-4 (PMC11828948; doi:10.1038/s41467-025-56747-4)
Supplement: Supplementary file 4 — Supplementary Data 2 [file 41467_2025_56747_MOESM4_ESM.xlsx]

## Sheet: U6-g1-g2_tau_values
sgRNA	Pos1_1	Pos2_2	Gene	Pos1	Pos2	tau_Untreated_Rep1	tau_Untreated_Rep2	tau_Treated_Rep1	tau_Treated_Rep2
ABL1_1*NTC_1	ABL1_1	NTC_1	ABL1*NTC	ABL1	NTC	-0.869669	-0.700432	-1.80466	-2.31785
ABL1_1*NTC_10	ABL1_1	NTC_10	ABL1*NTC	ABL1	NTC	-0.18863	-0.264214	-0.961387	-0.516008
ABL1_1*NTC_11	ABL1_1	NTC_11	ABL1*NTC	ABL1	NTC	-0.272993	-0.0837917	-1.1037	-0.921815
ABL1_1*NTC_12	ABL1_1	NTC_12	ABL1*NTC	ABL1	NTC	-0.0908076	-0.242623	-1.34037	-0.682777
ABL1_1*NTC_13	ABL1_1	NTC_13	ABL1*NTC	ABL1	NTC	-0.413373	-0.548372	-1.9384	-1.81759
ABL1_1*NTC_14	ABL1_1	NTC_14	ABL1*NTC	ABL1	NTC	-1.11748	-0.887761	-1.93604	-1.58597
ABL1_1*NTC_15	ABL1_1	NTC_15	ABL1*NTC	ABL1	NTC	-0.334412	-0.823049	-1.56766	-1.76411
ABL1_1*NTC_16	ABL1_1	NTC_16	ABL1*NTC	ABL1	NTC	-0.360161	-0.929245	-1.50393	-1.47985
ABL1_1*NTC_17	ABL1_1	NTC_17	ABL1*NTC	ABL1	NTC	-0.156513	-0.628595	-0.869272	-1.17574
ABL1_1*NTC_18	ABL1_1	NTC_18	ABL1*NTC	ABL1	NTC	-0.891582	-0.884189	-1.77173	-1.931
ABL1_1*NTC_19	ABL1_1	NTC_19	ABL1*NTC	ABL1	NTC	-1.10172	-0.694829	-1.11372	-1.8715
ABL1_1*NTC_2	ABL1_1	NTC_2	ABL1*NTC	ABL1	NTC	-0.139285	-0.363533	-0.703213	-1.09761
ABL1_1*NTC_20	ABL1_1	NTC_20	ABL1*NTC	ABL1	NTC	-0.949465	-1.3528	-2.44495	-1.54288
ABL1_1*NTC_21	ABL1_1	NTC_21	ABL1*NTC	ABL1	NTC	-0.0502253	-0.0269254	-0.558491	-0.202803
ABL1_1*NTC_22	ABL1_1	NTC_22	ABL1*NTC	ABL1	NTC	-0.30922	-0.164014	-1.16714	-0.875285
ABL1_1*NTC_23	ABL1_1	NTC_23	ABL1*NTC	ABL1	NTC	-0.117526	-0.0763428	-0.229703	-0.62681
ABL1_1*NTC_24	ABL1_1	NTC_24	ABL1*NTC	ABL1	NTC	-0.190274	-0.0616435	-1.06017	-1.21488
ABL1_1*NTC_25	ABL1_1	NTC_25	ABL1*NTC	ABL1	NTC	-0.309815	-0.284107	-0.394561	-1.15983
ABL1_1*NTC_26	ABL1_1	NTC_26	ABL1*NTC	ABL1	NTC	-0.781913	-0.695549	-1.56489	-1.72708
ABL1_1*NTC_27	ABL1_1	NTC_27	ABL1*NTC	ABL1	NTC	-0.0640519	-0.488619	-1.05507	-0.776756
ABL1_1*NTC_28	ABL1_1	NTC_28	ABL1*NTC	ABL1	NTC	-1.02056	-0.981307	-2.57663	-2.24874
ABL1_1*NTC_29	ABL1_1	NTC_29	ABL1*NTC	ABL1	NTC	-1.00288	-0.992767	-1.56624	-2.1158
ABL1_1*NTC_3	ABL1_1	NTC_3	ABL1*NTC	ABL1	NTC	-0.982701	-0.694499	-1.57302	-1.79067
ABL1_1*NTC_30	ABL1_1	NTC_30	ABL1*NTC	ABL1	NTC	-0.289622	-0.238824	-1.12086	-1.12244
ABL1_1*NTC_4	ABL1_1	NTC_4	ABL1*NTC	ABL1	NTC	-0.316314	-0.119088	-0.413953	-0.732902
ABL1_1*NTC_5	ABL1_1	NTC_5	ABL1*NTC	ABL1	NTC	-0.448572	-0.599995	-1.07706	-1.51022
ABL1_1*NTC_6	ABL1_1	NTC_6	ABL1*NTC	ABL1	NTC	-0.298302	-0.388473	-1.54957	-2.07105
ABL1_1*NTC_7	ABL1_1	NTC_7	ABL1*NTC	ABL1	NTC	-0.957182	-1.54443	-2.18836	-1.88999
ABL1_1*NTC_8	ABL1_1	NTC_8	ABL1*NTC	ABL1	NTC	-0.040328	-0.246732	0.206249	-0.811388
ABL1_1*NTC_9	ABL1_1	NTC_9	ABL1*NTC	ABL1	NTC	-0.293447	-0.329679	-1.2224	-1.09983
ABL1_10*NTC_1	ABL1_10	NTC_1	ABL1*NTC	ABL1	NTC	-1.44202	-1.6679	-2.63057	-2.8415
ABL1_10*NTC_10	ABL1_10	NTC_10	ABL1*NTC	ABL1	NTC	-0.713387	-0.511789	-2.24996	-1.50637
ABL1_10*NTC_11	ABL1_10	NTC_11	ABL1*NTC	ABL1	NTC	-0.43128	-0.909489	-1.96851	-2.02277
ABL1_10*NTC_12	ABL1_10	NTC_12	ABL1*NTC	ABL1	NTC	-0.236269	-0.682603	-1.28532	-1.057
ABL1_10*NTC_13	ABL1_10	NTC_13	ABL1*NTC	ABL1	NTC	-1.59355	-3.27343	-3.08953	-3.80765
ABL1_10*NTC_14	ABL1_10	NTC_14	ABL1*NTC	ABL1	NTC	-1.32873	-1.48546	-2.97689	-2.85648
ABL1_10*NTC_15	ABL1_10	NTC_15	ABL1*NTC	ABL1	NTC	-1.05959	-0.92156	-1.93049	-2.07452
ABL1_10*NTC_16	ABL1_10	NTC_16	ABL1*NTC	ABL1	NTC	-1.65609	-1.4048	-2.18182	-2.72544
ABL1_10*NTC_17	ABL1_10	NTC_17	ABL1*NTC	ABL1	NTC	-1.44795	-1.19546	-2.59768	-2.0323
ABL1_10*NTC_18	ABL1_10	NTC_18	ABL1*NTC	ABL1	NTC	-1.91021	-1.97651	-2.97592	-2.98449
ABL1_10*NTC_19	ABL1_10	NTC_19	ABL1*NTC	ABL1	NTC	-1.40931	-0.81633	-2.64378	-2.07223
ABL1_10*NTC_2	ABL1_10	NTC_2	ABL1*NTC	ABL1	NTC	-0.667941	-0.942303	-1.96979	-1.85991
ABL1_10*NTC_20	ABL1_10	NTC_20	ABL1*NTC	ABL1	NTC	-1.34524	-1.39114	-2.42266	-1.99679
ABL1_10*NTC_21	ABL1_10	NTC_21	ABL1*NTC	ABL1	NTC	-0.0145006	0.0505271	-1.14408	0.167678
ABL1_10*NTC_22	ABL1_10	NTC_22	ABL1*NTC	ABL1	NTC	-0.545687	-0.745364	-2.11738	-1.97439
ABL1_10*NTC_23	ABL1_10	NTC_23	ABL1*NTC	ABL1	NTC	-0.611073	-0.465409	-1.57458	-0.260142
ABL1_10*NTC_24	ABL1_10	NTC_24	ABL1*NTC	ABL1	NTC	-0.667546	-0.914611	-1.6161	-2.09388
ABL1_10*NTC_25	ABL1_10	NTC_25	ABL1*NTC	ABL1	NTC	-0.118683	-0.689418	-1.39674	-0.783807
ABL1_10*NTC_26	ABL1_10	NTC_26	ABL1*NTC	ABL1	NTC	-1.90576	-1.95886	-3.31458	-3.44578
ABL1_10*NTC_27	ABL1_10	NTC_27	ABL1*NTC	ABL1	NTC	-0.349657	-0.68111	-1.68869	-2.43596
ABL1_10*NTC_28	ABL1_10	NTC_28	ABL1*NTC	ABL1	NTC	-2.8497	-2.45536	-3.63778	-2.9061
ABL1_10*NTC_29	ABL1_10	NTC_29	ABL1*NTC	ABL1	NTC	-1.86114	-2.09824	-2.45466	-2.62839
ABL1_10*NTC_3	ABL1_10	NTC_3	ABL1*NTC	ABL1	NTC	-1.68539	-2.07277	-2.29521	-2.80529
ABL1_10*NTC_30	ABL1_10	NTC_30	ABL1*NTC	ABL1	NTC	-2.00501	-1.35466	-2.148	-2.83839
ABL1_10*NTC_4	ABL1_10	NTC_4	ABL1*NTC	ABL1	NTC	-0.664345	-0.319117	-1.33004	-1.28082
ABL1_10*NTC_5	ABL1_10	NTC_5	ABL1*NTC	ABL1	NTC	-1.73947	-1.97467	-2.23003	-2.82388
ABL1_10*NTC_6	ABL1_10	NTC_6	ABL1*NTC	ABL1	NTC	-0.592345	-0.597021	-2.13895	-1.74459
ABL1_10*NTC_7	ABL1_10	NTC_7	ABL1*NTC	ABL1	NTC	-2.63519	-3.3668	-3.82007	-3.1671
ABL1_10*NTC_8	ABL1_10	NTC_8	ABL1*NTC	ABL1	NTC	-0.350788	-0.18243	-1.00208	-1.12897
ABL1_10*NTC_9	ABL1_10	NTC_9	ABL1*NTC	ABL1	NTC	-0.605011	-0.559161	-1.31453	-1.25667
ABL1_11*NTC_1	ABL1_11	NTC_1	ABL1*NTC	ABL1	NTC	-0.624323	-0.681888	-2.2698	-1.42579
ABL1_11*NTC_10	ABL1_11	NTC_10	ABL1*NTC	ABL1	NTC	-0.467648	-0.662368	-1.16318	-1.0957
ABL1_11*NTC_11	ABL1_11	NTC_11	ABL1*NTC	ABL1	NTC	-0.563191	-0.648311	-1.45497	-1.26755
ABL1_11*NTC_12	ABL1_11	NTC_12	ABL1*NTC	ABL1	NTC	-0.376698	-0.218317	-0.569261	-0.86931
ABL1_11*NTC_13	ABL1_11	NTC_13	ABL1*NTC	ABL1	NTC	-1.97886	-1.84801	-2.48132	-3.04003
ABL1_11*NTC_14	ABL1_11	NTC_14	ABL1*NTC	ABL1	NTC	-1.80701	-2.2343	-2.21066	-2.84897
ABL1_11*NTC_15	ABL1_11	NTC_15	ABL1*NTC	ABL1	NTC	-0.290739	-0.726947	-1.57851	-1.63336
ABL1_11*NTC_16	ABL1_11	NTC_16	ABL1*NTC	ABL1	NTC	-1.01221	-1.75349	-2.58444	-2.25656
ABL1_11*NTC_17	ABL1_11	NTC_17	ABL1*NTC	ABL1	NTC	-1.02419	-0.714188	-2.17736	-2.00168
ABL1_11*NTC_18	ABL1_11	NTC_18	ABL1*NTC	ABL1	NTC	-0.591089	-0.685185	-1.40291	-1.56977
ABL1_11*NTC_19	ABL1_11	NTC_19	ABL1*NTC	ABL1	NTC	-0.65463	-0.94868	-1.54941	-1.67329
ABL1_11*NTC_2	ABL1_11	NTC_2	ABL1*NTC	ABL1	NTC	-0.632077	-0.980478	-1.89985	-2.01811
ABL1_11*NTC_20	ABL1_11	NTC_20	ABL1*NTC	ABL1	NTC	-1.37716	-1.89885	-2.48009	-2.23474
ABL1_11*NTC_21	ABL1_11	NTC_21	ABL1*NTC	ABL1	NTC	-0.378802	-0.354867	-0.683976	-0.724025
ABL1_11*NTC_22	ABL1_11	NTC_22	ABL1*NTC	ABL1	NTC	-0.71412	-0.980915	-1.54157	-2.2849
ABL1_11*NTC_23	ABL1_11	NTC_23	ABL1*NTC	ABL1	NTC	-0.487517	-0.41521	-1.26317	-1.19807
ABL1_11*NTC_24	ABL1_11	NTC_24	ABL1*NTC	ABL1	NTC	-0.688978	-0.784104	-1.28966	-1.36293
ABL1_11*NTC_25	ABL1_11	NTC_25	ABL1*NTC	ABL1	NTC	-0.767564	-0.995924	-1.65138	-2.0986
ABL1_11*NTC_26	ABL1_11	NTC_26	ABL1*NTC	ABL1	NTC	-1.822	-1.92024	-2.87261	-3.06938
ABL1_11*NTC_27	ABL1_11	NTC_27	ABL1*NTC	ABL1	NTC	-0.579369	-0.467558	-1.3142	-0.85194
ABL1_11*NTC_28	ABL1_11	NTC_28	ABL1*NTC	ABL1	NTC	-2.77199	-2.25865	-2.5222	-2.83501
ABL1_11*NTC_29	ABL1_11	NTC_29	ABL1*NTC	ABL1	NTC	-0.988581	-1.27265	-2.22528	-1.62109
ABL1_11*NTC_3	ABL1_11	NTC_3	ABL1*NTC	ABL1	NTC	-1.89762	-1.76516	-3.0384	-2.52255
ABL1_11*NTC_30	ABL1_11	NTC_30	ABL1*NTC	ABL1	NTC	-1.42315	-1.24074	-2.57632	-1.24925
ABL1_11*NTC_4	ABL1_11	NTC_4	ABL1*NTC	ABL1	NTC	-0.730443	-0.626915	-1.94399	-1.82098
ABL1_11*NTC_5	ABL1_11	NTC_5	ABL1*NTC	ABL1	NTC	-0.777847	-0.834367	-2.12567	-1.60337
ABL1_11*NTC_6	ABL1_11	NTC_6	ABL1*NTC	ABL1	NTC	-0.312398	-0.583992	-1.28891	-1.30526
ABL1_11*NTC_7	ABL1_11	NTC_7	ABL1*NTC	ABL1	NTC	-2.14227	-1.58554	-1.6938	-2.97712
ABL1_11*NTC_8	ABL1_11	NTC_8	ABL1*NTC	ABL1	NTC	0.115653	-0.442258	-0.892294	-0.725891
ABL1_11*NTC_9	ABL1_11	NTC_9	ABL1*NTC	ABL1	NTC	0.279974	-0.279417	-0.936874	-1.122
ABL1_20*NTC_1	ABL1_20	NTC_1	ABL1*NTC	ABL1	NTC	-0.650483	-0.724802	-1.3464	-1.25245
ABL1_20*NTC_10	ABL1_20	NTC_10	ABL1*NTC	ABL1	NTC	-0.361167	-0.130415	-0.838984	-0.788325
ABL1_20*NTC_11	ABL1_20	NTC_11	ABL1*NTC	ABL1	NTC	-0.0956745	-0.169219	-0.826471	-0.619151
ABL1_20*NTC_12	ABL1_20	NTC_12	ABL1*NTC	ABL1	NTC	-0.0844961	-0.0955934	0.737535	-0.912444
ABL1_20*NTC_13	ABL1_20	NTC_13	ABL1*NTC	ABL1	NTC	0.0524108	-0.325796	-1.18108	-1.57156
ABL1_20*NTC_14	ABL1_20	NTC_14	ABL1*NTC	ABL1	NTC	-0.632442	-0.653322	-1.58892	-0.833789
ABL1_20*NTC_15	ABL1_20	NTC_15	ABL1*NTC	ABL1	NTC	0.0828373	-0.141716	-0.693938	1.19244
ABL1_20*NTC_16	ABL1_20	NTC_16	ABL1*NTC	ABL1	NTC	-0.388012	-0.128321	-1.1462	-1.20052
ABL1_20*NTC_17	ABL1_20	NTC_17	ABL1*NTC	ABL1	NTC	-0.282652	-0.244361	-1.00351	-1.02436
ABL1_20*NTC_18	ABL1_20	NTC_18	ABL1*NTC	ABL1	NTC	-0.289622	-0.509142	-1.11707	-0.983415
ABL1_20*NTC_19	ABL1_20	NTC_19	ABL1*NTC	ABL1	NTC	-0.263111	-0.701832	-1.5891	-1.31149
ABL1_20*NTC_2	ABL1_20	NTC_2	ABL1*NTC	ABL1	NTC	-0.248885	-0.603435	-1.7033	-1.17251
ABL1_20*NTC_20	ABL1_20	NTC_20	ABL1*NTC	ABL1	NTC	-0.451958	-0.791691	-1.48688	-1.34032
ABL1_20*NTC_21	ABL1_20	NTC_21	ABL1*NTC	ABL1	NTC	0.0951274	0.14085	-0.457794	-0.540278
ABL1_20*NTC_22	ABL1_20	NTC_22	ABL1*NTC	ABL1	NTC	-0.418314	0.136722	-1.05065	-1.11213
ABL1_20*NTC_23	ABL1_20	NTC_23	ABL1*NTC	ABL1	NTC	0.107123	0.0250401	-0.692927	-0.651822
ABL1_20*NTC_24	ABL1_20	NTC_24	ABL1*NTC	ABL1	NTC	-0.0876032	-0.147163	-0.892164	-1.22116
ABL1_20*NTC_25	ABL1_20	NTC_25	ABL1*NTC	ABL1	NTC	-0.259311	-0.413264	-1.30075	-1.39153
ABL1_20*NTC_26	ABL1_20	NTC_26	ABL1*NTC	ABL1	NTC	-0.515583	-0.478225	-1.16536	-1.24135
ABL1_20*NTC_27	ABL1_20	NTC_27	ABL1*NTC	ABL1	NTC	-0.561816	-0.188197	-1.36472	-1.71363
ABL1_20*NTC_28	ABL1_20	NTC_28	ABL1*NTC	ABL1	NTC	-0.810038	-0.497939	-1.50949	-1.65822
ABL1_20*NTC_29	ABL1_20	NTC_29	ABL1*NTC	ABL1	NTC	-0.411536	-0.868919	-1.27977	-1.18321
ABL1_20*NTC_3	ABL1_20	NTC_3	ABL1*NTC	ABL1	NTC	-0.703891	-0.488751	-1.29729	-1.32954
ABL1_20*NTC_30	ABL1_20	NTC_30	ABL1*NTC	ABL1	NTC	-0.488614	-0.21882	-1.70684	-1.11432
ABL1_20*NTC_4	ABL1_20	NTC_4	ABL1*NTC	ABL1	NTC	-0.628242	-0.156073	-1.36383	-0.776295
ABL1_20*NTC_5	ABL1_20	NTC_5	ABL1*NTC	ABL1	NTC	-0.125087	-0.597507	-1.30683	-1.52535
ABL1_20*NTC_6	ABL1_20	NTC_6	ABL1*NTC	ABL1	NTC	-0.387679	-0.66756	-0.470295	-0.681726
ABL1_20*NTC_7	ABL1_20	NTC_7	ABL1*NTC	ABL1	NTC	-0.330589	-0.822464	-1.46054	-1.39244
ABL1_20*NTC_8	ABL1_20	NTC_8	ABL1*NTC	ABL1	NTC	-0.0972469	-0.400117	-0.335355	-0.996763
ABL1_20*NTC_9	ABL1_20	NTC_9	ABL1*NTC	ABL1	NTC	-0.241145	-0.489887	-1.34015	-1.21916
ABL1_21*NTC_1	ABL1_21	NTC_1	ABL1*NTC	ABL1	NTC	-0.658652	-0.499512	-1.76011	-1.66913
ABL1_21*NTC_10	ABL1_21	NTC_10	ABL1*NTC	ABL1	NTC	-0.22771	-0.277202	-1.05805	0.509586
ABL1_21*NTC_11	ABL1_21	NTC_11	ABL1*NTC	ABL1	NTC	-0.050901	-0.426304	-1.39583	-1.31389
ABL1_21*NTC_12	ABL1_21	NTC_12	ABL1*NTC	ABL1	NTC	-0.479293	-0.251106	-1.02133	-0.606374
ABL1_21*NTC_13	ABL1_21	NTC_13	ABL1*NTC	ABL1	NTC	-0.790729	-1.27263	-1.84879	-1.81202
ABL1_21*NTC_14	ABL1_21	NTC_14	ABL1*NTC	ABL1	NTC	-0.674497	-0.809785	-2.30868	-1.79233
ABL1_21*NTC_15	ABL1_21	NTC_15	ABL1*NTC	ABL1	NTC	-0.710742	-0.811904	-1.77049	-2.09951
ABL1_21*NTC_16	ABL1_21	NTC_16	ABL1*NTC	ABL1	NTC	-0.535253	-0.618131	-0.402224	-1.37574
ABL1_21*NTC_17	ABL1_21	NTC_17	ABL1*NTC	ABL1	NTC	-0.29498	-0.593645	-1.60015	-1.28949
ABL1_21*NTC_18	ABL1_21	NTC_18	ABL1*NTC	ABL1	NTC	-0.957896	-1.02071	-1.87514	-1.54435
ABL1_21*NTC_19	ABL1_21	NTC_19	ABL1*NTC	ABL1	NTC	-0.807491	-0.486843	-1.77668	-1.90788
ABL1_21*NTC_2	ABL1_21	NTC_2	ABL1*NTC	ABL1	NTC	-0.316832	-0.408419	-1.3977	-1.51248
ABL1_21*NTC_20	ABL1_21	NTC_20	ABL1*NTC	ABL1	NTC	-0.689088	-1.22925	-1.43439	-2.17013
ABL1_21*NTC_21	ABL1_21	NTC_21	ABL1*NTC	ABL1	NTC	0.0532958	0.0932935	-0.166989	-0.126503
ABL1_21*NTC_22	ABL1_21	NTC_22	ABL1*NTC	ABL1	NTC	-0.447321	-0.602524	-0.765471	-1.58864
ABL1_21*NTC_23	ABL1_21	NTC_23	ABL1*NTC	ABL1	NTC	-0.440238	-0.246977	-0.937757	-0.644525
ABL1_21*NTC_24	ABL1_21	NTC_24	ABL1*NTC	ABL1	NTC	-0.317324	-0.54659	-1.02471	-1.39461
ABL1_21*NTC_25	ABL1_21	NTC_25	ABL1*NTC	ABL1	NTC	-0.751704	-0.418039	-1.76222	-1.38861
ABL1_21*NTC_26	ABL1_21	NTC_26	ABL1*NTC	ABL1	NTC	-0.99245	-0.547193	-1.77567	-1.61185
ABL1_21*NTC_27	ABL1_21	NTC_27	ABL1*NTC	ABL1	NTC	-0.324032	-0.523743	-1.4193	-1.11431
ABL1_21*NTC_28	ABL1_21	NTC_28	ABL1*NTC	ABL1	NTC	-1.02515	-1.09559	-1.84247	-2.14286
ABL1_21*NTC_29	ABL1_21	NTC_29	ABL1*NTC	ABL1	NTC	-0.766675	-0.784179	-1.26875	-1.90408
ABL1_21*NTC_3	ABL1_21	NTC_3	ABL1*NTC	ABL1	NTC	-1.19009	-0.795242	-1.68752	-1.31637
ABL1_21*NTC_30	ABL1_21	NTC_30	ABL1*NTC	ABL1	NTC	-0.164618	-0.334049	-1.32043	-1.65395
ABL1_21*NTC_4	ABL1_21	NTC_4	ABL1*NTC	ABL1	NTC	-0.305029	-0.125608	-1.11375	-1.26893
ABL1_21*NTC_5	ABL1_21	NTC_5	ABL1*NTC	ABL1	NTC	-0.400332	-0.582494	-1.46383	-1.8682
ABL1_21*NTC_6	ABL1_21	NTC_6	ABL1*NTC	ABL1	NTC	-0.36604	-0.058834	-1.81266	-1.16652
ABL1_21*NTC_7	ABL1_21	NTC_7	ABL1*NTC	ABL1	NTC	-1.27912	-1.26791	-1.80191	-2.1834
ABL1_21*NTC_8	ABL1_21	NTC_8	ABL1*NTC	ABL1	NTC	0.102537	-0.218132	0.024869	-0.721448
ABL1_21*NTC_9	ABL1_21	NTC_9	ABL1*NTC	ABL1	NTC	-0.183383	-0.616755	-1.17945	-1.02352
ABL1_5*NTC_1	ABL1_5	NTC_1	ABL1*NTC	ABL1	NTC	-2.11115	-2.12632	-2.94765	-3.03044
ABL1_5*NTC_10	ABL1_5	NTC_10	ABL1*NTC	ABL1	NTC	-1.22808	-1.46949	-0.34989	-2.29974
ABL1_5*NTC_11	ABL1_5	NTC_11	ABL1*NTC	ABL1	NTC	-2.22672	-2.48941	-3.03506	-3.14493
ABL1_5*NTC_12	ABL1_5	NTC_12	ABL1*NTC	ABL1	NTC	-0.427272	-0.156043	-1.15775	-0.840866
ABL1_5*NTC_13	ABL1_5	NTC_13	ABL1*NTC	ABL1	NTC	-6.40808	-6.04929	-4.2173	-4.54686
ABL1_5*NTC_14	ABL1_5	NTC_14	ABL1*NTC	ABL1	NTC	-4.5426	-5.34844	-4.47338	-5.07286
ABL1_5*NTC_15	ABL1_5	NTC_15	ABL1*NTC	ABL1	NTC	-1.96468	-1.36181	-2.6988	-2.8611
ABL1_5*NTC_16	ABL1_5	NTC_16	ABL1*NTC	ABL1	NTC	-4.81488	-5.00817	-4.00758	-4.38466
ABL1_5*NTC_17	ABL1_5	NTC_17	ABL1*NTC	ABL1	NTC	-3.31419	-5.16442	-4.75686	-3.62106
ABL1_5*NTC_18	ABL1_5	NTC_18	ABL1*NTC	ABL1	NTC	-1.87925	-1.58187	-2.91893	-3.16779
ABL1_5*NTC_19	ABL1_5	NTC_19	ABL1*NTC	ABL1	NTC	-2.28634	-2.78153	-3.10453	-3.91662
ABL1_5*NTC_2	ABL1_5	NTC_2	ABL1*NTC	ABL1	NTC	-3.69878	-3.45283	-3.64886	-3.94322
ABL1_5*NTC_20	ABL1_5	NTC_20	ABL1*NTC	ABL1	NTC	-3.70116	-4.29127	-5.05364	-4.12066
ABL1_5*NTC_21	ABL1_5	NTC_21	ABL1*NTC	ABL1	NTC	-0.109878	0.130206	-0.859629	-0.333837
ABL1_5*NTC_22	ABL1_5	NTC_22	ABL1*NTC	ABL1	NTC	-2.1401	-2.25475	-3.49072	-2.78231
ABL1_5*NTC_23	ABL1_5	NTC_23	ABL1*NTC	ABL1	NTC	-1.39638	-1.05414	-2.12086	-1.8341
ABL1_5*NTC_24	ABL1_5	NTC_24	ABL1*NTC	ABL1	NTC	-3.46565	-3.26052	-3.65789	-3.26184
ABL1_5*NTC_25	ABL1_5	NTC_25	ABL1*NTC	ABL1	NTC	-3.0799	-3.12712	-3.47923	-3.83702
ABL1_5*NTC_26	ABL1_5	NTC_26	ABL1*NTC	ABL1	NTC	-5.07167	-4.414	-3.05491	-4.50304
ABL1_5*NTC_27	ABL1_5	NTC_27	ABL1*NTC	ABL1	NTC	-2.01442	-1.73801	-2.77075	-2.77016
ABL1_5*NTC_28	ABL1_5	NTC_28	ABL1*NTC	ABL1	NTC	-5.57972	-5.60795	-4.65317	-5.94697
ABL1_5*NTC_29	ABL1_5	NTC_29	ABL1*NTC	ABL1	NTC	-4.44266	-3.06446	-3.79832	-4.02819
ABL1_5*NTC_3	ABL1_5	NTC_3	ABL1*NTC	ABL1	NTC	-5.74287	-4.36671	-5.81358	-4.08104
ABL1_5*NTC_30	ABL1_5	NTC_30	ABL1*NTC	ABL1	NTC	-4.70953	-3.90281	-4.5803	-4.35731
ABL1_5*NTC_4	ABL1_5	NTC_4	ABL1*NTC	ABL1	NTC	-2.96213	-4.25784	-3.30478	-3.61548
ABL1_5*NTC_5	ABL1_5	NTC_5	ABL1*NTC	ABL1	NTC	-3.96575	-4.72579	-4.31823	-4.65374
ABL1_5*NTC_6	ABL1_5	NTC_6	ABL1*NTC	ABL1	NTC	-1.4547	-1.36769	-2.98859	-2.56809
ABL1_5*NTC_7	ABL1_5	NTC_7	ABL1*NTC	ABL1	NTC	-9.88208	-6.74038	-4.74985	-6.68298
ABL1_5*NTC_8	ABL1_5	NTC_8	ABL1*NTC	ABL1	NTC	-0.531188	-0.568083	-1.46518	-1.54587
ABL1_5*NTC_9	ABL1_5	NTC_9	ABL1*NTC	ABL1	NTC	-1.42969	-0.990799	-2.49042	-2.26743
ABL1_6*NTC_1	ABL1_6	NTC_1	ABL1*NTC	ABL1	NTC	-0.73793	-0.857202	-1.59655	-1.17535
ABL1_6*NTC_10	ABL1_6	NTC_10	ABL1*NTC	ABL1	NTC	-0.487721	-0.0799884	-0.885311	-0.870912
ABL1_6*NTC_11	ABL1_6	NTC_11	ABL1*NTC	ABL1	NTC	-0.599551	-0.160264	-1.23292	-0.421027
ABL1_6*NTC_12	ABL1_6	NTC_12	ABL1*NTC	ABL1	NTC	0.0312137	-0.275876	-0.631854	-0.0668484
ABL1_6*NTC_13	ABL1_6	NTC_13	ABL1*NTC	ABL1	NTC	-0.963736	-0.937665	-1.95623	-2.18288
ABL1_6*NTC_14	ABL1_6	NTC_14	ABL1*NTC	ABL1	NTC	-0.975257	-0.756658	-1.90576	-1.91209
ABL1_6*NTC_15	ABL1_6	NTC_15	ABL1*NTC	ABL1	NTC	-0.442875	-0.535033	-1.68826	-1.33849
ABL1_6*NTC_16	ABL1_6	NTC_16	ABL1*NTC	ABL1	NTC	-0.739322	-0.930336	-1.73335	-1.70301
ABL1_6*NTC_17	ABL1_6	NTC_17	ABL1*NTC	ABL1	NTC	-0.892863	-0.663654	-1.82702	-1.48544
ABL1_6*NTC_18	ABL1_6	NTC_18	ABL1*NTC	ABL1	NTC	-0.644264	-0.354474	-0.986438	-1.56472
ABL1_6*NTC_19	ABL1_6	NTC_19	ABL1*NTC	ABL1	NTC	-0.66919	-0.778671	-1.97436	-1.7343
ABL1_6*NTC_2	ABL1_6	NTC_2	ABL1*NTC	ABL1	NTC	-0.639568	-0.475321	-1.73251	-1.38079
ABL1_6*NTC_20	ABL1_6	NTC_20	ABL1*NTC	ABL1	NTC	-1.39533	-1.61581	-2.41946	-2.91894
ABL1_6*NTC_21	ABL1_6	NTC_21	ABL1*NTC	ABL1	NTC	-0.15343	-0.212174	-0.762919	-0.956772
ABL1_6*NTC_22	ABL1_6	NTC_22	ABL1*NTC	ABL1	NTC	-0.837987	-0.395459	-1.4921	-1.54548
ABL1_6*NTC_23	ABL1_6	NTC_23	ABL1*NTC	ABL1	NTC	0.169356	-0.678997	-0.708575	-0.735183
ABL1_6*NTC_24	ABL1_6	NTC_24	ABL1*NTC	ABL1	NTC	-0.418926	-0.567879	-1.58447	-1.47924
ABL1_6*NTC_25	ABL1_6	NTC_25	ABL1*NTC	ABL1	NTC	-0.793949	-0.639976	-1.57288	-1.42457
ABL1_6*NTC_26	ABL1_6	NTC_26	ABL1*NTC	ABL1	NTC	-1.19293	-1.09042	-1.29293	-1.56987
ABL1_6*NTC_27	ABL1_6	NTC_27	ABL1*NTC	ABL1	NTC	-0.343906	-0.307385	-1.11388	-1.22746
ABL1_6*NTC_28	ABL1_6	NTC_28	ABL1*NTC	ABL1	NTC	-1.40649	-1.34437	-2.28245	-2.35492
ABL1_6*NTC_29	ABL1_6	NTC_29	ABL1*NTC	ABL1	NTC	-0.789263	-0.694345	-1.37471	-1.02893
ABL1_6*NTC_3	ABL1_6	NTC_3	ABL1*NTC	ABL1	NTC	-1.09616	-0.467338	-1.89898	-1.54876
ABL1_6*NTC_30	ABL1_6	NTC_30	ABL1*NTC	ABL1	NTC	-1.16733	-0.830445	-1.31414	-1.90344
ABL1_6*NTC_4	ABL1_6	NTC_4	ABL1*NTC	ABL1	NTC	-0.723564	-0.51556	-1.32309	-1.14527
ABL1_6*NTC_5	ABL1_6	NTC_5	ABL1*NTC	ABL1	NTC	-0.635557	-0.431914	-1.8111	-1.84664
ABL1_6*NTC_6	ABL1_6	NTC_6	ABL1*NTC	ABL1	NTC	-0.41588	-0.29742	-0.973212	-1.33055
ABL1_6*NTC_7	ABL1_6	NTC_7	ABL1*NTC	ABL1	NTC	-1.56563	-1.32044	-1.48639	-2.30048
ABL1_6*NTC_8	ABL1_6	NTC_8	ABL1*NTC	ABL1	NTC	-0.298387	-0.196764	-0.576726	-0.597293
ABL1_6*NTC_9	ABL1_6	NTC_9	ABL1*NTC	ABL1	NTC	-0.602165	-0.476954	-1.14895	-1.92124
ABL1_7*NTC_1	ABL1_7	NTC_1	ABL1*NTC	ABL1	NTC	-0.75217	-1.07557	-2.1357	-2.26811
ABL1_7*NTC_10	ABL1_7	NTC_10	ABL1*NTC	ABL1	NTC	-0.326487	-0.275959	-1.29372	-1.13169
ABL1_7*NTC_11	ABL1_7	NTC_11	ABL1*NTC	ABL1	NTC	-0.247867	-0.371508	1.15754	-1.69724
ABL1_7*NTC_12	ABL1_7	NTC_12	ABL1*NTC	ABL1	NTC	-0.531595	-0.253443	-1.30816	-1.07009
ABL1_7*NTC_13	ABL1_7	NTC_13	ABL1*NTC	ABL1	NTC	-1.54171	-1.28043	-2.755	-2.66782
ABL1_7*NTC_14	ABL1_7	NTC_14	ABL1*NTC	ABL1	NTC	-1.48803	-1.41672	-2.01559	-2.04765
ABL1_7*NTC_15	ABL1_7	NTC_15	ABL1*NTC	ABL1	NTC	-0.943682	-0.670369	-2.58307	-2.45042
ABL1_7*NTC_16	ABL1_7	NTC_16	ABL1*NTC	ABL1	NTC	-0.868605	-1.13151	-2.04706	-1.7872
ABL1_7*NTC_17	ABL1_7	NTC_17	ABL1*NTC	ABL1	NTC	-0.93246	-0.997155	-1.8677	-1.95176
ABL1_7*NTC_18	ABL1_7	NTC_18	ABL1*NTC	ABL1	NTC	-1.89062	-1.08669	-2.60805	-2.55846
ABL1_7*NTC_19	ABL1_7	NTC_19	ABL1*NTC	ABL1	NTC	-0.942159	-1.34385	-1.87879	-2.21338
ABL1_7*NTC_2	ABL1_7	NTC_2	ABL1*NTC	ABL1	NTC	-0.608295	-0.608853	-1.47763	-1.64179
ABL1_7*NTC_20	ABL1_7	NTC_20	ABL1*NTC	ABL1	NTC	-1.61179	-1.50197	-2.93112	-2.29437
ABL1_7*NTC_21	ABL1_7	NTC_21	ABL1*NTC	ABL1	NTC	0.0334207	-0.0856185	0.950639	-1.13879
ABL1_7*NTC_22	ABL1_7	NTC_22	ABL1*NTC	ABL1	NTC	-0.952264	-0.938606	-1.78115	-2.1645
ABL1_7*NTC_23	ABL1_7	NTC_23	ABL1*NTC	ABL1	NTC	-0.254376	-0.162258	-0.547008	-0.618617
ABL1_7*NTC_24	ABL1_7	NTC_24	ABL1*NTC	ABL1	NTC	-0.814352	-0.580887	-1.75347	-1.95246
ABL1_7*NTC_25	ABL1_7	NTC_25	ABL1*NTC	ABL1	NTC	-0.49222	-0.569839	-1.60706	-1.0487
ABL1_7*NTC_26	ABL1_7	NTC_26	ABL1*NTC	ABL1	NTC	-1.36122	-1.33595	-2.05463	-2.4028
ABL1_7*NTC_27	ABL1_7	NTC_27	ABL1*NTC	ABL1	NTC	-0.426023	-1.1892	-1.65543	-1.8847
ABL1_7*NTC_28	ABL1_7	NTC_28	ABL1*NTC	ABL1	NTC	-1.79286	-1.76303	-2.74167	-2.79998
ABL1_7*NTC_29	ABL1_7	NTC_29	ABL1*NTC	ABL1	NTC	-1.26192	-1.51476	-2.27197	-2.44412
ABL1_7*NTC_3	ABL1_7	NTC_3	ABL1*NTC	ABL1	NTC	-1.21441	-1.47274	-1.39604	-2.35232
ABL1_7*NTC_30	ABL1_7	NTC_30	ABL1*NTC	ABL1	NTC	-1.06224	-0.978548	-2.02442	-1.86032
ABL1_7*NTC_4	ABL1_7	NTC_4	ABL1*NTC	ABL1	NTC	-0.229482	-0.110051	-0.960531	-0.997236
ABL1_7*NTC_5	ABL1_7	NTC_5	ABL1*NTC	ABL1	NTC	-1.11798	-1.00949	-2.38931	-1.7177
ABL1_7*NTC_6	ABL1_7	NTC_6	ABL1*NTC	ABL1	NTC	-1.21958	-1.29119	-2.11981	-2.12238
ABL1_7*NTC_7	ABL1_7	NTC_7	ABL1*NTC	ABL1	NTC	-2.33043	-1.82114	-2.29553	-2.42655
ABL1_7*NTC_8	ABL1_7	NTC_8	ABL1*NTC	ABL1	NTC	0.0994664	-0.619825	-0.370816	-0.951432
ABL1_7*NTC_9	ABL1_7	NTC_9	ABL1*NTC	ABL1	NTC	-0.317179	-0.317546	-1.15437	-1.57595
ABL1_9*NTC_1	ABL1_9	NTC_1	ABL1*NTC	ABL1	NTC	-0.0743266	-0.396352	-1.2414	-1.56863
ABL1_9*NTC_10	ABL1_9	NTC_10	ABL1*NTC	ABL1	NTC	-0.362378	0.0939296	-0.573277	-0.975618
ABL1_9*NTC_11	ABL1_9	NTC_11	ABL1*NTC	ABL1	NTC	-0.409684	-0.460898	-0.591113	-0.929503
ABL1_9*NTC_12	ABL1_9	NTC_12	ABL1*NTC	ABL1	NTC	-0.133899	0.12492	-0.921075	-0.794528
ABL1_9*NTC_13	ABL1_9	NTC_13	ABL1*NTC	ABL1	NTC	-0.754597	-1.06229	-1.7902	-1.62045
ABL1_9*NTC_14	ABL1_9	NTC_14	ABL1*NTC	ABL1	NTC	-0.355007	-0.347885	-1.82887	-1.77494
ABL1_9*NTC_15	ABL1_9	NTC_15	ABL1*NTC	ABL1	NTC	-0.572685	-0.296573	-1.42042	-1.45396
ABL1_9*NTC_16	ABL1_9	NTC_16	ABL1*NTC	ABL1	NTC	-0.453285	-0.165337	-1.37768	-1.17989
ABL1_9*NTC_17	ABL1_9	NTC_17	ABL1*NTC	ABL1	NTC	-0.400607	-0.710098	-1.43135	-1.90248
ABL1_9*NTC_18	ABL1_9	NTC_18	ABL1*NTC	ABL1	NTC	-0.262866	-0.757803	-1.65884	-1.60845
ABL1_9*NTC_19	ABL1_9	NTC_19	ABL1*NTC	ABL1	NTC	-0.614094	-1.08593	-1.37495	-1.93477
ABL1_9*NTC_2	ABL1_9	NTC_2	ABL1*NTC	ABL1	NTC	-0.177194	-0.368025	-1.15641	-1.04607
ABL1_9*NTC_20	ABL1_9	NTC_20	ABL1*NTC	ABL1	NTC	-0.317533	-0.761547	-1.68362	-1.52763
ABL1_9*NTC_21	ABL1_9	NTC_21	ABL1*NTC	ABL1	NTC	-0.23354	-0.547663	-0.922462	-0.124751
ABL1_9*NTC_22	ABL1_9	NTC_22	ABL1*NTC	ABL1	NTC	-0.126154	-0.380588	-1.20152	-0.816649
ABL1_9*NTC_23	ABL1_9	NTC_23	ABL1*NTC	ABL1	NTC	-0.0712339	-0.851001	-0.627462	-1.39411
ABL1_9*NTC_24	ABL1_9	NTC_24	ABL1*NTC	ABL1	NTC	-0.577558	-0.104014	-0.580577	-1.08911
ABL1_9*NTC_25	ABL1_9	NTC_25	ABL1*NTC	ABL1	NTC	-0.267655	-0.640703	-1.15512	-1.25229
ABL1_9*NTC_26	ABL1_9	NTC_26	ABL1*NTC	ABL1	NTC	-0.436768	-0.739311	-1.56939	-2.22088
ABL1_9*NTC_27	ABL1_9	NTC_27	ABL1*NTC	ABL1	NTC	-0.457693	-0.222889	0.502836	-1.44011
ABL1_9*NTC_28	ABL1_9	NTC_28	ABL1*NTC	ABL1	NTC	-0.502571	-0.454594	-1.2407	-1.82649
ABL1_9*NTC_29	ABL1_9	NTC_29	ABL1*NTC	ABL1	NTC	-0.371315	-0.426493	-1.37882	-1.60464
ABL1_9*NTC_3	ABL1_9	NTC_3	ABL1*NTC	ABL1	NTC	-0.552656	-0.62328	-1.75397	-1.37037
ABL1_9*NTC_30	ABL1_9	NTC_30	ABL1*NTC	ABL1	NTC	-0.525874	-0.206979	-1.492	-0.986884
ABL1_9*NTC_4	ABL1_9	NTC_4	ABL1*NTC	ABL1	NTC	-0.692262	-0.442428	-1.06253	-1.47673
ABL1_9*NTC_5	ABL1_9	NTC_5	ABL1*NTC	ABL1	NTC	-0.220573	-0.385582	-1.31688	-1.31571
ABL1_9*NTC_6	ABL1_9	NTC_6	ABL1*NTC	ABL1	NTC	-0.518544	-0.682345	-1.15684	-1.26401
ABL1_9*NTC_7	ABL1_9	NTC_7	ABL1*NTC	ABL1	NTC	-0.695448	-1.16905	-2.12407	-1.78807
ABL1_9*NTC_8	ABL1_9	NTC_8	ABL1*NTC	ABL1	NTC	-0.596075	-0.350589	-1.17985	-0.807879
ABL1_9*NTC_9	ABL1_9	NTC_9	ABL1*NTC	ABL1	NTC	-0.535827	-0.376075	-0.900502	-1.30674
GAB2_1*NTC_1	GAB2_1	NTC_1	GAB2*NTC	GAB2	NTC	-2.12146	-3.27106	-2.84206	-2.81322
GAB2_1*NTC_10	GAB2_1	NTC_10	GAB2*NTC	GAB2	NTC	-0.827738	-0.868728	-0.756962	-1.61548
GAB2_1*NTC_11	GAB2_1	NTC_11	GAB2*NTC	GAB2	NTC	-1.72227	-1.75884	-1.71943	-2.41903
GAB2_1*NTC_12	GAB2_1	NTC_12	GAB2*NTC	GAB2	NTC	-0.550483	-0.533805	1.67538	-0.891801
GAB2_1*NTC_13	GAB2_1	NTC_13	GAB2*NTC	GAB2	NTC	-3.75135	-3.61247	-3.64466	-2.72489
GAB2_1*NTC_14	GAB2_1	NTC_14	GAB2*NTC	GAB2	NTC	-4.09698	-5.12521	-2.64052	-3.03965
GAB2_1*NTC_15	GAB2_1	NTC_15	GAB2*NTC	GAB2	NTC	-3.3821	-2.93072	-2.9503	-3.02116
GAB2_1*NTC_16	GAB2_1	NTC_16	GAB2*NTC	GAB2	NTC	-2.02406	-2.4794	-0.960001	-2.26774
GAB2_1*NTC_17	GAB2_1	NTC_17	GAB2*NTC	GAB2	NTC	-3.16478	-2.94909	-2.35887	-2.09023
GAB2_1*NTC_18	GAB2_1	NTC_18	GAB2*NTC	GAB2	NTC	-2.96322	-3.71893	-2.87676	-2.43528
GAB2_1*NTC_19	GAB2_1	NTC_19	GAB2*NTC	GAB2	NTC	-1.92979	-1.72797	-2.04136	-0.832892
GAB2_1*NTC_2	GAB2_1	NTC_2	GAB2*NTC	GAB2	NTC	-0.645901	-0.97102	-1.3107	-1.6721
GAB2_1*NTC_20	GAB2_1	NTC_20	GAB2*NTC	GAB2	NTC	-4.07869	-4.45625	-1.50306	-2.6114
GAB2_1*NTC_21	GAB2_1	NTC_21	GAB2*NTC	GAB2	NTC	-0.286739	-0.302069	-0.27672	-0.441598
GAB2_1*NTC_22	GAB2_1	NTC_22	GAB2*NTC	GAB2	NTC	-0.574013	-1.25781	0.458357	-1.43938
GAB2_1*NTC_23	GAB2_1	NTC_23	GAB2*NTC	GAB2	NTC	-0.599915	-0.738536	-1.14073	-1.34393
GAB2_1*NTC_24	GAB2_1	NTC_24	GAB2*NTC	GAB2	NTC	-2.11535	-2.92059	-1.81179	-2.18887
GAB2_1*NTC_25	GAB2_1	NTC_25	GAB2*NTC	GAB2	NTC	-1.64395	-1.86709	-1.2281	-1.9229
GAB2_1*NTC_26	GAB2_1	NTC_26	GAB2*NTC	GAB2	NTC	-3.59408	-2.32581	-2.42252	-2.12065
GAB2_1*NTC_27	GAB2_1	NTC_27	GAB2*NTC	GAB2	NTC	-1.1722	-1.18249	-1.22183	-1.29589
GAB2_1*NTC_28	GAB2_1	NTC_28	GAB2*NTC	GAB2	NTC	-4.66604	-3.82228	-3.10419	-4.07148
GAB2_1*NTC_29	GAB2_1	NTC_29	GAB2*NTC	GAB2	NTC	-2.7017	-2.63111	-2.64949	-2.27801
GAB2_1*NTC_3	GAB2_1	NTC_3	GAB2*NTC	GAB2	NTC	-3.52906	-3.47058	-2.66006	-3.9131
GAB2_1*NTC_30	GAB2_1	NTC_30	GAB2*NTC	GAB2	NTC	-2.04038	-2.9387	-2.21564	-2.51873
GAB2_1*NTC_4	GAB2_1	NTC_4	GAB2*NTC	GAB2	NTC	-1.1451	-1.03583	-1.16776	-1.75336
GAB2_1*NTC_5	GAB2_1	NTC_5	GAB2*NTC	GAB2	NTC	-3.7924	-3.69801	-2.88854	-2.78499
GAB2_1*NTC_6	GAB2_1	NTC_6	GAB2*NTC	GAB2	NTC	-1.61638	-2.36104	-1.82168	-1.95644
GAB2_1*NTC_7	GAB2_1	NTC_7	GAB2*NTC	GAB2	NTC	-4.62837	-4.49221	-1.74167	-3.17574
GAB2_1*NTC_8	GAB2_1	NTC_8	GAB2*NTC	GAB2	NTC	-0.22145	-0.327925	-0.0255328	-0.657608
GAB2_1*NTC_9	GAB2_1	NTC_9	GAB2*NTC	GAB2	NTC	-0.848474	-1.40072	-1.20584	-1.28112
GAB2_12*NTC_1	GAB2_12	NTC_1	GAB2*NTC	GAB2	NTC	-0.988638	-0.894045	-1.16306	-1.20558
GAB2_12*NTC_10	GAB2_12	NTC_10	GAB2*NTC	GAB2	NTC	-0.811381	-0.29192	-0.426831	-0.134186
GAB2_12*NTC_11	GAB2_12	NTC_11	GAB2*NTC	GAB2	NTC	-0.387286	-0.741728	-1.29752	-0.642253
GAB2_12*NTC_12	GAB2_12	NTC_12	GAB2*NTC	GAB2	NTC	-0.349857	-0.6428	-0.678994	-0.654192
GAB2_12*NTC_13	GAB2_12	NTC_13	GAB2*NTC	GAB2	NTC	-0.739683	-1.24385	-1.36993	-0.83764
GAB2_12*NTC_14	GAB2_12	NTC_14	GAB2*NTC	GAB2	NTC	-1.00164	-0.252264	-0.470314	-0.754288
GAB2_12*NTC_15	GAB2_12	NTC_15	GAB2*NTC	GAB2	NTC	-0.898548	-0.71867	-0.937335	-0.598493
GAB2_12*NTC_16	GAB2_12	NTC_16	GAB2*NTC	GAB2	NTC	-1.18395	-0.792646	-0.536873	-0.819519
GAB2_12*NTC_17	GAB2_12	NTC_17	GAB2*NTC	GAB2	NTC	-0.872469	-0.825411	-1.24111	-1.11816
GAB2_12*NTC_18	GAB2_12	NTC_18	GAB2*NTC	GAB2	NTC	-0.990295	-0.965284	-1.05307	-1.22757
GAB2_12*NTC_19	GAB2_12	NTC_19	GAB2*NTC	GAB2	NTC	-0.972511	-1.45877	-0.912972	-1.67549
GAB2_12*NTC_2	GAB2_12	NTC_2	GAB2*NTC	GAB2	NTC	-0.868928	-0.657928	-1.2839	-1.23795
GAB2_12*NTC_20	GAB2_12	NTC_20	GAB2*NTC	GAB2	NTC	-1.14053	-0.920373	-0.875389	-1.44977
GAB2_12*NTC_21	GAB2_12	NTC_21	GAB2*NTC	GAB2	NTC	-0.663589	-0.367661	-0.672029	-0.330408
GAB2_12*NTC_22	GAB2_12	NTC_22	GAB2*NTC	GAB2	NTC	-0.838737	-0.374093	-0.851556	-0.539825
GAB2_12*NTC_23	GAB2_12	NTC_23	GAB2*NTC	GAB2	NTC	-0.206231	-0.594183	-0.506785	-0.881065
GAB2_12*NTC_24	GAB2_12	NTC_24	GAB2*NTC	GAB2	NTC	-0.339831	-0.212607	-0.685471	-0.563608
GAB2_12*NTC_25	GAB2_12	NTC_25	GAB2*NTC	GAB2	NTC	-0.838018	-1.22434	-0.744336	-1.09298
GAB2_12*NTC_26	GAB2_12	NTC_26	GAB2*NTC	GAB2	NTC	-0.620574	-0.753274	-0.140108	-0.811144
GAB2_12*NTC_27	GAB2_12	NTC_27	GAB2*NTC	GAB2	NTC	-0.816193	-0.557246	0.918731	0.234865
GAB2_12*NTC_28	GAB2_12	NTC_28	GAB2*NTC	GAB2	NTC	-1.01845	-0.84374	-1.26473	-0.0119964
GAB2_12*NTC_29	GAB2_12	NTC_29	GAB2*NTC	GAB2	NTC	-0.811725	-0.95104	-1.28666	-1.22866
GAB2_12*NTC_3	GAB2_12	NTC_3	GAB2*NTC	GAB2	NTC	-0.961385	-1.00735	-1.02665	-2.07382
GAB2_12*NTC_30	GAB2_12	NTC_30	GAB2*NTC	GAB2	NTC	-0.697194	-0.666158	-0.683546	0.281579
GAB2_12*NTC_4	GAB2_12	NTC_4	GAB2*NTC	GAB2	NTC	-0.592238	-0.475984	-0.526969	-0.768779
GAB2_12*NTC_5	GAB2_12	NTC_5	GAB2*NTC	GAB2	NTC	-0.764775	-0.957532	-0.976586	-1.17263
GAB2_12*NTC_6	GAB2_12	NTC_6	GAB2*NTC	GAB2	NTC	-0.655573	-1.05668	-0.447315	-1.5909
GAB2_12*NTC_7	GAB2_12	NTC_7	GAB2*NTC	GAB2	NTC	-1.65791	-1.49027	-1.54162	-0.909329
GAB2_12*NTC_8	GAB2_12	NTC_8	GAB2*NTC	GAB2	NTC	-0.466164	-0.26847	-0.586234	-0.755699
GAB2_12*NTC_9	GAB2_12	NTC_9	GAB2*NTC	GAB2	NTC	-0.696791	-0.757484	-0.976629	-1.41046
GAB2_13*NTC_1	GAB2_13	NTC_1	GAB2*NTC	GAB2	NTC	-0.163844	-0.461098	-0.609695	-0.0820787
GAB2_13*NTC_10	GAB2_13	NTC_10	GAB2*NTC	GAB2	NTC	0.0178358	-0.268783	-0.575804	-0.518555
GAB2_13*NTC_11	GAB2_13	NTC_11	GAB2*NTC	GAB2	NTC	-0.0761839	-0.490589	-0.423464	-0.584748
GAB2_13*NTC_12	GAB2_13	NTC_12	GAB2*NTC	GAB2	NTC	0.147934	0.270532	-0.0293773	0.397378
GAB2_13*NTC_13	GAB2_13	NTC_13	GAB2*NTC	GAB2	NTC	-0.637135	-0.701671	0.999529	-0.936718
GAB2_13*NTC_14	GAB2_13	NTC_14	GAB2*NTC	GAB2	NTC	-0.280702	-0.570435	-0.878338	-0.349157
GAB2_13*NTC_15	GAB2_13	NTC_15	GAB2*NTC	GAB2	NTC	-0.373139	-0.433371	-0.538892	-0.800668
GAB2_13*NTC_16	GAB2_13	NTC_16	GAB2*NTC	GAB2	NTC	-0.118272	-0.268523	-0.539573	-0.613088
GAB2_13*NTC_17	GAB2_13	NTC_17	GAB2*NTC	GAB2	NTC	-0.31389	-0.255635	-1.22687	-0.472775
GAB2_13*NTC_18	GAB2_13	NTC_18	GAB2*NTC	GAB2	NTC	-0.544179	-1.20969	-0.916743	-1.05816
GAB2_13*NTC_19	GAB2_13	NTC_19	GAB2*NTC	GAB2	NTC	-0.434326	-0.676828	-0.528847	-1.02437
GAB2_13*NTC_2	GAB2_13	NTC_2	GAB2*NTC	GAB2	NTC	-0.492802	-0.622333	-0.937952	-0.621289
GAB2_13*NTC_20	GAB2_13	NTC_20	GAB2*NTC	GAB2	NTC	-1.05557	-0.877927	2.62818	-1.05581
GAB2_13*NTC_21	GAB2_13	NTC_21	GAB2*NTC	GAB2	NTC	-0.126263	-0.185677	0.0570225	-0.19164
GAB2_13*NTC_22	GAB2_13	NTC_22	GAB2*NTC	GAB2	NTC	-0.670048	-0.451662	-0.493674	-0.651348
GAB2_13*NTC_23	GAB2_13	NTC_23	GAB2*NTC	GAB2	NTC	-0.522456	-0.0611899	-0.700289	0.471355
GAB2_13*NTC_24	GAB2_13	NTC_24	GAB2*NTC	GAB2	NTC	-0.957672	-0.627264	-0.780642	-0.309054
GAB2_13*NTC_25	GAB2_13	NTC_25	GAB2*NTC	GAB2	NTC	-0.681324	-0.399518	-0.662777	-1.03826
GAB2_13*NTC_26	GAB2_13	NTC_26	GAB2*NTC	GAB2	NTC	-0.425878	-0.481795	-1.07395	-0.970071
GAB2_13*NTC_27	GAB2_13	NTC_27	GAB2*NTC	GAB2	NTC	-0.223365	-0.773302	-0.389527	-1.50854
GAB2_13*NTC_28	GAB2_13	NTC_28	GAB2*NTC	GAB2	NTC	-0.950782	-0.936415	-1.38018	-1.34376
GAB2_13*NTC_29	GAB2_13	NTC_29	GAB2*NTC	GAB2	NTC	-0.526812	-0.4012	-0.687579	-0.787609
GAB2_13*NTC_3	GAB2_13	NTC_3	GAB2*NTC	GAB2	NTC	-0.65501	-0.726759	-1.20194	-1.06199
GAB2_13*NTC_30	GAB2_13	NTC_30	GAB2*NTC	GAB2	NTC	-0.587571	-0.837299	-0.89051	-1.00856
GAB2_13*NTC_4	GAB2_13	NTC_4	GAB2*NTC	GAB2	NTC	-0.402128	-0.786566	-0.391231	-0.931293
GAB2_13*NTC_5	GAB2_13	NTC_5	GAB2*NTC	GAB2	NTC	-0.579107	-0.800812	-0.613145	-1.08976
GAB2_13*NTC_6	GAB2_13	NTC_6	GAB2*NTC	GAB2	NTC	-0.289344	-0.106955	0.0505438	-0.361212
GAB2_13*NTC_7	GAB2_13	NTC_7	GAB2*NTC	GAB2	NTC	-0.817541	-0.405492	-0.148879	-1.20791
GAB2_13*NTC_8	GAB2_13	NTC_8	GAB2*NTC	GAB2	NTC	-0.113962	-0.277625	-0.151504	-0.43343
GAB2_13*NTC_9	GAB2_13	NTC_9	GAB2*NTC	GAB2	NTC	-0.135955	-0.545463	1.37099	-0.806564
GAB2_15*NTC_1	GAB2_15	NTC_1	GAB2*NTC	GAB2	NTC	-1.36483	-1.65998	-1.97905	-1.83539
GAB2_15*NTC_10	GAB2_15	NTC_10	GAB2*NTC	GAB2	NTC	-1.05906	-0.956233	-0.752605	0.463741
GAB2_15*NTC_11	GAB2_15	NTC_11	GAB2*NTC	GAB2	NTC	-1.09296	-0.609685	-0.959854	-1.50938
GAB2_15*NTC_12	GAB2_15	NTC_12	GAB2*NTC	GAB2	NTC	0.221302	0.294564	0.272686	-0.32303
GAB2_15*NTC_13	GAB2_15	NTC_13	GAB2*NTC	GAB2	NTC	-2.08676	-2.20245	-1.57652	-1.11572
GAB2_15*NTC_15	GAB2_15	NTC_15	GAB2*NTC	GAB2	NTC	-1.3665	-1.17411	-1.70771	-1.6613
GAB2_15*NTC_16	GAB2_15	NTC_16	GAB2*NTC	GAB2	NTC	-1.31842	-1.40505	-1.61963	-2.10138
GAB2_15*NTC_17	GAB2_15	NTC_17	GAB2*NTC	GAB2	NTC	-1.66234	-1.26956	-1.4518	-1.73903
GAB2_15*NTC_18	GAB2_15	NTC_18	GAB2*NTC	GAB2	NTC	-1.60006	-1.59259	-1.83374	-0.308067
GAB2_15*NTC_19	GAB2_15	NTC_19	GAB2*NTC	GAB2	NTC	-1.8253	-1.86078	-1.96766	-1.73395
GAB2_15*NTC_2	GAB2_15	NTC_2	GAB2*NTC	GAB2	NTC	-1.15573	-1.55603	-1.61229	-1.72939
GAB2_15*NTC_20	GAB2_15	NTC_20	GAB2*NTC	GAB2	NTC	-1.75701	-2.30471	-2.22075	-1.23192
GAB2_15*NTC_21	GAB2_15	NTC_21	GAB2*NTC	GAB2	NTC	-0.0260526	-0.625335	0.264097	-0.369655
GAB2_15*NTC_22	GAB2_15	NTC_22	GAB2*NTC	GAB2	NTC	-1.21803	-0.782671	-1.32473	-0.996212
GAB2_15*NTC_23	GAB2_15	NTC_23	GAB2*NTC	GAB2	NTC	-0.688697	-0.431246	-1.09931	-0.776169
GAB2_15*NTC_24	GAB2_15	NTC_24	GAB2*NTC	GAB2	NTC	-1.29246	-0.723166	-1.19447	-1.13657
GAB2_15*NTC_25	GAB2_15	NTC_25	GAB2*NTC	GAB2	NTC	-1.18819	-1.19453	-1.38845	-1.41489
GAB2_15*NTC_26	GAB2_15	NTC_26	GAB2*NTC	GAB2	NTC	-1.57141	-1.50612	-1.47158	-2.06753
GAB2_15*NTC_27	GAB2_15	NTC_27	GAB2*NTC	GAB2	NTC	-0.800088	-1.14617	-0.976475	-1.53077
GAB2_15*NTC_28	GAB2_15	NTC_28	GAB2*NTC	GAB2	NTC	-2.37599	-1.68993	-1.77373	-1.75419
GAB2_15*NTC_29	GAB2_15	NTC_29	GAB2*NTC	GAB2	NTC	-1.0345	-1.04405	-1.42899	-1.6023
GAB2_15*NTC_3	GAB2_15	NTC_3	GAB2*NTC	GAB2	NTC	-1.71294	-1.34836	-1.75623	-2.03075
GAB2_15*NTC_30	GAB2_15	NTC_30	GAB2*NTC	GAB2	NTC	-2.00303	-1.35755	-1.48492	-1.59208
GAB2_15*NTC_4	GAB2_15	NTC_4	GAB2*NTC	GAB2	NTC	-0.983069	-0.681151	-1.40444	-1.43059
GAB2_15*NTC_5	GAB2_15	NTC_5	GAB2*NTC	GAB2	NTC	-1.74817	-1.22333	-1.6724	-1.41197
GAB2_15*NTC_6	GAB2_15	NTC_6	GAB2*NTC	GAB2	NTC	-1.2191	-0.933551	-1.24061	-1.4252
GAB2_15*NTC_7	GAB2_15	NTC_7	GAB2*NTC	GAB2	NTC	-2.4157	-2.47697	-1.941	-2.49637
GAB2_15*NTC_8	GAB2_15	NTC_8	GAB2*NTC	GAB2	NTC	-0.533653	-0.251928	-0.628408	-0.844028
GAB2_15*NTC_9	GAB2_15	NTC_9	GAB2*NTC	GAB2	NTC	-0.438479	-0.686596	0.316912	0.673753
GAB2_18*NTC_1	GAB2_18	NTC_1	GAB2*NTC	GAB2	NTC	-0.701025	-0.651253	0.0569224	-0.605357
GAB2_18*NTC_10	GAB2_18	NTC_10	GAB2*NTC	GAB2	NTC	-0.356928	-0.612655	-0.342135	-1.10198
GAB2_18*NTC_11	GAB2_18	NTC_11	GAB2*NTC	GAB2	NTC	-0.0116549	-0.0186167	-0.891561	1.19254
GAB2_18*NTC_12	GAB2_18	NTC_12	GAB2*NTC	GAB2	NTC	-0.400803	0.0977464	-0.48879	-0.323933
GAB2_18*NTC_13	GAB2_18	NTC_13	GAB2*NTC	GAB2	NTC	-0.949713	-1.03551	-1.72596	-1.19854
GAB2_18*NTC_14	GAB2_18	NTC_14	GAB2*NTC	GAB2	NTC	-0.629881	-1.19466	-1.19317	-1.53808
GAB2_18*NTC_15	GAB2_18	NTC_15	GAB2*NTC	GAB2	NTC	-0.869817	-0.686845	-0.98935	-0.917106
GAB2_18*NTC_16	GAB2_18	NTC_16	GAB2*NTC	GAB2	NTC	-0.418776	-0.815466	-1.08728	-1.24898
GAB2_18*NTC_17	GAB2_18	NTC_17	GAB2*NTC	GAB2	NTC	-0.557262	-0.625838	-0.612628	-0.664851
GAB2_18*NTC_18	GAB2_18	NTC_18	GAB2*NTC	GAB2	NTC	-0.454457	-1.15942	-0.325005	-1.27091
GAB2_18*NTC_19	GAB2_18	NTC_19	GAB2*NTC	GAB2	NTC	-0.890721	-0.883917	-1.0215	-1.14233
GAB2_18*NTC_2	GAB2_18	NTC_2	GAB2*NTC	GAB2	NTC	-0.767423	-0.954744	-0.995893	-1.09031
GAB2_18*NTC_20	GAB2_18	NTC_20	GAB2*NTC	GAB2	NTC	-1.0653	-1.00268	-0.982748	-1.51006
GAB2_18*NTC_21	GAB2_18	NTC_21	GAB2*NTC	GAB2	NTC	-0.121415	-0.303679	-0.25273	-0.61114
GAB2_18*NTC_22	GAB2_18	NTC_22	GAB2*NTC	GAB2	NTC	-0.381892	-0.320688	0.318515	-0.548517
GAB2_18*NTC_23	GAB2_18	NTC_23	GAB2*NTC	GAB2	NTC	-0.632319	-0.397744	-0.726322	-1.009
GAB2_18*NTC_24	GAB2_18	NTC_24	GAB2*NTC	GAB2	NTC	-0.513512	-0.705582	3.52353	-1.40816
GAB2_18*NTC_25	GAB2_18	NTC_25	GAB2*NTC	GAB2	NTC	-0.365545	-0.319775	-0.649779	1.1032
GAB2_18*NTC_26	GAB2_18	NTC_26	GAB2*NTC	GAB2	NTC	-0.979282	-0.887032	-1.25376	-1.38388
GAB2_18*NTC_27	GAB2_18	NTC_27	GAB2*NTC	GAB2	NTC	-0.581921	-1.28822	-0.861698	0.681601
GAB2_18*NTC_28	GAB2_18	NTC_28	GAB2*NTC	GAB2	NTC	-1.07904	-1.47094	1.16937	-1.03871
GAB2_18*NTC_29	GAB2_18	NTC_29	GAB2*NTC	GAB2	NTC	-0.953829	-0.780625	-1.12164	-0.151271
GAB2_18*NTC_3	GAB2_18	NTC_3	GAB2*NTC	GAB2	NTC	-0.608774	-1.28179	-0.763597	-0.991341
GAB2_18*NTC_30	GAB2_18	NTC_30	GAB2*NTC	GAB2	NTC	-0.665981	-0.848592	-0.894278	-0.574937
GAB2_18*NTC_4	GAB2_18	NTC_4	GAB2*NTC	GAB2	NTC	-0.619958	-0.414034	-0.734383	-0.735719
GAB2_18*NTC_5	GAB2_18	NTC_5	GAB2*NTC	GAB2	NTC	-0.731353	-0.638768	-0.974161	-0.214803
GAB2_18*NTC_6	GAB2_18	NTC_6	GAB2*NTC	GAB2	NTC	-0.254666	-0.689418	-0.671763	-0.340573
GAB2_18*NTC_7	GAB2_18	NTC_7	GAB2*NTC	GAB2	NTC	-1.35516	-1.2601	-1.75944	-1.26528
GAB2_18*NTC_8	GAB2_18	NTC_8	GAB2*NTC	GAB2	NTC	-0.377744	-0.526647	-0.593235	-0.972372
GAB2_18*NTC_9	GAB2_18	NTC_9	GAB2*NTC	GAB2	NTC	-0.94208	-0.768068	-0.850276	-1.27974
GAB2_20*NTC_1	GAB2_20	NTC_1	GAB2*NTC	GAB2	NTC	0.162817	-0.891058	-0.667348	-0.466388
GAB2_20*NTC_10	GAB2_20	NTC_10	GAB2*NTC	GAB2	NTC	-0.100472	0.38317	-0.691697	-0.629962
GAB2_20*NTC_11	GAB2_20	NTC_11	GAB2*NTC	GAB2	NTC	-0.271776	0.0833226	-0.959432	-0.297235
GAB2_20*NTC_12	GAB2_20	NTC_12	GAB2*NTC	GAB2	NTC	0.220811	-0.319556	-0.570359	0.508132
GAB2_20*NTC_13	GAB2_20	NTC_13	GAB2*NTC	GAB2	NTC	-0.522255	-0.244074	-0.597767	-0.985063
GAB2_20*NTC_14	GAB2_20	NTC_14	GAB2*NTC	GAB2	NTC	-0.223997	-0.294686	-0.578028	-1.03311
GAB2_20*NTC_15	GAB2_20	NTC_15	GAB2*NTC	GAB2	NTC	-0.420206	-0.649748	-0.532145	-0.486608
GAB2_20*NTC_16	GAB2_20	NTC_16	GAB2*NTC	GAB2	NTC	-0.476249	-0.476038	0.0971947	-0.69449
GAB2_20*NTC_17	GAB2_20	NTC_17	GAB2*NTC	GAB2	NTC	0.0354099	-0.737731	-0.602671	-0.536114
GAB2_20*NTC_18	GAB2_20	NTC_18	GAB2*NTC	GAB2	NTC	-0.278817	-0.394048	-0.724664	-0.596512
GAB2_20*NTC_19	GAB2_20	NTC_19	GAB2*NTC	GAB2	NTC	-0.306009	-0.0707954	-0.925547	-0.470009
GAB2_20*NTC_2	GAB2_20	NTC_2	GAB2*NTC	GAB2	NTC	-0.302279	-0.367578	-0.847557	-0.741681
GAB2_20*NTC_20	GAB2_20	NTC_20	GAB2*NTC	GAB2	NTC	-0.227561	-0.301867	-0.462078	-0.556703
GAB2_20*NTC_21	GAB2_20	NTC_21	GAB2*NTC	GAB2	NTC	-0.125669	-0.637019	0.339337	-0.738132
GAB2_20*NTC_22	GAB2_20	NTC_22	GAB2*NTC	GAB2	NTC	-0.0733484	-0.354318	-0.182469	-0.536675
GAB2_20*NTC_23	GAB2_20	NTC_23	GAB2*NTC	GAB2	NTC	-0.064529	-0.11519	-0.272868	0.130227
GAB2_20*NTC_24	GAB2_20	NTC_24	GAB2*NTC	GAB2	NTC	-0.526461	-0.400842	-0.462529	-0.738948
GAB2_20*NTC_25	GAB2_20	NTC_25	GAB2*NTC	GAB2	NTC	-0.00311771	-0.201914	-1.2331	-0.876049
GAB2_20*NTC_26	GAB2_20	NTC_26	GAB2*NTC	GAB2	NTC	-0.220767	-0.283827	-0.896094	-0.449495
GAB2_20*NTC_27	GAB2_20	NTC_27	GAB2*NTC	GAB2	NTC	-0.118714	-0.490407	-0.853412	-0.539248
GAB2_20*NTC_28	GAB2_20	NTC_28	GAB2*NTC	GAB2	NTC	-0.259073	-0.690179	-0.813606	-1.14973
GAB2_20*NTC_29	GAB2_20	NTC_29	GAB2*NTC	GAB2	NTC	-0.569008	0.0222034	-0.528782	-0.909025
GAB2_20*NTC_3	GAB2_20	NTC_3	GAB2*NTC	GAB2	NTC	-0.277571	-0.563627	-1.02914	-0.257183
GAB2_20*NTC_30	GAB2_20	NTC_30	GAB2*NTC	GAB2	NTC	-0.539209	-0.66074	-0.901923	-1.0424
GAB2_20*NTC_4	GAB2_20	NTC_4	GAB2*NTC	GAB2	NTC	-0.161801	-0.134067	-0.606675	-0.100792
GAB2_20*NTC_5	GAB2_20	NTC_5	GAB2*NTC	GAB2	NTC	-0.284791	-0.550563	-0.0542821	-0.578372
GAB2_20*NTC_6	GAB2_20	NTC_6	GAB2*NTC	GAB2	NTC	-0.354562	0.133617	-0.406361	-0.39591
GAB2_20*NTC_7	GAB2_20	NTC_7	GAB2*NTC	GAB2	NTC	-0.603194	-0.315681	-0.594175	-0.0718445
GAB2_20*NTC_8	GAB2_20	NTC_8	GAB2*NTC	GAB2	NTC	-0.205776	-0.159946	-0.373267	-0.18119
GAB2_20*NTC_9	GAB2_20	NTC_9	GAB2*NTC	GAB2	NTC	-0.0815214	-0.194538	-0.586826	-0.815822
GAB2_21*NTC_1	GAB2_21	NTC_1	GAB2*NTC	GAB2	NTC	-0.900819	-0.763039	-0.346992	-1.1092
GAB2_21*NTC_10	GAB2_21	NTC_10	GAB2*NTC	GAB2	NTC	-0.401511	-0.427304	-1.26806	-0.817123
GAB2_21*NTC_11	GAB2_21	NTC_11	GAB2*NTC	GAB2	NTC	-0.589349	-0.777782	-0.822754	-0.238312
GAB2_21*NTC_12	GAB2_21	NTC_12	GAB2*NTC	GAB2	NTC	-0.442798	-0.259342	-0.518738	-0.382347
GAB2_21*NTC_13	GAB2_21	NTC_13	GAB2*NTC	GAB2	NTC	-1.05971	-1.20711	-1.04665	-1.45881
GAB2_21*NTC_14	GAB2_21	NTC_14	GAB2*NTC	GAB2	NTC	-0.947132	-0.877643	-1.19264	-1.27688
GAB2_21*NTC_15	GAB2_21	NTC_15	GAB2*NTC	GAB2	NTC	-0.99471	-1.55776	-1.06498	-1.55453
GAB2_21*NTC_16	GAB2_21	NTC_16	GAB2*NTC	GAB2	NTC	-0.836782	-1.04176	-1.15968	-0.600848
GAB2_21*NTC_17	GAB2_21	NTC_17	GAB2*NTC	GAB2	NTC	-1.19009	-0.975232	-0.720958	-0.825616
GAB2_21*NTC_18	GAB2_21	NTC_18	GAB2*NTC	GAB2	NTC	-1.61498	-1.06102	-1.3786	-1.07845
GAB2_21*NTC_19	GAB2_21	NTC_19	GAB2*NTC	GAB2	NTC	-0.9259	-1.34496	-1.03668	-0.569369
GAB2_21*NTC_2	GAB2_21	NTC_2	GAB2*NTC	GAB2	NTC	-0.777387	-0.870034	-0.533747	-0.954318
GAB2_21*NTC_20	GAB2_21	NTC_20	GAB2*NTC	GAB2	NTC	-1.68514	-1.16303	-1.42577	-0.758721
GAB2_21*NTC_21	GAB2_21	NTC_21	GAB2*NTC	GAB2	NTC	0.0486372	-0.470672	-0.65947	-0.433662
GAB2_21*NTC_22	GAB2_21	NTC_22	GAB2*NTC	GAB2	NTC	-0.677089	-0.769613	-0.778209	-1.2446
GAB2_21*NTC_23	GAB2_21	NTC_23	GAB2*NTC	GAB2	NTC	-0.447413	-0.307062	-0.19829	0.43527
GAB2_21*NTC_24	GAB2_21	NTC_24	GAB2*NTC	GAB2	NTC	-0.789881	-0.97524	-0.991433	-0.667325
GAB2_21*NTC_25	GAB2_21	NTC_25	GAB2*NTC	GAB2	NTC	-1.06413	-1.14561	-1.01861	-1.07137
GAB2_21*NTC_26	GAB2_21	NTC_26	GAB2*NTC	GAB2	NTC	-1.25037	-1.23826	-1.21824	-0.969109
GAB2_21*NTC_27	GAB2_21	NTC_27	GAB2*NTC	GAB2	NTC	-1.03984	-0.92881	-0.719718	-0.683768
GAB2_21*NTC_28	GAB2_21	NTC_28	GAB2*NTC	GAB2	NTC	-1.54538	-1.99188	-1.49355	-2.22305
GAB2_21*NTC_29	GAB2_21	NTC_29	GAB2*NTC	GAB2	NTC	-1.22537	-1.33575	-1.23254	-1.3425
GAB2_21*NTC_3	GAB2_21	NTC_3	GAB2*NTC	GAB2	NTC	-0.787464	-1.11302	-1.06104	-1.22637
GAB2_21*NTC_30	GAB2_21	NTC_30	GAB2*NTC	GAB2	NTC	-1.3728	-1.131	-1.19467	-1.19974
GAB2_21*NTC_4	GAB2_21	NTC_4	GAB2*NTC	GAB2	NTC	-0.937516	-0.561662	-0.846149	-0.52751
GAB2_21*NTC_5	GAB2_21	NTC_5	GAB2*NTC	GAB2	NTC	-1.14129	-1.11724	-1.61707	-1.3345
GAB2_21*NTC_6	GAB2_21	NTC_6	GAB2*NTC	GAB2	NTC	-0.648593	-0.779019	-1.37385	-0.949226
GAB2_21*NTC_7	GAB2_21	NTC_7	GAB2*NTC	GAB2	NTC	-1.66505	-1.75295	-1.51799	-2.03301
GAB2_21*NTC_8	GAB2_21	NTC_8	GAB2*NTC	GAB2	NTC	-0.119796	-0.726032	0.226834	-0.921838
GAB2_21*NTC_9	GAB2_21	NTC_9	GAB2*NTC	GAB2	NTC	-0.862005	-0.924309	-0.909274	-1.52076
GAB2_3*NTC_1	GAB2_3	NTC_1	GAB2*NTC	GAB2	NTC	-0.892604	-1.24794	-0.864072	-1.36282
GAB2_3*NTC_10	GAB2_3	NTC_10	GAB2*NTC	GAB2	NTC	-0.920773	-0.630707	-1.01895	-0.899157
GAB2_3*NTC_11	GAB2_3	NTC_11	GAB2*NTC	GAB2	NTC	-0.489544	-0.477079	-0.203052	-1.55603
GAB2_3*NTC_12	GAB2_3	NTC_12	GAB2*NTC	GAB2	NTC	-0.0370548	-0.311864	0.701475	-0.356132
GAB2_3*NTC_13	GAB2_3	NTC_13	GAB2*NTC	GAB2	NTC	-1.31508	-1.31575	-1.53506	-1.90632
GAB2_3*NTC_14	GAB2_3	NTC_14	GAB2*NTC	GAB2	NTC	-0.962495	-1.30017	-1.15246	-0.354302
GAB2_3*NTC_15	GAB2_3	NTC_15	GAB2*NTC	GAB2	NTC	-1.08813	-0.769182	-0.919719	-1.54578
GAB2_3*NTC_16	GAB2_3	NTC_16	GAB2*NTC	GAB2	NTC	-0.657438	-1.06069	-0.169385	-1.41444
GAB2_3*NTC_17	GAB2_3	NTC_17	GAB2*NTC	GAB2	NTC	-1.30203	-1.37653	-1.30944	-1.62427
GAB2_3*NTC_18	GAB2_3	NTC_18	GAB2*NTC	GAB2	NTC	-1.3423	-1.44865	-1.60857	-1.83492
GAB2_3*NTC_19	GAB2_3	NTC_19	GAB2*NTC	GAB2	NTC	-1.19219	-1.08406	-1.5531	-1.57146
GAB2_3*NTC_2	GAB2_3	NTC_2	GAB2*NTC	GAB2	NTC	-0.676645	-0.89133	-0.999213	-0.962009
GAB2_3*NTC_20	GAB2_3	NTC_20	GAB2*NTC	GAB2	NTC	-1.22115	-1.34851	-1.41432	-1.466
GAB2_3*NTC_21	GAB2_3	NTC_21	GAB2*NTC	GAB2	NTC	-0.551764	-0.23945	-0.409479	-1.04681
GAB2_3*NTC_22	GAB2_3	NTC_22	GAB2*NTC	GAB2	NTC	-0.828885	-0.967476	-0.669103	-1.40034
GAB2_3*NTC_23	GAB2_3	NTC_23	GAB2*NTC	GAB2	NTC	-0.152625	-0.417345	-0.616118	-0.39791
GAB2_3*NTC_24	GAB2_3	NTC_24	GAB2*NTC	GAB2	NTC	-0.712051	-0.879459	-0.982194	-1.24237
GAB2_3*NTC_25	GAB2_3	NTC_25	GAB2*NTC	GAB2	NTC	-0.794962	-0.537902	-0.79519	-1.05861
GAB2_3*NTC_26	GAB2_3	NTC_26	GAB2*NTC	GAB2	NTC	-1.22069	-0.80996	-1.44873	-0.855071
GAB2_3*NTC_27	GAB2_3	NTC_27	GAB2*NTC	GAB2	NTC	-0.50251	-1.00368	-0.636764	-1.38369
GAB2_3*NTC_28	GAB2_3	NTC_28	GAB2*NTC	GAB2	NTC	-1.11009	-1.38234	-1.36791	-1.70622
GAB2_3*NTC_29	GAB2_3	NTC_29	GAB2*NTC	GAB2	NTC	-0.194521	-0.48268	-0.162304	-0.787315
GAB2_3*NTC_3	GAB2_3	NTC_3	GAB2*NTC	GAB2	NTC	-1.85874	-1.35348	-1.59908	-1.18295
GAB2_3*NTC_30	GAB2_3	NTC_30	GAB2*NTC	GAB2	NTC	-1.14568	-1.48053	-1.31669	-1.4294
GAB2_3*NTC_4	GAB2_3	NTC_4	GAB2*NTC	GAB2	NTC	-0.691353	-0.923008	-1.12629	-1.0564
GAB2_3*NTC_5	GAB2_3	NTC_5	GAB2*NTC	GAB2	NTC	-0.708569	-1.23681	-1.23033	-1.18593
GAB2_3*NTC_6	GAB2_3	NTC_6	GAB2*NTC	GAB2	NTC	-0.509843	-0.432721	0.142367	-1.05067
GAB2_3*NTC_7	GAB2_3	NTC_7	GAB2*NTC	GAB2	NTC	-1.33001	-1.58451	-1.67051	-1.80076
GAB2_3*NTC_8	GAB2_3	NTC_8	GAB2*NTC	GAB2	NTC	-0.819999	-0.516181	-0.656628	-0.85028
GAB2_3*NTC_9	GAB2_3	NTC_9	GAB2*NTC	GAB2	NTC	-0.464224	-0.770901	-0.968183	-0.870966
GAB2_7*NTC_1	GAB2_7	NTC_1	GAB2*NTC	GAB2	NTC	-2.00732	-2.0281	-2.12359	-2.01821
GAB2_7*NTC_10	GAB2_7	NTC_10	GAB2*NTC	GAB2	NTC	-1.28068	-0.788502	-0.656245	-1.37047
GAB2_7*NTC_11	GAB2_7	NTC_11	GAB2*NTC	GAB2	NTC	-1.68298	-1.65136	-1.36733	-1.50876
GAB2_7*NTC_12	GAB2_7	NTC_12	GAB2*NTC	GAB2	NTC	-0.378864	-0.331859	-0.510571	-0.694529
GAB2_7*NTC_13	GAB2_7	NTC_13	GAB2*NTC	GAB2	NTC	-2.85751	-3.16585	-2.54635	-2.65511
GAB2_7*NTC_14	GAB2_7	NTC_14	GAB2*NTC	GAB2	NTC	-3.16871	-4.86937	-1.6951	-4.44939
GAB2_7*NTC_15	GAB2_7	NTC_15	GAB2*NTC	GAB2	NTC	-3.24224	-2.67813	-2.23291	-2.51531
GAB2_7*NTC_16	GAB2_7	NTC_16	GAB2*NTC	GAB2	NTC	-2.65657	-2.6848	-2.03981	-2.03275
GAB2_7*NTC_17	GAB2_7	NTC_17	GAB2*NTC	GAB2	NTC	-2.59218	-2.16762	-2.23516	-1.82417
GAB2_7*NTC_18	GAB2_7	NTC_18	GAB2*NTC	GAB2	NTC	-2.58368	-2.97359	-2.2292	-1.96061
GAB2_7*NTC_19	GAB2_7	NTC_19	GAB2*NTC	GAB2	NTC	-2.10971	-1.68387	-1.65548	-1.12249
GAB2_7*NTC_2	GAB2_7	NTC_2	GAB2*NTC	GAB2	NTC	-1.11193	-0.63966	-0.999419	-1.12676
GAB2_7*NTC_20	GAB2_7	NTC_20	GAB2*NTC	GAB2	NTC	-3.07277	-3.88087	-0.00794094	-2.58149
GAB2_7*NTC_21	GAB2_7	NTC_21	GAB2*NTC	GAB2	NTC	-0.530017	-0.345074	-0.783052	-0.84543
GAB2_7*NTC_22	GAB2_7	NTC_22	GAB2*NTC	GAB2	NTC	-1.11779	-1.24186	-1.09649	-1.59824
GAB2_7*NTC_23	GAB2_7	NTC_23	GAB2*NTC	GAB2	NTC	-0.963074	-1.02301	-0.987489	-1.15169
GAB2_7*NTC_24	GAB2_7	NTC_24	GAB2*NTC	GAB2	NTC	-1.83337	-2.18449	-0.315477	-1.60482
GAB2_7*NTC_25	GAB2_7	NTC_25	GAB2*NTC	GAB2	NTC	-2.48878	-2.18829	-2.23832	-2.25284
GAB2_7*NTC_26	GAB2_7	NTC_26	GAB2*NTC	GAB2	NTC	-3.01947	-3.0477	-2.82868	-1.96359
GAB2_7*NTC_27	GAB2_7	NTC_27	GAB2*NTC	GAB2	NTC	-1.16244	-1.42651	-1.47714	-0.630137
GAB2_7*NTC_28	GAB2_7	NTC_28	GAB2*NTC	GAB2	NTC	-3.2762	-4.35888	-2.70044	-2.83199
GAB2_7*NTC_29	GAB2_7	NTC_29	GAB2*NTC	GAB2	NTC	-2.71839	-1.97373	-1.58906	-2.14423
GAB2_7*NTC_3	GAB2_7	NTC_3	GAB2*NTC	GAB2	NTC	-2.94838	-2.92634	-2.46632	-1.90829
GAB2_7*NTC_30	GAB2_7	NTC_30	GAB2*NTC	GAB2	NTC	-2.19699	-2.25094	-1.87643	-1.17512
GAB2_7*NTC_4	GAB2_7	NTC_4	GAB2*NTC	GAB2	NTC	-2.40892	-2.0346	-1.45429	-1.69857
GAB2_7*NTC_5	GAB2_7	NTC_5	GAB2*NTC	GAB2	NTC	-2.53037	-2.56414	-2.31913	-2.03725
GAB2_7*NTC_6	GAB2_7	NTC_6	GAB2*NTC	GAB2	NTC	-1.68041	-1.91774	-1.31102	-1.23989
GAB2_7*NTC_7	GAB2_7	NTC_7	GAB2*NTC	GAB2	NTC	-3.17307	-3.48603	-1.89448	-1.46804
GAB2_7*NTC_8	GAB2_7	NTC_8	GAB2*NTC	GAB2	NTC	-0.40403	-0.522194	-0.483507	-0.628232
GAB2_7*NTC_9	GAB2_7	NTC_9	GAB2*NTC	GAB2	NTC	-1.10871	-1.54854	-1.47528	-1.84062
NF1_11*NTC_1	NF1_11	NTC_1	NF1*NTC	NF1	NTC	0.0313103	0.0844346	2.02328	1.35157
NF1_11*NTC_10	NF1_11	NTC_10	NF1*NTC	NF1	NTC	-0.209132	0.00525792	0.164174	0.0586045
NF1_11*NTC_11	NF1_11	NTC_11	NF1*NTC	NF1	NTC	0.152465	0.110931	0.809539	0.548875
NF1_11*NTC_12	NF1_11	NTC_12	NF1*NTC	NF1	NTC	0.0738159	0.393415	0.439436	0.5858
NF1_11*NTC_13	NF1_11	NTC_13	NF1*NTC	NF1	NTC	-0.0750108	-0.739171	1.95481	1.50628
NF1_11*NTC_14	NF1_11	NTC_14	NF1*NTC	NF1	NTC	-0.333774	-0.500471	3.365	2.69979
NF1_11*NTC_15	NF1_11	NTC_15	NF1*NTC	NF1	NTC	-0.214298	-0.574545	1.89886	2.84345
NF1_11*NTC_16	NF1_11	NTC_16	NF1*NTC	NF1	NTC	0.0556325	-0.0919367	0.758726	0.857488
NF1_11*NTC_17	NF1_11	NTC_17	NF1*NTC	NF1	NTC	-0.230728	0.248451	2.69705	1.2068
NF1_11*NTC_18	NF1_11	NTC_18	NF1*NTC	NF1	NTC	-0.320699	0.123998	2.94646	2.23671
NF1_11*NTC_19	NF1_11	NTC_19	NF1*NTC	NF1	NTC	0.0973835	-0.0376731	1.45986	1.25813
NF1_11*NTC_2	NF1_11	NTC_2	NF1*NTC	NF1	NTC	-0.0825023	0.255695	1.52788	0.889125
NF1_11*NTC_20	NF1_11	NTC_20	NF1*NTC	NF1	NTC	-0.326596	0.134739	2.22229	1.88114
NF1_11*NTC_21	NF1_11	NTC_21	NF1*NTC	NF1	NTC	-0.0782846	0.0474685	0.123387	0.496826
NF1_11*NTC_22	NF1_11	NTC_22	NF1*NTC	NF1	NTC	0.0488448	0.198799	0.899232	0.196287
NF1_11*NTC_23	NF1_11	NTC_23	NF1*NTC	NF1	NTC	-0.0968294	-0.0244933	0.0230536	-0.159499
NF1_11*NTC_24	NF1_11	NTC_24	NF1*NTC	NF1	NTC	0.205261	0.0777614	1.0925	1.2365
NF1_11*NTC_25	NF1_11	NTC_25	NF1*NTC	NF1	NTC	0.0626553	0.136961	2.00677	0.64661
NF1_11*NTC_26	NF1_11	NTC_26	NF1*NTC	NF1	NTC	-0.0343821	-0.44501	1.75477	2.74111
NF1_11*NTC_27	NF1_11	NTC_27	NF1*NTC	NF1	NTC	0.192155	-0.0423796	1.47627	0.436751
NF1_11*NTC_28	NF1_11	NTC_28	NF1*NTC	NF1	NTC	-0.920764	-0.525262	2.97846	3.07918
NF1_11*NTC_29	NF1_11	NTC_29	NF1*NTC	NF1	NTC	-0.478765	-0.365523	1.38945	1.66967
NF1_11*NTC_3	NF1_11	NTC_3	NF1*NTC	NF1	NTC	-0.861083	-0.726873	2.58692	2.74853
NF1_11*NTC_30	NF1_11	NTC_30	NF1*NTC	NF1	NTC	-0.136547	-0.203884	1.58287	1.57464
NF1_11*NTC_4	NF1_11	NTC_4	NF1*NTC	NF1	NTC	-0.150558	0.556977	1.095	1.60567
NF1_11*NTC_5	NF1_11	NTC_5	NF1*NTC	NF1	NTC	-0.268763	-0.445932	1.62851	0.884584
NF1_11*NTC_6	NF1_11	NTC_6	NF1*NTC	NF1	NTC	0.106524	0.128065	1.61724	1.42622
NF1_11*NTC_7	NF1_11	NTC_7	NF1*NTC	NF1	NTC	-0.528187	-0.775703	2.41224	2.07739
NF1_11*NTC_8	NF1_11	NTC_8	NF1*NTC	NF1	NTC	-0.0745124	0.323742	0.191236	0.716293
NF1_11*NTC_9	NF1_11	NTC_9	NF1*NTC	NF1	NTC	0.109975	-0.190923	1.73208	1.06166
NF1_15*NTC_1	NF1_15	NTC_1	NF1*NTC	NF1	NTC	-0.0541085	0.0800462	0.979174	1.27205
NF1_15*NTC_10	NF1_15	NTC_10	NF1*NTC	NF1	NTC	-0.225096	0.169037	0.544637	0.697664
NF1_15*NTC_11	NF1_15	NTC_11	NF1*NTC	NF1	NTC	0.115609	-0.0706076	0.171064	0.316358
NF1_15*NTC_12	NF1_15	NTC_12	NF1*NTC	NF1	NTC	-0.0748109	0.179338	0.146319	-0.231281
NF1_15*NTC_13	NF1_15	NTC_13	NF1*NTC	NF1	NTC	0.45788	0.0879873	1.43501	0.684381
NF1_15*NTC_14	NF1_15	NTC_14	NF1*NTC	NF1	NTC	-0.460278	-0.213401	0.677671	0.87765
NF1_15*NTC_15	NF1_15	NTC_15	NF1*NTC	NF1	NTC	0.00334277	-0.226704	0.524639	0.491449
NF1_15*NTC_16	NF1_15	NTC_16	NF1*NTC	NF1	NTC	0.0260434	0.145146	1.56203	0.96244
NF1_15*NTC_17	NF1_15	NTC_17	NF1*NTC	NF1	NTC	-0.0753345	0.255473	1.12929	1.32401
NF1_15*NTC_18	NF1_15	NTC_18	NF1*NTC	NF1	NTC	-0.334609	-0.19364	0.692984	0.798011
NF1_15*NTC_19	NF1_15	NTC_19	NF1*NTC	NF1	NTC	0.483523	0.151886	1.49694	0.908175
NF1_15*NTC_2	NF1_15	NTC_2	NF1*NTC	NF1	NTC	-0.0831121	-0.165937	0.265992	0.880008
NF1_15*NTC_20	NF1_15	NTC_20	NF1*NTC	NF1	NTC	-0.157555	-0.244827	0.887693	1.1189
NF1_15*NTC_21	NF1_15	NTC_21	NF1*NTC	NF1	NTC	0.100812	0.296454	0.254984	0.109513
NF1_15*NTC_22	NF1_15	NTC_22	NF1*NTC	NF1	NTC	0.165273	0.390233	0.950657	0.674002
NF1_15*NTC_23	NF1_15	NTC_23	NF1*NTC	NF1	NTC	0.0178494	-0.0371223	0.0549712	0.328738
NF1_15*NTC_24	NF1_15	NTC_24	NF1*NTC	NF1	NTC	-0.103428	0.207168	0.345666	1.1716
NF1_15*NTC_25	NF1_15	NTC_25	NF1*NTC	NF1	NTC	0.177468	-0.112255	0.734083	0.478466
NF1_15*NTC_26	NF1_15	NTC_26	NF1*NTC	NF1	NTC	-0.170095	0.0733235	1.13014	0.886702
NF1_15*NTC_27	NF1_15	NTC_27	NF1*NTC	NF1	NTC	0.0150392	0.215457	0.849473	0.880933
NF1_15*NTC_28	NF1_15	NTC_28	NF1*NTC	NF1	NTC	0.245502	0.124845	0.982311	1.11366
NF1_15*NTC_29	NF1_15	NTC_29	NF1*NTC	NF1	NTC	0.0108008	0.252313	0.732031	1.17654
NF1_15*NTC_3	NF1_15	NTC_3	NF1*NTC	NF1	NTC	-0.103269	-0.00731989	1.07121	1.71639
NF1_15*NTC_30	NF1_15	NTC_30	NF1*NTC	NF1	NTC	0.275265	0.259235	1.03021	0.862235
NF1_15*NTC_4	NF1_15	NTC_4	NF1*NTC	NF1	NTC	0.184637	-0.172422	0.594629	1.5852
NF1_15*NTC_5	NF1_15	NTC_5	NF1*NTC	NF1	NTC	0.329049	-0.193771	0.824999	0.973822
NF1_15*NTC_6	NF1_15	NTC_6	NF1*NTC	NF1	NTC	0.0931574	0.00219122	0.12845	0.421221
NF1_15*NTC_7	NF1_15	NTC_7	NF1*NTC	NF1	NTC	0.0663802	0.280657	0.840514	1.23218
NF1_15*NTC_8	NF1_15	NTC_8	NF1*NTC	NF1	NTC	0.192221	-0.00429975	0.220145	0.0656489
NF1_15*NTC_9	NF1_15	NTC_9	NF1*NTC	NF1	NTC	0.149511	-0.250583	0.0519876	0.567136
NF1_2*NTC_1	NF1_2	NTC_1	NF1*NTC	NF1	NTC	0.132965	0.00933159	1.13557	1.19638
NF1_2*NTC_10	NF1_2	NTC_10	NF1*NTC	NF1	NTC	-0.478935	-0.534924	-0.0631492	0.0651007
NF1_2*NTC_11	NF1_2	NTC_11	NF1*NTC	NF1	NTC	0.140948	-0.0151942	0.798065	0.160612
NF1_2*NTC_12	NF1_2	NTC_12	NF1*NTC	NF1	NTC	-0.128774	-0.0933837	0.00974736	0.228742
NF1_2*NTC_13	NF1_2	NTC_13	NF1*NTC	NF1	NTC	0.00692094	0.0586013	1.25337	1.02431
NF1_2*NTC_14	NF1_2	NTC_14	NF1*NTC	NF1	NTC	0.113349	-0.397754	1.08296	0.408191
NF1_2*NTC_15	NF1_2	NTC_15	NF1*NTC	NF1	NTC	-0.0775478	0.17751	0.972551	1.90815
NF1_2*NTC_16	NF1_2	NTC_16	NF1*NTC	NF1	NTC	0.321615	-0.211793	0.545652	0.753802
NF1_2*NTC_17	NF1_2	NTC_17	NF1*NTC	NF1	NTC	0.187584	0.169559	0.799647	1.21255
NF1_2*NTC_18	NF1_2	NTC_18	NF1*NTC	NF1	NTC	0.396613	0.208766	0.372291	1.74871
NF1_2*NTC_19	NF1_2	NTC_19	NF1*NTC	NF1	NTC	0.244956	-0.329962	0.249359	0.196532
NF1_2*NTC_2	NF1_2	NTC_2	NF1*NTC	NF1	NTC	0.0143285	-0.223836	0.133209	0.385116
NF1_2*NTC_20	NF1_2	NTC_20	NF1*NTC	NF1	NTC	-0.0528811	-0.263496	0.661658	1.9935
NF1_2*NTC_21	NF1_2	NTC_21	NF1*NTC	NF1	NTC	-0.0979852	-0.147062	0.0164366	-0.317001
NF1_2*NTC_22	NF1_2	NTC_22	NF1*NTC	NF1	NTC	0.112765	0.311787	0.570822	2.50986
NF1_2*NTC_23	NF1_2	NTC_23	NF1*NTC	NF1	NTC	-0.0579604	0.0115262	-0.440927	0.377419
NF1_2*NTC_24	NF1_2	NTC_24	NF1*NTC	NF1	NTC	0.254552	0.00817734	0.456892	0.930591
NF1_2*NTC_25	NF1_2	NTC_25	NF1*NTC	NF1	NTC	0.159115	0.0333537	0.0508849	0.268024
NF1_2*NTC_26	NF1_2	NTC_26	NF1*NTC	NF1	NTC	0.0519529	0.378321	1.44885	1.07601
NF1_2*NTC_27	NF1_2	NTC_27	NF1*NTC	NF1	NTC	-0.107338	0.0519948	0.110329	0.264633
NF1_2*NTC_28	NF1_2	NTC_28	NF1*NTC	NF1	NTC	-0.234318	-0.196002	1.90288	1.19108
NF1_2*NTC_29	NF1_2	NTC_29	NF1*NTC	NF1	NTC	-0.198944	-0.184975	0.889736	0.811021
NF1_2*NTC_3	NF1_2	NTC_3	NF1*NTC	NF1	NTC	-0.241272	0.126958	1.79309	1.80697
NF1_2*NTC_30	NF1_2	NTC_30	NF1*NTC	NF1	NTC	0.200524	0.000526796	0.896751	1.02974
NF1_2*NTC_4	NF1_2	NTC_4	NF1*NTC	NF1	NTC	0.0680453	-0.000651705	1.17983	0.957224
NF1_2*NTC_5	NF1_2	NTC_5	NF1*NTC	NF1	NTC	0.337578	-0.0264429	1.58055	2.80795
NF1_2*NTC_6	NF1_2	NTC_6	NF1*NTC	NF1	NTC	0.234927	0.172007	0.52495	1.20156
NF1_2*NTC_7	NF1_2	NTC_7	NF1*NTC	NF1	NTC	-0.268463	0.0471776	1.51318	0.982595
NF1_2*NTC_8	NF1_2	NTC_8	NF1*NTC	NF1	NTC	0.00930628	-0.6337	0.455777	-0.397638
NF1_2*NTC_9	NF1_2	NTC_9	NF1*NTC	NF1	NTC	0.0718984	-0.308438	0.378994	0.69552
NF1_4*NTC_1	NF1_4	NTC_1	NF1*NTC	NF1	NTC	-0.782906	-0.932188	2.59623	2.2008
NF1_4*NTC_10	NF1_4	NTC_10	NF1*NTC	NF1	NTC	0.279817	0.188365	1.20084	0.991965
NF1_4*NTC_11	NF1_4	NTC_11	NF1*NTC	NF1	NTC	-0.177208	0.116041	1.49482	1.75353
NF1_4*NTC_12	NF1_4	NTC_12	NF1*NTC	NF1	NTC	0.0997172	-0.331438	0.242793	0.644976
NF1_4*NTC_13	NF1_4	NTC_13	NF1*NTC	NF1	NTC	-0.662927	-1.03922	2.88734	3.393
NF1_4*NTC_14	NF1_4	NTC_14	NF1*NTC	NF1	NTC	-0.746097	-0.818961	3.35733	3.72262
NF1_4*NTC_15	NF1_4	NTC_15	NF1*NTC	NF1	NTC	-0.583672	-0.333014	6.11824	2.43674
NF1_4*NTC_16	NF1_4	NTC_16	NF1*NTC	NF1	NTC	-0.897506	-0.968683	3.43728	2.3486
NF1_4*NTC_17	NF1_4	NTC_17	NF1*NTC	NF1	NTC	-0.600448	-0.550412	3.3725	2.63971
NF1_4*NTC_18	NF1_4	NTC_18	NF1*NTC	NF1	NTC	-0.50624	-0.386785	2.80121	3.72247
NF1_4*NTC_19	NF1_4	NTC_19	NF1*NTC	NF1	NTC	-1.03691	-0.661971	2.80144	2.52476
NF1_4*NTC_2	NF1_4	NTC_2	NF1*NTC	NF1	NTC	-0.212682	-0.45767	1.76979	2.14351
NF1_4*NTC_20	NF1_4	NTC_20	NF1*NTC	NF1	NTC	-0.865473	-1.15116	3.97862	3.16887
NF1_4*NTC_21	NF1_4	NTC_21	NF1*NTC	NF1	NTC	0.0365809	-0.195312	0.80643	0.180997
NF1_4*NTC_22	NF1_4	NTC_22	NF1*NTC	NF1	NTC	-0.448894	-0.249816	2.27899	1.69889
NF1_4*NTC_23	NF1_4	NTC_23	NF1*NTC	NF1	NTC	0.0207111	-0.141624	4.2635	1.08064
NF1_4*NTC_24	NF1_4	NTC_24	NF1*NTC	NF1	NTC	-0.0456963	-0.387085	1.87194	1.13768
NF1_4*NTC_25	NF1_4	NTC_25	NF1*NTC	NF1	NTC	0.0621529	-0.251778	2.60993	2.08573
NF1_4*NTC_26	NF1_4	NTC_26	NF1*NTC	NF1	NTC	-0.69858	-0.936619	3.9381	3.58161
NF1_4*NTC_27	NF1_4	NTC_27	NF1*NTC	NF1	NTC	-0.16769	-0.241805	1.97128	2.94004
NF1_4*NTC_28	NF1_4	NTC_28	NF1*NTC	NF1	NTC	-1.06048	-1.04207	4.45477	4.29169
NF1_4*NTC_29	NF1_4	NTC_29	NF1*NTC	NF1	NTC	-0.633703	-0.928213	3.36225	2.51456
NF1_4*NTC_3	NF1_4	NTC_3	NF1*NTC	NF1	NTC	-0.837429	-0.698143	4.23544	4.44684
NF1_4*NTC_30	NF1_4	NTC_30	NF1*NTC	NF1	NTC	-0.776316	-0.673996	2.62996	3.5348
NF1_4*NTC_4	NF1_4	NTC_4	NF1*NTC	NF1	NTC	-0.334151	0.333888	2.0437	1.88573
NF1_4*NTC_5	NF1_4	NTC_5	NF1*NTC	NF1	NTC	-0.412129	-0.434248	2.58862	2.73423
NF1_4*NTC_6	NF1_4	NTC_6	NF1*NTC	NF1	NTC	0.142742	-0.0251799	0.950291	1.63057
NF1_4*NTC_7	NF1_4	NTC_7	NF1*NTC	NF1	NTC	-1.29572	-0.794724	4.99572	4.52899
NF1_4*NTC_8	NF1_4	NTC_8	NF1*NTC	NF1	NTC	0.258383	0.420516	0.910509	0.753815
NF1_4*NTC_9	NF1_4	NTC_9	NF1*NTC	NF1	NTC	-0.469156	-0.0109523	1.40367	1.50343
NF1_5*NTC_1	NF1_5	NTC_1	NF1*NTC	NF1	NTC	-0.216131	-0.0855962	2.1209	2.01984
NF1_5*NTC_10	NF1_5	NTC_10	NF1*NTC	NF1	NTC	0.0885567	0.154021	0.922053	1.02301
NF1_5*NTC_11	NF1_5	NTC_11	NF1*NTC	NF1	NTC	-0.10878	-0.111256	1.7095	1.80966
NF1_5*NTC_12	NF1_5	NTC_12	NF1*NTC	NF1	NTC	0.327936	0.110656	0.698891	0.554805
NF1_5*NTC_13	NF1_5	NTC_13	NF1*NTC	NF1	NTC	-0.796117	-1.15913	3.21554	3.59346
NF1_5*NTC_14	NF1_5	NTC_14	NF1*NTC	NF1	NTC	-0.0539495	-0.932914	3.75346	1.48397
NF1_5*NTC_15	NF1_5	NTC_15	NF1*NTC	NF1	NTC	-0.542246	-0.487046	4.03773	1.88029
NF1_5*NTC_16	NF1_5	NTC_16	NF1*NTC	NF1	NTC	-0.0424062	-0.242617	1.93549	1.85936
NF1_5*NTC_17	NF1_5	NTC_17	NF1*NTC	NF1	NTC	-0.600437	-0.305757	2.75701	2.37053
NF1_5*NTC_18	NF1_5	NTC_18	NF1*NTC	NF1	NTC	-0.232234	-0.187763	2.37562	1.84202
NF1_5*NTC_19	NF1_5	NTC_19	NF1*NTC	NF1	NTC	-0.267113	-0.338857	1.71231	1.79216
NF1_5*NTC_2	NF1_5	NTC_2	NF1*NTC	NF1	NTC	-0.317291	-0.0308391	2.23238	1.72684
NF1_5*NTC_20	NF1_5	NTC_20	NF1*NTC	NF1	NTC	-0.770715	-0.418596	2.2838	2.69861
NF1_5*NTC_21	NF1_5	NTC_21	NF1*NTC	NF1	NTC	-0.0216428	0.16931	0.376095	0.159068
NF1_5*NTC_22	NF1_5	NTC_22	NF1*NTC	NF1	NTC	-0.369218	0.223403	2.18793	1.97905
NF1_5*NTC_23	NF1_5	NTC_23	NF1*NTC	NF1	NTC	0.0854901	0.0907122	2.2823	0.799935
NF1_5*NTC_24	NF1_5	NTC_24	NF1*NTC	NF1	NTC	-0.0303057	0.0325722	1.77372	2.18011
NF1_5*NTC_25	NF1_5	NTC_25	NF1*NTC	NF1	NTC	-0.359048	-0.565553	1.38632	1.1785
NF1_5*NTC_26	NF1_5	NTC_26	NF1*NTC	NF1	NTC	-0.911868	-0.840423	2.72407	4.15515
NF1_5*NTC_27	NF1_5	NTC_27	NF1*NTC	NF1	NTC	0.0332054	-0.290236	3.88668	1.29081
NF1_5*NTC_28	NF1_5	NTC_28	NF1*NTC	NF1	NTC	-0.614678	-0.994338	2.83548	2.92781
NF1_5*NTC_29	NF1_5	NTC_29	NF1*NTC	NF1	NTC	0.0331066	0.11943	1.3339	0.826624
NF1_5*NTC_3	NF1_5	NTC_3	NF1*NTC	NF1	NTC	-0.233087	-0.984188	1.65242	1.94241
NF1_5*NTC_30	NF1_5	NTC_30	NF1*NTC	NF1	NTC	-0.160891	-0.377824	2.13204	2.13811
NF1_5*NTC_4	NF1_5	NTC_4	NF1*NTC	NF1	NTC	0.0107257	0.168249	1.62489	1.8394
NF1_5*NTC_5	NF1_5	NTC_5	NF1*NTC	NF1	NTC	-0.182514	-0.593781	2.86859	1.88363
NF1_5*NTC_6	NF1_5	NTC_6	NF1*NTC	NF1	NTC	0.252646	0.146357	0.65225	0.540079
NF1_5*NTC_7	NF1_5	NTC_7	NF1*NTC	NF1	NTC	-0.636514	-0.617968	2.45945	3.97616
NF1_5*NTC_8	NF1_5	NTC_8	NF1*NTC	NF1	NTC	0.0893372	0.187725	0.237822	0.516977
NF1_5*NTC_9	NF1_5	NTC_9	NF1*NTC	NF1	NTC	0.320804	0.488393	1.05165	1.08357
NF1_6*NTC_1	NF1_6	NTC_1	NF1*NTC	NF1	NTC	-0.367704	-0.733714	2.98202	2.70774
NF1_6*NTC_10	NF1_6	NTC_10	NF1*NTC	NF1	NTC	-0.0229762	0.207038	1.4042	1.26083
NF1_6*NTC_11	NF1_6	NTC_11	NF1*NTC	NF1	NTC	-0.0642495	-0.343709	2.71123	2.05067
NF1_6*NTC_12	NF1_6	NTC_12	NF1*NTC	NF1	NTC	0.020492	-0.382878	0.678971	-0.150991
NF1_6*NTC_13	NF1_6	NTC_13	NF1*NTC	NF1	NTC	-0.57785	-0.757253	2.50084	3.06849
NF1_6*NTC_14	NF1_6	NTC_14	NF1*NTC	NF1	NTC	-0.973223	-0.50091	3.61165	3.38148
NF1_6*NTC_15	NF1_6	NTC_15	NF1*NTC	NF1	NTC	-0.546872	-0.877843	3.31363	2.28172
NF1_6*NTC_16	NF1_6	NTC_16	NF1*NTC	NF1	NTC	-0.439931	-0.239391	1.85795	2.21777
NF1_6*NTC_17	NF1_6	NTC_17	NF1*NTC	NF1	NTC	-0.892371	-0.734247	3.13927	2.23692
NF1_6*NTC_18	NF1_6	NTC_18	NF1*NTC	NF1	NTC	-0.889691	-0.578331	3.62966	3.47484
NF1_6*NTC_19	NF1_6	NTC_19	NF1*NTC	NF1	NTC	-0.828543	-0.37967	4.27069	3.59338
NF1_6*NTC_2	NF1_6	NTC_2	NF1*NTC	NF1	NTC	-0.409325	-0.339214	2.08966	2.2736
NF1_6*NTC_20	NF1_6	NTC_20	NF1*NTC	NF1	NTC	-1.23909	-0.631811	5.05952	3.47324
NF1_6*NTC_21	NF1_6	NTC_21	NF1*NTC	NF1	NTC	0.282285	-0.18604	1.16208	-0.0925508
NF1_6*NTC_22	NF1_6	NTC_22	NF1*NTC	NF1	NTC	-0.209789	-0.263968	1.08874	1.42296
NF1_6*NTC_23	NF1_6	NTC_23	NF1*NTC	NF1	NTC	0.0584804	-0.0987815	1.49518	0.894041
NF1_6*NTC_24	NF1_6	NTC_24	NF1*NTC	NF1	NTC	-0.00322766	-0.152635	1.43684	1.69374
NF1_6*NTC_25	NF1_6	NTC_25	NF1*NTC	NF1	NTC	-0.0468146	-0.255987	1.40835	1.72429
NF1_6*NTC_26	NF1_6	NTC_26	NF1*NTC	NF1	NTC	-0.301117	-0.84196	3.0862	3.64176
NF1_6*NTC_27	NF1_6	NTC_27	NF1*NTC	NF1	NTC	-0.591644	-0.172107	1.51995	2.58685
NF1_6*NTC_28	NF1_6	NTC_28	NF1*NTC	NF1	NTC	-1.26423	-1.16113	3.8983	3.72861
NF1_6*NTC_29	NF1_6	NTC_29	NF1*NTC	NF1	NTC	0.0315609	0.278738	1.15164	1.19606
NF1_6*NTC_3	NF1_6	NTC_3	NF1*NTC	NF1	NTC	-0.54716	-0.792004	3.30975	3.03948
NF1_6*NTC_30	NF1_6	NTC_30	NF1*NTC	NF1	NTC	-0.74244	-0.562535	2.49567	2.11021
NF1_6*NTC_4	NF1_6	NTC_4	NF1*NTC	NF1	NTC	-0.783024	-0.0894415	2.83179	1.85279
NF1_6*NTC_5	NF1_6	NTC_5	NF1*NTC	NF1	NTC	-0.549851	-0.245859	2.24298	2.4156
NF1_6*NTC_6	NF1_6	NTC_6	NF1*NTC	NF1	NTC	-0.11769	-0.0960675	1.96027	2.08427
NF1_6*NTC_7	NF1_6	NTC_7	NF1*NTC	NF1	NTC	-1.48256	-1.10172	4.07672	4.06624
NF1_6*NTC_8	NF1_6	NTC_8	NF1*NTC	NF1	NTC	0.345892	-0.00333684	0.458542	0.588109
NF1_6*NTC_9	NF1_6	NTC_9	NF1*NTC	NF1	NTC	0.0467671	0.130172	1.16297	1.28053
NF1_7*NTC_1	NF1_7	NTC_1	NF1*NTC	NF1	NTC	0.284086	-0.122004	1.507	1.69989
NF1_7*NTC_10	NF1_7	NTC_10	NF1*NTC	NF1	NTC	0.0910427	0.313369	0.720895	0.863691
NF1_7*NTC_11	NF1_7	NTC_11	NF1*NTC	NF1	NTC	0.306131	-0.045282	0.855548	1.47136
NF1_7*NTC_12	NF1_7	NTC_12	NF1*NTC	NF1	NTC	0.222396	-0.265855	-0.0852932	-0.025072
NF1_7*NTC_13	NF1_7	NTC_13	NF1*NTC	NF1	NTC	-0.238925	-0.326306	3.12389	1.88199
NF1_7*NTC_14	NF1_7	NTC_14	NF1*NTC	NF1	NTC	-0.0516927	0.377305	1.74632	2.07961
NF1_7*NTC_15	NF1_7	NTC_15	NF1*NTC	NF1	NTC	-0.0571554	-0.250946	1.59744	4.34915
NF1_7*NTC_16	NF1_7	NTC_16	NF1*NTC	NF1	NTC	-0.116797	-0.0233083	1.06306	1.03884
NF1_7*NTC_17	NF1_7	NTC_17	NF1*NTC	NF1	NTC	-0.00830562	0.195271	1.66358	1.53896
NF1_7*NTC_18	NF1_7	NTC_18	NF1*NTC	NF1	NTC	-0.171508	-0.178538	2.38305	2.30046
NF1_7*NTC_19	NF1_7	NTC_19	NF1*NTC	NF1	NTC	-0.135137	-0.113511	2.07058	1.79483
NF1_7*NTC_2	NF1_7	NTC_2	NF1*NTC	NF1	NTC	0.357707	0.03681	1.27559	1.22939
NF1_7*NTC_20	NF1_7	NTC_20	NF1*NTC	NF1	NTC	-0.136271	-0.132529	2.59464	1.92099
NF1_7*NTC_21	NF1_7	NTC_21	NF1*NTC	NF1	NTC	0.402479	0.18367	0.629859	0.0647423
NF1_7*NTC_22	NF1_7	NTC_22	NF1*NTC	NF1	NTC	-0.164704	-0.115129	2.01004	1.30898
NF1_7*NTC_23	NF1_7	NTC_23	NF1*NTC	NF1	NTC	0.260732	-0.0417278	1.28193	0.169089
NF1_7*NTC_24	NF1_7	NTC_24	NF1*NTC	NF1	NTC	-0.0164052	0.0400268	0.744431	1.33871
NF1_7*NTC_25	NF1_7	NTC_25	NF1*NTC	NF1	NTC	0.351977	0.070211	1.25895	1.04446
NF1_7*NTC_26	NF1_7	NTC_26	NF1*NTC	NF1	NTC	-0.272109	-0.304301	1.93927	2.48316
NF1_7*NTC_27	NF1_7	NTC_27	NF1*NTC	NF1	NTC	-0.413166	-0.343761	1.70606	1.61277
NF1_7*NTC_28	NF1_7	NTC_28	NF1*NTC	NF1	NTC	-0.0805981	-0.0389393	2.64477	2.36618
NF1_7*NTC_29	NF1_7	NTC_29	NF1*NTC	NF1	NTC	0.102193	0.0732443	1.70638	1.3652
NF1_7*NTC_3	NF1_7	NTC_3	NF1*NTC	NF1	NTC	-0.223708	-0.123589	1.39451	1.90325
NF1_7*NTC_30	NF1_7	NTC_30	NF1*NTC	NF1	NTC	-0.0291736	-0.240834	1.37911	1.72836
NF1_7*NTC_4	NF1_7	NTC_4	NF1*NTC	NF1	NTC	0.134186	0.0740307	0.989189	1.19578
NF1_7*NTC_5	NF1_7	NTC_5	NF1*NTC	NF1	NTC	-0.238655	0.103502	2.6826	2.23352
NF1_7*NTC_6	NF1_7	NTC_6	NF1*NTC	NF1	NTC	-0.0191434	-0.256655	1.04995	0.963065
NF1_7*NTC_7	NF1_7	NTC_7	NF1*NTC	NF1	NTC	-0.00581837	-0.0400978	2.47872	2.36648
NF1_7*NTC_8	NF1_7	NTC_8	NF1*NTC	NF1	NTC	-0.101018	-0.117574	1.49013	0.458369
NF1_7*NTC_9	NF1_7	NTC_9	NF1*NTC	NF1	NTC	0.00655316	-0.00706469	0.931177	0.724511
NF1_8*NTC_1	NF1_8	NTC_1	NF1*NTC	NF1	NTC	-0.375691	-0.28829	2.04502	1.82197
NF1_8*NTC_10	NF1_8	NTC_10	NF1*NTC	NF1	NTC	0.23221	0.266787	1.00872	1.57717
NF1_8*NTC_11	NF1_8	NTC_11	NF1*NTC	NF1	NTC	0.0191688	-0.148233	1.11936	2.00763
NF1_8*NTC_12	NF1_8	NTC_12	NF1*NTC	NF1	NTC	0.0926942	0.121564	0.323882	0.897008
NF1_8*NTC_13	NF1_8	NTC_13	NF1*NTC	NF1	NTC	-0.573694	-0.837829	2.67329	1.86526
NF1_8*NTC_14	NF1_8	NTC_14	NF1*NTC	NF1	NTC	-0.929892	-0.332287	2.97707	2.90308
NF1_8*NTC_15	NF1_8	NTC_15	NF1*NTC	NF1	NTC	-0.529455	-0.476435	1.70605	1.98279
NF1_8*NTC_16	NF1_8	NTC_16	NF1*NTC	NF1	NTC	0.0893954	-0.268004	2.20388	1.89572
NF1_8*NTC_17	NF1_8	NTC_17	NF1*NTC	NF1	NTC	-0.337716	-0.341699	1.97431	1.70081
NF1_8*NTC_18	NF1_8	NTC_18	NF1*NTC	NF1	NTC	-0.126853	0.0268951	2.51877	1.42405
NF1_8*NTC_19	NF1_8	NTC_19	NF1*NTC	NF1	NTC	0.0401446	-0.704355	2.06815	1.6098
NF1_8*NTC_2	NF1_8	NTC_2	NF1*NTC	NF1	NTC	-0.36802	-0.368555	1.01399	1.8723
NF1_8*NTC_20	NF1_8	NTC_20	NF1*NTC	NF1	NTC	-0.511589	-0.527478	2.14286	2.51326
NF1_8*NTC_21	NF1_8	NTC_21	NF1*NTC	NF1	NTC	0.218453	0.101793	0.542794	0.520945
NF1_8*NTC_22	NF1_8	NTC_22	NF1*NTC	NF1	NTC	-0.328501	-0.0953968	1.57727	2.35912
NF1_8*NTC_23	NF1_8	NTC_23	NF1*NTC	NF1	NTC	0.0618967	0.0942996	0.756165	1.07387
NF1_8*NTC_24	NF1_8	NTC_24	NF1*NTC	NF1	NTC	-0.198022	-0.027932	1.04457	1.20758
NF1_8*NTC_25	NF1_8	NTC_25	NF1*NTC	NF1	NTC	0.121492	-0.124419	1.16729	1.5379
NF1_8*NTC_26	NF1_8	NTC_26	NF1*NTC	NF1	NTC	-0.339171	-0.775256	3.26148	1.68166
NF1_8*NTC_27	NF1_8	NTC_27	NF1*NTC	NF1	NTC	-0.347457	-0.492182	1.35067	1.75238
NF1_8*NTC_28	NF1_8	NTC_28	NF1*NTC	NF1	NTC	-1.22345	-0.577242	2.93418	2.59748
NF1_8*NTC_29	NF1_8	NTC_29	NF1*NTC	NF1	NTC	0.120273	-0.174355	1.25214	1.23589
NF1_8*NTC_3	NF1_8	NTC_3	NF1*NTC	NF1	NTC	-0.51269	-0.528241	1.34388	2.22837
NF1_8*NTC_30	NF1_8	NTC_30	NF1*NTC	NF1	NTC	-0.362651	-0.390881	1.91334	1.74931
NF1_8*NTC_4	NF1_8	NTC_4	NF1*NTC	NF1	NTC	-0.187514	-0.35673	1.80139	1.92891
NF1_8*NTC_5	NF1_8	NTC_5	NF1*NTC	NF1	NTC	-0.221789	-0.285787	2.28103	1.98994
NF1_8*NTC_6	NF1_8	NTC_6	NF1*NTC	NF1	NTC	0.321072	-0.25516	0.319422	0.548901
NF1_8*NTC_7	NF1_8	NTC_7	NF1*NTC	NF1	NTC	-0.648625	-0.654136	3.36745	3.34623
NF1_8*NTC_8	NF1_8	NTC_8	NF1*NTC	NF1	NTC	-0.339876	-0.179278	2.62047	0.653158
NF1_8*NTC_9	NF1_8	NTC_9	NF1*NTC	NF1	NTC	-0.0180192	0.399247	1.84681	1.09711
NTC_1*ABL1_1	NTC_1	ABL1_1	NTC*ABL1	NTC	ABL1	-0.0563029	-0.406766	-1.38275	-1.2483
NTC_1*ABL1_10	NTC_1	ABL1_10	NTC*ABL1	NTC	ABL1	-0.256171	-0.497575	-1.41161	-1.66782
NTC_1*ABL1_11	NTC_1	ABL1_11	NTC*ABL1	NTC	ABL1	-0.1342	-0.291763	-1.24391	-0.762291
NTC_1*ABL1_20	NTC_1	ABL1_20	NTC*ABL1	NTC	ABL1	-0.310451	0.0313888	-0.656428	-0.671553
NTC_1*ABL1_21	NTC_1	ABL1_21	NTC*ABL1	NTC	ABL1	-0.425137	-0.283442	-1.39028	-1.33295
NTC_1*ABL1_5	NTC_1	ABL1_5	NTC*ABL1	NTC	ABL1	-0.833108	-1.15507	-2.16977	-2.27599
NTC_1*ABL1_6	NTC_1	ABL1_6	NTC*ABL1	NTC	ABL1	-0.0997845	-0.186567	-1.23868	-1.14788
NTC_1*ABL1_7	NTC_1	ABL1_7	NTC*ABL1	NTC	ABL1	-0.562611	-0.599429	-1.60459	-1.46244
NTC_1*ABL1_9	NTC_1	ABL1_9	NTC*ABL1	NTC	ABL1	-0.12006	-0.529528	-1.48612	-1.30152
NTC_1*GAB2_1	NTC_1	GAB2_1	NTC*GAB2	NTC	GAB2	-0.91951	-0.688221	-1.63155	-0.0789047
NTC_1*GAB2_12	NTC_1	GAB2_12	NTC*GAB2	NTC	GAB2	-0.658126	-0.438574	-0.828641	-1.19376
NTC_1*GAB2_13	NTC_1	GAB2_13	NTC*GAB2	NTC	GAB2	-0.134713	-0.562901	-0.656271	-0.793181
NTC_1*GAB2_15	NTC_1	GAB2_15	NTC*GAB2	NTC	GAB2	-0.337374	-0.41291	0.0792446	-0.745146
NTC_1*GAB2_18	NTC_1	GAB2_18	NTC*GAB2	NTC	GAB2	-0.522337	-0.28582	-0.558845	-0.174988
NTC_1*GAB2_20	NTC_1	GAB2_20	NTC*GAB2	NTC	GAB2	-0.425452	-0.111401	-0.488843	-0.374483
NTC_1*GAB2_21	NTC_1	GAB2_21	NTC*GAB2	NTC	GAB2	-0.21408	-0.411843	-0.820423	-0.356457
NTC_1*GAB2_3	NTC_1	GAB2_3	NTC*GAB2	NTC	GAB2	-0.40324	-0.227904	-0.481489	-0.308225
NTC_1*GAB2_7	NTC_1	GAB2_7	NTC*GAB2	NTC	GAB2	-0.446704	-0.734339	-1.2105	1.19774
NTC_1*NF1_11	NTC_1	NF1_11	NTC*NF1	NTC	NF1	-0.0266677	0.181472	0.54281	0.358035
NTC_1*NF1_15	NTC_1	NF1_15	NTC*NF1	NTC	NF1	0.0805614	0.149723	-0.0588037	0.461311
NTC_1*NF1_2	NTC_1	NF1_2	NTC*NF1	NTC	NF1	-0.132133	-0.0311136	0.541724	0.978355
NTC_1*NF1_4	NTC_1	NF1_4	NTC*NF1	NTC	NF1	-5.62491e-05	0.0945882	0.981781	0.934465
NTC_1*NF1_5	NTC_1	NF1_5	NTC*NF1	NTC	NF1	0.109864	-0.122004	1.16537	0.868366
NTC_1*NF1_6	NTC_1	NF1_6	NTC*NF1	NTC	NF1	0.133835	-0.352032	2.20451	1.18387
NTC_1*NF1_7	NTC_1	NF1_7	NTC*NF1	NTC	NF1	0.0445995	0.00671897	0.112321	0.641394
NTC_1*NF1_8	NTC_1	NF1_8	NTC*NF1	NTC	NF1	-0.271407	-0.110324	2.71803	1.23581
NTC_1*NTC_1	NTC_1	NTC_1	NTC*NTC	NTC	NTC	-0.0271891	-0.161778	-0.0191917	1.07571
NTC_1*NTC_10	NTC_1	NTC_10	NTC*NTC	NTC	NTC	-0.0863226	0.108094	-0.318289	0.680682
NTC_1*NTC_11	NTC_1	NTC_11	NTC*NTC	NTC	NTC	-0.0622031	-0.0279586	-0.138596	-0.0199217
NTC_1*NTC_12	NTC_1	NTC_12	NTC*NTC	NTC	NTC	-0.0908989	0.249939	0.340893	0.0517424
NTC_1*NTC_13	NTC_1	NTC_13	NTC*NTC	NTC	NTC	0.0240359	0.0233506	-0.0538056	-0.107813
NTC_1*NTC_15	NTC_1	NTC_15	NTC*NTC	NTC	NTC	0.0103279	-0.0591645	-0.243929	-0.10696
NTC_1*NTC_16	NTC_1	NTC_16	NTC*NTC	NTC	NTC	-0.151986	-0.0583153	-0.31649	-0.607799
NTC_1*NTC_17	NTC_1	NTC_17	NTC*NTC	NTC	NTC	0.0854427	-0.128855	0.172044	-0.181355
NTC_1*NTC_18	NTC_1	NTC_18	NTC*NTC	NTC	NTC	0.196759	0.0233492	0.175836	-0.335805
NTC_1*NTC_19	NTC_1	NTC_19	NTC*NTC	NTC	NTC	-0.023104	-0.269484	-0.225857	0.235727
NTC_1*NTC_2	NTC_1	NTC_2	NTC*NTC	NTC	NTC	0.0614204	-0.182768	-0.403205	0.164797
NTC_1*NTC_20	NTC_1	NTC_20	NTC*NTC	NTC	NTC	-0.0389734	0.0299232	-0.306372	-0.259414
NTC_1*NTC_21	NTC_1	NTC_21	NTC*NTC	NTC	NTC	0.175754	0.0480249	-0.196234	1.42179
NTC_1*NTC_22	NTC_1	NTC_22	NTC*NTC	NTC	NTC	0.136126	-0.115203	-0.162174	0.0723413
NTC_1*NTC_23	NTC_1	NTC_23	NTC*NTC	NTC	NTC	-0.15068	-0.188276	-0.324062	0.10356
NTC_1*NTC_24	NTC_1	NTC_24	NTC*NTC	NTC	NTC	0.195297	0.0945701	0.0725862	0.206023
NTC_1*NTC_25	NTC_1	NTC_25	NTC*NTC	NTC	NTC	-0.0400579	0.129413	-0.476321	-0.0180165
NTC_1*NTC_26	NTC_1	NTC_26	NTC*NTC	NTC	NTC	0.0493248	-0.109198	0.475466	0.305716
NTC_1*NTC_27	NTC_1	NTC_27	NTC*NTC	NTC	NTC	-0.0312338	-0.113297	-0.0471657	0.255457
NTC_1*NTC_28	NTC_1	NTC_28	NTC*NTC	NTC	NTC	0.0566281	0.199394	0.181758	0.544629
NTC_1*NTC_29	NTC_1	NTC_29	NTC*NTC	NTC	NTC	-0.018827	0.0279047	-0.36093	0.10875
NTC_1*NTC_3	NTC_1	NTC_3	NTC*NTC	NTC	NTC	-0.200174	0.0445168	-0.011711	0.177328
NTC_1*NTC_30	NTC_1	NTC_30	NTC*NTC	NTC	NTC	-0.037761	-0.0219284	0.214776	0.388425
NTC_1*NTC_4	NTC_1	NTC_4	NTC*NTC	NTC	NTC	0.120835	-0.10693	-0.0980586	-0.373304
NTC_1*NTC_5	NTC_1	NTC_5	NTC*NTC	NTC	NTC	0.0135562	0.0057308	-0.445642	-0.256757
NTC_1*NTC_6	NTC_1	NTC_6	NTC*NTC	NTC	NTC	0.0338567	-0.131361	-0.294576	-0.217062
NTC_1*NTC_7	NTC_1	NTC_7	NTC*NTC	NTC	NTC	0.073591	-0.0647713	-0.629232	-0.247205
NTC_1*NTC_8	NTC_1	NTC_8	NTC*NTC	NTC	NTC	0.110792	0.322938	-0.130854	-0.225914
NTC_1*NTC_9	NTC_1	NTC_9	NTC*NTC	NTC	NTC	0.0991244	-0.28857	0.323987	0.120727
NTC_1*PTPN1_12	NTC_1	PTPN1_12	NTC*PTPN1	NTC	PTPN1	-0.220332	0.244698	-0.277557	0.0203376
NTC_1*PTPN1_13	NTC_1	PTPN1_13	NTC*PTPN1	NTC	PTPN1	-0.0293686	0.0264298	0.609689	0.843361
NTC_1*PTPN1_15	NTC_1	PTPN1_15	NTC*PTPN1	NTC	PTPN1	0.21544	0.0239874	0.902696	0.358968
NTC_1*PTPN1_18	NTC_1	PTPN1_18	NTC*PTPN1	NTC	PTPN1	0.0313605	0.0938725	0.715901	0.876416
NTC_1*PTPN1_19	NTC_1	PTPN1_19	NTC*PTPN1	NTC	PTPN1	0.309459	0.115273	0.275799	1.13917
NTC_1*PTPN1_2	NTC_1	PTPN1_2	NTC*PTPN1	NTC	PTPN1	0.278576	0.0824682	0.634229	0.964502
NTC_1*PTPN1_22	NTC_1	PTPN1_22	NTC*PTPN1	NTC	PTPN1	-0.00764506	-0.0893321	0.956926	0.42852
NTC_1*PTPN1_25	NTC_1	PTPN1_25	NTC*PTPN1	NTC	PTPN1	0.168833	-0.0921395	0.79701	0.262068
NTC_1*PTPN1_26	NTC_1	PTPN1_26	NTC*PTPN1	NTC	PTPN1	-0.143433	0.450026	1.61056	2.57989
NTC_1*PTPN1_3	NTC_1	PTPN1_3	NTC*PTPN1	NTC	PTPN1	0.180452	0.24967	0.760766	0.505495
NTC_1*PTPN1_9	NTC_1	PTPN1_9	NTC*PTPN1	NTC	PTPN1	0.029885	-0.297036	1.14197	-0.159301
NTC_1*SOS1_1	NTC_1	SOS1_1	NTC*SOS1	NTC	SOS1	-0.0739011	0.119022	-0.513074	-0.762364
NTC_1*SOS1_10	NTC_1	SOS1_10	NTC*SOS1	NTC	SOS1	0.0409387	-0.149973	-0.92201	0.115051
NTC_1*SOS1_11	NTC_1	SOS1_11	NTC*SOS1	NTC	SOS1	-0.589855	-0.804591	-1.24974	-1.19811
NTC_1*SOS1_15	NTC_1	SOS1_15	NTC*SOS1	NTC	SOS1	-0.161461	-0.251131	-0.947281	-0.942113
NTC_1*SOS1_17	NTC_1	SOS1_17	NTC*SOS1	NTC	SOS1	0.0477363	-0.692733	-0.958717	-1.52265
NTC_1*SOS1_2	NTC_1	SOS1_2	NTC*SOS1	NTC	SOS1	-0.537254	-0.436874	-1.9394	-1.56242
NTC_1*SOS1_23	NTC_1	SOS1_23	NTC*SOS1	NTC	SOS1	-0.479704	-0.456425	-1.52823	-1.87834
NTC_1*SOS1_26	NTC_1	SOS1_26	NTC*SOS1	NTC	SOS1	-0.757812	-1.07745	-1.44751	-1.64912
NTC_1*SOS1_5	NTC_1	SOS1_5	NTC*SOS1	NTC	SOS1	-0.61293	-0.766555	-1.66747	-2.05276
NTC_1*SOS1_7	NTC_1	SOS1_7	NTC*SOS1	NTC	SOS1	-0.278932	-0.45621	-0.71758	-0.549851
NTC_1*SPRED2_10	NTC_1	SPRED2_10	NTC*SPRED2	NTC	SPRED2	0.0123838	0.085805	-0.124166	1.9215
NTC_1*SPRED2_11	NTC_1	SPRED2_11	NTC*SPRED2	NTC	SPRED2	0.309508	-0.215946	-0.0222785	0.523965
NTC_1*SPRED2_13	NTC_1	SPRED2_13	NTC*SPRED2	NTC	SPRED2	0.0916486	-0.137247	-0.0886926	-0.40478
NTC_1*SPRED2_20	NTC_1	SPRED2_20	NTC*SPRED2	NTC	SPRED2	0.0829323	0.178398	0.260084	0.161807
NTC_1*SPRED2_25	NTC_1	SPRED2_25	NTC*SPRED2	NTC	SPRED2	0.112343	-0.22947	0.1095	-0.260126
NTC_1*SPRED2_3	NTC_1	SPRED2_3	NTC*SPRED2	NTC	SPRED2	-0.171469	-0.050623	0.600348	-0.202861
NTC_1*SPRED2_4	NTC_1	SPRED2_4	NTC*SPRED2	NTC	SPRED2	-0.366023	-0.222005	0.0409805	-0.321459
NTC_1*SPRED2_5	NTC_1	SPRED2_5	NTC*SPRED2	NTC	SPRED2	-0.415073	0.110928	-0.276393	-0.222505
NTC_10*ABL1_1	NTC_10	ABL1_1	NTC*ABL1	NTC	ABL1	-0.310884	0.0919768	-1.1714	-0.922295
NTC_10*ABL1_10	NTC_10	ABL1_10	NTC*ABL1	NTC	ABL1	-0.3262	-0.29064	-1.48198	-1.10895
NTC_10*ABL1_11	NTC_10	ABL1_11	NTC*ABL1	NTC	ABL1	-0.0604003	0.0516322	-0.858694	-0.660395
NTC_10*ABL1_20	NTC_10	ABL1_20	NTC*ABL1	NTC	ABL1	-0.308879	0.0574143	-0.554878	-0.315876
NTC_10*ABL1_21	NTC_10	ABL1_21	NTC*ABL1	NTC	ABL1	-0.128747	-0.308981	-0.696956	-0.451347
NTC_10*ABL1_5	NTC_10	ABL1_5	NTC*ABL1	NTC	ABL1	-0.840177	-1.15747	-2.10684	-2.52798
NTC_10*ABL1_6	NTC_10	ABL1_6	NTC*ABL1	NTC	ABL1	-0.146119	0.0500185	-0.84731	-0.846563
NTC_10*ABL1_7	NTC_10	ABL1_7	NTC*ABL1	NTC	ABL1	-0.178941	-0.384356	-0.655454	-0.763374
NTC_10*ABL1_9	NTC_10	ABL1_9	NTC*ABL1	NTC	ABL1	0.119009	0.100881	-0.839111	-0.617454
NTC_10*GAB2_1	NTC_10	GAB2_1	NTC*GAB2	NTC	GAB2	-0.576579	-0.598663	-0.814569	-1.33223
NTC_10*GAB2_12	NTC_10	GAB2_12	NTC*GAB2	NTC	GAB2	-0.123112	0.0700734	-0.517601	0.330203
NTC_10*GAB2_13	NTC_10	GAB2_13	NTC*GAB2	NTC	GAB2	-0.10667	-0.19473	-0.264212	-0.879873
NTC_10*GAB2_15	NTC_10	GAB2_15	NTC*GAB2	NTC	GAB2	-0.160339	-0.0961756	-0.77772	-0.11167
NTC_10*GAB2_18	NTC_10	GAB2_18	NTC*GAB2	NTC	GAB2	-0.471999	-0.669674	-0.835462	-0.955364
NTC_10*GAB2_20	NTC_10	GAB2_20	NTC*GAB2	NTC	GAB2	0.169311	-0.0760005	-0.0325632	-0.870709
NTC_10*GAB2_21	NTC_10	GAB2_21	NTC*GAB2	NTC	GAB2	-0.305496	-0.326378	-0.47596	-0.707056
NTC_10*GAB2_3	NTC_10	GAB2_3	NTC*GAB2	NTC	GAB2	-0.345933	0.0558613	-0.801666	-0.0761801
NTC_10*GAB2_7	NTC_10	GAB2_7	NTC*GAB2	NTC	GAB2	-0.543554	-0.884667	-0.429484	-1.05773
NTC_10*NF1_11	NTC_10	NF1_11	NTC*NF1	NTC	NF1	-0.0163969	0.417616	0.266827	0.903477
NTC_10*NF1_15	NTC_10	NF1_15	NTC*NF1	NTC	NF1	-0.0656285	0.271671	2.15602	0.249445
NTC_10*NF1_2	NTC_10	NF1_2	NTC*NF1	NTC	NF1	0.231654	0.0206997	0.49365	-0.19597
NTC_10*NF1_4	NTC_10	NF1_4	NTC*NF1	NTC	NF1	-0.284497	0.0673577	1.60766	1.11617
NTC_10*NF1_5	NTC_10	NF1_5	NTC*NF1	NTC	NF1	0.110046	0.491641	0.700259	0.655116
NTC_10*NF1_6	NTC_10	NF1_6	NTC*NF1	NTC	NF1	-0.313029	-0.137761	3.52177	0.879157
NTC_10*NF1_7	NTC_10	NF1_7	NTC*NF1	NTC	NF1	0.537429	0.174992	0.627951	0.6646
NTC_10*NF1_8	NTC_10	NF1_8	NTC*NF1	NTC	NF1	-0.21968	0.242624	0.802659	3.1468
NTC_10*NTC_1	NTC_10	NTC_1	NTC*NTC	NTC	NTC	0.0138559	0.04078	-0.173502	0.291883
NTC_10*NTC_10	NTC_10	NTC_10	NTC*NTC	NTC	NTC	0.00478285	0.0782191	-0.0404117	0.0656848
NTC_10*NTC_11	NTC_10	NTC_11	NTC*NTC	NTC	NTC	0.0249922	-0.063603	0.106859	-0.470469
NTC_10*NTC_12	NTC_10	NTC_12	NTC*NTC	NTC	NTC	-0.151278	-0.130928	-0.155259	0.372005
NTC_10*NTC_13	NTC_10	NTC_13	NTC*NTC	NTC	NTC	0.0711469	0.22335	-0.0779029	0.021475
NTC_10*NTC_14	NTC_10	NTC_14	NTC*NTC	NTC	NTC	0.229492	0.254598	-0.0401894	-0.0619756
NTC_10*NTC_15	NTC_10	NTC_15	NTC*NTC	NTC	NTC	-0.0195261	0.0374498	0.0354194	-0.247606
NTC_10*NTC_16	NTC_10	NTC_16	NTC*NTC	NTC	NTC	-0.263176	-0.00646335	0.185697	-0.204141
NTC_10*NTC_17	NTC_10	NTC_17	NTC*NTC	NTC	NTC	0.0401062	0.210045	1.41701	-0.110951
NTC_10*NTC_18	NTC_10	NTC_18	NTC*NTC	NTC	NTC	-0.0439293	-0.227184	-0.303155	-0.21574
NTC_10*NTC_19	NTC_10	NTC_19	NTC*NTC	NTC	NTC	-0.104507	0.199521	-0.35814	2.13062
NTC_10*NTC_2	NTC_10	NTC_2	NTC*NTC	NTC	NTC	-0.0447251	-0.00330603	-0.341188	-0.156089
NTC_10*NTC_20	NTC_10	NTC_20	NTC*NTC	NTC	NTC	-0.153188	0.098165	-0.257271	-0.222586
NTC_10*NTC_21	NTC_10	NTC_21	NTC*NTC	NTC	NTC	0.0797737	0.313668	0.383551	0.00105157
NTC_10*NTC_22	NTC_10	NTC_22	NTC*NTC	NTC	NTC	-0.0503596	0.231703	-0.0144196	-0.0768358
NTC_10*NTC_23	NTC_10	NTC_23	NTC*NTC	NTC	NTC	0.279203	0.00407586	-0.205729	-0.221746
NTC_10*NTC_24	NTC_10	NTC_24	NTC*NTC	NTC	NTC	-0.185957	-0.198951	-0.0791892	-0.353486
NTC_10*NTC_25	NTC_10	NTC_25	NTC*NTC	NTC	NTC	0.0715986	0.0160305	-0.093837	0.0140956
NTC_10*NTC_26	NTC_10	NTC_26	NTC*NTC	NTC	NTC	-0.0110765	0.186894	-0.00548712	-0.154452
NTC_10*NTC_27	NTC_10	NTC_27	NTC*NTC	NTC	NTC	-0.0551239	-0.0287622	0.277053	-0.268231
NTC_10*NTC_28	NTC_10	NTC_28	NTC*NTC	NTC	NTC	-0.034584	-0.0181964	-0.275849	-0.246144
NTC_10*NTC_29	NTC_10	NTC_29	NTC*NTC	NTC	NTC	-0.18654	0.000899619	-0.149706	2.46262
NTC_10*NTC_3	NTC_10	NTC_3	NTC*NTC	NTC	NTC	0.171912	0.116583	0.154015	0.0107253
NTC_10*NTC_30	NTC_10	NTC_30	NTC*NTC	NTC	NTC	0.0999103	0.0542519	-0.00508205	0.419504
NTC_10*NTC_4	NTC_10	NTC_4	NTC*NTC	NTC	NTC	0.0064208	0.0376371	-0.121619	0.00498199
NTC_10*NTC_5	NTC_10	NTC_5	NTC*NTC	NTC	NTC	0.11183	-0.133926	-0.440427	-0.538553
NTC_10*NTC_6	NTC_10	NTC_6	NTC*NTC	NTC	NTC	0.127077	0.235424	0.314511	-0.315539
NTC_10*NTC_7	NTC_10	NTC_7	NTC*NTC	NTC	NTC	0.150053	0.111506	0.37409	0.0595097
NTC_10*NTC_8	NTC_10	NTC_8	NTC*NTC	NTC	NTC	-0.235204	-0.198021	-0.119775	-0.0452263
NTC_10*NTC_9	NTC_10	NTC_9	NTC*NTC	NTC	NTC	-0.136845	-0.062809	-0.36422	-0.166082
NTC_10*PTPN1_12	NTC_10	PTPN1_12	NTC*PTPN1	NTC	PTPN1	0.208568	0.11515	0.608651	1.52982
NTC_10*PTPN1_13	NTC_10	PTPN1_13	NTC*PTPN1	NTC	PTPN1	-0.1018	0.188821	0.758145	1.55636
NTC_10*PTPN1_15	NTC_10	PTPN1_15	NTC*PTPN1	NTC	PTPN1	0.152249	0.530449	0.959676	1.24187
NTC_10*PTPN1_18	NTC_10	PTPN1_18	NTC*PTPN1	NTC	PTPN1	-0.130175	0.259095	0.834152	0.973339
NTC_10*PTPN1_19	NTC_10	PTPN1_19	NTC*PTPN1	NTC	PTPN1	-0.189007	0.108212	1.12752	1.35153
NTC_10*PTPN1_2	NTC_10	PTPN1_2	NTC*PTPN1	NTC	PTPN1	0.421298	0.124482	0.509872	0.291653
NTC_10*PTPN1_22	NTC_10	PTPN1_22	NTC*PTPN1	NTC	PTPN1	-0.0449206	0.173165	2.108	0.520646
NTC_10*PTPN1_25	NTC_10	PTPN1_25	NTC*PTPN1	NTC	PTPN1	-0.247013	0.423477	0.315974	1.26312
NTC_10*PTPN1_26	NTC_10	PTPN1_26	NTC*PTPN1	NTC	PTPN1	0.255092	0.101223	2.58454	1.73714
NTC_10*PTPN1_3	NTC_10	PTPN1_3	NTC*PTPN1	NTC	PTPN1	0.0653944	0.13527	1.1508	1.49718
NTC_10*PTPN1_9	NTC_10	PTPN1_9	NTC*PTPN1	NTC	PTPN1	0.175107	0.0370532	1.1671	1.14424
NTC_10*SOS1_1	NTC_10	SOS1_1	NTC*SOS1	NTC	SOS1	-0.0213512	0.0117634	-0.576287	-0.613696
NTC_10*SOS1_10	NTC_10	SOS1_10	NTC*SOS1	NTC	SOS1	0.0335746	0.0104063	-0.594162	0.101169
NTC_10*SOS1_11	NTC_10	SOS1_11	NTC*SOS1	NTC	SOS1	-0.114062	-0.610461	-1.37114	-0.797607
NTC_10*SOS1_15	NTC_10	SOS1_15	NTC*SOS1	NTC	SOS1	-0.365125	-0.416878	-0.2887	-0.589794
NTC_10*SOS1_17	NTC_10	SOS1_17	NTC*SOS1	NTC	SOS1	0.00446391	-0.60809	-1.36918	-1.57972
NTC_10*SOS1_2	NTC_10	SOS1_2	NTC*SOS1	NTC	SOS1	-0.612376	-0.665904	-1.21341	-1.43322
NTC_10*SOS1_23	NTC_10	SOS1_23	NTC*SOS1	NTC	SOS1	-0.766579	-0.875299	-2.14214	-1.55317
NTC_10*SOS1_26	NTC_10	SOS1_26	NTC*SOS1	NTC	SOS1	-0.492785	-0.714379	-2.02296	-1.35107
NTC_10*SOS1_5	NTC_10	SOS1_5	NTC*SOS1	NTC	SOS1	-0.555956	-0.927869	-1.66589	-1.89976
NTC_10*SOS1_7	NTC_10	SOS1_7	NTC*SOS1	NTC	SOS1	0.0467723	-0.198509	-0.511506	-0.651718
NTC_10*SPRED2_10	NTC_10	SPRED2_10	NTC*SPRED2	NTC	SPRED2	0.0731785	0.200473	0.192331	-0.22936
NTC_10*SPRED2_11	NTC_10	SPRED2_11	NTC*SPRED2	NTC	SPRED2	0.165273	0.212488	0.0782066	0.261185
NTC_10*SPRED2_13	NTC_10	SPRED2_13	NTC*SPRED2	NTC	SPRED2	-0.0997321	0.0119897	-0.0488891	-0.399867
NTC_10*SPRED2_20	NTC_10	SPRED2_20	NTC*SPRED2	NTC	SPRED2	0.123956	-0.0446642	0.374098	0.284824
NTC_10*SPRED2_25	NTC_10	SPRED2_25	NTC*SPRED2	NTC	SPRED2	-0.00444596	0.00799357	0.965963	0.124263
NTC_10*SPRED2_3	NTC_10	SPRED2_3	NTC*SPRED2	NTC	SPRED2	0.315135	0.216237	0.764261	0.223669
NTC_10*SPRED2_4	NTC_10	SPRED2_4	NTC*SPRED2	NTC	SPRED2	-0.199205	0.318068	0.0536872	0.202548
NTC_10*SPRED2_5	NTC_10	SPRED2_5	NTC*SPRED2	NTC	SPRED2	0.0427641	0.140538	0.0842497	0.147209
NTC_11*ABL1_1	NTC_11	ABL1_1	NTC*ABL1	NTC	ABL1	-0.113038	0.0198555	-1.0202	-1.47211
NTC_11*ABL1_10	NTC_11	ABL1_10	NTC*ABL1	NTC	ABL1	-0.148266	-0.5201	-1.69737	-1.27617
NTC_11*ABL1_11	NTC_11	ABL1_11	NTC*ABL1	NTC	ABL1	-0.324294	-0.22927	-0.702785	-1.12631
NTC_11*ABL1_20	NTC_11	ABL1_20	NTC*ABL1	NTC	ABL1	-0.0108616	-0.0190077	-1.11108	-0.488167
NTC_11*ABL1_21	NTC_11	ABL1_21	NTC*ABL1	NTC	ABL1	-0.641646	-0.39907	-0.909213	-1.38602
NTC_11*ABL1_5	NTC_11	ABL1_5	NTC*ABL1	NTC	ABL1	-1.06486	-1.2734	-2.10438	-2.19447
NTC_11*ABL1_6	NTC_11	ABL1_6	NTC*ABL1	NTC	ABL1	-0.323265	-0.388625	-0.427526	-1.26594
NTC_11*ABL1_7	NTC_11	ABL1_7	NTC*ABL1	NTC	ABL1	-0.466195	-0.710702	-1.01195	-1.40703
NTC_11*ABL1_9	NTC_11	ABL1_9	NTC*ABL1	NTC	ABL1	-0.0898997	-0.264199	-0.71028	-0.78377
NTC_11*GAB2_1	NTC_11	GAB2_1	NTC*GAB2	NTC	GAB2	-0.560478	-0.858943	-1.67094	-0.768009
NTC_11*GAB2_12	NTC_11	GAB2_12	NTC*GAB2	NTC	GAB2	-0.256686	-0.354402	-0.518426	-0.608709
NTC_11*GAB2_13	NTC_11	GAB2_13	NTC*GAB2	NTC	GAB2	0.0081524	-0.0754629	4.96879	-0.698971
NTC_11*GAB2_15	NTC_11	GAB2_15	NTC*GAB2	NTC	GAB2	-0.740675	-1.07307	-0.308883	1.43299
NTC_11*GAB2_18	NTC_11	GAB2_18	NTC*GAB2	NTC	GAB2	-0.927748	-0.104027	-0.45344	-0.832826
NTC_11*GAB2_20	NTC_11	GAB2_20	NTC*GAB2	NTC	GAB2	-0.0492358	-0.569975	-0.524473	-0.802522
NTC_11*GAB2_21	NTC_11	GAB2_21	NTC*GAB2	NTC	GAB2	-0.20417	-0.695707	-0.48006	-0.718544
NTC_11*GAB2_3	NTC_11	GAB2_3	NTC*GAB2	NTC	GAB2	-0.0969227	-0.399196	-0.7874	-0.735754
NTC_11*GAB2_7	NTC_11	GAB2_7	NTC*GAB2	NTC	GAB2	-0.881892	-0.789473	-0.826663	-1.27945
NTC_11*NF1_11	NTC_11	NF1_11	NTC*NF1	NTC	NF1	0.00395765	0.178561	0.158122	0.367827
NTC_11*NF1_15	NTC_11	NF1_15	NTC*NF1	NTC	NF1	0.297672	0.00931568	0.676834	-5.71166e-05
NTC_11*NF1_2	NTC_11	NF1_2	NTC*NF1	NTC	NF1	0.166822	0.0543689	0.413989	0.232232
NTC_11*NF1_4	NTC_11	NF1_4	NTC*NF1	NTC	NF1	-0.104675	-0.0405143	1.30511	1.74556
NTC_11*NF1_5	NTC_11	NF1_5	NTC*NF1	NTC	NF1	0.118249	0.143758	0.747133	0.677984
NTC_11*NF1_6	NTC_11	NF1_6	NTC*NF1	NTC	NF1	0.269998	-0.244158	1.04971	1.13035
NTC_11*NF1_7	NTC_11	NF1_7	NTC*NF1	NTC	NF1	0.249859	-0.0825417	1.60748	2.2812
NTC_11*NF1_8	NTC_11	NF1_8	NTC*NF1	NTC	NF1	-0.0661924	-0.135608	0.900758	1.17018
NTC_11*NTC_1	NTC_11	NTC_1	NTC*NTC	NTC	NTC	0.165177	-0.114939	-0.123111	0.505985
NTC_11*NTC_10	NTC_11	NTC_10	NTC*NTC	NTC	NTC	0.132192	-0.160936	-0.32435	-0.277309
NTC_11*NTC_11	NTC_11	NTC_11	NTC*NTC	NTC	NTC	-0.0596162	-0.0035002	0.15433	0.38798
NTC_11*NTC_12	NTC_11	NTC_12	NTC*NTC	NTC	NTC	0.068382	0.120001	0.580023	-0.221462
NTC_11*NTC_13	NTC_11	NTC_13	NTC*NTC	NTC	NTC	0.0789341	-0.230993	-0.332549	-0.302208
NTC_11*NTC_14	NTC_11	NTC_14	NTC*NTC	NTC	NTC	0.0187713	0.151786	0.0176961	-0.156938
NTC_11*NTC_15	NTC_11	NTC_15	NTC*NTC	NTC	NTC	0.0194228	-0.124524	-0.391806	0.284502
NTC_11*NTC_16	NTC_11	NTC_16	NTC*NTC	NTC	NTC	0.176176	-0.10337	-0.00804489	0.520821
NTC_11*NTC_17	NTC_11	NTC_17	NTC*NTC	NTC	NTC	0.263218	0.166753	0.324094	0.116834
NTC_11*NTC_18	NTC_11	NTC_18	NTC*NTC	NTC	NTC	-0.0699548	-0.426686	-0.395381	-0.000139831
NTC_11*NTC_19	NTC_11	NTC_19	NTC*NTC	NTC	NTC	0.0513469	0.114723	0.0657132	-0.365671
NTC_11*NTC_2	NTC_11	NTC_2	NTC*NTC	NTC	NTC	0.0447772	0.0777749	-0.342561	-0.318338
NTC_11*NTC_20	NTC_11	NTC_20	NTC*NTC	NTC	NTC	0.121195	-0.0105511	-0.0392922	-0.278879
NTC_11*NTC_21	NTC_11	NTC_21	NTC*NTC	NTC	NTC	0.0694593	-0.10614	-0.708967	-0.317279
NTC_11*NTC_22	NTC_11	NTC_22	NTC*NTC	NTC	NTC	0.0203721	-0.167501	-0.192608	-0.542664
NTC_11*NTC_23	NTC_11	NTC_23	NTC*NTC	NTC	NTC	-0.00187844	0.193255	-0.149955	0.0398777
NTC_11*NTC_24	NTC_11	NTC_24	NTC*NTC	NTC	NTC	0.0169498	0.00460249	1.68061	-0.0765209
NTC_11*NTC_25	NTC_11	NTC_25	NTC*NTC	NTC	NTC	-0.0738521	-0.305359	-0.187065	1.24233
NTC_11*NTC_26	NTC_11	NTC_26	NTC*NTC	NTC	NTC	0.140162	-0.140692	0.333167	-0.00200954
NTC_11*NTC_27	NTC_11	NTC_27	NTC*NTC	NTC	NTC	0.00654786	0.172553	-0.17258	-0.179001
NTC_11*NTC_28	NTC_11	NTC_28	NTC*NTC	NTC	NTC	0.0933173	-0.167297	0.878022	0.216639
NTC_11*NTC_29	NTC_11	NTC_29	NTC*NTC	NTC	NTC	0.145443	0.113581	0.243584	0.112139
NTC_11*NTC_3	NTC_11	NTC_3	NTC*NTC	NTC	NTC	-0.118319	-0.0816093	-0.0809222	0.0102276
NTC_11*NTC_30	NTC_11	NTC_30	NTC*NTC	NTC	NTC	0.158109	0.183146	-0.215713	0.412597
NTC_11*NTC_4	NTC_11	NTC_4	NTC*NTC	NTC	NTC	0.00121112	0.167709	0.110112	0.126709
NTC_11*NTC_5	NTC_11	NTC_5	NTC*NTC	NTC	NTC	0.0627348	0.0773074	-0.320808	-0.345048
NTC_11*NTC_6	NTC_11	NTC_6	NTC*NTC	NTC	NTC	-0.143724	-0.0332278	-0.00989358	-0.160913
NTC_11*NTC_7	NTC_11	NTC_7	NTC*NTC	NTC	NTC	0.179664	-0.120401	0.19009	0.24561
NTC_11*NTC_8	NTC_11	NTC_8	NTC*NTC	NTC	NTC	-0.191625	-0.355998	-0.1964	-0.321035
NTC_11*NTC_9	NTC_11	NTC_9	NTC*NTC	NTC	NTC	-0.103577	0.117751	-0.451374	-0.0500152
NTC_11*PTPN1_12	NTC_11	PTPN1_12	NTC*PTPN1	NTC	PTPN1	0.33002	0.227031	1.03124	2.85054
NTC_11*PTPN1_13	NTC_11	PTPN1_13	NTC*PTPN1	NTC	PTPN1	0.281173	-0.0282388	1.42069	1.10095
NTC_11*PTPN1_15	NTC_11	PTPN1_15	NTC*PTPN1	NTC	PTPN1	-0.352174	0.0156109	0.629604	0.670583
NTC_11*PTPN1_18	NTC_11	PTPN1_18	NTC*PTPN1	NTC	PTPN1	-0.101737	0.303696	0.59027	0.644929
NTC_11*PTPN1_19	NTC_11	PTPN1_19	NTC*PTPN1	NTC	PTPN1	0.176248	0.379888	0.69076	0.585684
NTC_11*PTPN1_2	NTC_11	PTPN1_2	NTC*PTPN1	NTC	PTPN1	0.0313882	0.231964	2.00021	1.37504
NTC_11*PTPN1_22	NTC_11	PTPN1_22	NTC*PTPN1	NTC	PTPN1	-0.247863	-0.122629	0.569414	0.658558
NTC_11*PTPN1_25	NTC_11	PTPN1_25	NTC*PTPN1	NTC	PTPN1	0.0455705	0.123375	0.691305	1.11572
NTC_11*PTPN1_26	NTC_11	PTPN1_26	NTC*PTPN1	NTC	PTPN1	-0.232096	0.016557	0.814461	1.72763
NTC_11*PTPN1_3	NTC_11	PTPN1_3	NTC*PTPN1	NTC	PTPN1	0.0629013	0.261786	1.12528	0.993793
NTC_11*PTPN1_9	NTC_11	PTPN1_9	NTC*PTPN1	NTC	PTPN1	0.215664	0.185693	0.98478	0.849418
NTC_11*SOS1_1	NTC_11	SOS1_1	NTC*SOS1	NTC	SOS1	0.0353574	-0.519104	-0.812233	-0.887228
NTC_11*SOS1_10	NTC_11	SOS1_10	NTC*SOS1	NTC	SOS1	0.0924273	-0.206647	-0.917983	-0.468187
NTC_11*SOS1_11	NTC_11	SOS1_11	NTC*SOS1	NTC	SOS1	-0.219637	-0.408134	-0.919518	-1.4819
NTC_11*SOS1_15	NTC_11	SOS1_15	NTC*SOS1	NTC	SOS1	-0.394859	-0.163181	-0.855974	-0.680938
NTC_11*SOS1_17	NTC_11	SOS1_17	NTC*SOS1	NTC	SOS1	-0.414966	-0.440395	-1.53487	-1.1785
NTC_11*SOS1_2	NTC_11	SOS1_2	NTC*SOS1	NTC	SOS1	-0.882204	-1.01081	-1.77897	-1.4442
NTC_11*SOS1_23	NTC_11	SOS1_23	NTC*SOS1	NTC	SOS1	-0.670493	-1.10018	-2.24897	-2.1943
NTC_11*SOS1_26	NTC_11	SOS1_26	NTC*SOS1	NTC	SOS1	-0.600274	-0.801459	-1.72944	-0.998642
NTC_11*SOS1_5	NTC_11	SOS1_5	NTC*SOS1	NTC	SOS1	-0.830742	-0.981829	-1.89472	-1.57393
NTC_11*SOS1_7	NTC_11	SOS1_7	NTC*SOS1	NTC	SOS1	-0.511368	-0.323032	-0.868209	-0.181222
NTC_11*SPRED2_10	NTC_11	SPRED2_10	NTC*SPRED2	NTC	SPRED2	-0.151678	-0.287979	0.502363	-0.294237
NTC_11*SPRED2_11	NTC_11	SPRED2_11	NTC*SPRED2	NTC	SPRED2	-0.0163124	-0.0110014	-0.0495383	0.129743
NTC_11*SPRED2_13	NTC_11	SPRED2_13	NTC*SPRED2	NTC	SPRED2	0.27684	0.127458	0.169483	0.034547
NTC_11*SPRED2_20	NTC_11	SPRED2_20	NTC*SPRED2	NTC	SPRED2	0.23343	0.294222	0.587672	0.684148
NTC_11*SPRED2_25	NTC_11	SPRED2_25	NTC*SPRED2	NTC	SPRED2	0.0510916	0.0687816	0.170489	0.461379
NTC_11*SPRED2_3	NTC_11	SPRED2_3	NTC*SPRED2	NTC	SPRED2	0.130521	0.0364399	-0.198724	-0.070363
NTC_11*SPRED2_4	NTC_11	SPRED2_4	NTC*SPRED2	NTC	SPRED2	0.201264	-0.11278	-0.337829	1.94769
NTC_11*SPRED2_5	NTC_11	SPRED2_5	NTC*SPRED2	NTC	SPRED2	0.207768	0.0154185	0.851275	-0.153051
NTC_12*ABL1_1	NTC_12	ABL1_1	NTC*ABL1	NTC	ABL1	-0.129859	-0.11762	-0.844554	-1.18332
NTC_12*ABL1_10	NTC_12	ABL1_10	NTC*ABL1	NTC	ABL1	-0.299874	-0.0828874	0.0748863	-1.19963
NTC_12*ABL1_11	NTC_12	ABL1_11	NTC*ABL1	NTC	ABL1	-0.335892	-0.14989	-0.983945	-0.500907
NTC_12*ABL1_20	NTC_12	ABL1_20	NTC*ABL1	NTC	ABL1	0.163299	0.237189	-0.646238	-0.413556
NTC_12*ABL1_21	NTC_12	ABL1_21	NTC*ABL1	NTC	ABL1	-0.153667	-0.391237	-0.978148	-1.09845
NTC_12*ABL1_5	NTC_12	ABL1_5	NTC*ABL1	NTC	ABL1	-1.25649	-1.32107	-2.33959	-2.52808
NTC_12*ABL1_6	NTC_12	ABL1_6	NTC*ABL1	NTC	ABL1	-0.133983	-0.215719	-0.73764	-0.861418
NTC_12*ABL1_7	NTC_12	ABL1_7	NTC*ABL1	NTC	ABL1	-0.330897	-0.225902	-1.0538	-1.24058
NTC_12*ABL1_9	NTC_12	ABL1_9	NTC*ABL1	NTC	ABL1	-0.179098	-0.431912	-1.13416	-0.866088
NTC_12*GAB2_1	NTC_12	GAB2_1	NTC*GAB2	NTC	GAB2	-0.327476	-0.411939	-0.627645	-0.744655
NTC_12*GAB2_12	NTC_12	GAB2_12	NTC*GAB2	NTC	GAB2	-0.172808	-0.169112	-0.341086	-0.637099
NTC_12*GAB2_13	NTC_12	GAB2_13	NTC*GAB2	NTC	GAB2	-0.24194	-0.563228	-0.492893	-0.272208
NTC_12*GAB2_15	NTC_12	GAB2_15	NTC*GAB2	NTC	GAB2	-0.526929	-0.709401	-1.01297	-1.03538
NTC_12*GAB2_18	NTC_12	GAB2_18	NTC*GAB2	NTC	GAB2	-0.287465	-0.600686	-0.518738	-0.241796
NTC_12*GAB2_20	NTC_12	GAB2_20	NTC*GAB2	NTC	GAB2	-0.0619686	-0.315185	-0.0872787	-0.0164539
NTC_12*GAB2_21	NTC_12	GAB2_21	NTC*GAB2	NTC	GAB2	-0.338193	-0.366423	-0.126679	-0.930381
NTC_12*GAB2_3	NTC_12	GAB2_3	NTC*GAB2	NTC	GAB2	-0.442992	-0.150662	-0.268775	0.420767
NTC_12*GAB2_7	NTC_12	GAB2_7	NTC*GAB2	NTC	GAB2	-0.618245	-0.316638	-0.852981	0.0311854
NTC_12*NF1_11	NTC_12	NF1_11	NTC*NF1	NTC	NF1	-0.132559	0.311418	-0.0268886	0.748536
NTC_12*NF1_15	NTC_12	NF1_15	NTC*NF1	NTC	NF1	0.0530538	0.0535271	4.30084	0.341223
NTC_12*NF1_2	NTC_12	NF1_2	NTC*NF1	NTC	NF1	-0.469709	-0.34182	-0.043424	1.45144
NTC_12*NF1_4	NTC_12	NF1_4	NTC*NF1	NTC	NF1	0.101339	0.0972466	2.01091	1.26757
NTC_12*NF1_5	NTC_12	NF1_5	NTC*NF1	NTC	NF1	0.0540013	0.128891	0.586046	0.247375
NTC_12*NF1_6	NTC_12	NF1_6	NTC*NF1	NTC	NF1	0.00715696	-0.216379	0.761891	1.6196
NTC_12*NF1_7	NTC_12	NF1_7	NTC*NF1	NTC	NF1	0.405912	0.377682	0.392687	1.14604
NTC_12*NF1_8	NTC_12	NF1_8	NTC*NF1	NTC	NF1	0.0857455	-0.0914001	2.32795	1.29108
NTC_12*NTC_1	NTC_12	NTC_1	NTC*NTC	NTC	NTC	-0.0917759	0.10267	-0.190389	0.499916
NTC_12*NTC_10	NTC_12	NTC_10	NTC*NTC	NTC	NTC	0.251414	0.122959	1.8808	-0.0571107
NTC_12*NTC_11	NTC_12	NTC_11	NTC*NTC	NTC	NTC	-0.0741704	-0.106793	0.0257927	0.781542
NTC_12*NTC_12	NTC_12	NTC_12	NTC*NTC	NTC	NTC	-0.0387481	-0.000680801	0.0759296	-0.105481
NTC_12*NTC_13	NTC_12	NTC_13	NTC*NTC	NTC	NTC	-0.00433038	0.00353583	-0.11709	0.0431601
NTC_12*NTC_14	NTC_12	NTC_14	NTC*NTC	NTC	NTC	0.00862635	-0.0910114	0.526637	-0.16728
NTC_12*NTC_15	NTC_12	NTC_15	NTC*NTC	NTC	NTC	-0.117862	-0.177347	0.352197	0.0662612
NTC_12*NTC_16	NTC_12	NTC_16	NTC*NTC	NTC	NTC	0.0178966	0.10618	0.125761	0.0907047
NTC_12*NTC_17	NTC_12	NTC_17	NTC*NTC	NTC	NTC	-0.0497001	-0.105738	0.36855	-0.000244517
NTC_12*NTC_18	NTC_12	NTC_18	NTC*NTC	NTC	NTC	-0.00711409	0.160544	-0.183957	-0.146885
NTC_12*NTC_19	NTC_12	NTC_19	NTC*NTC	NTC	NTC	0.136908	-0.0943726	-0.31487	-0.164009
NTC_12*NTC_2	NTC_12	NTC_2	NTC*NTC	NTC	NTC	0.0306983	-0.270333	-0.513182	-0.0313202
NTC_12*NTC_20	NTC_12	NTC_20	NTC*NTC	NTC	NTC	0.215329	0.0576199	0.0650847	-0.150749
NTC_12*NTC_21	NTC_12	NTC_21	NTC*NTC	NTC	NTC	0.0926569	-0.111357	-0.0546156	-0.187415
NTC_12*NTC_22	NTC_12	NTC_22	NTC*NTC	NTC	NTC	-0.0574117	0.134748	-0.270581	0.912987
NTC_12*NTC_23	NTC_12	NTC_23	NTC*NTC	NTC	NTC	0.103955	0.183601	-0.175971	-0.0720017
NTC_12*NTC_24	NTC_12	NTC_24	NTC*NTC	NTC	NTC	0.155243	-0.0594972	-0.213799	-0.212408
NTC_12*NTC_25	NTC_12	NTC_25	NTC*NTC	NTC	NTC	-0.0348572	-0.0766851	0.188817	-0.224562
NTC_12*NTC_26	NTC_12	NTC_26	NTC*NTC	NTC	NTC	0.0663951	1.19308e-05	-0.0700288	-0.237479
NTC_12*NTC_27	NTC_12	NTC_27	NTC*NTC	NTC	NTC	-0.198173	-0.0272941	-0.464587	0.163012
NTC_12*NTC_28	NTC_12	NTC_28	NTC*NTC	NTC	NTC	-0.0299581	0.041944	-0.406464	0.193509
NTC_12*NTC_29	NTC_12	NTC_29	NTC*NTC	NTC	NTC	0.0279266	-0.0131207	3.39091	-0.159324
NTC_12*NTC_3	NTC_12	NTC_3	NTC*NTC	NTC	NTC	0.151027	0.0921168	0.124718	-0.263653
NTC_12*NTC_30	NTC_12	NTC_30	NTC*NTC	NTC	NTC	-0.0362602	0.236641	-0.318731	0.0306696
NTC_12*NTC_4	NTC_12	NTC_4	NTC*NTC	NTC	NTC	-0.308208	0.0408632	3.331	-0.250236
NTC_12*NTC_5	NTC_12	NTC_5	NTC*NTC	NTC	NTC	0.220351	0.18219	-0.186429	-0.242958
NTC_12*NTC_6	NTC_12	NTC_6	NTC*NTC	NTC	NTC	-0.140238	0.0467722	-0.308025	-0.273533
NTC_12*NTC_7	NTC_12	NTC_7	NTC*NTC	NTC	NTC	0.00518401	-0.0794511	-0.183911	-0.144556
NTC_12*NTC_8	NTC_12	NTC_8	NTC*NTC	NTC	NTC	-0.0206917	-0.0132136	-0.155409	0.719576
NTC_12*NTC_9	NTC_12	NTC_9	NTC*NTC	NTC	NTC	-0.226327	-0.192748	-0.150116	-0.0726968
NTC_12*PTPN1_12	NTC_12	PTPN1_12	NTC*PTPN1	NTC	PTPN1	0.44789	0.194125	1.3623	1.2184
NTC_12*PTPN1_13	NTC_12	PTPN1_13	NTC*PTPN1	NTC	PTPN1	0.148559	0.103306	1.71516	0.914577
NTC_12*PTPN1_15	NTC_12	PTPN1_15	NTC*PTPN1	NTC	PTPN1	0.42994	0.410319	1.45697	1.32092
NTC_12*PTPN1_18	NTC_12	PTPN1_18	NTC*PTPN1	NTC	PTPN1	0.189287	0.341743	0.550349	0.493871
NTC_12*PTPN1_19	NTC_12	PTPN1_19	NTC*PTPN1	NTC	PTPN1	0.286722	0.378916	0.921317	1.37255
NTC_12*PTPN1_2	NTC_12	PTPN1_2	NTC*PTPN1	NTC	PTPN1	0.222398	-0.121877	0.465025	0.892813
NTC_12*PTPN1_22	NTC_12	PTPN1_22	NTC*PTPN1	NTC	PTPN1	0.120345	0.435485	0.63669	0.959212
NTC_12*PTPN1_25	NTC_12	PTPN1_25	NTC*PTPN1	NTC	PTPN1	0.292848	-0.201673	0.916418	0.458499
NTC_12*PTPN1_26	NTC_12	PTPN1_26	NTC*PTPN1	NTC	PTPN1	0.0994783	0.469169	3.45916	1.72158
NTC_12*PTPN1_3	NTC_12	PTPN1_3	NTC*PTPN1	NTC	PTPN1	0.10983	0.137644	1.0619	1.067
NTC_12*PTPN1_9	NTC_12	PTPN1_9	NTC*PTPN1	NTC	PTPN1	0.221031	0.0331439	0.728925	0.674962
NTC_12*SOS1_1	NTC_12	SOS1_1	NTC*SOS1	NTC	SOS1	0.056263	0.352862	-0.257295	-0.215619
NTC_12*SOS1_10	NTC_12	SOS1_10	NTC*SOS1	NTC	SOS1	-0.309318	-0.40089	-0.655134	-0.819362
NTC_12*SOS1_11	NTC_12	SOS1_11	NTC*SOS1	NTC	SOS1	-0.165017	-0.381916	0.309391	-1.11553
NTC_12*SOS1_15	NTC_12	SOS1_15	NTC*SOS1	NTC	SOS1	-0.0125876	0.404699	-0.593464	0.870254
NTC_12*SOS1_17	NTC_12	SOS1_17	NTC*SOS1	NTC	SOS1	-0.172496	-0.276835	-0.823028	-0.934588
NTC_12*SOS1_2	NTC_12	SOS1_2	NTC*SOS1	NTC	SOS1	-0.535636	-0.761839	-1.84344	-1.65734
NTC_12*SOS1_23	NTC_12	SOS1_23	NTC*SOS1	NTC	SOS1	-1.08012	-0.646009	-2.05272	-1.65298
NTC_12*SOS1_26	NTC_12	SOS1_26	NTC*SOS1	NTC	SOS1	-0.63445	-1.0011	-1.55357	-1.47332
NTC_12*SOS1_5	NTC_12	SOS1_5	NTC*SOS1	NTC	SOS1	-0.677936	-0.459269	-1.99166	-1.45349
NTC_12*SOS1_7	NTC_12	SOS1_7	NTC*SOS1	NTC	SOS1	-0.28587	-0.371433	-0.4376	-1.25773
NTC_12*SPRED2_10	NTC_12	SPRED2_10	NTC*SPRED2	NTC	SPRED2	-0.188342	0.1349	0.443001	0.152775
NTC_12*SPRED2_11	NTC_12	SPRED2_11	NTC*SPRED2	NTC	SPRED2	0.0351584	0.068289	0.173004	0.0478199
NTC_12*SPRED2_13	NTC_12	SPRED2_13	NTC*SPRED2	NTC	SPRED2	0.334983	0.319729	0.376	0.249781
NTC_12*SPRED2_20	NTC_12	SPRED2_20	NTC*SPRED2	NTC	SPRED2	0.0984251	-0.147927	0.229047	-0.170897
NTC_12*SPRED2_25	NTC_12	SPRED2_25	NTC*SPRED2	NTC	SPRED2	0.330024	0.450152	0.084276	0.287964
NTC_12*SPRED2_3	NTC_12	SPRED2_3	NTC*SPRED2	NTC	SPRED2	-0.00619422	0.302235	0.473806	-0.0845522
NTC_12*SPRED2_4	NTC_12	SPRED2_4	NTC*SPRED2	NTC	SPRED2	0.0537307	-0.319796	-0.051339	0.52007
NTC_12*SPRED2_5	NTC_12	SPRED2_5	NTC*SPRED2	NTC	SPRED2	-0.221137	-0.144398	0.789773	-0.16377
NTC_13*ABL1_1	NTC_13	ABL1_1	NTC*ABL1	NTC	ABL1	-0.103388	0.110096	-0.0648705	-0.775775
NTC_13*ABL1_10	NTC_13	ABL1_10	NTC*ABL1	NTC	ABL1	-0.461169	-0.688555	-1.35752	-1.49414
NTC_13*ABL1_11	NTC_13	ABL1_11	NTC*ABL1	NTC	ABL1	-0.422345	-0.683682	-1.09279	-0.546375
NTC_13*ABL1_20	NTC_13	ABL1_20	NTC*ABL1	NTC	ABL1	0.389733	0.0525404	-0.997903	-0.681366
NTC_13*ABL1_21	NTC_13	ABL1_21	NTC*ABL1	NTC	ABL1	-0.0210506	-0.215954	-1.15622	-0.777039
NTC_13*ABL1_5	NTC_13	ABL1_5	NTC*ABL1	NTC	ABL1	-0.693519	-1.0959	-2.02357	-2.13972
NTC_13*ABL1_6	NTC_13	ABL1_6	NTC*ABL1	NTC	ABL1	-0.474936	-0.34736	-0.74054	-1.47456
NTC_13*ABL1_7	NTC_13	ABL1_7	NTC*ABL1	NTC	ABL1	0.0559769	-0.369789	-0.945778	-1.4757
NTC_13*ABL1_9	NTC_13	ABL1_9	NTC*ABL1	NTC	ABL1	-0.0372766	-0.419193	-0.768521	-0.0728011
NTC_13*GAB2_1	NTC_13	GAB2_1	NTC*GAB2	NTC	GAB2	-0.526951	-0.628679	-1.37163	-1.52812
NTC_13*GAB2_12	NTC_13	GAB2_12	NTC*GAB2	NTC	GAB2	-0.0296857	-0.278126	-0.547456	-0.84045
NTC_13*GAB2_13	NTC_13	GAB2_13	NTC*GAB2	NTC	GAB2	-0.452041	-0.336601	-0.798073	-0.934515
NTC_13*GAB2_15	NTC_13	GAB2_15	NTC*GAB2	NTC	GAB2	-0.669964	-0.696608	-1.33839	-0.517642
NTC_13*GAB2_18	NTC_13	GAB2_18	NTC*GAB2	NTC	GAB2	-0.138499	-0.540098	-0.773633	-0.109893
NTC_13*GAB2_20	NTC_13	GAB2_20	NTC*GAB2	NTC	GAB2	-0.136543	-0.212765	-0.501855	-0.47412
NTC_13*GAB2_21	NTC_13	GAB2_21	NTC*GAB2	NTC	GAB2	-0.501682	-0.140701	-0.3671	-0.681665
NTC_13*GAB2_3	NTC_13	GAB2_3	NTC*GAB2	NTC	GAB2	-0.325563	-0.391097	0.607199	-0.801445
NTC_13*GAB2_7	NTC_13	GAB2_7	NTC*GAB2	NTC	GAB2	-0.985158	-0.835459	-0.995334	-0.877292
NTC_13*NF1_11	NTC_13	NF1_11	NTC*NF1	NTC	NF1	-0.0711303	0.0773045	-0.162624	0.46163
NTC_13*NF1_15	NTC_13	NF1_15	NTC*NF1	NTC	NF1	0.142087	0.291536	0.40088	0.511323
NTC_13*NF1_2	NTC_13	NF1_2	NTC*NF1	NTC	NF1	0.216817	-0.0589243	0.110461	0.0154862
NTC_13*NF1_4	NTC_13	NF1_4	NTC*NF1	NTC	NF1	-0.290984	0.409555	2.63946	1.18349
NTC_13*NF1_5	NTC_13	NF1_5	NTC*NF1	NTC	NF1	0.277317	0.217602	1.08162	1.17785
NTC_13*NF1_6	NTC_13	NF1_6	NTC*NF1	NTC	NF1	0.0462744	0.0745129	1.17415	1.29569
NTC_13*NF1_7	NTC_13	NF1_7	NTC*NF1	NTC	NF1	0.121741	-0.00997191	0.788261	-0.0454359
NTC_13*NF1_8	NTC_13	NF1_8	NTC*NF1	NTC	NF1	0.0296856	0.152409	1.03708	0.994098
NTC_13*NTC_1	NTC_13	NTC_1	NTC*NTC	NTC	NTC	0.122476	0.164466	-0.254192	-0.518825
NTC_13*NTC_10	NTC_13	NTC_10	NTC*NTC	NTC	NTC	-0.0668362	0.0718407	-0.049689	0.190232
NTC_13*NTC_11	NTC_13	NTC_11	NTC*NTC	NTC	NTC	-0.0909145	-0.013706	0.391163	-0.124102
NTC_13*NTC_12	NTC_13	NTC_12	NTC*NTC	NTC	NTC	0.202048	0.24033	-0.0914209	-0.0665648
NTC_13*NTC_13	NTC_13	NTC_13	NTC*NTC	NTC	NTC	0.0300076	0.0375624	0.204333	0.0083418
NTC_13*NTC_14	NTC_13	NTC_14	NTC*NTC	NTC	NTC	0.0394554	-0.0589147	-0.438231	-0.415373
NTC_13*NTC_15	NTC_13	NTC_15	NTC*NTC	NTC	NTC	0.0873653	-0.134938	-0.252884	-0.0799846
NTC_13*NTC_16	NTC_13	NTC_16	NTC*NTC	NTC	NTC	0.0913945	-0.145983	-0.100099	-0.0948385
NTC_13*NTC_17	NTC_13	NTC_17	NTC*NTC	NTC	NTC	0.184082	0.0210025	-0.286363	-0.0477079
NTC_13*NTC_18	NTC_13	NTC_18	NTC*NTC	NTC	NTC	-0.0816314	-0.152945	-0.219756	-0.479183
NTC_13*NTC_19	NTC_13	NTC_19	NTC*NTC	NTC	NTC	0.0415692	-0.27381	0.328266	0.7533
NTC_13*NTC_2	NTC_13	NTC_2	NTC*NTC	NTC	NTC	-0.0899956	-0.0800307	-0.0526541	-0.00630893
NTC_13*NTC_20	NTC_13	NTC_20	NTC*NTC	NTC	NTC	-0.0699334	-0.0187028	-0.0936799	0.0163726
NTC_13*NTC_21	NTC_13	NTC_21	NTC*NTC	NTC	NTC	0.0256919	-0.0865314	-0.117569	-0.353413
NTC_13*NTC_22	NTC_13	NTC_22	NTC*NTC	NTC	NTC	0.198191	0.128261	-0.227292	-0.297437
NTC_13*NTC_23	NTC_13	NTC_23	NTC*NTC	NTC	NTC	0.0740569	-0.241632	0.242436	-0.148792
NTC_13*NTC_24	NTC_13	NTC_24	NTC*NTC	NTC	NTC	0.298082	0.165774	0.298842	-0.0164876
NTC_13*NTC_25	NTC_13	NTC_25	NTC*NTC	NTC	NTC	-0.125235	0.033017	0.192937	-0.148911
NTC_13*NTC_26	NTC_13	NTC_26	NTC*NTC	NTC	NTC	-0.0473453	-0.0666465	0.0520842	0.336057
NTC_13*NTC_27	NTC_13	NTC_27	NTC*NTC	NTC	NTC	0.117253	-0.12238	-0.0659648	0.0609705
NTC_13*NTC_28	NTC_13	NTC_28	NTC*NTC	NTC	NTC	0.229624	0.0224143	-0.31713	-0.298575
NTC_13*NTC_29	NTC_13	NTC_29	NTC*NTC	NTC	NTC	-0.107114	-0.179496	-0.165925	-0.136304
NTC_13*NTC_3	NTC_13	NTC_3	NTC*NTC	NTC	NTC	0.120324	0.197384	0.339852	-0.04299
NTC_13*NTC_30	NTC_13	NTC_30	NTC*NTC	NTC	NTC	-0.0242189	0.125265	-0.132582	-0.352517
NTC_13*NTC_4	NTC_13	NTC_4	NTC*NTC	NTC	NTC	-0.23222	-0.49496	-0.44093	-0.319351
NTC_13*NTC_5	NTC_13	NTC_5	NTC*NTC	NTC	NTC	-0.0527217	0.0304396	-0.291335	-0.0843116
NTC_13*NTC_6	NTC_13	NTC_6	NTC*NTC	NTC	NTC	-0.180504	0.0750812	-0.14945	-0.147231
NTC_13*NTC_7	NTC_13	NTC_7	NTC*NTC	NTC	NTC	0.0661765	-0.00535174	-0.325403	-0.0531098
NTC_13*NTC_8	NTC_13	NTC_8	NTC*NTC	NTC	NTC	-0.119333	0.100555	0.0259767	-0.24078
NTC_13*NTC_9	NTC_13	NTC_9	NTC*NTC	NTC	NTC	-0.0345229	-0.134026	0.996788	-0.0709875
NTC_13*PTPN1_12	NTC_13	PTPN1_12	NTC*PTPN1	NTC	PTPN1	0.263988	0.239396	0.50833	0.547975
NTC_13*PTPN1_13	NTC_13	PTPN1_13	NTC*PTPN1	NTC	PTPN1	0.0714467	-0.28365	1.65627	1.89791
NTC_13*PTPN1_15	NTC_13	PTPN1_15	NTC*PTPN1	NTC	PTPN1	0.207047	0.0950383	0.569209	0.912646
NTC_13*PTPN1_18	NTC_13	PTPN1_18	NTC*PTPN1	NTC	PTPN1	-0.205853	-0.00703609	0.48243	0.221354
NTC_13*PTPN1_19	NTC_13	PTPN1_19	NTC*PTPN1	NTC	PTPN1	-0.0317796	0.242747	0.693608	0.686594
NTC_13*PTPN1_2	NTC_13	PTPN1_2	NTC*PTPN1	NTC	PTPN1	-0.00188488	0.0681617	0.24324	0.673539
NTC_13*PTPN1_22	NTC_13	PTPN1_22	NTC*PTPN1	NTC	PTPN1	-0.133361	0.29968	1.26369	0.398747
NTC_13*PTPN1_25	NTC_13	PTPN1_25	NTC*PTPN1	NTC	PTPN1	-0.195755	-0.0671624	0.433053	0.256244
NTC_13*PTPN1_26	NTC_13	PTPN1_26	NTC*PTPN1	NTC	PTPN1	0.30084	0.229837	1.11521	2.01843
NTC_13*PTPN1_3	NTC_13	PTPN1_3	NTC*PTPN1	NTC	PTPN1	0.132044	0.0281715	2.11212	2.4374
NTC_13*PTPN1_9	NTC_13	PTPN1_9	NTC*PTPN1	NTC	PTPN1	0.183989	0.073805	0.99067	0.87775
NTC_13*SOS1_1	NTC_13	SOS1_1	NTC*SOS1	NTC	SOS1	-0.226324	-0.0624305	-0.90562	-0.960743
NTC_13*SOS1_10	NTC_13	SOS1_10	NTC*SOS1	NTC	SOS1	-0.228868	-0.0965683	-0.779828	-1.00798
NTC_13*SOS1_11	NTC_13	SOS1_11	NTC*SOS1	NTC	SOS1	-0.761752	-0.78338	-0.840757	-1.42395
NTC_13*SOS1_15	NTC_13	SOS1_15	NTC*SOS1	NTC	SOS1	-0.238464	-0.102988	-0.537832	-0.686134
NTC_13*SOS1_17	NTC_13	SOS1_17	NTC*SOS1	NTC	SOS1	-0.263198	-0.218141	-1.14751	-1.46813
NTC_13*SOS1_2	NTC_13	SOS1_2	NTC*SOS1	NTC	SOS1	-0.344487	-0.600257	-1.2235	-1.59076
NTC_13*SOS1_23	NTC_13	SOS1_23	NTC*SOS1	NTC	SOS1	-0.540712	-0.843236	-1.67993	-1.19559
NTC_13*SOS1_26	NTC_13	SOS1_26	NTC*SOS1	NTC	SOS1	-0.383122	-0.277121	-1.33799	-1.16914
NTC_13*SOS1_5	NTC_13	SOS1_5	NTC*SOS1	NTC	SOS1	-0.595406	-1.36377	-2.20209	-2.34008
NTC_13*SOS1_7	NTC_13	SOS1_7	NTC*SOS1	NTC	SOS1	-0.289898	-0.933141	-0.574018	-0.953135
NTC_13*SPRED2_10	NTC_13	SPRED2_10	NTC*SPRED2	NTC	SPRED2	-0.0110722	-0.110937	0.469661	0.00932149
NTC_13*SPRED2_11	NTC_13	SPRED2_11	NTC*SPRED2	NTC	SPRED2	0.366966	0.173557	0.057031	0.0103434
NTC_13*SPRED2_13	NTC_13	SPRED2_13	NTC*SPRED2	NTC	SPRED2	0.213376	-0.195233	-0.224334	0.139704
NTC_13*SPRED2_20	NTC_13	SPRED2_20	NTC*SPRED2	NTC	SPRED2	0.168403	0.23747	0.212672	0.186713
NTC_13*SPRED2_25	NTC_13	SPRED2_25	NTC*SPRED2	NTC	SPRED2	0.234842	0.21988	-0.262977	0.0548907
NTC_13*SPRED2_3	NTC_13	SPRED2_3	NTC*SPRED2	NTC	SPRED2	0.130887	0.163221	0.157083	0.458538
NTC_13*SPRED2_4	NTC_13	SPRED2_4	NTC*SPRED2	NTC	SPRED2	0.237282	0.133689	-0.110801	0.673394
NTC_13*SPRED2_5	NTC_13	SPRED2_5	NTC*SPRED2	NTC	SPRED2	-0.0304097	-0.103934	-0.40667	-0.498042
NTC_14*ABL1_1	NTC_14	ABL1_1	NTC*ABL1	NTC	ABL1	-0.363483	-0.448436	-0.645666	-1.40192
NTC_14*ABL1_10	NTC_14	ABL1_10	NTC*ABL1	NTC	ABL1	-0.529811	-0.367245	-1.78558	-0.0645848
NTC_14*ABL1_11	NTC_14	ABL1_11	NTC*ABL1	NTC	ABL1	-0.404211	-0.566391	-1.34077	-0.568861
NTC_14*ABL1_20	NTC_14	ABL1_20	NTC*ABL1	NTC	ABL1	-0.0909882	-0.0958116	-1.08969	-0.649692
NTC_14*ABL1_21	NTC_14	ABL1_21	NTC*ABL1	NTC	ABL1	-0.121203	-0.204461	-1.06767	-0.870483
NTC_14*ABL1_5	NTC_14	ABL1_5	NTC*ABL1	NTC	ABL1	-0.831831	-1.23039	-2.49326	-2.61989
NTC_14*ABL1_6	NTC_14	ABL1_6	NTC*ABL1	NTC	ABL1	-0.461733	-0.610135	-1.29466	-1.74637
NTC_14*ABL1_7	NTC_14	ABL1_7	NTC*ABL1	NTC	ABL1	-0.707401	-0.280483	-1.06108	-0.987471
NTC_14*ABL1_9	NTC_14	ABL1_9	NTC*ABL1	NTC	ABL1	-0.32568	-0.549102	-0.822228	-0.046171
NTC_14*GAB2_1	NTC_14	GAB2_1	NTC*GAB2	NTC	GAB2	-0.717715	-0.700088	-1.49344	-0.843507
NTC_14*GAB2_12	NTC_14	GAB2_12	NTC*GAB2	NTC	GAB2	-0.205022	-0.592687	0.116617	-1.12331
NTC_14*GAB2_13	NTC_14	GAB2_13	NTC*GAB2	NTC	GAB2	-0.337514	-0.0611201	-0.664248	-0.777866
NTC_14*GAB2_15	NTC_14	GAB2_15	NTC*GAB2	NTC	GAB2	-0.50579	-0.531697	-0.647382	-0.0909814
NTC_14*GAB2_18	NTC_14	GAB2_18	NTC*GAB2	NTC	GAB2	-0.0584235	-0.289508	-0.728678	-1.2842
NTC_14*GAB2_20	NTC_14	GAB2_20	NTC*GAB2	NTC	GAB2	-0.0593849	0.0630066	-0.913489	0.0111695
NTC_14*GAB2_21	NTC_14	GAB2_21	NTC*GAB2	NTC	GAB2	-0.76958	-0.510821	-1.04649	-0.613465
NTC_14*GAB2_3	NTC_14	GAB2_3	NTC*GAB2	NTC	GAB2	-0.610276	-0.195872	-0.16872	-0.981865
NTC_14*GAB2_7	NTC_14	GAB2_7	NTC*GAB2	NTC	GAB2	-0.828974	-0.77162	-1.63281	-1.41461
NTC_14*NF1_11	NTC_14	NF1_11	NTC*NF1	NTC	NF1	0.0230176	-0.26537	0.433473	0.665316
NTC_14*NF1_15	NTC_14	NF1_15	NTC*NF1	NTC	NF1	0.283535	-0.0846473	0.0358209	0.877337
NTC_14*NF1_2	NTC_14	NF1_2	NTC*NF1	NTC	NF1	0.240414	0.108991	-0.42234	-0.122562
NTC_14*NF1_4	NTC_14	NF1_4	NTC*NF1	NTC	NF1	0.16981	-0.28757	1.72056	1.25396
NTC_14*NF1_5	NTC_14	NF1_5	NTC*NF1	NTC	NF1	0.172601	0.172795	0.961484	2.24912
NTC_14*NF1_6	NTC_14	NF1_6	NTC*NF1	NTC	NF1	-0.116395	-0.255987	1.55506	0.793523
NTC_14*NF1_7	NTC_14	NF1_7	NTC*NF1	NTC	NF1	0.420565	-0.105023	0.773997	1.6992
NTC_14*NF1_8	NTC_14	NF1_8	NTC*NF1	NTC	NF1	0.0858242	0.0365935	1.10035	1.46836
NTC_14*NTC_1	NTC_14	NTC_1	NTC*NTC	NTC	NTC	0.0427895	0.0735029	-0.0592801	0.851449
NTC_14*NTC_10	NTC_14	NTC_10	NTC*NTC	NTC	NTC	-0.0701119	-0.147607	-0.400407	-0.125359
NTC_14*NTC_11	NTC_14	NTC_11	NTC*NTC	NTC	NTC	-0.165743	-0.161743	0.514788	-0.25335
NTC_14*NTC_12	NTC_14	NTC_12	NTC*NTC	NTC	NTC	0.0712433	-0.113781	-0.294748	0.449968
NTC_14*NTC_13	NTC_14	NTC_13	NTC*NTC	NTC	NTC	0.0423599	-0.0172189	0.352259	-0.296832
NTC_14*NTC_14	NTC_14	NTC_14	NTC*NTC	NTC	NTC	-0.0812363	-0.104031	0.273995	-0.0167722
NTC_14*NTC_15	NTC_14	NTC_15	NTC*NTC	NTC	NTC	-0.096948	0.0114108	-0.412211	-0.131344
NTC_14*NTC_16	NTC_14	NTC_16	NTC*NTC	NTC	NTC	0.0886871	-0.107454	-0.343736	-0.122149
NTC_14*NTC_17	NTC_14	NTC_17	NTC*NTC	NTC	NTC	-0.357137	-0.011161	0.212693	-0.257845
NTC_14*NTC_18	NTC_14	NTC_18	NTC*NTC	NTC	NTC	-0.22559	0.246264	1.94856	-0.300179
NTC_14*NTC_19	NTC_14	NTC_19	NTC*NTC	NTC	NTC	-0.260792	0.0937183	-0.399867	0.589946
NTC_14*NTC_2	NTC_14	NTC_2	NTC*NTC	NTC	NTC	0.0245662	0.0230457	-0.138236	-0.369256
NTC_14*NTC_20	NTC_14	NTC_20	NTC*NTC	NTC	NTC	0.0314198	-0.143699	-0.404696	-0.337194
NTC_14*NTC_21	NTC_14	NTC_21	NTC*NTC	NTC	NTC	0.125208	-0.0307301	0.474047	-0.44811
NTC_14*NTC_22	NTC_14	NTC_22	NTC*NTC	NTC	NTC	-0.253851	0.239688	-0.555349	-0.429148
NTC_14*NTC_23	NTC_14	NTC_23	NTC*NTC	NTC	NTC	-0.297707	-0.0832257	-0.176537	-0.35362
NTC_14*NTC_24	NTC_14	NTC_24	NTC*NTC	NTC	NTC	-0.0481155	0.0830301	-0.118911	-0.343051
NTC_14*NTC_25	NTC_14	NTC_25	NTC*NTC	NTC	NTC	0.000401457	0.112647	-0.246353	-0.192344
NTC_14*NTC_26	NTC_14	NTC_26	NTC*NTC	NTC	NTC	0.0720554	-0.0858058	0.287623	0.3043
NTC_14*NTC_27	NTC_14	NTC_27	NTC*NTC	NTC	NTC	0.084152	0.256241	-0.197708	0.793115
NTC_14*NTC_28	NTC_14	NTC_28	NTC*NTC	NTC	NTC	-0.295191	0.0903841	-0.118251	-0.13756
NTC_14*NTC_29	NTC_14	NTC_29	NTC*NTC	NTC	NTC	0.00865499	0.241868	0.0822982	0.582092
NTC_14*NTC_3	NTC_14	NTC_3	NTC*NTC	NTC	NTC	0.167359	0.0442305	-0.148695	0.0709344
NTC_14*NTC_30	NTC_14	NTC_30	NTC*NTC	NTC	NTC	0.0249122	0.12012	-0.0958373	0.159539
NTC_14*NTC_4	NTC_14	NTC_4	NTC*NTC	NTC	NTC	0.158099	0.234889	0.0842649	-0.0903441
NTC_14*NTC_5	NTC_14	NTC_5	NTC*NTC	NTC	NTC	-0.00209776	-0.059183	0.0458604	-0.170534
NTC_14*NTC_6	NTC_14	NTC_6	NTC*NTC	NTC	NTC	0.0462558	-0.228868	-0.241405	-0.200262
NTC_14*NTC_7	NTC_14	NTC_7	NTC*NTC	NTC	NTC	-0.0513255	-0.258024	-0.185726	0.333588
NTC_14*NTC_8	NTC_14	NTC_8	NTC*NTC	NTC	NTC	0.391053	-0.0312196	0.582875	-0.223127
NTC_14*NTC_9	NTC_14	NTC_9	NTC*NTC	NTC	NTC	-0.154275	0.097603	-0.271248	0.142421
NTC_14*PTPN1_12	NTC_14	PTPN1_12	NTC*PTPN1	NTC	PTPN1	-0.224141	0.155982	0.61338	0.343185
NTC_14*PTPN1_13	NTC_14	PTPN1_13	NTC*PTPN1	NTC	PTPN1	-0.193114	0.168546	2.01044	2.72238
NTC_14*PTPN1_15	NTC_14	PTPN1_15	NTC*PTPN1	NTC	PTPN1	-0.258535	0.0404416	1.68592	0.737305
NTC_14*PTPN1_18	NTC_14	PTPN1_18	NTC*PTPN1	NTC	PTPN1	-0.0579889	0.267278	0.867012	0.549245
NTC_14*PTPN1_19	NTC_14	PTPN1_19	NTC*PTPN1	NTC	PTPN1	-0.113631	0.328777	1.48678	0.54235
NTC_14*PTPN1_2	NTC_14	PTPN1_2	NTC*PTPN1	NTC	PTPN1	0.00404403	-0.0709705	0.887462	1.90321
NTC_14*PTPN1_22	NTC_14	PTPN1_22	NTC*PTPN1	NTC	PTPN1	0.229992	-0.0620554	1.16543	1.6458
NTC_14*PTPN1_25	NTC_14	PTPN1_25	NTC*PTPN1	NTC	PTPN1	-0.115017	0.277618	1.34178	0.715625
NTC_14*PTPN1_26	NTC_14	PTPN1_26	NTC*PTPN1	NTC	PTPN1	-0.164538	-0.0141001	2.64751	1.43081
NTC_14*PTPN1_3	NTC_14	PTPN1_3	NTC*PTPN1	NTC	PTPN1	0.266959	0.337202	1.98847	2.79008
NTC_14*PTPN1_9	NTC_14	PTPN1_9	NTC*PTPN1	NTC	PTPN1	0.327425	0.601116	1.28362	1.65822
NTC_14*SOS1_1	NTC_14	SOS1_1	NTC*SOS1	NTC	SOS1	-0.29807	-0.711181	-0.989582	-1.13021
NTC_14*SOS1_10	NTC_14	SOS1_10	NTC*SOS1	NTC	SOS1	-0.349824	-0.294972	-0.932983	-1.24209
NTC_14*SOS1_11	NTC_14	SOS1_11	NTC*SOS1	NTC	SOS1	-0.176038	-0.733497	-1.4579	-1.60539
NTC_14*SOS1_15	NTC_14	SOS1_15	NTC*SOS1	NTC	SOS1	-0.177656	-0.298243	-0.659954	-1.07479
NTC_14*SOS1_17	NTC_14	SOS1_17	NTC*SOS1	NTC	SOS1	-0.226504	-0.212335	-1.74496	-1.26848
NTC_14*SOS1_2	NTC_14	SOS1_2	NTC*SOS1	NTC	SOS1	-0.829293	-0.84223	-1.87271	-1.36753
NTC_14*SOS1_23	NTC_14	SOS1_23	NTC*SOS1	NTC	SOS1	-1.03501	-1.08133	-2.10098	-2.17962
NTC_14*SOS1_26	NTC_14	SOS1_26	NTC*SOS1	NTC	SOS1	-0.441042	-0.715885	-1.07721	-1.91784
NTC_14*SOS1_5	NTC_14	SOS1_5	NTC*SOS1	NTC	SOS1	-0.962307	-0.888495	-2.19468	-1.78462
NTC_14*SOS1_7	NTC_14	SOS1_7	NTC*SOS1	NTC	SOS1	-0.331004	-0.407799	-0.668751	-0.883703
NTC_14*SPRED2_10	NTC_14	SPRED2_10	NTC*SPRED2	NTC	SPRED2	0.103956	-0.12262	-0.0242362	1.58665
NTC_14*SPRED2_11	NTC_14	SPRED2_11	NTC*SPRED2	NTC	SPRED2	0.188494	-0.241235	0.787095	0.966177
NTC_14*SPRED2_13	NTC_14	SPRED2_13	NTC*SPRED2	NTC	SPRED2	-0.36254	-0.452969	-0.248334	0.848245
NTC_14*SPRED2_20	NTC_14	SPRED2_20	NTC*SPRED2	NTC	SPRED2	0.0355641	0.246672	0.367433	0.355018
NTC_14*SPRED2_25	NTC_14	SPRED2_25	NTC*SPRED2	NTC	SPRED2	0.0870822	0.11491	-0.253502	-0.396213
NTC_14*SPRED2_3	NTC_14	SPRED2_3	NTC*SPRED2	NTC	SPRED2	0.0397524	-0.233797	0.140069	-0.0358489
NTC_14*SPRED2_4	NTC_14	SPRED2_4	NTC*SPRED2	NTC	SPRED2	-0.101958	-0.0942214	-0.451681	-0.00996624
NTC_14*SPRED2_5	NTC_14	SPRED2_5	NTC*SPRED2	NTC	SPRED2	0.111788	-0.0180586	-0.104701	0.754038
NTC_15*ABL1_1	NTC_15	ABL1_1	NTC*ABL1	NTC	ABL1	-0.178161	-0.249948	-1.31004	-1.26169
NTC_15*ABL1_10	NTC_15	ABL1_10	NTC*ABL1	NTC	ABL1	-0.0430164	-0.379757	-1.84725	-1.74588
NTC_15*ABL1_11	NTC_15	ABL1_11	NTC*ABL1	NTC	ABL1	-0.332469	-0.0640825	-1.28128	-1.06968
NTC_15*ABL1_20	NTC_15	ABL1_20	NTC*ABL1	NTC	ABL1	0.0531169	0.154529	-0.446671	-0.191772
NTC_15*ABL1_21	NTC_15	ABL1_21	NTC*ABL1	NTC	ABL1	0.180354	-0.646813	-0.27079	-0.906218
NTC_15*ABL1_5	NTC_15	ABL1_5	NTC*ABL1	NTC	ABL1	-1.4832	-1.29786	-2.66612	-1.84367
NTC_15*ABL1_6	NTC_15	ABL1_6	NTC*ABL1	NTC	ABL1	-0.098184	-0.397492	-1.03067	-0.968392
NTC_15*ABL1_7	NTC_15	ABL1_7	NTC*ABL1	NTC	ABL1	-0.350728	-0.477968	-1.24824	-1.20912
NTC_15*ABL1_9	NTC_15	ABL1_9	NTC*ABL1	NTC	ABL1	-0.119036	-0.373756	-0.599337	-0.588759
NTC_15*GAB2_1	NTC_15	GAB2_1	NTC*GAB2	NTC	GAB2	-0.498818	-0.866589	-1.2559	-1.19421
NTC_15*GAB2_12	NTC_15	GAB2_12	NTC*GAB2	NTC	GAB2	-0.762427	-0.97162	-0.732053	-0.730115
NTC_15*GAB2_13	NTC_15	GAB2_13	NTC*GAB2	NTC	GAB2	0.0686939	-0.346698	-0.62717	-0.329284
NTC_15*GAB2_15	NTC_15	GAB2_15	NTC*GAB2	NTC	GAB2	-0.479052	-0.840254	-1.38473	-1.06958
NTC_15*GAB2_18	NTC_15	GAB2_18	NTC*GAB2	NTC	GAB2	-0.455113	-0.484613	-0.477371	-0.648333
NTC_15*GAB2_20	NTC_15	GAB2_20	NTC*GAB2	NTC	GAB2	0.0554543	-0.509628	-0.809936	-0.761944
NTC_15*GAB2_21	NTC_15	GAB2_21	NTC*GAB2	NTC	GAB2	-0.256269	-0.495842	1.04374	-0.382468
NTC_15*GAB2_3	NTC_15	GAB2_3	NTC*GAB2	NTC	GAB2	-0.826989	-0.723654	-0.89248	-0.894831
NTC_15*GAB2_7	NTC_15	GAB2_7	NTC*GAB2	NTC	GAB2	-0.186599	-0.432988	-0.917331	-1.14732
NTC_15*NF1_11	NTC_15	NF1_11	NTC*NF1	NTC	NF1	-0.0319745	0.272065	0.989768	0.98454
NTC_15*NF1_15	NTC_15	NF1_15	NTC*NF1	NTC	NF1	0.0801781	0.345659	0.314575	2.59504
NTC_15*NF1_2	NTC_15	NF1_2	NTC*NF1	NTC	NF1	0.138122	-0.0333448	1.90381	0.156493
NTC_15*NF1_4	NTC_15	NF1_4	NTC*NF1	NTC	NF1	-0.201222	0.233282	1.77983	1.00932
NTC_15*NF1_5	NTC_15	NF1_5	NTC*NF1	NTC	NF1	0.172796	0.120355	1.07948	1.00714
NTC_15*NF1_6	NTC_15	NF1_6	NTC*NF1	NTC	NF1	0.133259	-0.117915	1.57247	2.04864
NTC_15*NF1_7	NTC_15	NF1_7	NTC*NF1	NTC	NF1	0.0247775	0.401881	0.86546	1.09259
NTC_15*NF1_8	NTC_15	NF1_8	NTC*NF1	NTC	NF1	0.201378	0.532966	1.29051	1.01093
NTC_15*NTC_1	NTC_15	NTC_1	NTC*NTC	NTC	NTC	0.130293	-0.317294	-0.204536	-0.233974
NTC_15*NTC_10	NTC_15	NTC_10	NTC*NTC	NTC	NTC	-0.0324832	0.261102	0.112607	0.43741
NTC_15*NTC_11	NTC_15	NTC_11	NTC*NTC	NTC	NTC	-0.102994	-0.162261	-0.498589	-0.477781
NTC_15*NTC_12	NTC_15	NTC_12	NTC*NTC	NTC	NTC	0.122318	-0.0310506	-0.494155	1.19799
NTC_15*NTC_13	NTC_15	NTC_13	NTC*NTC	NTC	NTC	0.0632171	-0.543679	-0.401965	-0.3879
NTC_15*NTC_14	NTC_15	NTC_14	NTC*NTC	NTC	NTC	0.225364	-0.0119881	0.0444625	0.545995
NTC_15*NTC_15	NTC_15	NTC_15	NTC*NTC	NTC	NTC	-0.00220327	-0.0186609	-0.0880586	0.11745
NTC_15*NTC_16	NTC_15	NTC_16	NTC*NTC	NTC	NTC	-0.0117054	-0.10665	0.728916	0.352971
NTC_15*NTC_17	NTC_15	NTC_17	NTC*NTC	NTC	NTC	0.113606	0.0364848	-0.266103	-0.396077
NTC_15*NTC_18	NTC_15	NTC_18	NTC*NTC	NTC	NTC	-0.00222475	0.0415506	0.310599	0.370193
NTC_15*NTC_19	NTC_15	NTC_19	NTC*NTC	NTC	NTC	0.110334	-0.240387	0.185514	0.0734928
NTC_15*NTC_2	NTC_15	NTC_2	NTC*NTC	NTC	NTC	-0.102184	-0.0672807	-0.353057	-0.0534317
NTC_15*NTC_20	NTC_15	NTC_20	NTC*NTC	NTC	NTC	-0.0568529	-0.154346	-0.14415	-0.376013
NTC_15*NTC_21	NTC_15	NTC_21	NTC*NTC	NTC	NTC	-0.268553	-0.571485	-0.0435417	-0.874976
NTC_15*NTC_22	NTC_15	NTC_22	NTC*NTC	NTC	NTC	-0.0153905	0.270502	-0.19789	-0.127957
NTC_15*NTC_23	NTC_15	NTC_23	NTC*NTC	NTC	NTC	0.116167	0.056066	-0.243362	-0.143543
NTC_15*NTC_24	NTC_15	NTC_24	NTC*NTC	NTC	NTC	0.0781099	0.0852166	-0.118843	-0.210573
NTC_15*NTC_25	NTC_15	NTC_25	NTC*NTC	NTC	NTC	-0.178045	-0.040927	1.36745	0.0172656
NTC_15*NTC_26	NTC_15	NTC_26	NTC*NTC	NTC	NTC	0.0443935	-0.087801	-0.234465	1.4871
NTC_15*NTC_27	NTC_15	NTC_27	NTC*NTC	NTC	NTC	-0.133897	-0.0227242	-0.0253408	0.294999
NTC_15*NTC_28	NTC_15	NTC_28	NTC*NTC	NTC	NTC	0.0872569	0.0167497	-0.242082	-0.303752
NTC_15*NTC_29	NTC_15	NTC_29	NTC*NTC	NTC	NTC	-0.0738253	0.0905893	-0.135802	-0.219621
NTC_15*NTC_3	NTC_15	NTC_3	NTC*NTC	NTC	NTC	0.135076	0.0571739	0.0464824	-0.41723
NTC_15*NTC_30	NTC_15	NTC_30	NTC*NTC	NTC	NTC	-0.298619	0.0163238	-0.282294	-0.24208
NTC_15*NTC_4	NTC_15	NTC_4	NTC*NTC	NTC	NTC	-0.275181	0.567977	0.218837	0.886511
NTC_15*NTC_5	NTC_15	NTC_5	NTC*NTC	NTC	NTC	-0.187621	0.0603213	-0.395416	0.00947434
NTC_15*NTC_6	NTC_15	NTC_6	NTC*NTC	NTC	NTC	0.0384324	-0.469429	-0.178001	-0.439378
NTC_15*NTC_7	NTC_15	NTC_7	NTC*NTC	NTC	NTC	-0.000860606	0.151209	-0.152875	0.198072
NTC_15*NTC_8	NTC_15	NTC_8	NTC*NTC	NTC	NTC	0.218269	-0.129637	-0.132709	0.85604
NTC_15*NTC_9	NTC_15	NTC_9	NTC*NTC	NTC	NTC	-0.0577144	0.246726	-0.176862	-0.346253
NTC_15*PTPN1_12	NTC_15	PTPN1_12	NTC*PTPN1	NTC	PTPN1	0.141817	0.0643491	0.932909	0.548181
NTC_15*PTPN1_13	NTC_15	PTPN1_13	NTC*PTPN1	NTC	PTPN1	0.251363	-0.238448	1.49092	1.3654
NTC_15*PTPN1_15	NTC_15	PTPN1_15	NTC*PTPN1	NTC	PTPN1	0.274587	-0.0998471	1.60628	1.15281
NTC_15*PTPN1_18	NTC_15	PTPN1_18	NTC*PTPN1	NTC	PTPN1	0.0057819	-0.227576	0.533727	0.791617
NTC_15*PTPN1_19	NTC_15	PTPN1_19	NTC*PTPN1	NTC	PTPN1	0.0314643	0.00575831	0.422253	0.967456
NTC_15*PTPN1_2	NTC_15	PTPN1_2	NTC*PTPN1	NTC	PTPN1	-0.00432501	0.395493	0.693169	0.1772
NTC_15*PTPN1_22	NTC_15	PTPN1_22	NTC*PTPN1	NTC	PTPN1	-0.110365	-0.158666	1.05706	0.739428
NTC_15*PTPN1_25	NTC_15	PTPN1_25	NTC*PTPN1	NTC	PTPN1	-0.065351	-0.0240599	0.812408	0.615146
NTC_15*PTPN1_26	NTC_15	PTPN1_26	NTC*PTPN1	NTC	PTPN1	0.0884241	-0.0372265	1.7663	1.63698
NTC_15*PTPN1_3	NTC_15	PTPN1_3	NTC*PTPN1	NTC	PTPN1	0.145779	0.145362	1.24669	1.18529
NTC_15*PTPN1_9	NTC_15	PTPN1_9	NTC*PTPN1	NTC	PTPN1	0.268444	0.119267	1.32464	1.37392
NTC_15*SOS1_1	NTC_15	SOS1_1	NTC*SOS1	NTC	SOS1	-0.233755	-0.0100311	-0.384331	-0.0393021
NTC_15*SOS1_10	NTC_15	SOS1_10	NTC*SOS1	NTC	SOS1	-0.0845189	-0.216416	-1.28913	-0.627256
NTC_15*SOS1_11	NTC_15	SOS1_11	NTC*SOS1	NTC	SOS1	-0.597744	-1.62852	-1.70213	-1.62529
NTC_15*SOS1_15	NTC_15	SOS1_15	NTC*SOS1	NTC	SOS1	-0.426909	0.0126941	-0.446255	-0.697636
NTC_15*SOS1_17	NTC_15	SOS1_17	NTC*SOS1	NTC	SOS1	0.109497	-0.110484	-1.33283	-1.30925
NTC_15*SOS1_2	NTC_15	SOS1_2	NTC*SOS1	NTC	SOS1	-0.29219	-0.727897	-1.27841	-0.828129
NTC_15*SOS1_23	NTC_15	SOS1_23	NTC*SOS1	NTC	SOS1	-0.740209	-1.1345	-2.18849	-2.20626
NTC_15*SOS1_26	NTC_15	SOS1_26	NTC*SOS1	NTC	SOS1	-0.73485	-0.707371	-1.5179	-1.94932
NTC_15*SOS1_5	NTC_15	SOS1_5	NTC*SOS1	NTC	SOS1	-0.921012	-1.36882	-1.94102	-1.8865
NTC_15*SOS1_7	NTC_15	SOS1_7	NTC*SOS1	NTC	SOS1	-0.483451	-0.0484257	-0.855071	-0.902028
NTC_15*SPRED2_10	NTC_15	SPRED2_10	NTC*SPRED2	NTC	SPRED2	-0.14347	0.315514	-0.174917	-0.0376605
NTC_15*SPRED2_11	NTC_15	SPRED2_11	NTC*SPRED2	NTC	SPRED2	0.075347	0.191726	-0.00809321	0.0175345
NTC_15*SPRED2_13	NTC_15	SPRED2_13	NTC*SPRED2	NTC	SPRED2	0.140026	-0.114086	0.523217	-0.036489
NTC_15*SPRED2_20	NTC_15	SPRED2_20	NTC*SPRED2	NTC	SPRED2	-0.00830848	0.102658	1.12731	0.563026
NTC_15*SPRED2_25	NTC_15	SPRED2_25	NTC*SPRED2	NTC	SPRED2	-0.2406	0.0908546	0.0481656	0.275322
NTC_15*SPRED2_3	NTC_15	SPRED2_3	NTC*SPRED2	NTC	SPRED2	0.335273	-0.12474	0.291309	-0.303266
NTC_15*SPRED2_4	NTC_15	SPRED2_4	NTC*SPRED2	NTC	SPRED2	-0.301216	0.0253646	-0.517054	-0.0297224
NTC_15*SPRED2_5	NTC_15	SPRED2_5	NTC*SPRED2	NTC	SPRED2	0.179395	0.0178087	0.652809	0.0176737
NTC_16*ABL1_1	NTC_16	ABL1_1	NTC*ABL1	NTC	ABL1	0.0825256	0.134295	-0.445744	-0.0403045
NTC_16*ABL1_10	NTC_16	ABL1_10	NTC*ABL1	NTC	ABL1	-0.198764	-0.284452	-1.09466	-1.15505
NTC_16*ABL1_11	NTC_16	ABL1_11	NTC*ABL1	NTC	ABL1	-0.0298555	-0.152472	-0.418311	-0.376239
NTC_16*ABL1_20	NTC_16	ABL1_20	NTC*ABL1	NTC	ABL1	0.364098	-0.460003	-0.556992	-0.532826
NTC_16*ABL1_21	NTC_16	ABL1_21	NTC*ABL1	NTC	ABL1	0.125116	0.51108	0.110061	-0.449821
NTC_16*ABL1_5	NTC_16	ABL1_5	NTC*ABL1	NTC	ABL1	-0.0492813	-0.594335	-0.852881	-0.646043
NTC_16*ABL1_6	NTC_16	ABL1_6	NTC*ABL1	NTC	ABL1	-0.201511	-0.294638	-0.703901	-0.6459
NTC_16*ABL1_7	NTC_16	ABL1_7	NTC*ABL1	NTC	ABL1	0.00701534	-0.555472	-0.996474	-0.504802
NTC_16*ABL1_9	NTC_16	ABL1_9	NTC*ABL1	NTC	ABL1	0.275778	-0.168037	-0.730075	-0.628382
NTC_16*GAB2_1	NTC_16	GAB2_1	NTC*GAB2	NTC	GAB2	-0.585224	-0.429577	-0.430828	-1.13246
NTC_16*GAB2_12	NTC_16	GAB2_12	NTC*GAB2	NTC	GAB2	-0.173024	-0.632814	-0.32228	-0.142092
NTC_16*GAB2_13	NTC_16	GAB2_13	NTC*GAB2	NTC	GAB2	-0.144185	-0.473265	-0.323859	-0.635504
NTC_16*GAB2_15	NTC_16	GAB2_15	NTC*GAB2	NTC	GAB2	0.0734408	-0.15688	-0.233086	-0.347758
NTC_16*GAB2_18	NTC_16	GAB2_18	NTC*GAB2	NTC	GAB2	0.177083	-0.155732	-0.118329	-0.558794
NTC_16*GAB2_20	NTC_16	GAB2_20	NTC*GAB2	NTC	GAB2	-0.287829	-0.420908	-0.116258	-0.53252
NTC_16*GAB2_21	NTC_16	GAB2_21	NTC*GAB2	NTC	GAB2	-0.0607341	-0.512126	-0.201805	-0.0227507
NTC_16*GAB2_3	NTC_16	GAB2_3	NTC*GAB2	NTC	GAB2	0.359216	-0.471037	-0.534978	-0.813518
NTC_16*GAB2_7	NTC_16	GAB2_7	NTC*GAB2	NTC	GAB2	-0.519086	-0.0601927	-0.806051	-0.380014
NTC_16*NF1_11	NTC_16	NF1_11	NTC*NF1	NTC	NF1	0.232584	-0.0693777	0.498341	1.69543
NTC_16*NF1_15	NTC_16	NF1_15	NTC*NF1	NTC	NF1	0.20641	-0.294099	-0.141481	-0.377382
NTC_16*NF1_2	NTC_16	NF1_2	NTC*NF1	NTC	NF1	-0.329754	-0.070426	-0.14064	0.185096
NTC_16*NF1_4	NTC_16	NF1_4	NTC*NF1	NTC	NF1	0.198363	0.0489966	0.826306	0.950631
NTC_16*NF1_5	NTC_16	NF1_5	NTC*NF1	NTC	NF1	0.134681	-0.143408	0.483855	0.107558
NTC_16*NF1_6	NTC_16	NF1_6	NTC*NF1	NTC	NF1	0.0762714	-0.269669	0.922044	1.21781
NTC_16*NF1_7	NTC_16	NF1_7	NTC*NF1	NTC	NF1	0.212673	-0.069986	-0.00834632	0.549968
NTC_16*NF1_8	NTC_16	NF1_8	NTC*NF1	NTC	NF1	0.144904	0.0891053	0.645133	0.337878
NTC_16*NTC_1	NTC_16	NTC_1	NTC*NTC	NTC	NTC	0.100441	-0.250858	-0.179878	-0.309257
NTC_16*NTC_10	NTC_16	NTC_10	NTC*NTC	NTC	NTC	-0.0883359	0.0131143	-0.32906	0.323561
NTC_16*NTC_11	NTC_16	NTC_11	NTC*NTC	NTC	NTC	0.0234767	0.00129342	0.483426	-0.0877467
NTC_16*NTC_12	NTC_16	NTC_12	NTC*NTC	NTC	NTC	-0.086652	-0.255011	-0.240121	0.424598
NTC_16*NTC_13	NTC_16	NTC_13	NTC*NTC	NTC	NTC	0.304727	-0.0599782	-0.226447	-0.604766
NTC_16*NTC_14	NTC_16	NTC_14	NTC*NTC	NTC	NTC	0.0524466	-0.122316	0.177893	-0.200667
NTC_16*NTC_15	NTC_16	NTC_15	NTC*NTC	NTC	NTC	0.163154	0.43712	0.136881	0.0649807
NTC_16*NTC_16	NTC_16	NTC_16	NTC*NTC	NTC	NTC	-0.0277663	-0.10424	-0.0172389	0.0226009
NTC_16*NTC_17	NTC_16	NTC_17	NTC*NTC	NTC	NTC	0.239966	0.0689133	-0.207233	0.127086
NTC_16*NTC_18	NTC_16	NTC_18	NTC*NTC	NTC	NTC	0.0317975	0.121274	-0.455759	0.188027
NTC_16*NTC_19	NTC_16	NTC_19	NTC*NTC	NTC	NTC	0.100698	-0.0739541	1.91782	-0.111461
NTC_16*NTC_2	NTC_16	NTC_2	NTC*NTC	NTC	NTC	0.0481924	-0.0754221	0.224083	-0.268896
NTC_16*NTC_20	NTC_16	NTC_20	NTC*NTC	NTC	NTC	0.172183	-0.207921	-0.102012	-0.227746
NTC_16*NTC_21	NTC_16	NTC_21	NTC*NTC	NTC	NTC	-0.13196	0.101322	0.624624	-0.188209
NTC_16*NTC_22	NTC_16	NTC_22	NTC*NTC	NTC	NTC	0.110239	-0.0740749	-0.0826716	-0.271477
NTC_16*NTC_23	NTC_16	NTC_23	NTC*NTC	NTC	NTC	0.177049	0.199098	0.142698	-0.0915059
NTC_16*NTC_24	NTC_16	NTC_24	NTC*NTC	NTC	NTC	0.0306764	-0.23965	0.00140461	-0.241588
NTC_16*NTC_25	NTC_16	NTC_25	NTC*NTC	NTC	NTC	0.0933357	0.0256214	-0.216648	0.122432
NTC_16*NTC_26	NTC_16	NTC_26	NTC*NTC	NTC	NTC	0.0558232	0.47703	-0.1055	0.0864092
NTC_16*NTC_27	NTC_16	NTC_27	NTC*NTC	NTC	NTC	-0.00448577	-0.03112	0.356384	0.129112
NTC_16*NTC_28	NTC_16	NTC_28	NTC*NTC	NTC	NTC	0.132795	0.0425241	0.221923	0.222711
NTC_16*NTC_29	NTC_16	NTC_29	NTC*NTC	NTC	NTC	-0.0649207	-0.0141534	0.439741	0.158684
NTC_16*NTC_3	NTC_16	NTC_3	NTC*NTC	NTC	NTC	0.0486563	-0.0226214	-0.0664964	2.03194
NTC_16*NTC_30	NTC_16	NTC_30	NTC*NTC	NTC	NTC	-0.0243004	0.323805	-0.276728	0.266575
NTC_16*NTC_4	NTC_16	NTC_4	NTC*NTC	NTC	NTC	-0.35279	0.258619	-0.00101758	0.0380679
NTC_16*NTC_5	NTC_16	NTC_5	NTC*NTC	NTC	NTC	0.0573972	0.00208936	-0.0884763	-0.107569
NTC_16*NTC_6	NTC_16	NTC_6	NTC*NTC	NTC	NTC	-0.110218	-0.0781876	-0.0735045	-0.477993
NTC_16*NTC_7	NTC_16	NTC_7	NTC*NTC	NTC	NTC	0.148347	0.0449891	-0.102672	2.36694
NTC_16*NTC_8	NTC_16	NTC_8	NTC*NTC	NTC	NTC	-0.135905	-0.0800939	-0.0713486	-0.167522
NTC_16*NTC_9	NTC_16	NTC_9	NTC*NTC	NTC	NTC	0.085206	-0.0736576	-0.272666	0.0336226
NTC_16*PTPN1_12	NTC_16	PTPN1_12	NTC*PTPN1	NTC	PTPN1	-0.0261372	0.28412	0.257647	0.532276
NTC_16*PTPN1_13	NTC_16	PTPN1_13	NTC*PTPN1	NTC	PTPN1	0.306362	0.0500092	0.858241	1.02312
NTC_16*PTPN1_15	NTC_16	PTPN1_15	NTC*PTPN1	NTC	PTPN1	0.15422	-0.122912	0.256704	0.185865
NTC_16*PTPN1_18	NTC_16	PTPN1_18	NTC*PTPN1	NTC	PTPN1	-0.150588	0.274576	0.713974	0.358592
NTC_16*PTPN1_19	NTC_16	PTPN1_19	NTC*PTPN1	NTC	PTPN1	-0.136594	-0.385682	0.359283	0.234524
NTC_16*PTPN1_2	NTC_16	PTPN1_2	NTC*PTPN1	NTC	PTPN1	0.271077	-0.00250107	0.512038	-0.247849
NTC_16*PTPN1_22	NTC_16	PTPN1_22	NTC*PTPN1	NTC	PTPN1	0.28708	0.326845	0.346955	0.691109
NTC_16*PTPN1_25	NTC_16	PTPN1_25	NTC*PTPN1	NTC	PTPN1	0.229929	-0.139614	0.831093	-0.233465
NTC_16*PTPN1_26	NTC_16	PTPN1_26	NTC*PTPN1	NTC	PTPN1	0.521099	0.327837	0.100966	0.965109
NTC_16*PTPN1_3	NTC_16	PTPN1_3	NTC*PTPN1	NTC	PTPN1	0.0689219	0.222361	0.805512	0.707671
NTC_16*PTPN1_9	NTC_16	PTPN1_9	NTC*PTPN1	NTC	PTPN1	-0.244471	-0.0878038	0.311974	0.166865
NTC_16*SOS1_1	NTC_16	SOS1_1	NTC*SOS1	NTC	SOS1	0.0027054	-0.444556	-0.509196	-0.510649
NTC_16*SOS1_10	NTC_16	SOS1_10	NTC*SOS1	NTC	SOS1	-0.135186	0.165445	-0.856685	-0.402338
NTC_16*SOS1_11	NTC_16	SOS1_11	NTC*SOS1	NTC	SOS1	-0.338812	-0.859736	-1.17615	-1.20777
NTC_16*SOS1_15	NTC_16	SOS1_15	NTC*SOS1	NTC	SOS1	-0.298297	-0.132119	-0.00978146	-0.072076
NTC_16*SOS1_17	NTC_16	SOS1_17	NTC*SOS1	NTC	SOS1	0.0408178	-0.426081	-0.911247	-0.99955
NTC_16*SOS1_2	NTC_16	SOS1_2	NTC*SOS1	NTC	SOS1	-0.196232	-0.0965386	-0.131281	-0.805595
NTC_16*SOS1_23	NTC_16	SOS1_23	NTC*SOS1	NTC	SOS1	-0.210824	-0.141224	-0.875212	-1.09671
NTC_16*SOS1_26	NTC_16	SOS1_26	NTC*SOS1	NTC	SOS1	0.0224078	-0.276825	-1.20463	-0.805347
NTC_16*SOS1_5	NTC_16	SOS1_5	NTC*SOS1	NTC	SOS1	-0.643792	-0.430475	-0.925206	-0.973902
NTC_16*SOS1_7	NTC_16	SOS1_7	NTC*SOS1	NTC	SOS1	-0.169272	0.00184776	-0.0115661	-0.642005
NTC_16*SPRED2_10	NTC_16	SPRED2_10	NTC*SPRED2	NTC	SPRED2	0.0529486	-0.298547	0.298573	-0.429926
NTC_16*SPRED2_11	NTC_16	SPRED2_11	NTC*SPRED2	NTC	SPRED2	0.0845736	-0.341388	0.0115364	-0.115416
NTC_16*SPRED2_13	NTC_16	SPRED2_13	NTC*SPRED2	NTC	SPRED2	0.0838546	0.20365	-0.0658454	-0.110358
NTC_16*SPRED2_20	NTC_16	SPRED2_20	NTC*SPRED2	NTC	SPRED2	0.108844	0.272542	0.0283543	0.198024
NTC_16*SPRED2_25	NTC_16	SPRED2_25	NTC*SPRED2	NTC	SPRED2	0.228742	-0.142354	0.851121	-0.538744
NTC_16*SPRED2_3	NTC_16	SPRED2_3	NTC*SPRED2	NTC	SPRED2	-0.128273	-0.143496	0.21483	-0.155565
NTC_16*SPRED2_4	NTC_16	SPRED2_4	NTC*SPRED2	NTC	SPRED2	0.12605	0.567977	0.109282	-0.0836876
NTC_16*SPRED2_5	NTC_16	SPRED2_5	NTC*SPRED2	NTC	SPRED2	0.0551515	-0.0355081	0.16723	-0.161915
NTC_17*ABL1_1	NTC_17	ABL1_1	NTC*ABL1	NTC	ABL1	-0.146489	-0.243272	-0.533585	-0.920083
NTC_17*ABL1_10	NTC_17	ABL1_10	NTC*ABL1	NTC	ABL1	-0.354096	-0.926977	-1.59144	-1.62312
NTC_17*ABL1_11	NTC_17	ABL1_11	NTC*ABL1	NTC	ABL1	0.180073	-0.254132	-0.342502	-0.993508
NTC_17*ABL1_20	NTC_17	ABL1_20	NTC*ABL1	NTC	ABL1	0.199938	-0.457198	-0.432639	-0.36525
NTC_17*ABL1_21	NTC_17	ABL1_21	NTC*ABL1	NTC	ABL1	0.171952	0.00510087	-0.844562	-0.707928
NTC_17*ABL1_5	NTC_17	ABL1_5	NTC*ABL1	NTC	ABL1	-0.779686	-0.6554	-2.06166	-2.15314
NTC_17*ABL1_6	NTC_17	ABL1_6	NTC*ABL1	NTC	ABL1	-0.195027	-0.424767	-0.70266	-1.62431
NTC_17*ABL1_7	NTC_17	ABL1_7	NTC*ABL1	NTC	ABL1	-0.0859167	-0.854402	-1.10956	-1.55231
NTC_17*ABL1_9	NTC_17	ABL1_9	NTC*ABL1	NTC	ABL1	-0.320393	-0.212255	-0.901141	-1.20697
NTC_17*GAB2_1	NTC_17	GAB2_1	NTC*GAB2	NTC	GAB2	-0.709476	-0.808579	-0.549431	-0.630842
NTC_17*GAB2_12	NTC_17	GAB2_12	NTC*GAB2	NTC	GAB2	-0.464437	-0.691305	-0.583142	-0.353699
NTC_17*GAB2_13	NTC_17	GAB2_13	NTC*GAB2	NTC	GAB2	-0.184477	-0.484094	-0.641926	-0.463476
NTC_17*GAB2_15	NTC_17	GAB2_15	NTC*GAB2	NTC	GAB2	-0.584248	-0.0579754	-1.16738	-0.0341724
NTC_17*GAB2_18	NTC_17	GAB2_18	NTC*GAB2	NTC	GAB2	-0.592308	-0.220464	-0.238944	-0.553354
NTC_17*GAB2_20	NTC_17	GAB2_20	NTC*GAB2	NTC	GAB2	-0.0792372	-0.24934	-0.463873	-0.240887
NTC_17*GAB2_21	NTC_17	GAB2_21	NTC*GAB2	NTC	GAB2	-0.219315	-0.708787	-0.441817	-0.680331
NTC_17*GAB2_3	NTC_17	GAB2_3	NTC*GAB2	NTC	GAB2	-0.309582	-0.151679	1.14171	-0.621313
NTC_17*GAB2_7	NTC_17	GAB2_7	NTC*GAB2	NTC	GAB2	-0.66339	-0.86188	-1.18162	-0.789282
NTC_17*NF1_11	NTC_17	NF1_11	NTC*NF1	NTC	NF1	0.0759375	0.189909	0.934925	0.613419
NTC_17*NF1_15	NTC_17	NF1_15	NTC*NF1	NTC	NF1	0.134706	0.168195	0.534618	0.107144
NTC_17*NF1_2	NTC_17	NF1_2	NTC*NF1	NTC	NF1	-0.0905999	-0.0399362	0.158197	1.37545
NTC_17*NF1_4	NTC_17	NF1_4	NTC*NF1	NTC	NF1	0.0893292	-0.34432	1.18855	0.962214
NTC_17*NF1_5	NTC_17	NF1_5	NTC*NF1	NTC	NF1	0.115778	-0.0827674	0.866687	0.497347
NTC_17*NF1_6	NTC_17	NF1_6	NTC*NF1	NTC	NF1	0.104677	-0.324884	1.57218	0.811445
NTC_17*NF1_7	NTC_17	NF1_7	NTC*NF1	NTC	NF1	0.363537	0.405438	0.461178	1.4662
NTC_17*NF1_8	NTC_17	NF1_8	NTC*NF1	NTC	NF1	-0.0319068	0.332361	1.86863	1.00263
NTC_17*NTC_1	NTC_17	NTC_1	NTC*NTC	NTC	NTC	0.187102	0.111783	0.502623	-0.311953
NTC_17*NTC_10	NTC_17	NTC_10	NTC*NTC	NTC	NTC	0.123953	0.23646	-0.30795	-0.224689
NTC_17*NTC_11	NTC_17	NTC_11	NTC*NTC	NTC	NTC	0.174646	0.250639	-0.32311	0.0327704
NTC_17*NTC_12	NTC_17	NTC_12	NTC*NTC	NTC	NTC	0.00479343	0.126637	0.12243	0.131573
NTC_17*NTC_13	NTC_17	NTC_13	NTC*NTC	NTC	NTC	-0.0860779	-0.151446	-0.623767	-0.255632
NTC_17*NTC_14	NTC_17	NTC_14	NTC*NTC	NTC	NTC	0.137608	0.0905332	-0.255077	-0.0457176
NTC_17*NTC_15	NTC_17	NTC_15	NTC*NTC	NTC	NTC	-0.127068	-0.133628	-0.21137	0.542839
NTC_17*NTC_16	NTC_17	NTC_16	NTC*NTC	NTC	NTC	0.04781	-0.0663135	0.11801	-0.191545
NTC_17*NTC_17	NTC_17	NTC_17	NTC*NTC	NTC	NTC	0.0153148	-0.203967	0.0152279	0.118404
NTC_17*NTC_18	NTC_17	NTC_18	NTC*NTC	NTC	NTC	-0.00846659	0.0914489	-0.237678	-0.163205
NTC_17*NTC_19	NTC_17	NTC_19	NTC*NTC	NTC	NTC	-0.0620141	-0.0273909	-0.110012	0.499346
NTC_17*NTC_2	NTC_17	NTC_2	NTC*NTC	NTC	NTC	-0.071974	-0.0492272	0.155975	-0.312766
NTC_17*NTC_20	NTC_17	NTC_20	NTC*NTC	NTC	NTC	-0.0120749	-0.378312	-0.238998	0.700824
NTC_17*NTC_21	NTC_17	NTC_21	NTC*NTC	NTC	NTC	-0.0867822	0.179416	0.873436	0.401118
NTC_17*NTC_22	NTC_17	NTC_22	NTC*NTC	NTC	NTC	0.128663	-0.0191049	-0.140434	0.152559
NTC_17*NTC_23	NTC_17	NTC_23	NTC*NTC	NTC	NTC	-0.0943362	-0.220273	1.12446	-0.0966128
NTC_17*NTC_24	NTC_17	NTC_24	NTC*NTC	NTC	NTC	0.040157	0.033684	-0.231823	-0.234941
NTC_17*NTC_25	NTC_17	NTC_25	NTC*NTC	NTC	NTC	-0.00847177	-0.0405167	0.100167	-0.198701
NTC_17*NTC_26	NTC_17	NTC_26	NTC*NTC	NTC	NTC	0.120874	0.259858	0.0462503	-0.117521
NTC_17*NTC_27	NTC_17	NTC_27	NTC*NTC	NTC	NTC	0.00784052	-0.162635	-0.310825	-0.0967613
NTC_17*NTC_28	NTC_17	NTC_28	NTC*NTC	NTC	NTC	0.0614994	0.103549	-0.219414	-0.213589
NTC_17*NTC_29	NTC_17	NTC_29	NTC*NTC	NTC	NTC	-0.0343279	-0.282679	-0.0745622	-0.277914
NTC_17*NTC_3	NTC_17	NTC_3	NTC*NTC	NTC	NTC	0.0727583	-0.088708	-0.149224	-0.243318
NTC_17*NTC_30	NTC_17	NTC_30	NTC*NTC	NTC	NTC	-0.0327655	0.00407586	-0.179348	-0.311402
NTC_17*NTC_4	NTC_17	NTC_4	NTC*NTC	NTC	NTC	-0.173743	0.145197	-0.0488902	0.120616
NTC_17*NTC_5	NTC_17	NTC_5	NTC*NTC	NTC	NTC	-0.107034	0.0337148	-0.478613	0.0914561
NTC_17*NTC_6	NTC_17	NTC_6	NTC*NTC	NTC	NTC	0.0419726	-0.13786	0.0643356	-0.103572
NTC_17*NTC_7	NTC_17	NTC_7	NTC*NTC	NTC	NTC	0.116427	-0.230214	-0.0305583	-0.192622
NTC_17*NTC_8	NTC_17	NTC_8	NTC*NTC	NTC	NTC	0.0137355	0.24122	-0.0384987	-0.0769141
NTC_17*NTC_9	NTC_17	NTC_9	NTC*NTC	NTC	NTC	0.0204054	0.0051529	0.147949	-0.374176
NTC_17*PTPN1_12	NTC_17	PTPN1_12	NTC*PTPN1	NTC	PTPN1	0.232121	-0.26903	1.12904	0.25334
NTC_17*PTPN1_13	NTC_17	PTPN1_13	NTC*PTPN1	NTC	PTPN1	-0.125166	0.111629	1.58198	3.41789
NTC_17*PTPN1_15	NTC_17	PTPN1_15	NTC*PTPN1	NTC	PTPN1	-0.0164503	0.0330802	1.28018	0.990846
NTC_17*PTPN1_18	NTC_17	PTPN1_18	NTC*PTPN1	NTC	PTPN1	-0.40853	0.141495	0.59731	0.739122
NTC_17*PTPN1_19	NTC_17	PTPN1_19	NTC*PTPN1	NTC	PTPN1	0.39076	0.106991	0.259234	0.423189
NTC_17*PTPN1_2	NTC_17	PTPN1_2	NTC*PTPN1	NTC	PTPN1	-0.0290228	0.109522	2.46471	2.27195
NTC_17*PTPN1_22	NTC_17	PTPN1_22	NTC*PTPN1	NTC	PTPN1	0.160306	0.126639	0.249871	0.474003
NTC_17*PTPN1_25	NTC_17	PTPN1_25	NTC*PTPN1	NTC	PTPN1	0.0618821	0.157199	1.12455	0.548335
NTC_17*PTPN1_26	NTC_17	PTPN1_26	NTC*PTPN1	NTC	PTPN1	0.0593137	0.0836272	0.892162	1.63847
NTC_17*PTPN1_3	NTC_17	PTPN1_3	NTC*PTPN1	NTC	PTPN1	-0.0950023	0.398855	1.06469	0.706117
NTC_17*PTPN1_9	NTC_17	PTPN1_9	NTC*PTPN1	NTC	PTPN1	0.086484	0.230184	0.649564	0.953442
NTC_17*SOS1_1	NTC_17	SOS1_1	NTC*SOS1	NTC	SOS1	-0.077688	-0.0309268	-0.0699033	-0.967053
NTC_17*SOS1_10	NTC_17	SOS1_10	NTC*SOS1	NTC	SOS1	-0.416412	-0.359483	-0.738327	-0.986052
NTC_17*SOS1_11	NTC_17	SOS1_11	NTC*SOS1	NTC	SOS1	0.019697	-0.658802	-1.4977	-1.16301
NTC_17*SOS1_15	NTC_17	SOS1_15	NTC*SOS1	NTC	SOS1	-0.246682	-0.234084	-0.398734	-0.71937
NTC_17*SOS1_17	NTC_17	SOS1_17	NTC*SOS1	NTC	SOS1	-0.114615	-0.429331	-1.34661	-1.22372
NTC_17*SOS1_2	NTC_17	SOS1_2	NTC*SOS1	NTC	SOS1	-0.328253	-0.654408	-1.3016	-1.67987
NTC_17*SOS1_23	NTC_17	SOS1_23	NTC*SOS1	NTC	SOS1	-0.0863872	-0.272731	-1.36484	-1.2602
NTC_17*SOS1_26	NTC_17	SOS1_26	NTC*SOS1	NTC	SOS1	-0.38799	-0.289069	-1.5591	-1.10391
NTC_17*SOS1_5	NTC_17	SOS1_5	NTC*SOS1	NTC	SOS1	-0.722756	-0.863588	-1.3211	-1.81738
NTC_17*SOS1_7	NTC_17	SOS1_7	NTC*SOS1	NTC	SOS1	-0.295518	-0.0890989	-0.750145	-0.893961
NTC_17*SPRED2_10	NTC_17	SPRED2_10	NTC*SPRED2	NTC	SPRED2	-0.15732	-0.465865	0.182841	-0.395627
NTC_17*SPRED2_11	NTC_17	SPRED2_11	NTC*SPRED2	NTC	SPRED2	0.0556163	0.117809	0.0465403	-0.048344
NTC_17*SPRED2_13	NTC_17	SPRED2_13	NTC*SPRED2	NTC	SPRED2	0.221114	-0.223571	0.198156	0.154221
NTC_17*SPRED2_20	NTC_17	SPRED2_20	NTC*SPRED2	NTC	SPRED2	0.186909	0.148015	1.35354	-0.0228722
NTC_17*SPRED2_25	NTC_17	SPRED2_25	NTC*SPRED2	NTC	SPRED2	0.0656044	-0.254538	0.0057485	0.034136
NTC_17*SPRED2_3	NTC_17	SPRED2_3	NTC*SPRED2	NTC	SPRED2	0.149525	-0.109597	-0.256548	1.41069
NTC_17*SPRED2_4	NTC_17	SPRED2_4	NTC*SPRED2	NTC	SPRED2	0.280743	-0.386812	0.150726	0.134543
NTC_17*SPRED2_5	NTC_17	SPRED2_5	NTC*SPRED2	NTC	SPRED2	0.172153	-0.00588066	0.939854	0.285653
NTC_18*ABL1_1	NTC_18	ABL1_1	NTC*ABL1	NTC	ABL1	-0.209841	-0.439631	-0.213974	-0.52913
NTC_18*ABL1_10	NTC_18	ABL1_10	NTC*ABL1	NTC	ABL1	-0.596195	-0.245791	-1.69758	-1.21568
NTC_18*ABL1_11	NTC_18	ABL1_11	NTC*ABL1	NTC	ABL1	-0.439931	-0.439426	-1.27723	-0.90006
NTC_18*ABL1_20	NTC_18	ABL1_20	NTC*ABL1	NTC	ABL1	0.138078	-0.212612	-0.351569	-0.920345
NTC_18*ABL1_21	NTC_18	ABL1_21	NTC*ABL1	NTC	ABL1	-0.478684	-0.962083	-1.0259	-0.643717
NTC_18*ABL1_5	NTC_18	ABL1_5	NTC*ABL1	NTC	ABL1	-0.792508	-0.405189	-2.17629	-0.641028
NTC_18*ABL1_6	NTC_18	ABL1_6	NTC*ABL1	NTC	ABL1	-0.0957803	-0.207294	-1.06698	-0.20433
NTC_18*ABL1_7	NTC_18	ABL1_7	NTC*ABL1	NTC	ABL1	-0.931229	-0.0358629	-1.16461	0.151133
NTC_18*ABL1_9	NTC_18	ABL1_9	NTC*ABL1	NTC	ABL1	-0.501187	-0.00996508	-0.868348	-0.83132
NTC_18*GAB2_1	NTC_18	GAB2_1	NTC*GAB2	NTC	GAB2	-0.759586	-0.848712	-0.49627	-0.604941
NTC_18*GAB2_12	NTC_18	GAB2_12	NTC*GAB2	NTC	GAB2	-0.60839	0.113231	-0.990281	-0.304504
NTC_18*GAB2_13	NTC_18	GAB2_13	NTC*GAB2	NTC	GAB2	-0.392192	-0.257204	-0.785538	-1.13769
NTC_18*GAB2_15	NTC_18	GAB2_15	NTC*GAB2	NTC	GAB2	-0.441568	-0.396788	-0.624001	-0.739531
NTC_18*GAB2_18	NTC_18	GAB2_18	NTC*GAB2	NTC	GAB2	-0.143241	-0.477072	0.192057	-0.733178
NTC_18*GAB2_20	NTC_18	GAB2_20	NTC*GAB2	NTC	GAB2	-0.255637	-0.460917	-0.380005	-0.263585
NTC_18*GAB2_21	NTC_18	GAB2_21	NTC*GAB2	NTC	GAB2	-0.658386	-0.0162189	-0.796331	-0.761669
NTC_18*GAB2_3	NTC_18	GAB2_3	NTC*GAB2	NTC	GAB2	-0.205708	-0.0598478	-0.2362	-0.644636
NTC_18*GAB2_7	NTC_18	GAB2_7	NTC*GAB2	NTC	GAB2	-0.350796	-0.683402	-1.13868	-0.969962
NTC_18*NF1_11	NTC_18	NF1_11	NTC*NF1	NTC	NF1	0.0460354	-0.0402823	2.89215	0.147386
NTC_18*NF1_15	NTC_18	NF1_15	NTC*NF1	NTC	NF1	-0.145893	0.313165	1.22846	0.699775
NTC_18*NF1_2	NTC_18	NF1_2	NTC*NF1	NTC	NF1	-0.367734	0.143018	0.72317	0.502171
NTC_18*NF1_4	NTC_18	NF1_4	NTC*NF1	NTC	NF1	-0.0936307	-0.0309619	1.13924	1.33183
NTC_18*NF1_5	NTC_18	NF1_5	NTC*NF1	NTC	NF1	0.0963462	0.29065	1.2262	0.907098
NTC_18*NF1_6	NTC_18	NF1_6	NTC*NF1	NTC	NF1	0.153847	-0.230145	1.65147	0.886879
NTC_18*NF1_7	NTC_18	NF1_7	NTC*NF1	NTC	NF1	0.359934	-0.00509141	1.27064	0.935192
NTC_18*NF1_8	NTC_18	NF1_8	NTC*NF1	NTC	NF1	0.0964826	-0.170089	0.775189	0.608601
NTC_18*NTC_1	NTC_18	NTC_1	NTC*NTC	NTC	NTC	0.192771	0.170854	-0.308854	-0.309475
NTC_18*NTC_10	NTC_18	NTC_10	NTC*NTC	NTC	NTC	-0.0683046	0.112737	-0.0764136	0.392354
NTC_18*NTC_11	NTC_18	NTC_11	NTC*NTC	NTC	NTC	-0.213887	-0.00252687	0.206699	0.164962
NTC_18*NTC_12	NTC_18	NTC_12	NTC*NTC	NTC	NTC	-0.136607	0.146834	0.536354	-0.313124
NTC_18*NTC_13	NTC_18	NTC_13	NTC*NTC	NTC	NTC	-0.0286452	-0.0167326	0.0200779	-0.247838
NTC_18*NTC_14	NTC_18	NTC_14	NTC*NTC	NTC	NTC	-0.333144	0.160649	-0.00144955	-0.797123
NTC_18*NTC_15	NTC_18	NTC_15	NTC*NTC	NTC	NTC	0.0902034	-0.00405529	-0.163775	-0.218215
NTC_18*NTC_16	NTC_18	NTC_16	NTC*NTC	NTC	NTC	-0.0381364	-0.0963356	-0.450541	-0.531347
NTC_18*NTC_17	NTC_18	NTC_17	NTC*NTC	NTC	NTC	-0.108162	-0.35824	-0.202178	0.348052
NTC_18*NTC_18	NTC_18	NTC_18	NTC*NTC	NTC	NTC	-0.1363	-0.0061413	0.162854	0.150418
NTC_18*NTC_19	NTC_18	NTC_19	NTC*NTC	NTC	NTC	-0.0159723	-0.115746	-0.443937	-0.112261
NTC_18*NTC_2	NTC_18	NTC_2	NTC*NTC	NTC	NTC	-0.0220914	-0.173519	-0.354258	-0.399674
NTC_18*NTC_20	NTC_18	NTC_20	NTC*NTC	NTC	NTC	0.280126	-0.296584	0.23275	-0.214969
NTC_18*NTC_21	NTC_18	NTC_21	NTC*NTC	NTC	NTC	0.0208106	-0.212003	-0.425719	-0.222785
NTC_18*NTC_22	NTC_18	NTC_22	NTC*NTC	NTC	NTC	-0.0723839	-0.266924	-0.0305139	1.0647
NTC_18*NTC_23	NTC_18	NTC_23	NTC*NTC	NTC	NTC	-0.163924	-0.0641817	-0.292558	-0.210835
NTC_18*NTC_24	NTC_18	NTC_24	NTC*NTC	NTC	NTC	-0.303984	-0.0684366	-0.107665	0.892454
NTC_18*NTC_25	NTC_18	NTC_25	NTC*NTC	NTC	NTC	-0.0408752	0.132469	0.648367	0.0987116
NTC_18*NTC_26	NTC_18	NTC_26	NTC*NTC	NTC	NTC	0.144985	0.427803	-0.259333	0.276572
NTC_18*NTC_27	NTC_18	NTC_27	NTC*NTC	NTC	NTC	0.253917	-0.00525135	0.00124405	0.135636
NTC_18*NTC_28	NTC_18	NTC_28	NTC*NTC	NTC	NTC	0.214948	0.186718	-0.222492	-0.362612
NTC_18*NTC_29	NTC_18	NTC_29	NTC*NTC	NTC	NTC	0.0796632	0.153696	0.458267	-0.441191
NTC_18*NTC_3	NTC_18	NTC_3	NTC*NTC	NTC	NTC	-0.127813	-0.0638777	-0.124688	0.0353986
NTC_18*NTC_30	NTC_18	NTC_30	NTC*NTC	NTC	NTC	0.0642872	-0.0924452	-0.444946	-0.314308
NTC_18*NTC_4	NTC_18	NTC_4	NTC*NTC	NTC	NTC	-0.0131476	0.086425	-0.16492	-0.101803
NTC_18*NTC_5	NTC_18	NTC_5	NTC*NTC	NTC	NTC	-0.314704	-0.157683	-0.342421	-0.473072
NTC_18*NTC_6	NTC_18	NTC_6	NTC*NTC	NTC	NTC	-0.129216	-0.0528929	-0.0781643	-0.0515236
NTC_18*NTC_7	NTC_18	NTC_7	NTC*NTC	NTC	NTC	-0.27769	0.0518176	-0.133206	-0.269342
NTC_18*NTC_8	NTC_18	NTC_8	NTC*NTC	NTC	NTC	-0.0221415	0.163415	1.02263	-0.0106083
NTC_18*NTC_9	NTC_18	NTC_9	NTC*NTC	NTC	NTC	-0.178182	0.191972	-0.107138	0.300273
NTC_18*PTPN1_12	NTC_18	PTPN1_12	NTC*PTPN1	NTC	PTPN1	-0.257913	0.143521	0.803446	0.559609
NTC_18*PTPN1_13	NTC_18	PTPN1_13	NTC*PTPN1	NTC	PTPN1	-0.168772	0.225992	1.11314	1.75417
NTC_18*PTPN1_15	NTC_18	PTPN1_15	NTC*PTPN1	NTC	PTPN1	0.0788047	0.315402	0.935024	0.717342
NTC_18*PTPN1_18	NTC_18	PTPN1_18	NTC*PTPN1	NTC	PTPN1	-0.0849773	-0.00134985	0.222991	0.414268
NTC_18*PTPN1_19	NTC_18	PTPN1_19	NTC*PTPN1	NTC	PTPN1	0.0924045	0.360185	0.690787	1.87585
NTC_18*PTPN1_2	NTC_18	PTPN1_2	NTC*PTPN1	NTC	PTPN1	0.21196	0.223677	0.737991	0.654507
NTC_18*PTPN1_22	NTC_18	PTPN1_22	NTC*PTPN1	NTC	PTPN1	0.385893	0.0998454	1.14303	0.516583
NTC_18*PTPN1_25	NTC_18	PTPN1_25	NTC*PTPN1	NTC	PTPN1	0.0425527	0.0840795	1.30614	0.279226
NTC_18*PTPN1_26	NTC_18	PTPN1_26	NTC*PTPN1	NTC	PTPN1	-0.134065	0.0522262	1.96022	1.02749
NTC_18*PTPN1_3	NTC_18	PTPN1_3	NTC*PTPN1	NTC	PTPN1	0.473537	-0.104502	1.56984	1.2757
NTC_18*PTPN1_9	NTC_18	PTPN1_9	NTC*PTPN1	NTC	PTPN1	0.228908	-0.12863	0.601508	1.09662
NTC_18*SOS1_1	NTC_18	SOS1_1	NTC*SOS1	NTC	SOS1	0.0859749	0.130191	-0.51779	-0.964592
NTC_18*SOS1_10	NTC_18	SOS1_10	NTC*SOS1	NTC	SOS1	-0.192788	-0.121062	-0.662219	-1.21482
NTC_18*SOS1_11	NTC_18	SOS1_11	NTC*SOS1	NTC	SOS1	-0.529099	-0.641231	-1.14201	-1.32698
NTC_18*SOS1_15	NTC_18	SOS1_15	NTC*SOS1	NTC	SOS1	0.0848072	-0.475547	-0.526552	0.793586
NTC_18*SOS1_17	NTC_18	SOS1_17	NTC*SOS1	NTC	SOS1	-0.436403	0.0340291	-0.289214	-0.606539
NTC_18*SOS1_2	NTC_18	SOS1_2	NTC*SOS1	NTC	SOS1	-0.69452	-0.615411	-1.63531	-1.31322
NTC_18*SOS1_23	NTC_18	SOS1_23	NTC*SOS1	NTC	SOS1	-0.650721	-0.742079	-2.23223	-1.49318
NTC_18*SOS1_26	NTC_18	SOS1_26	NTC*SOS1	NTC	SOS1	-1.06194	0.0140206	-1.35902	-0.989089
NTC_18*SOS1_5	NTC_18	SOS1_5	NTC*SOS1	NTC	SOS1	-0.527754	-1.01683	-1.49818	-1.40809
NTC_18*SOS1_7	NTC_18	SOS1_7	NTC*SOS1	NTC	SOS1	-0.29378	-0.589216	-0.995927	-0.804287
NTC_18*SPRED2_10	NTC_18	SPRED2_10	NTC*SPRED2	NTC	SPRED2	-0.17969	0.332716	-0.000364931	0.142205
NTC_18*SPRED2_11	NTC_18	SPRED2_11	NTC*SPRED2	NTC	SPRED2	-0.108661	0.0252849	2.57	0.24212
NTC_18*SPRED2_13	NTC_18	SPRED2_13	NTC*SPRED2	NTC	SPRED2	0.401693	-0.222896	-0.153394	1.06802
NTC_18*SPRED2_20	NTC_18	SPRED2_20	NTC*SPRED2	NTC	SPRED2	-0.0988767	0.168821	-0.0453137	0.229186
NTC_18*SPRED2_25	NTC_18	SPRED2_25	NTC*SPRED2	NTC	SPRED2	-0.0505555	-0.100528	0.165507	-0.15269
NTC_18*SPRED2_3	NTC_18	SPRED2_3	NTC*SPRED2	NTC	SPRED2	-0.528462	0.00725477	0.470449	0.185835
NTC_18*SPRED2_4	NTC_18	SPRED2_4	NTC*SPRED2	NTC	SPRED2	-0.0362455	0.0677141	0.00631537	-0.131512
NTC_18*SPRED2_5	NTC_18	SPRED2_5	NTC*SPRED2	NTC	SPRED2	0.018022	-0.2329	0.0142949	0.000696599
NTC_19*ABL1_1	NTC_19	ABL1_1	NTC*ABL1	NTC	ABL1	-0.327104	-0.184911	-0.722235	-1.0074
NTC_19*ABL1_10	NTC_19	ABL1_10	NTC*ABL1	NTC	ABL1	-0.666328	-0.644134	-1.24336	-1.72525
NTC_19*ABL1_11	NTC_19	ABL1_11	NTC*ABL1	NTC	ABL1	-0.0732595	-0.390745	-0.833466	-0.589351
NTC_19*ABL1_20	NTC_19	ABL1_20	NTC*ABL1	NTC	ABL1	0.257737	-0.311317	-0.819055	-1.07124
NTC_19*ABL1_21	NTC_19	ABL1_21	NTC*ABL1	NTC	ABL1	0.0897918	-0.392831	-0.48784	-0.641948
NTC_19*ABL1_5	NTC_19	ABL1_5	NTC*ABL1	NTC	ABL1	-0.823807	-0.952597	-2.00593	-1.85029
NTC_19*ABL1_6	NTC_19	ABL1_6	NTC*ABL1	NTC	ABL1	-0.511518	0.0805087	-1.44354	-1.02449
NTC_19*ABL1_7	NTC_19	ABL1_7	NTC*ABL1	NTC	ABL1	0.014617	-0.179879	-0.635438	-1.32851
NTC_19*ABL1_9	NTC_19	ABL1_9	NTC*ABL1	NTC	ABL1	-0.419807	-0.0538715	-0.621709	-0.498546
NTC_19*GAB2_1	NTC_19	GAB2_1	NTC*GAB2	NTC	GAB2	-1.06801	-0.878885	-0.820035	-0.356017
NTC_19*GAB2_12	NTC_19	GAB2_12	NTC*GAB2	NTC	GAB2	-0.298257	-0.398929	-0.733735	-0.0590232
NTC_19*GAB2_13	NTC_19	GAB2_13	NTC*GAB2	NTC	GAB2	-0.197423	-0.193442	-0.68691	-0.75712
NTC_19*GAB2_15	NTC_19	GAB2_15	NTC*GAB2	NTC	GAB2	-0.0574239	-0.757567	-1.09038	-0.952832
NTC_19*GAB2_18	NTC_19	GAB2_18	NTC*GAB2	NTC	GAB2	-0.622485	-0.562453	-0.597603	-1.09102
NTC_19*GAB2_20	NTC_19	GAB2_20	NTC*GAB2	NTC	GAB2	-0.267663	-0.447412	-0.606646	-0.935994
NTC_19*GAB2_21	NTC_19	GAB2_21	NTC*GAB2	NTC	GAB2	-0.402364	-0.34442	-0.00753524	-0.873781
NTC_19*GAB2_3	NTC_19	GAB2_3	NTC*GAB2	NTC	GAB2	-0.0547257	-0.440565	-0.717509	-0.639376
NTC_19*GAB2_7	NTC_19	GAB2_7	NTC*GAB2	NTC	GAB2	-0.491951	-0.205404	-0.859542	0.034722
NTC_19*NF1_11	NTC_19	NF1_11	NTC*NF1	NTC	NF1	-0.023844	-0.260765	0.287612	0.236297
NTC_19*NF1_15	NTC_19	NF1_15	NTC*NF1	NTC	NF1	0.154742	-0.0377443	0.855866	0.505779
NTC_19*NF1_2	NTC_19	NF1_2	NTC*NF1	NTC	NF1	0.0767322	-0.0395971	0.117033	-0.0469702
NTC_19*NF1_4	NTC_19	NF1_4	NTC*NF1	NTC	NF1	-0.403156	-0.0808888	0.524491	0.578051
NTC_19*NF1_5	NTC_19	NF1_5	NTC*NF1	NTC	NF1	-0.0842156	-0.0152669	0.391284	0.270839
NTC_19*NF1_6	NTC_19	NF1_6	NTC*NF1	NTC	NF1	0.354437	0.531468	1.17673	2.29473
NTC_19*NF1_7	NTC_19	NF1_7	NTC*NF1	NTC	NF1	0.531328	0.447655	0.567191	0.431529
NTC_19*NF1_8	NTC_19	NF1_8	NTC*NF1	NTC	NF1	-0.143183	-0.0386386	0.522898	0.678485
NTC_19*NTC_1	NTC_19	NTC_1	NTC*NTC	NTC	NTC	-0.149282	0.245279	-0.424062	-0.279949
NTC_19*NTC_10	NTC_19	NTC_10	NTC*NTC	NTC	NTC	-0.0458676	-0.145302	0.251186	1.3358
NTC_19*NTC_11	NTC_19	NTC_11	NTC*NTC	NTC	NTC	0.0863733	-0.0654092	0.0633789	-0.146391
NTC_19*NTC_12	NTC_19	NTC_12	NTC*NTC	NTC	NTC	-0.0715441	0.0835624	-0.017637	-0.20111
NTC_19*NTC_13	NTC_19	NTC_13	NTC*NTC	NTC	NTC	0.0661853	-0.0790778	-0.208695	-0.168278
NTC_19*NTC_14	NTC_19	NTC_14	NTC*NTC	NTC	NTC	-0.145021	-0.037478	-0.136907	0.245258
NTC_19*NTC_15	NTC_19	NTC_15	NTC*NTC	NTC	NTC	-0.0209001	-0.0714752	-0.580267	0.309443
NTC_19*NTC_16	NTC_19	NTC_16	NTC*NTC	NTC	NTC	0.138496	-0.178665	-0.218552	0.17888
NTC_19*NTC_17	NTC_19	NTC_17	NTC*NTC	NTC	NTC	-0.0341741	0.104357	-0.178727	-0.0362479
NTC_19*NTC_18	NTC_19	NTC_18	NTC*NTC	NTC	NTC	-0.276099	-0.0147711	-0.210599	0.177092
NTC_19*NTC_19	NTC_19	NTC_19	NTC*NTC	NTC	NTC	0.0329075	-0.21047	0.128803	0.158728
NTC_19*NTC_2	NTC_19	NTC_2	NTC*NTC	NTC	NTC	0.0297892	-0.196615	-0.0718294	-0.11127
NTC_19*NTC_20	NTC_19	NTC_20	NTC*NTC	NTC	NTC	0.111915	0.17572	0.843188	-0.328186
NTC_19*NTC_21	NTC_19	NTC_21	NTC*NTC	NTC	NTC	0.130162	0.0525914	-0.198739	-0.0300597
NTC_19*NTC_22	NTC_19	NTC_22	NTC*NTC	NTC	NTC	-0.20336	-0.179025	-0.470379	0.192496
NTC_19*NTC_23	NTC_19	NTC_23	NTC*NTC	NTC	NTC	0.0410179	-0.265134	-0.341304	0.495818
NTC_19*NTC_24	NTC_19	NTC_24	NTC*NTC	NTC	NTC	0.00651758	-0.216424	0.702227	-0.29863
NTC_19*NTC_25	NTC_19	NTC_25	NTC*NTC	NTC	NTC	-0.0266308	0.166757	0.803299	0.304795
NTC_19*NTC_26	NTC_19	NTC_26	NTC*NTC	NTC	NTC	-0.0671125	-0.0184796	-0.334007	-0.0643281
NTC_19*NTC_27	NTC_19	NTC_27	NTC*NTC	NTC	NTC	-0.251761	-0.0194229	0.0227619	-0.257036
NTC_19*NTC_28	NTC_19	NTC_28	NTC*NTC	NTC	NTC	-0.0696302	0.0295046	0.0854462	0.866805
NTC_19*NTC_29	NTC_19	NTC_29	NTC*NTC	NTC	NTC	-0.0356867	0.0389096	0.0967759	2.32697
NTC_19*NTC_3	NTC_19	NTC_3	NTC*NTC	NTC	NTC	0.151526	0.104407	-0.14923	0.954985
NTC_19*NTC_30	NTC_19	NTC_30	NTC*NTC	NTC	NTC	-0.00114904	-0.289315	-0.0962727	0.766319
NTC_19*NTC_4	NTC_19	NTC_4	NTC*NTC	NTC	NTC	-0.318176	-0.0427512	0.352157	0.201258
NTC_19*NTC_5	NTC_19	NTC_5	NTC*NTC	NTC	NTC	0.0159845	-0.156286	-0.601868	-0.105199
NTC_19*NTC_6	NTC_19	NTC_6	NTC*NTC	NTC	NTC	-0.127989	-0.295226	-0.226414	-0.80267
NTC_19*NTC_7	NTC_19	NTC_7	NTC*NTC	NTC	NTC	0.0424851	0.0379254	-0.134145	-0.186985
NTC_19*NTC_8	NTC_19	NTC_8	NTC*NTC	NTC	NTC	0.0199087	0.220937	-0.307084	-0.288788
NTC_19*NTC_9	NTC_19	NTC_9	NTC*NTC	NTC	NTC	-0.232984	-0.039086	-0.388004	-0.0438604
NTC_19*PTPN1_12	NTC_19	PTPN1_12	NTC*PTPN1	NTC	PTPN1	-0.03522	0.312531	0.517183	0.480258
NTC_19*PTPN1_13	NTC_19	PTPN1_13	NTC*PTPN1	NTC	PTPN1	0.190284	-0.12368	1.0499	0.849588
NTC_19*PTPN1_15	NTC_19	PTPN1_15	NTC*PTPN1	NTC	PTPN1	-0.268059	-0.113213	2.00494	0.741949
NTC_19*PTPN1_18	NTC_19	PTPN1_18	NTC*PTPN1	NTC	PTPN1	0.25496	0.380614	0.183009	0.551867
NTC_19*PTPN1_19	NTC_19	PTPN1_19	NTC*PTPN1	NTC	PTPN1	0.238507	0.0548315	0.578708	0.70482
NTC_19*PTPN1_2	NTC_19	PTPN1_2	NTC*PTPN1	NTC	PTPN1	0.115795	0.123741	0.430436	1.21079
NTC_19*PTPN1_22	NTC_19	PTPN1_22	NTC*PTPN1	NTC	PTPN1	-0.0145524	-0.181759	0.841126	0.513434
NTC_19*PTPN1_25	NTC_19	PTPN1_25	NTC*PTPN1	NTC	PTPN1	0.416634	0.0314375	0.704863	0.698482
NTC_19*PTPN1_26	NTC_19	PTPN1_26	NTC*PTPN1	NTC	PTPN1	0.109719	0.281414	1.34263	1.68044
NTC_19*PTPN1_3	NTC_19	PTPN1_3	NTC*PTPN1	NTC	PTPN1	0.292349	0.227891	1.52745	0.380558
NTC_19*PTPN1_9	NTC_19	PTPN1_9	NTC*PTPN1	NTC	PTPN1	0.332331	0.0298554	0.823258	1.18734
NTC_19*SOS1_1	NTC_19	SOS1_1	NTC*SOS1	NTC	SOS1	-0.110717	-0.32358	0.166136	-0.144378
NTC_19*SOS1_10	NTC_19	SOS1_10	NTC*SOS1	NTC	SOS1	-0.485428	-0.453097	-0.587031	-0.950049
NTC_19*SOS1_11	NTC_19	SOS1_11	NTC*SOS1	NTC	SOS1	-0.554744	-0.820909	-1.77199	-1.21014
NTC_19*SOS1_15	NTC_19	SOS1_15	NTC*SOS1	NTC	SOS1	-0.378653	-0.21462	-0.647301	-0.348317
NTC_19*SOS1_17	NTC_19	SOS1_17	NTC*SOS1	NTC	SOS1	-0.209976	-0.276956	-1.39928	-1.04701
NTC_19*SOS1_2	NTC_19	SOS1_2	NTC*SOS1	NTC	SOS1	-0.454809	-0.575146	-1.30728	-1.01029
NTC_19*SOS1_23	NTC_19	SOS1_23	NTC*SOS1	NTC	SOS1	-0.723088	-0.768138	-1.91477	-2.01216
NTC_19*SOS1_26	NTC_19	SOS1_26	NTC*SOS1	NTC	SOS1	-0.408416	-0.445191	-1.59027	-1.47788
NTC_19*SOS1_5	NTC_19	SOS1_5	NTC*SOS1	NTC	SOS1	-0.78594	-0.900305	-1.92361	-1.55283
NTC_19*SOS1_7	NTC_19	SOS1_7	NTC*SOS1	NTC	SOS1	-0.204523	-0.377083	-0.738516	0.196424
NTC_19*SPRED2_10	NTC_19	SPRED2_10	NTC*SPRED2	NTC	SPRED2	0.0688321	0.0902325	-0.00112547	0.538673
NTC_19*SPRED2_11	NTC_19	SPRED2_11	NTC*SPRED2	NTC	SPRED2	-0.108327	-0.0284471	0.112841	-0.0177361
NTC_19*SPRED2_13	NTC_19	SPRED2_13	NTC*SPRED2	NTC	SPRED2	0.0758906	0.0272655	0.511727	0.419869
NTC_19*SPRED2_20	NTC_19	SPRED2_20	NTC*SPRED2	NTC	SPRED2	0.478175	0.166878	-0.0924231	0.0415217
NTC_19*SPRED2_25	NTC_19	SPRED2_25	NTC*SPRED2	NTC	SPRED2	-0.00329672	0.266692	0.0532408	-0.160495
NTC_19*SPRED2_3	NTC_19	SPRED2_3	NTC*SPRED2	NTC	SPRED2	0.132386	-0.0172978	-0.438108	-0.437557
NTC_19*SPRED2_4	NTC_19	SPRED2_4	NTC*SPRED2	NTC	SPRED2	0.151564	0.197692	-0.061246	0.0144696
NTC_19*SPRED2_5	NTC_19	SPRED2_5	NTC*SPRED2	NTC	SPRED2	-0.241955	0.400824	-0.331192	0.459037
NTC_2*ABL1_1	NTC_2	ABL1_1	NTC*ABL1	NTC	ABL1	-0.30647	-0.706734	-1.48966	-1.46382
NTC_2*ABL1_10	NTC_2	ABL1_10	NTC*ABL1	NTC	ABL1	-0.661868	-0.852581	-1.1486	-1.96454
NTC_2*ABL1_11	NTC_2	ABL1_11	NTC*ABL1	NTC	ABL1	-0.480405	-0.730324	-0.779391	-1.20668
NTC_2*ABL1_20	NTC_2	ABL1_20	NTC*ABL1	NTC	ABL1	-0.196489	-0.486373	-0.796138	-0.984858
NTC_2*ABL1_21	NTC_2	ABL1_21	NTC*ABL1	NTC	ABL1	-0.519983	-0.516715	-0.80955	-1.43228
NTC_2*ABL1_5	NTC_2	ABL1_5	NTC*ABL1	NTC	ABL1	-1.20426	-1.09015	-2.11868	-1.97815
NTC_2*ABL1_6	NTC_2	ABL1_6	NTC*ABL1	NTC	ABL1	-0.392567	-0.238959	-0.854715	-0.88811
NTC_2*ABL1_7	NTC_2	ABL1_7	NTC*ABL1	NTC	ABL1	-0.611314	-0.87401	-1.51625	-1.22547
NTC_2*ABL1_9	NTC_2	ABL1_9	NTC*ABL1	NTC	ABL1	-0.0261299	-0.397686	-0.851177	-1.14919
NTC_2*GAB2_1	NTC_2	GAB2_1	NTC*GAB2	NTC	GAB2	-0.629472	-0.614675	-0.926217	-1.13707
NTC_2*GAB2_12	NTC_2	GAB2_12	NTC*GAB2	NTC	GAB2	-0.535312	-0.516982	-0.416945	-0.998184
NTC_2*GAB2_13	NTC_2	GAB2_13	NTC*GAB2	NTC	GAB2	-0.00691836	-0.681925	-0.367006	-0.942733
NTC_2*GAB2_15	NTC_2	GAB2_15	NTC*GAB2	NTC	GAB2	-0.309859	-0.579829	-0.309285	-1.30308
NTC_2*GAB2_18	NTC_2	GAB2_18	NTC*GAB2	NTC	GAB2	-0.260436	-0.671325	-0.594468	-0.676048
NTC_2*GAB2_20	NTC_2	GAB2_20	NTC*GAB2	NTC	GAB2	-0.453601	-0.489706	-0.676292	-1.00036
NTC_2*GAB2_21	NTC_2	GAB2_21	NTC*GAB2	NTC	GAB2	-0.148635	-0.548043	-0.493811	-1.11422
NTC_2*GAB2_3	NTC_2	GAB2_3	NTC*GAB2	NTC	GAB2	-0.667959	-0.533581	-0.92014	-1.10957
NTC_2*GAB2_7	NTC_2	GAB2_7	NTC*GAB2	NTC	GAB2	-0.847493	-1.04422	-1.10615	-1.06091
NTC_2*NF1_11	NTC_2	NF1_11	NTC*NF1	NTC	NF1	0.0438787	-0.139346	0.617359	1.06224
NTC_2*NF1_15	NTC_2	NF1_15	NTC*NF1	NTC	NF1	0.23228	-0.0260055	0.720757	0.731555
NTC_2*NF1_2	NTC_2	NF1_2	NTC*NF1	NTC	NF1	0.212415	0.153712	0.0730937	0.158385
NTC_2*NF1_4	NTC_2	NF1_4	NTC*NF1	NTC	NF1	-0.0243674	-0.191899	0.833743	1.33219
NTC_2*NF1_5	NTC_2	NF1_5	NTC*NF1	NTC	NF1	-0.00204525	-0.0670852	0.475624	0.877718
NTC_2*NF1_6	NTC_2	NF1_6	NTC*NF1	NTC	NF1	-0.0533875	0.165518	1.27524	2.68062
NTC_2*NF1_7	NTC_2	NF1_7	NTC*NF1	NTC	NF1	0.161936	-0.227184	0.691461	0.299069
NTC_2*NF1_8	NTC_2	NF1_8	NTC*NF1	NTC	NF1	0.086286	-0.141253	1.2024	0.840201
NTC_2*NTC_1	NTC_2	NTC_1	NTC*NTC	NTC	NTC	0.137297	-0.193648	-0.266898	-0.0160863
NTC_2*NTC_10	NTC_2	NTC_10	NTC*NTC	NTC	NTC	0.137175	0.0315566	-0.0256513	-0.0436078
NTC_2*NTC_11	NTC_2	NTC_11	NTC*NTC	NTC	NTC	0.0794904	-0.251645	-0.244932	0.756423
NTC_2*NTC_12	NTC_2	NTC_12	NTC*NTC	NTC	NTC	-0.104273	-0.223388	0.0374202	-0.264716
NTC_2*NTC_13	NTC_2	NTC_13	NTC*NTC	NTC	NTC	-0.158928	0.107723	-0.470698	-0.0159058
NTC_2*NTC_14	NTC_2	NTC_14	NTC*NTC	NTC	NTC	0.0254875	0.0805077	-0.456991	-0.333293
NTC_2*NTC_15	NTC_2	NTC_15	NTC*NTC	NTC	NTC	-0.0867419	-0.0231891	-0.176568	-0.151388
NTC_2*NTC_16	NTC_2	NTC_16	NTC*NTC	NTC	NTC	0.0139017	-0.0114503	0.0329863	0.160852
NTC_2*NTC_17	NTC_2	NTC_17	NTC*NTC	NTC	NTC	0.073414	0.0962501	1.51114	-0.121348
NTC_2*NTC_18	NTC_2	NTC_18	NTC*NTC	NTC	NTC	-0.0369435	-0.0149177	-0.316095	-0.141391
NTC_2*NTC_19	NTC_2	NTC_19	NTC*NTC	NTC	NTC	-0.0471194	-0.0422836	-0.154779	-0.186274
NTC_2*NTC_2	NTC_2	NTC_2	NTC*NTC	NTC	NTC	-0.0758516	-0.190631	-0.111958	-0.0882803
NTC_2*NTC_20	NTC_2	NTC_20	NTC*NTC	NTC	NTC	0.19087	0.190039	0.217172	-0.310112
NTC_2*NTC_21	NTC_2	NTC_21	NTC*NTC	NTC	NTC	0.019135	-0.27213	-0.317714	-0.267376
NTC_2*NTC_22	NTC_2	NTC_22	NTC*NTC	NTC	NTC	0.0770144	-0.279739	-0.00269438	0.0336432
NTC_2*NTC_23	NTC_2	NTC_23	NTC*NTC	NTC	NTC	-0.0342915	0.0118032	0.289711	-0.382628
NTC_2*NTC_24	NTC_2	NTC_24	NTC*NTC	NTC	NTC	-0.017	0.135517	-0.12107	-0.189121
NTC_2*NTC_25	NTC_2	NTC_25	NTC*NTC	NTC	NTC	-0.153352	-0.0485213	-0.0512259	0.415268
NTC_2*NTC_26	NTC_2	NTC_26	NTC*NTC	NTC	NTC	-0.0606374	-0.0139393	-0.202186	0.02172
NTC_2*NTC_27	NTC_2	NTC_27	NTC*NTC	NTC	NTC	-0.0305757	-0.0415281	-0.0742208	-0.193396
NTC_2*NTC_28	NTC_2	NTC_28	NTC*NTC	NTC	NTC	0.223562	0.237944	0.0957553	0.0353793
NTC_2*NTC_29	NTC_2	NTC_29	NTC*NTC	NTC	NTC	0.138322	-0.311306	-0.0382528	-0.557022
NTC_2*NTC_3	NTC_2	NTC_3	NTC*NTC	NTC	NTC	0.159788	0.0476651	-0.201429	0.596575
NTC_2*NTC_30	NTC_2	NTC_30	NTC*NTC	NTC	NTC	-0.32858	-0.192118	-0.281844	0.524967
NTC_2*NTC_4	NTC_2	NTC_4	NTC*NTC	NTC	NTC	0.0507519	0.268877	0.804995	-0.266809
NTC_2*NTC_5	NTC_2	NTC_5	NTC*NTC	NTC	NTC	0.176048	-0.113248	-0.191536	-0.313434
NTC_2*NTC_6	NTC_2	NTC_6	NTC*NTC	NTC	NTC	0.0509755	-0.0292949	-0.537992	-0.543334
NTC_2*NTC_7	NTC_2	NTC_7	NTC*NTC	NTC	NTC	-0.117991	0.15083	-0.197626	-0.290062
NTC_2*NTC_8	NTC_2	NTC_8	NTC*NTC	NTC	NTC	0.159457	0.0393044	0.210021	0.0910794
NTC_2*NTC_9	NTC_2	NTC_9	NTC*NTC	NTC	NTC	-0.0718229	-0.151183	-0.31632	0.00361479
NTC_2*PTPN1_12	NTC_2	PTPN1_12	NTC*PTPN1	NTC	PTPN1	0.260301	0.311334	1.1309	0.939371
NTC_2*PTPN1_13	NTC_2	PTPN1_13	NTC*PTPN1	NTC	PTPN1	-0.182098	-0.191562	1.34749	1.38834
NTC_2*PTPN1_15	NTC_2	PTPN1_15	NTC*PTPN1	NTC	PTPN1	-0.159259	-0.247594	1.0131	1.00465
NTC_2*PTPN1_18	NTC_2	PTPN1_18	NTC*PTPN1	NTC	PTPN1	-0.0646935	0.206019	0.344885	0.486634
NTC_2*PTPN1_19	NTC_2	PTPN1_19	NTC*PTPN1	NTC	PTPN1	0.0398281	0.344438	0.489514	1.00675
NTC_2*PTPN1_2	NTC_2	PTPN1_2	NTC*PTPN1	NTC	PTPN1	-0.0219684	0.0145411	0.786176	1.66687
NTC_2*PTPN1_22	NTC_2	PTPN1_22	NTC*PTPN1	NTC	PTPN1	-0.25826	0.00480875	0.673234	0.575613
NTC_2*PTPN1_25	NTC_2	PTPN1_25	NTC*PTPN1	NTC	PTPN1	0.404571	-0.104844	1.47563	0.609168
NTC_2*PTPN1_26	NTC_2	PTPN1_26	NTC*PTPN1	NTC	PTPN1	-0.33892	-0.115239	1.61588	1.14049
NTC_2*PTPN1_3	NTC_2	PTPN1_3	NTC*PTPN1	NTC	PTPN1	0.162484	-0.0215348	1.02775	0.95645
NTC_2*PTPN1_9	NTC_2	PTPN1_9	NTC*PTPN1	NTC	PTPN1	-0.0602922	-0.135883	0.680125	1.2051
NTC_2*SOS1_1	NTC_2	SOS1_1	NTC*SOS1	NTC	SOS1	-0.347333	-0.468748	-0.993168	-0.993302
NTC_2*SOS1_10	NTC_2	SOS1_10	NTC*SOS1	NTC	SOS1	-0.0206838	-0.14636	-1.04193	-0.898761
NTC_2*SOS1_11	NTC_2	SOS1_11	NTC*SOS1	NTC	SOS1	-0.658611	-0.831481	-1.45238	-1.78348
NTC_2*SOS1_15	NTC_2	SOS1_15	NTC*SOS1	NTC	SOS1	0.0540949	-0.159297	-0.919913	0.368093
NTC_2*SOS1_17	NTC_2	SOS1_17	NTC*SOS1	NTC	SOS1	-0.562966	-0.820353	-1.61957	-1.23609
NTC_2*SOS1_2	NTC_2	SOS1_2	NTC*SOS1	NTC	SOS1	-0.563164	-0.615856	-1.51031	-1.60343
NTC_2*SOS1_23	NTC_2	SOS1_23	NTC*SOS1	NTC	SOS1	-1.0611	-1.02178	-1.86463	-2.22566
NTC_2*SOS1_26	NTC_2	SOS1_26	NTC*SOS1	NTC	SOS1	-0.718931	-1.03573	-1.45706	-1.38749
NTC_2*SOS1_5	NTC_2	SOS1_5	NTC*SOS1	NTC	SOS1	-0.853685	-0.554173	-1.91193	-1.7931
NTC_2*SOS1_7	NTC_2	SOS1_7	NTC*SOS1	NTC	SOS1	-0.236085	-0.193382	-0.970328	-1.07472
NTC_2*SPRED2_10	NTC_2	SPRED2_10	NTC*SPRED2	NTC	SPRED2	-0.12925	0.0690957	0.225413	0.0724006
NTC_2*SPRED2_11	NTC_2	SPRED2_11	NTC*SPRED2	NTC	SPRED2	-0.0419251	0.0885262	-0.064956	-0.114527
NTC_2*SPRED2_13	NTC_2	SPRED2_13	NTC*SPRED2	NTC	SPRED2	0.11835	-0.205488	0.0092692	0.0687565
NTC_2*SPRED2_20	NTC_2	SPRED2_20	NTC*SPRED2	NTC	SPRED2	0.0612462	0.0397417	0.163082	-0.386103
NTC_2*SPRED2_25	NTC_2	SPRED2_25	NTC*SPRED2	NTC	SPRED2	-0.124383	-0.0834793	-0.152229	-0.0937989
NTC_2*SPRED2_3	NTC_2	SPRED2_3	NTC*SPRED2	NTC	SPRED2	0.111632	0.164059	-0.0494959	0.134712
NTC_2*SPRED2_4	NTC_2	SPRED2_4	NTC*SPRED2	NTC	SPRED2	0.0493879	-0.293318	0.0515783	0.554098
NTC_2*SPRED2_5	NTC_2	SPRED2_5	NTC*SPRED2	NTC	SPRED2	0.016164	-0.252152	-0.169844	-0.161917
NTC_20*ABL1_1	NTC_20	ABL1_1	NTC*ABL1	NTC	ABL1	-0.160339	-0.525941	-1.07892	-1.1157
NTC_20*ABL1_10	NTC_20	ABL1_10	NTC*ABL1	NTC	ABL1	-0.668966	-0.571408	-2.21416	-1.75925
NTC_20*ABL1_11	NTC_20	ABL1_11	NTC*ABL1	NTC	ABL1	-0.5009	-0.278767	-0.131443	-1.32967
NTC_20*ABL1_20	NTC_20	ABL1_20	NTC*ABL1	NTC	ABL1	-0.177173	-0.228815	-1.19733	-0.922353
NTC_20*ABL1_21	NTC_20	ABL1_21	NTC*ABL1	NTC	ABL1	-0.0319859	0.0217634	-0.966846	-0.935135
NTC_20*ABL1_5	NTC_20	ABL1_5	NTC*ABL1	NTC	ABL1	-1.31172	-1.75668	-2.3837	-2.2739
NTC_20*ABL1_6	NTC_20	ABL1_6	NTC*ABL1	NTC	ABL1	-0.221867	-0.488523	-1.02241	0.638212
NTC_20*ABL1_7	NTC_20	ABL1_7	NTC*ABL1	NTC	ABL1	-0.808411	-0.553088	-1.97674	-1.40499
NTC_20*ABL1_9	NTC_20	ABL1_9	NTC*ABL1	NTC	ABL1	0.0636884	-0.332959	-1.2464	-0.91721
NTC_20*GAB2_1	NTC_20	GAB2_1	NTC*GAB2	NTC	GAB2	-1.05928	-0.661789	-1.9062	-1.23602
NTC_20*GAB2_12	NTC_20	GAB2_12	NTC*GAB2	NTC	GAB2	-0.767255	-0.716875	-0.649171	-0.69538
NTC_20*GAB2_13	NTC_20	GAB2_13	NTC*GAB2	NTC	GAB2	-0.160468	-0.363918	-0.854676	-0.741147
NTC_20*GAB2_15	NTC_20	GAB2_15	NTC*GAB2	NTC	GAB2	-0.898285	-0.651346	-0.513621	-0.892742
NTC_20*GAB2_18	NTC_20	GAB2_18	NTC*GAB2	NTC	GAB2	-0.769523	-0.626717	-0.725855	-0.829013
NTC_20*GAB2_20	NTC_20	GAB2_20	NTC*GAB2	NTC	GAB2	-0.479947	-0.25038	-1.02919	-0.868541
NTC_20*GAB2_21	NTC_20	GAB2_21	NTC*GAB2	NTC	GAB2	-0.573454	-0.349162	-0.593599	-1.15733
NTC_20*GAB2_3	NTC_20	GAB2_3	NTC*GAB2	NTC	GAB2	-0.444654	-0.643088	-0.410905	0.399815
NTC_20*GAB2_7	NTC_20	GAB2_7	NTC*GAB2	NTC	GAB2	-0.921371	-0.876405	-1.32264	-0.186053
NTC_20*NF1_11	NTC_20	NF1_11	NTC*NF1	NTC	NF1	0.0947253	-0.0260038	0.970034	0.645378
NTC_20*NF1_15	NTC_20	NF1_15	NTC*NF1	NTC	NF1	0.20543	0.121247	0.356791	0.969484
NTC_20*NF1_2	NTC_20	NF1_2	NTC*NF1	NTC	NF1	-0.154897	-0.0793969	1.73197	0.367618
NTC_20*NF1_4	NTC_20	NF1_4	NTC*NF1	NTC	NF1	-0.402986	-0.744824	2.17979	1.74415
NTC_20*NF1_5	NTC_20	NF1_5	NTC*NF1	NTC	NF1	0.0735516	-0.00723311	0.725388	0.802623
NTC_20*NF1_6	NTC_20	NF1_6	NTC*NF1	NTC	NF1	-0.0132422	-0.024335	1.55068	1.7747
NTC_20*NF1_7	NTC_20	NF1_7	NTC*NF1	NTC	NF1	0.196957	0.327818	0.3585	1.70736
NTC_20*NF1_8	NTC_20	NF1_8	NTC*NF1	NTC	NF1	-0.374743	-0.288934	1.2288	1.37774
NTC_20*NTC_1	NTC_20	NTC_1	NTC*NTC	NTC	NTC	0.0770579	-0.156157	-0.332047	-0.207323
NTC_20*NTC_10	NTC_20	NTC_10	NTC*NTC	NTC	NTC	0.0313847	0.269258	-0.218033	-0.301599
NTC_20*NTC_11	NTC_20	NTC_11	NTC*NTC	NTC	NTC	0.137921	0.161821	-0.436197	-0.0802855
NTC_20*NTC_12	NTC_20	NTC_12	NTC*NTC	NTC	NTC	0.127774	-0.199473	-0.212867	-0.307053
NTC_20*NTC_13	NTC_20	NTC_13	NTC*NTC	NTC	NTC	-0.0851206	-0.184188	-0.482355	-0.239336
NTC_20*NTC_14	NTC_20	NTC_14	NTC*NTC	NTC	NTC	-0.00524694	0.129287	-0.0869669	-0.336254
NTC_20*NTC_15	NTC_20	NTC_15	NTC*NTC	NTC	NTC	0.0990846	-0.0438149	-0.200369	-0.0571351
NTC_20*NTC_16	NTC_20	NTC_16	NTC*NTC	NTC	NTC	-0.0936742	0.0315006	-0.312804	-0.0944845
NTC_20*NTC_17	NTC_20	NTC_17	NTC*NTC	NTC	NTC	0.128592	-0.0381145	0.19679	-0.345375
NTC_20*NTC_18	NTC_20	NTC_18	NTC*NTC	NTC	NTC	-0.101189	0.0514577	-0.342195	-0.419892
NTC_20*NTC_19	NTC_20	NTC_19	NTC*NTC	NTC	NTC	0.158581	0.102818	-0.396956	-0.199883
NTC_20*NTC_2	NTC_20	NTC_2	NTC*NTC	NTC	NTC	0.0765149	0.0415401	-0.0305	-0.109007
NTC_20*NTC_20	NTC_20	NTC_20	NTC*NTC	NTC	NTC	-0.0347312	-0.0742548	0.407987	-0.0615922
NTC_20*NTC_21	NTC_20	NTC_21	NTC*NTC	NTC	NTC	-0.268203	0.0665036	-0.289584	0.00883315
NTC_20*NTC_22	NTC_20	NTC_22	NTC*NTC	NTC	NTC	0.253389	-0.028054	-0.285757	-0.187742
NTC_20*NTC_23	NTC_20	NTC_23	NTC*NTC	NTC	NTC	0.117722	0.261567	-0.227739	-0.453761
NTC_20*NTC_24	NTC_20	NTC_24	NTC*NTC	NTC	NTC	0.0488213	-0.141089	2.21884	0.0297433
NTC_20*NTC_25	NTC_20	NTC_25	NTC*NTC	NTC	NTC	0.10044	0.0335344	0.0129972	0.174322
NTC_20*NTC_26	NTC_20	NTC_26	NTC*NTC	NTC	NTC	0.0835464	0.397968	0.256472	-0.0507302
NTC_20*NTC_27	NTC_20	NTC_27	NTC*NTC	NTC	NTC	-0.110688	-0.0468298	-0.0227215	-0.220405
NTC_20*NTC_28	NTC_20	NTC_28	NTC*NTC	NTC	NTC	0.1409	0.189354	-0.267652	-0.262846
NTC_20*NTC_29	NTC_20	NTC_29	NTC*NTC	NTC	NTC	0.142996	0.0843762	-0.0178058	0.151281
NTC_20*NTC_3	NTC_20	NTC_3	NTC*NTC	NTC	NTC	0.0828785	0.0611592	0.0743126	-0.31205
NTC_20*NTC_30	NTC_20	NTC_30	NTC*NTC	NTC	NTC	-0.205463	0.146154	-0.399004	-0.166392
NTC_20*NTC_4	NTC_20	NTC_4	NTC*NTC	NTC	NTC	-0.00770382	0.21403	0.252625	-0.216373
NTC_20*NTC_5	NTC_20	NTC_5	NTC*NTC	NTC	NTC	0.0376962	-0.010851	-0.411797	-0.324664
NTC_20*NTC_6	NTC_20	NTC_6	NTC*NTC	NTC	NTC	0.0898519	-0.0448669	0.170522	-0.308752
NTC_20*NTC_7	NTC_20	NTC_7	NTC*NTC	NTC	NTC	0.053591	0.0972196	-0.360124	-0.352302
NTC_20*NTC_8	NTC_20	NTC_8	NTC*NTC	NTC	NTC	-0.109371	-0.0965942	0.298693	-0.0559305
NTC_20*NTC_9	NTC_20	NTC_9	NTC*NTC	NTC	NTC	0.0530127	-0.285373	-0.339742	-0.123599
NTC_20*PTPN1_12	NTC_20	PTPN1_12	NTC*PTPN1	NTC	PTPN1	0.11746	0.297237	0.888393	2.6579
NTC_20*PTPN1_13	NTC_20	PTPN1_13	NTC*PTPN1	NTC	PTPN1	0.267451	0.066985	2.64595	1.74507
NTC_20*PTPN1_15	NTC_20	PTPN1_15	NTC*PTPN1	NTC	PTPN1	-0.0507993	-0.309464	0.853889	1.17191
NTC_20*PTPN1_18	NTC_20	PTPN1_18	NTC*PTPN1	NTC	PTPN1	-0.0499858	0.506746	0.77655	1.27867
NTC_20*PTPN1_19	NTC_20	PTPN1_19	NTC*PTPN1	NTC	PTPN1	-0.21627	0.292403	0.241994	1.27617
NTC_20*PTPN1_2	NTC_20	PTPN1_2	NTC*PTPN1	NTC	PTPN1	0.439839	-0.0935168	0.557207	0.671881
NTC_20*PTPN1_22	NTC_20	PTPN1_22	NTC*PTPN1	NTC	PTPN1	0.280604	-0.014517	0.802122	1.24242
NTC_20*PTPN1_25	NTC_20	PTPN1_25	NTC*PTPN1	NTC	PTPN1	-0.0478641	0.0770018	1.31809	0.737518
NTC_20*PTPN1_26	NTC_20	PTPN1_26	NTC*PTPN1	NTC	PTPN1	0.068637	0.177218	1.93182	1.4631
NTC_20*PTPN1_3	NTC_20	PTPN1_3	NTC*PTPN1	NTC	PTPN1	0.10126	0.0926462	0.977635	2.98591
NTC_20*PTPN1_9	NTC_20	PTPN1_9	NTC*PTPN1	NTC	PTPN1	-0.113813	-0.307781	0.838782	0.837191
NTC_20*SOS1_1	NTC_20	SOS1_1	NTC*SOS1	NTC	SOS1	-0.150499	-0.268493	-0.883433	-1.01714
NTC_20*SOS1_10	NTC_20	SOS1_10	NTC*SOS1	NTC	SOS1	-0.187882	-0.447342	-1.03463	-1.12358
NTC_20*SOS1_11	NTC_20	SOS1_11	NTC*SOS1	NTC	SOS1	-1.34188	-1.42992	-2.19824	-1.17701
NTC_20*SOS1_15	NTC_20	SOS1_15	NTC*SOS1	NTC	SOS1	-0.141186	0.0182568	-0.373542	-0.219074
NTC_20*SOS1_17	NTC_20	SOS1_17	NTC*SOS1	NTC	SOS1	-0.605015	-0.461121	-1.86077	-1.81509
NTC_20*SOS1_2	NTC_20	SOS1_2	NTC*SOS1	NTC	SOS1	-1.01023	-0.708706	-1.98357	-2.21448
NTC_20*SOS1_23	NTC_20	SOS1_23	NTC*SOS1	NTC	SOS1	-1.02606	-0.86392	-2.67595	-2.04935
NTC_20*SOS1_26	NTC_20	SOS1_26	NTC*SOS1	NTC	SOS1	-0.67978	-0.944332	-1.80034	-2.00506
NTC_20*SOS1_5	NTC_20	SOS1_5	NTC*SOS1	NTC	SOS1	-0.765639	-1.7073	-2.26964	-2.50972
NTC_20*SOS1_7	NTC_20	SOS1_7	NTC*SOS1	NTC	SOS1	-0.292965	-0.244074	-1.13969	-1.06031
NTC_20*SPRED2_10	NTC_20	SPRED2_10	NTC*SPRED2	NTC	SPRED2	-0.0251642	-0.193592	-0.0523238	-0.219345
NTC_20*SPRED2_11	NTC_20	SPRED2_11	NTC*SPRED2	NTC	SPRED2	0.0396565	0.0372613	-0.129076	-0.0723911
NTC_20*SPRED2_13	NTC_20	SPRED2_13	NTC*SPRED2	NTC	SPRED2	0.220782	0.15623	-0.0637282	0.0832647
NTC_20*SPRED2_20	NTC_20	SPRED2_20	NTC*SPRED2	NTC	SPRED2	-0.190651	0.347962	0.201063	0.863433
NTC_20*SPRED2_25	NTC_20	SPRED2_25	NTC*SPRED2	NTC	SPRED2	0.0768816	0.371573	0.138749	0.589316
NTC_20*SPRED2_3	NTC_20	SPRED2_3	NTC*SPRED2	NTC	SPRED2	0.185057	-0.110848	0.415961	0.00263009
NTC_20*SPRED2_4	NTC_20	SPRED2_4	NTC*SPRED2	NTC	SPRED2	0.0159304	-0.0780032	0.0490603	0.267698
NTC_20*SPRED2_5	NTC_20	SPRED2_5	NTC*SPRED2	NTC	SPRED2	-0.108535	-0.12961	0.815966	-0.0683884
NTC_21*ABL1_1	NTC_21	ABL1_1	NTC*ABL1	NTC	ABL1	-0.144041	-0.245836	-1.04595	-1.22454
NTC_21*ABL1_10	NTC_21	ABL1_10	NTC*ABL1	NTC	ABL1	-0.0786819	-0.269572	-1.35083	-1.62534
NTC_21*ABL1_11	NTC_21	ABL1_11	NTC*ABL1	NTC	ABL1	-0.466134	-0.205614	-1.26587	-1.13259
NTC_21*ABL1_20	NTC_21	ABL1_20	NTC*ABL1	NTC	ABL1	-0.219335	0.031862	-0.580836	-0.780825
NTC_21*ABL1_21	NTC_21	ABL1_21	NTC*ABL1	NTC	ABL1	0.208378	-0.0460663	-0.893377	-1.1077
NTC_21*ABL1_5	NTC_21	ABL1_5	NTC*ABL1	NTC	ABL1	-0.6775	-1.12852	-2.15725	-2.28113
NTC_21*ABL1_6	NTC_21	ABL1_6	NTC*ABL1	NTC	ABL1	-0.16927	-0.233788	-1.5948	-0.288124
NTC_21*ABL1_7	NTC_21	ABL1_7	NTC*ABL1	NTC	ABL1	-0.539277	-0.534593	-1.10749	-1.30201
NTC_21*ABL1_9	NTC_21	ABL1_9	NTC*ABL1	NTC	ABL1	-0.15288	-0.266937	-1.09082	-1.0795
NTC_21*GAB2_1	NTC_21	GAB2_1	NTC*GAB2	NTC	GAB2	-0.452066	-0.595466	-1.15557	-1.05419
NTC_21*GAB2_12	NTC_21	GAB2_12	NTC*GAB2	NTC	GAB2	-0.659726	-0.411969	-0.607097	-0.66203
NTC_21*GAB2_13	NTC_21	GAB2_13	NTC*GAB2	NTC	GAB2	-0.145618	-0.54116	-0.38788	-1.13808
NTC_21*GAB2_15	NTC_21	GAB2_15	NTC*GAB2	NTC	GAB2	-0.248301	-0.227857	-0.802434	-0.708804
NTC_21*GAB2_18	NTC_21	GAB2_18	NTC*GAB2	NTC	GAB2	-0.31799	-0.144809	-0.659428	-0.441917
NTC_21*GAB2_20	NTC_21	GAB2_20	NTC*GAB2	NTC	GAB2	-0.195475	-0.182075	-1.01036	0.19293
NTC_21*GAB2_21	NTC_21	GAB2_21	NTC*GAB2	NTC	GAB2	-0.187439	-0.391459	-0.4908	-0.558294
NTC_21*GAB2_3	NTC_21	GAB2_3	NTC*GAB2	NTC	GAB2	-0.277559	-0.162392	-0.796368	-0.787507
NTC_21*GAB2_7	NTC_21	GAB2_7	NTC*GAB2	NTC	GAB2	-0.467495	-0.784333	-1.34755	-0.590325
NTC_21*NF1_11	NTC_21	NF1_11	NTC*NF1	NTC	NF1	0.123477	0.0476981	0.715459	-0.221399
NTC_21*NF1_15	NTC_21	NF1_15	NTC*NF1	NTC	NF1	-0.0897682	0.221839	0.841291	-0.0625199
NTC_21*NF1_2	NTC_21	NF1_2	NTC*NF1	NTC	NF1	-0.377417	-0.269431	-0.064998	-0.231835
NTC_21*NF1_4	NTC_21	NF1_4	NTC*NF1	NTC	NF1	-0.130438	-0.256379	1.40274	1.05237
NTC_21*NF1_5	NTC_21	NF1_5	NTC*NF1	NTC	NF1	-0.0739524	-0.119749	0.348621	0.618614
NTC_21*NF1_6	NTC_21	NF1_6	NTC*NF1	NTC	NF1	0.0538318	0.431709	2.06242	0.954644
NTC_21*NF1_7	NTC_21	NF1_7	NTC*NF1	NTC	NF1	0.443838	-0.249722	0.263272	0.276708
NTC_21*NF1_8	NTC_21	NF1_8	NTC*NF1	NTC	NF1	0.0781671	0.166367	0.2708	0.629769
NTC_21*NTC_1	NTC_21	NTC_1	NTC*NTC	NTC	NTC	0.164911	0.0340827	-0.308349	-0.0856416
NTC_21*NTC_10	NTC_21	NTC_10	NTC*NTC	NTC	NTC	0.206949	0.392721	-0.0107917	1.82189
NTC_21*NTC_11	NTC_21	NTC_11	NTC*NTC	NTC	NTC	0.256181	-0.0616504	0.913927	0.63389
NTC_21*NTC_12	NTC_21	NTC_12	NTC*NTC	NTC	NTC	-0.0978559	-0.191736	-0.175128	0.0666843
NTC_21*NTC_13	NTC_21	NTC_13	NTC*NTC	NTC	NTC	0.145231	-0.00777501	-0.0544149	0.123321
NTC_21*NTC_14	NTC_21	NTC_14	NTC*NTC	NTC	NTC	0.0432249	-0.0244702	0.230413	-0.361408
NTC_21*NTC_15	NTC_21	NTC_15	NTC*NTC	NTC	NTC	0.00524996	-0.271946	0.144795	-0.103723
NTC_21*NTC_16	NTC_21	NTC_16	NTC*NTC	NTC	NTC	0.0295775	-0.288038	1.15148	-0.308923
NTC_21*NTC_17	NTC_21	NTC_17	NTC*NTC	NTC	NTC	-0.0251368	-0.0193355	-0.107573	-0.158883
NTC_21*NTC_18	NTC_21	NTC_18	NTC*NTC	NTC	NTC	-0.22287	0.142803	-0.391299	-0.284768
NTC_21*NTC_19	NTC_21	NTC_19	NTC*NTC	NTC	NTC	0.0494781	0.0146248	-0.106725	0.659991
NTC_21*NTC_2	NTC_21	NTC_2	NTC*NTC	NTC	NTC	-0.193794	-0.204975	-0.472873	-0.201238
NTC_21*NTC_20	NTC_21	NTC_20	NTC*NTC	NTC	NTC	-0.0475513	0.247248	-0.0858386	-0.268591
NTC_21*NTC_21	NTC_21	NTC_21	NTC*NTC	NTC	NTC	-0.0716982	-0.139021	-0.0592358	-0.1788
NTC_21*NTC_22	NTC_21	NTC_22	NTC*NTC	NTC	NTC	0.062301	0.138392	-0.175429	-0.0158979
NTC_21*NTC_23	NTC_21	NTC_23	NTC*NTC	NTC	NTC	-0.0836919	-0.170087	-0.325014	-0.526798
NTC_21*NTC_24	NTC_21	NTC_24	NTC*NTC	NTC	NTC	0.211189	-0.341525	-0.541653	-0.108148
NTC_21*NTC_25	NTC_21	NTC_25	NTC*NTC	NTC	NTC	0.130236	0.150357	-0.0416252	0.0540222
NTC_21*NTC_26	NTC_21	NTC_26	NTC*NTC	NTC	NTC	0.0473475	0.20872	0.0761051	-0.231271
NTC_21*NTC_27	NTC_21	NTC_27	NTC*NTC	NTC	NTC	-0.0304989	-0.052216	0.0796365	-0.448425
NTC_21*NTC_28	NTC_21	NTC_28	NTC*NTC	NTC	NTC	-0.159727	-0.1696	0.126988	0.117263
NTC_21*NTC_29	NTC_21	NTC_29	NTC*NTC	NTC	NTC	0.00258905	0.0136875	0.0185225	0.104169
NTC_21*NTC_3	NTC_21	NTC_3	NTC*NTC	NTC	NTC	0.0545159	-0.100004	-0.153905	-0.247866
NTC_21*NTC_30	NTC_21	NTC_30	NTC*NTC	NTC	NTC	-0.0171801	0.0181953	0.913684	-0.15636
NTC_21*NTC_4	NTC_21	NTC_4	NTC*NTC	NTC	NTC	-0.0650616	0.28472	-0.123905	1.4861
NTC_21*NTC_5	NTC_21	NTC_5	NTC*NTC	NTC	NTC	-0.0512269	0.0937071	-0.166843	0.162097
NTC_21*NTC_6	NTC_21	NTC_6	NTC*NTC	NTC	NTC	-0.323717	-0.0979659	-0.293361	-0.226129
NTC_21*NTC_7	NTC_21	NTC_7	NTC*NTC	NTC	NTC	0.332194	-0.0736035	-0.668643	-0.522279
NTC_21*NTC_8	NTC_21	NTC_8	NTC*NTC	NTC	NTC	-0.00245916	-0.195869	-0.35006	0.194529
NTC_21*NTC_9	NTC_21	NTC_9	NTC*NTC	NTC	NTC	-0.0572996	-0.106515	0.438169	0.100285
NTC_21*PTPN1_12	NTC_21	PTPN1_12	NTC*PTPN1	NTC	PTPN1	0.229523	0.312415	0.579141	1.14087
NTC_21*PTPN1_13	NTC_21	PTPN1_13	NTC*PTPN1	NTC	PTPN1	-0.190762	0.288231	0.591991	1.19743
NTC_21*PTPN1_15	NTC_21	PTPN1_15	NTC*PTPN1	NTC	PTPN1	-0.376622	-0.00205892	1.90655	1.16183
NTC_21*PTPN1_18	NTC_21	PTPN1_18	NTC*PTPN1	NTC	PTPN1	-0.189001	0.211033	0.338271	0.544778
NTC_21*PTPN1_19	NTC_21	PTPN1_19	NTC*PTPN1	NTC	PTPN1	0.0622238	0.592509	0.688574	1.76914
NTC_21*PTPN1_2	NTC_21	PTPN1_2	NTC*PTPN1	NTC	PTPN1	0.0194997	-0.445703	0.696404	-0.122684
NTC_21*PTPN1_22	NTC_21	PTPN1_22	NTC*PTPN1	NTC	PTPN1	0.344564	-0.160859	0.650449	0.10775
NTC_21*PTPN1_25	NTC_21	PTPN1_25	NTC*PTPN1	NTC	PTPN1	0.0259767	-0.0881316	0.673673	0.687986
NTC_21*PTPN1_26	NTC_21	PTPN1_26	NTC*PTPN1	NTC	PTPN1	-0.61512	-0.170441	2.05087	1.19803
NTC_21*PTPN1_3	NTC_21	PTPN1_3	NTC*PTPN1	NTC	PTPN1	0.175714	0.0842462	1.44773	1.17805
NTC_21*PTPN1_9	NTC_21	PTPN1_9	NTC*PTPN1	NTC	PTPN1	0.0485218	-0.0717434	0.688407	0.128027
NTC_21*SOS1_1	NTC_21	SOS1_1	NTC*SOS1	NTC	SOS1	-0.143076	-0.130449	-0.793899	-0.850499
NTC_21*SOS1_10	NTC_21	SOS1_10	NTC*SOS1	NTC	SOS1	0.130814	-0.0726101	0.509605	-0.936321
NTC_21*SOS1_11	NTC_21	SOS1_11	NTC*SOS1	NTC	SOS1	-0.465689	-0.26209	-0.815151	-1.60881
NTC_21*SOS1_15	NTC_21	SOS1_15	NTC*SOS1	NTC	SOS1	-0.120795	-0.257378	-0.582088	-0.581892
NTC_21*SOS1_17	NTC_21	SOS1_17	NTC*SOS1	NTC	SOS1	0.0359387	-0.513965	-1.14532	-0.998281
NTC_21*SOS1_2	NTC_21	SOS1_2	NTC*SOS1	NTC	SOS1	-0.319904	-0.774878	-1.4503	-1.6256
NTC_21*SOS1_23	NTC_21	SOS1_23	NTC*SOS1	NTC	SOS1	-0.444741	-0.606322	-1.73698	-1.73471
NTC_21*SOS1_26	NTC_21	SOS1_26	NTC*SOS1	NTC	SOS1	-0.555804	-0.243694	-1.56	-1.65214
NTC_21*SOS1_5	NTC_21	SOS1_5	NTC*SOS1	NTC	SOS1	-0.665569	-1.18133	-1.71396	-2.38115
NTC_21*SOS1_7	NTC_21	SOS1_7	NTC*SOS1	NTC	SOS1	-0.501555	0.41472	-1.08986	0.125742
NTC_21*SPRED2_10	NTC_21	SPRED2_10	NTC*SPRED2	NTC	SPRED2	0.466955	-0.12721	0.176637	0.0160153
NTC_21*SPRED2_11	NTC_21	SPRED2_11	NTC*SPRED2	NTC	SPRED2	0.312149	0.24725	-0.181873	0.483664
NTC_21*SPRED2_13	NTC_21	SPRED2_13	NTC*SPRED2	NTC	SPRED2	-0.0642864	-0.0746282	0.0729898	-0.188531
NTC_21*SPRED2_20	NTC_21	SPRED2_20	NTC*SPRED2	NTC	SPRED2	-0.142633	0.0634729	0.0356505	-0.267124
NTC_21*SPRED2_25	NTC_21	SPRED2_25	NTC*SPRED2	NTC	SPRED2	0.0522885	0.0776236	-0.143681	0.0415079
NTC_21*SPRED2_3	NTC_21	SPRED2_3	NTC*SPRED2	NTC	SPRED2	0.0395069	-0.286233	0.196312	0.0732169
NTC_21*SPRED2_4	NTC_21	SPRED2_4	NTC*SPRED2	NTC	SPRED2	-0.208154	-0.411536	0.104848	0.135978
NTC_21*SPRED2_5	NTC_21	SPRED2_5	NTC*SPRED2	NTC	SPRED2	-0.0958938	-0.132894	0.377079	-0.415439
NTC_22*ABL1_1	NTC_22	ABL1_1	NTC*ABL1	NTC	ABL1	0.239402	-0.0691605	-0.289504	-0.97494
NTC_22*ABL1_10	NTC_22	ABL1_10	NTC*ABL1	NTC	ABL1	-0.403136	-0.320025	-1.57999	-2.05915
NTC_22*ABL1_11	NTC_22	ABL1_11	NTC*ABL1	NTC	ABL1	-0.223428	-0.519535	-0.819797	-1.18842
NTC_22*ABL1_20	NTC_22	ABL1_20	NTC*ABL1	NTC	ABL1	-0.382731	-0.193297	-0.908735	-0.836784
NTC_22*ABL1_21	NTC_22	ABL1_21	NTC*ABL1	NTC	ABL1	-0.194574	0.16272	-0.788478	0.640027
NTC_22*ABL1_5	NTC_22	ABL1_5	NTC*ABL1	NTC	ABL1	-0.920284	-0.663538	-1.85462	-1.65407
NTC_22*ABL1_6	NTC_22	ABL1_6	NTC*ABL1	NTC	ABL1	-0.0326572	0.166789	-0.84385	-0.827548
NTC_22*ABL1_7	NTC_22	ABL1_7	NTC*ABL1	NTC	ABL1	-0.723601	-0.526718	-1.91542	-1.61409
NTC_22*ABL1_9	NTC_22	ABL1_9	NTC*ABL1	NTC	ABL1	-0.380698	-0.0916133	-1.27423	-0.81918
NTC_22*GAB2_1	NTC_22	GAB2_1	NTC*GAB2	NTC	GAB2	-0.403304	-0.719793	-0.984211	-0.498112
NTC_22*GAB2_12	NTC_22	GAB2_12	NTC*GAB2	NTC	GAB2	-0.434093	-0.18255	-0.226592	-0.256702
NTC_22*GAB2_13	NTC_22	GAB2_13	NTC*GAB2	NTC	GAB2	-0.273721	-0.800137	-1.12612	-0.809923
NTC_22*GAB2_15	NTC_22	GAB2_15	NTC*GAB2	NTC	GAB2	-0.481489	-0.124527	-0.313354	-0.422206
NTC_22*GAB2_18	NTC_22	GAB2_18	NTC*GAB2	NTC	GAB2	-0.514437	-0.600383	-0.478946	-0.78613
NTC_22*GAB2_20	NTC_22	GAB2_20	NTC*GAB2	NTC	GAB2	-0.0278147	-0.330934	-0.73731	-0.696343
NTC_22*GAB2_21	NTC_22	GAB2_21	NTC*GAB2	NTC	GAB2	-0.799052	-0.734494	-0.499809	-0.895476
NTC_22*GAB2_3	NTC_22	GAB2_3	NTC*GAB2	NTC	GAB2	-0.561115	-0.228563	-0.596647	-1.10775
NTC_22*GAB2_7	NTC_22	GAB2_7	NTC*GAB2	NTC	GAB2	-0.591595	-0.554341	-1.297	0.454065
NTC_22*NF1_11	NTC_22	NF1_11	NTC*NF1	NTC	NF1	0.345581	0.0384133	0.825736	0.789413
NTC_22*NF1_15	NTC_22	NF1_15	NTC*NF1	NTC	NF1	0.175908	0.815414	1.24566	1.2634
NTC_22*NF1_2	NTC_22	NF1_2	NTC*NF1	NTC	NF1	0.144026	-0.15933	0.481417	0.292805
NTC_22*NF1_4	NTC_22	NF1_4	NTC*NF1	NTC	NF1	0.118694	0.0861575	2.1043	2.001
NTC_22*NF1_5	NTC_22	NF1_5	NTC*NF1	NTC	NF1	0.114721	-0.283148	1.05362	0.395497
NTC_22*NF1_6	NTC_22	NF1_6	NTC*NF1	NTC	NF1	0.0280474	0.0439203	1.50601	1.27464
NTC_22*NF1_7	NTC_22	NF1_7	NTC*NF1	NTC	NF1	0.0756174	0.0177508	0.602018	1.58345
NTC_22*NF1_8	NTC_22	NF1_8	NTC*NF1	NTC	NF1	0.110594	-0.0912046	1.21724	1.44603
NTC_22*NTC_1	NTC_22	NTC_1	NTC*NTC	NTC	NTC	-0.0724434	0.0949065	-0.188742	0.222075
NTC_22*NTC_10	NTC_22	NTC_10	NTC*NTC	NTC	NTC	0.168585	-0.121295	-0.35916	-0.167077
NTC_22*NTC_11	NTC_22	NTC_11	NTC*NTC	NTC	NTC	0.120135	-0.2071	0.256799	0.229418
NTC_22*NTC_12	NTC_22	NTC_12	NTC*NTC	NTC	NTC	-0.0686303	-0.0264443	0.282536	-0.459455
NTC_22*NTC_13	NTC_22	NTC_13	NTC*NTC	NTC	NTC	-0.040596	0.0264697	-0.103758	0.183964
[truncated: 2,198 more rows]

## Sheet: U6-g1-U6-g2_tau_values_and_GI_s
sgRNA	Pos1_1	Pos2_2	Gene	Pos1	Pos2	tau(Gene1*Gene2)_Untreated_Rep1	tau(Gene1*NTC)_Untreated_Rep1	tau(Gene2*NTC)_Untreated_Rep1	GI_score_Untreated_Rep1	tau(Gene1*Gene2)_Untreated_Rep2	tau(Gene1*NTC)_Untreated_Rep2	tau(Gene2*NTC)_Untreated_Rep2	GI_score_Untreated_Rep2	tau(Gene1*Gene2)_Treated_Rep1	tau(Gene1*NTC)_Treated_Rep1	tau(Gene2*NTC)_Treated_Rep1	GI_score_Treated_Rep1	tau(Gene1*Gene2)_Treated_Rep2	tau(Gene1*NTC)_Treated_Rep2	tau(Gene2*NTC)_Treated_Rep2	GI_score_Treated_Rep2
ABL1_1*ABL1_1	ABL1_1	ABL1_1	ABL1*ABL1	ABL1	ABL1	-0.167013	-0.344915	-0.324648	0.50255	-0.0625444	-0.363642	-0.282847	0.583944	-0.799058	-1.13101	-1.16091	1.49286	-0.803594	-1.17147	-1.17562	1.54351
ABL1_1*ABL1_11	ABL1_1	ABL1_11	ABL1*ABL1	ABL1	ABL1	-0.271539	-0.344915	-0.405756	0.479133	-0.466936	-0.363642	-0.318713	0.215419	-1.47303	-1.13101	-1.03106	0.689029	-1.18805	-1.17147	-1.20708	1.19051
ABL1_1*ABL1_13	ABL1_1	ABL1_13	ABL1*ABL1	ABL1	ABL1	-0.66186	-0.344915	-0.0396501	-0.277295
ABL1_1*ABL1_14	ABL1_1	ABL1_14	ABL1*ABL1	ABL1	ABL1	-0.742476	-0.344915	-0.0659039	-0.331657	-0.673361	-0.363642	-0.0891109	-0.220608					-1.15915	-1.17147	-0.391996	0.404324
ABL1_1*ABL1_15	ABL1_1	ABL1_15	ABL1*ABL1	ABL1	ABL1	-0.322753	-0.344915	0.00356624	0.0185967	-0.166441	-0.363642	0.0155148	0.181686
ABL1_1*ABL1_16	ABL1_1	ABL1_16	ABL1*ABL1	ABL1	ABL1	-0.751824	-0.344915	-0.0626311	-0.344277	-0.728935	-0.363642	-0.09288	-0.272413					-2.42244	-1.17147	-0.560523	-0.690444
ABL1_1*ABL1_17	ABL1_1	ABL1_17	ABL1*ABL1	ABL1	ABL1	-0.16148	-0.344915	-0.0397938	0.223229	-0.787044	-0.363642	-0.0498691	-0.373533
ABL1_1*ABL1_18	ABL1_1	ABL1_18	ABL1*ABL1	ABL1	ABL1	-0.58581	-0.344915	-0.0936051	-0.14729	-0.234349	-0.363642	-0.033206	0.162499
ABL1_1*ABL1_19	ABL1_1	ABL1_19	ABL1*ABL1	ABL1	ABL1					-0.266764	-0.363642	0.00797419	0.0889038
ABL1_1*ABL1_2	ABL1_1	ABL1_2	ABL1*ABL1	ABL1	ABL1	-0.161344	-0.344915	-0.0751756	0.258747	-0.798802	-0.363642	-0.0693454	-0.365815	-1.42515	-1.13101	-0.31729	0.0231454	-1.90854	-1.17147	-0.445951	-0.291116
ABL1_1*ABL1_20	ABL1_1	ABL1_20	ABL1*ABL1	ABL1	ABL1	-0.292167	-0.344915	-0.257876	0.310624	-0.502793	-0.363642	-0.289281	0.15013	-1.44424	-1.13101	-0.950383	0.63715	-2.11619	-1.17147	-1.02778	0.0830654
ABL1_1*ABL1_21	ABL1_1	ABL1_21	ABL1*ABL1	ABL1	ABL1	-0.631817	-0.344915	-0.343974	0.0570725	-0.306746	-0.363642	-0.387556	0.444452	-1.60698	-1.13101	-1.06171	0.585728	-1.76974	-1.17147	-0.907278	0.309018
ABL1_1*ABL1_23	ABL1_1	ABL1_23	ABL1*ABL1	ABL1	ABL1	-0.214206	-0.344915	-0.0932809	0.223991	-2.29006	-0.363642	-0.177187	-1.74923	-1.39057	-1.13101	-0.734111	0.474547	-1.25516	-1.17147	-0.464069	0.380382
ABL1_1*ABL1_24	ABL1_1	ABL1_24	ABL1*ABL1	ABL1	ABL1	-0.402135	-0.344915	-0.0601728	0.00295283	0.0708716	-0.363642	-0.117876	0.55239	-0.464362	-1.13101	-0.488645	1.15529	-1.96181	-1.17147	-0.438578	-0.351756
ABL1_1*ABL1_25	ABL1_1	ABL1_25	ABL1*ABL1	ABL1	ABL1	-0.318095	-0.344915	-0.0991447	0.125965	-0.352072	-0.363642	-0.109495	0.121065	-1.62545	-1.13101	-0.42165	-0.0727967	-1.17506	-1.17147	-0.405091	0.401502
ABL1_1*ABL1_26	ABL1_1	ABL1_26	ABL1*ABL1	ABL1	ABL1	-0.436849	-0.344915	-0.150666	0.0587333	-0.37166	-0.363642	-0.168371	0.160353	-2.06644	-1.13101	-0.727309	-0.208124	-1.63186	-1.17147	-0.772145	0.311764
ABL1_1*ABL1_27	ABL1_1	ABL1_27	ABL1*ABL1	ABL1	ABL1	-0.594125	-0.344915	-0.15873	-0.0904794	-0.584929	-0.363642	-0.116896	-0.104391	-1.66538	-1.13101	-0.531967	-0.00241067	-1.74499	-1.17147	-0.489361	-0.0841533
ABL1_1*ABL1_3	ABL1_1	ABL1_3	ABL1*ABL1	ABL1	ABL1	-0.364533	-0.344915	-0.176068	0.15645	-0.486309	-0.363642	-0.192881	0.0702149	-0.754738	-1.13101	-0.797241	1.17351	-1.54552	-1.17147	-0.819435	0.44539
ABL1_1*ABL1_4	ABL1_1	ABL1_4	ABL1*ABL1	ABL1	ABL1	-0.654778	-0.344915	0.00390363	-0.313766	-0.208678	-0.363642	-0.0765985	0.231563	-1.06443	-1.13101	-0.377162	0.443738	-1.3547	-1.17147	-0.43548	0.252257
ABL1_1*ABL1_5	ABL1_1	ABL1_5	ABL1*ABL1	ABL1	ABL1	-1.38086	-0.344915	-1.24676	0.21082	-1.52779	-0.363642	-1.35279	0.188646	-3.51283	-1.13101	-2.50584	0.124016	-4.5067	-1.17147	-2.62804	-0.707191
ABL1_1*ABL1_7	ABL1_1	ABL1_7	ABL1*ABL1	ABL1	ABL1	-0.94994	-0.344915	-0.428949	-0.176076	-0.970946	-0.363642	-0.533471	-0.073833	-3.34065	-1.13101	-1.4569	-0.752736	-3.01259	-1.17147	-1.53877	-0.302345
ABL1_1*ABL1_8	ABL1_1	ABL1_8	ABL1*ABL1	ABL1	ABL1	-0.184553	-0.344915	-0.146142	0.306504	-0.450945	-0.363642	-0.177201	0.089898					-1.82193	-1.17147	-0.320353	-0.330103
ABL1_1*ABL1_9	ABL1_1	ABL1_9	ABL1*ABL1	ABL1	ABL1	-0.362547	-0.344915	-0.281471	0.263839	-0.670971	-0.363642	-0.278126	-0.0292029	-2.18325	-1.13101	-1.06161	0.00936652	-1.83414	-1.17147	-0.859073	0.196409
ABL1_1*GAB2_10	ABL1_1	GAB2_10	ABL1*GAB2	ABL1	GAB2	-0.140167	-0.344915	-0.176352	0.3811	-0.214667	-0.363642	-0.0541012	0.203076	-1.0717	-1.13101	-0.29884	0.358152	-0.923125	-1.17147	-0.204022	0.452372
ABL1_1*GAB2_11	ABL1_1	GAB2_11	ABL1*GAB2	ABL1	GAB2	-0.529667	-0.344915	-0.0455475	-0.139204	-0.389271	-0.363642	-0.0703192	0.0446901	-1.06462	-1.13101	-0.0898716	0.156256	-1.2418	-1.17147	-0.0554473	-0.0148817
ABL1_1*GAB2_12	ABL1_1	GAB2_12	ABL1*GAB2	ABL1	GAB2	-0.609943	-0.344915	-0.483669	0.218642	-0.362491	-0.363642	-0.492094	0.493245	-1.53075	-1.13101	-0.637457	0.237715	-1.4161	-1.17147	-0.59643	0.351807
ABL1_1*GAB2_13	ABL1_1	GAB2_13	ABL1*GAB2	ABL1	GAB2	-0.132491	-0.344915	-0.359378	0.571802	-0.502761	-0.363642	-0.354752	0.215633	-2.06126	-1.13101	-0.324456	-0.605801	-1.86249	-1.17147	-0.51806	-0.172958
ABL1_1*GAB2_14	ABL1_1	GAB2_14	ABL1*GAB2	ABL1	GAB2	-0.132676	-0.344915	-0.00731826	0.219558	-0.262894	-0.363642	-0.143642	0.24439	-1.3777	-1.13101	-0.10704	-0.139651	-1.31336	-1.17147	-0.18493	0.0430477
ABL1_1*GAB2_15	ABL1_1	GAB2_15	ABL1*GAB2	ABL1	GAB2	-0.873526	-0.344915	-0.567359	0.0387488	-1.13459	-0.363642	-0.589286	-0.181667	-1.43749	-1.13101	-0.803926	0.497444	-1.8464	-1.17147	-0.812927	0.138001
ABL1_1*GAB2_16	ABL1_1	GAB2_16	ABL1*GAB2	ABL1	GAB2					-0.263997	-0.363642	-0.0736273	0.173272	-1.08192	-1.13101	-0.0378528	0.0869365	-1.60819	-1.17147	-0.0616461	-0.375071
ABL1_1*GAB2_17	ABL1_1	GAB2_17	ABL1*GAB2	ABL1	GAB2	-0.421497	-0.344915	-0.177014	0.100432	-0.383825	-0.363642	-0.132908	0.112725	-0.808283	-1.13101	-0.260931	0.583655	-0.589163	-1.17147	-0.151811	0.734123
ABL1_1*GAB2_18	ABL1_1	GAB2_18	ABL1*GAB2	ABL1	GAB2	-0.681858	-0.344915	-0.382228	0.0452855	-0.916356	-0.363642	-0.468747	-0.0839674	-1.42794	-1.13101	-0.599267	0.302336	-1.61446	-1.17147	-0.566843	0.123861
ABL1_1*GAB2_19	ABL1_1	GAB2_19	ABL1*GAB2	ABL1	GAB2	-1.13346	-0.344915	-0.12561	-0.662931	-0.29149	-0.363642	-0.175364	0.247516	-1.41559	-1.13101	-0.308959	0.0243762	-1.66223	-1.17147	-0.155662	-0.335093
ABL1_1*GAB2_2	ABL1_1	GAB2_2	ABL1*GAB2	ABL1	GAB2	-0.458198	-0.344915	-0.146408	0.0331259	-0.633284	-0.363642	-0.0834646	-0.186178	-2.20328	-1.13101	-0.363178	-0.709097	-2.51598	-1.17147	-0.265294	-1.07921
ABL1_1*GAB2_20	ABL1_1	GAB2_20	ABL1*GAB2	ABL1	GAB2	-0.474595	-0.344915	-0.180993	0.0513135	-1.18978	-0.363642	-0.32117	-0.504963	-1.34765	-1.13101	-0.444043	0.227402	-1.09498	-1.17147	-0.433499	0.509997
ABL1_1*GAB2_21	ABL1_1	GAB2_21	ABL1*GAB2	ABL1	GAB2	-0.957982	-0.344915	-0.503547	-0.109519	-1.16006	-0.363642	-0.56958	-0.226838	-1.58463	-1.13101	-0.649034	0.195414	-2.37601	-1.17147	-0.704677	-0.499856
ABL1_1*GAB2_22	ABL1_1	GAB2_22	ABL1*GAB2	ABL1	GAB2	0.192345	-0.344915	-0.0438665	0.581127	-0.613777	-0.363642	-0.0422518	-0.207883	-0.912922	-1.13101	-0.116386	0.334471	-0.612423	-1.17147	-0.167759	0.72681
ABL1_1*GAB2_23	ABL1_1	GAB2_23	ABL1*GAB2	ABL1	GAB2	-0.629032	-0.344915	-0.10648	-0.177636	-0.729425	-0.363642	-0.0735066	-0.292276	-1.80638	-1.13101	-0.164232	-0.511144	-1.81937	-1.17147	-0.25711	-0.390781
ABL1_1*GAB2_24	ABL1_1	GAB2_24	ABL1*GAB2	ABL1	GAB2	0.647245	-0.344915	0.00261578	0.989545	-0.375788	-0.363642	-0.00744404	-0.00470183	-1.18395	-1.13101	-0.121852	0.068913	-1.12337	-1.17147	-0.116739	0.164842
ABL1_1*GAB2_25	ABL1_1	GAB2_25	ABL1*GAB2	ABL1	GAB2	-0.120855	-0.344915	-0.136472	0.360532	0.121712	-0.363642	0.00564727	0.479707	-1.59031	-1.13101	0.0527347	-0.512034	-1.60927	-1.17147	0.250629	-0.688425
ABL1_1*GAB2_26	ABL1_1	GAB2_26	ABL1*GAB2	ABL1	GAB2	0.146281	-0.344915	-0.0673476	0.558544	-0.540465	-0.363642	-0.127959	-0.0488639	-1.27509	-1.13101	-0.143678	-0.00040913	-1.27294	-1.17147	-0.173816	0.072354
ABL1_1*GAB2_27	ABL1_1	GAB2_27	ABL1*GAB2	ABL1	GAB2	-0.788679	-0.344915	-0.0490898	-0.394674	-0.334619	-0.363642	-0.0836027	0.112626	-1.57313	-1.13101	-0.0228646	-0.419256	-1.36231	-1.17147	-0.180931	-0.0099047
ABL1_1*GAB2_3	ABL1_1	GAB2_3	ABL1*GAB2	ABL1	GAB2	-0.920322	-0.344915	-0.449713	-0.125694	-0.550361	-0.363642	-0.515583	0.328863	-1.6801	-1.13101	-0.746504	0.197408	-1.19186	-1.17147	-0.666561	0.646173
ABL1_1*GAB2_4	ABL1_1	GAB2_4	ABL1*GAB2	ABL1	GAB2	-0.376477	-0.344915	0.00198051	-0.0335421	-0.0938754	-0.363642	0.0264494	0.243317
ABL1_1*GAB2_5	ABL1_1	GAB2_5	ABL1*GAB2	ABL1	GAB2	-0.523111	-0.344915	-0.106624	-0.0715709	-0.738885	-0.363642	-0.160782	-0.214461	-1.34249	-1.13101	-0.278636	0.0671509	-1.47387	-1.17147	-0.344826	0.0424314
ABL1_1*GAB2_6	ABL1_1	GAB2_6	ABL1*GAB2	ABL1	GAB2	-1.118	-0.344915	-0.0786815	-0.694404	-0.31281	-0.363642	-0.0697604	0.120592	-1.9121	-1.13101	-0.171705	-0.609391	-0.892171	-1.17147	-0.257785	0.537089
ABL1_1*GAB2_7	ABL1_1	GAB2_7	ABL1*GAB2	ABL1	GAB2	-1.98579	-0.344915	-0.588408	-1.05247	-2.10673	-0.363642	-0.734621	-1.00847	-2.17423	-1.13101	-0.661226	-0.381995	-2.02675	-1.17147	-0.740619	-0.114652
ABL1_1*GAB2_8	ABL1_1	GAB2_8	ABL1*GAB2	ABL1	GAB2	-0.0405332	-0.344915	-0.0127388	0.317121					-1.5746	-1.13101	0.0112518	-0.454848	-1.48101	-1.17147	-0.0426463	-0.266893
ABL1_1*GAB2_9	ABL1_1	GAB2_9	ABL1*GAB2	ABL1	GAB2	-0.668981	-0.344915	-0.00635701	-0.317708	-0.135737	-0.363642	-0.0584608	0.286366	-1.2188	-1.13101	-0.126323	0.0385251	-1.60535	-1.17147	-0.111613	-0.32226
ABL1_1*NF1_1	ABL1_1	NF1_1	ABL1*NF1	ABL1	NF1	0.235816	-0.344915	0.0585403	0.522191	-0.627327	-0.363642	0.0668933	-0.330578	-1.58964	-1.13101	0.233365	-0.692001	-0.848807	-1.17147	0.478802	-0.156134
ABL1_1*NF1_10	ABL1_1	NF1_10	ABL1*NF1	ABL1	NF1	-0.25122	-0.344915	0.0415159	0.0521794	-0.590801	-0.363642	0.0515462	-0.278705					-0.822477	-1.17147	0.0636839	0.285314
ABL1_1*NF1_11	ABL1_1	NF1_11	ABL1*NF1	ABL1	NF1	0.21811	-0.344915	0.0965997	0.466426	-0.106971	-0.363642	0.0881893	0.168482	-0.00794291	-1.13101	0.971592	0.151472	-0.237884	-1.17147	0.91751	0.016081
ABL1_1*NF1_12	ABL1_1	NF1_12	ABL1*NF1	ABL1	NF1	-0.204152	-0.344915	0.0423017	0.0984618	-0.733835	-0.363642	0.10044	-0.470634	-0.961728	-1.13101	0.290322	-0.121043	-1.04871	-1.17147	0.400183	-0.277419
ABL1_1*NF1_13	ABL1_1	NF1_13	ABL1*NF1	ABL1	NF1	-0.415621	-0.344915	0.0884956	-0.159201	-0.359846	-0.363642	0.102655	-0.0988597	-0.495125	-1.13101	0.474071	0.161811	-0.886549	-1.17147	0.45206	-0.167134
ABL1_1*NF1_14	ABL1_1	NF1_14	ABL1*NF1	ABL1	NF1	0.0185288	-0.344915	0.0293048	0.334139	0.139477	-0.363642	0.0246959	0.478423					-1.39682	-1.17147	0.0270452	-0.252394
ABL1_1*NF1_15	ABL1_1	NF1_15	ABL1*NF1	ABL1	NF1	-0.01097	-0.344915	0.10957	0.224375	-0.415945	-0.363642	0.110681	-0.162984	-0.673353	-1.13101	0.804132	-0.346478	-0.415361	-1.17147	0.76235	-0.00623561
ABL1_1*NF1_17	ABL1_1	NF1_17	ABL1*NF1	ABL1	NF1	-0.423339	-0.344915	0.0229641	-0.101387	-0.505423	-0.363642	0.0289148	-0.170696	-1.36082	-1.13101	0.203201	-0.433018
ABL1_1*NF1_18	ABL1_1	NF1_18	ABL1*NF1	ABL1	NF1	-0.196431	-0.344915	0.019811	0.128674	-0.49735	-0.363642	0.0427955	-0.176503	-0.820256	-1.13101	0.0710311	0.23972	-1.17027	-1.17147	0.122862	-0.121661
ABL1_1*NF1_19	ABL1_1	NF1_19	ABL1*NF1	ABL1	NF1	-0.80562	-0.344915	0.0401974	-0.500901	0.0101936	-0.363642	0.143795	0.230041	-0.915136	-1.13101	0.537193	-0.321323	-0.496412	-1.17147	0.501583	0.17348
ABL1_1*NF1_20	ABL1_1	NF1_20	ABL1*NF1	ABL1	NF1	-1.08446	-0.344915	0.247833	-0.98738	-0.254482	-0.363642	0.0449753	0.0641851	-1.06443	-1.13101	0.357068	-0.290492	-0.0176629	-1.17147	0.51419	0.639622
ABL1_1*NF1_21	ABL1_1	NF1_21	ABL1*NF1	ABL1	NF1	0.0205071	-0.344915	0.0192653	0.346157	-0.0376191	-0.363642	0.0127712	0.313252	-1.28139	-1.13101	0.00490339	-0.155286	-1.59077	-1.17147	0.00988911	-0.429179
ABL1_1*NF1_22	ABL1_1	NF1_22	ABL1*NF1	ABL1	NF1	-0.348226	-0.344915	-0.0398105	0.0364995	-0.713052	-0.363642	-0.0608265	-0.288584	-0.898621	-1.13101	0.0918766	0.140509	-1.57057	-1.17147	-0.000753065	-0.398339
ABL1_1*NF1_23	ABL1_1	NF1_23	ABL1*NF1	ABL1	NF1	-0.679514	-0.344915	-0.0616738	-0.272924	-0.295935	-0.363642	-0.0133946	0.0811021	-1.30334	-1.13101	-0.0159236	-0.156408	-1.66786	-1.17147	0.0653981	-0.561779
ABL1_1*NF1_24	ABL1_1	NF1_24	ABL1*NF1	ABL1	NF1	-0.372323	-0.344915	0.0333721	-0.0607796	-0.375788	-0.363642	0.049013	-0.0611589					-1.13088	-1.17147	0.0949995	-0.0544045
ABL1_1*NF1_25	ABL1_1	NF1_25	ABL1*NF1	ABL1	NF1	-0.579811	-0.344915	-0.0134502	-0.221446	-0.534292	-0.363642	0.0316702	-0.20232	-1.08121	-1.13101	0.142217	-0.0924163
ABL1_1*NF1_26	ABL1_1	NF1_26	ABL1*NF1	ABL1	NF1	-0.223217	-0.344915	0.094139	0.0275597	-0.266404	-0.363642	0.0980991	-0.000861551	-0.661905	-1.13101	0.378795	0.090307	-0.856272	-1.17147	0.317601	-0.00239819
ABL1_1*NF1_27	ABL1_1	NF1_27	ABL1*NF1	ABL1	NF1	-0.271611	-0.344915	0.00433496	0.0689699	-0.189133	-0.363642	-0.0485345	0.223043					-0.959726	-1.17147	0.0413473	0.170402
ABL1_1*NF1_3	ABL1_1	NF1_3	ABL1*NF1	ABL1	NF1	0.190301	-0.344915	0.068877	0.46634	0.100095	-0.363642	0.0599418	0.403795	-0.762605	-1.13101	0.386727	-0.0183251	-0.332672	-1.17147	0.465395	0.373408
ABL1_1*NF1_4	ABL1_1	NF1_4	ABL1*NF1	ABL1	NF1	-0.769421	-0.344915	-0.0498467	-0.374659	-1.50132	-0.363642	0.0411596	-1.17884	-0.15571	-1.13101	1.95237	-0.977073	0.147802	-1.17147	1.77445	-0.455171
ABL1_1*NF1_6	ABL1_1	NF1_6	ABL1*NF1	ABL1	NF1	-0.143511	-0.344915	-0.169795	0.3712	-0.306841	-0.363642	-0.103865	0.160666	0.108661	-1.13101	1.68052	-0.440853	0.479784	-1.17147	1.47909	0.172169
ABL1_1*NF1_7	ABL1_1	NF1_7	ABL1*NF1	ABL1	NF1	-0.0774106	-0.344915	0.113871	0.153634	0.232787	-0.363642	0.0701919	0.526237	-0.0882981	-1.13101	0.933632	0.109077	-0.0270674	-1.17147	0.921572	0.222835
ABL1_1*NF1_9	ABL1_1	NF1_9	ABL1*NF1	ABL1	NF1	-0.145436	-0.344915	0.024593	0.174886	-0.622881	-0.363642	0.0799197	-0.339158					-0.93966	-1.17147	0.09883	0.132984
ABL1_1*NTC_1	ABL1_1	NTC_1	ABL1*NTC	ABL1	NTC	-0.0248881	-0.344915	-0.0730817	0.393109	-0.132653	-0.363642	-0.0107458	0.241735	-1.30272	-1.13101	-0.0397725	-0.131942	-1.06232	-1.17147	-0.00123084	0.110386
ABL1_1*NTC_10	ABL1_1	NTC_10	ABL1*NTC	ABL1	NTC	-0.519924	-0.344915	0.0478317	-0.22284	-0.752111	-0.363642	-0.0197684	-0.368701	-1.23256	-1.13101	0.0306155	-0.132167	-1.24915	-1.17147	0.0632979	-0.140975
ABL1_1*NTC_11	ABL1_1	NTC_11	ABL1*NTC	ABL1	NTC	-0.149561	-0.344915	0.0468189	0.148535	-0.505625	-0.363642	0.00769159	-0.149675	-1.52338	-1.13101	0.0497827	-0.442153	-1.55073	-1.17147	0.0830691	-0.46232
ABL1_1*NTC_12	ABL1_1	NTC_12	ABL1*NTC	ABL1	NTC	-0.526207	-0.344915	0.0461929	-0.227484	-0.216044	-0.363642	0.0766652	0.0709325	-1.35172	-1.13101	0.16214	-0.382855	-0.908609	-1.17147	0.12305	0.139815
ABL1_1*NTC_13	ABL1_1	NTC_13	ABL1*NTC	ABL1	NTC	-0.407176	-0.344915	0.0286485	-0.0909092	-0.452995	-0.363642	0.0386521	-0.128005	-1.0966	-1.13101	-0.0270256	0.0614358	-1.32634	-1.17147	0.0760021	-0.230867
ABL1_1*NTC_14	ABL1_1	NTC_14	ABL1*NTC	ABL1	NTC	-0.222976	-0.344915	-0.0266961	0.148636	0.0898757	-0.363642	-0.031802	0.48532	-1.09779	-1.13101	-0.150207	0.183424	-0.75606	-1.17147	-0.146928	0.562343
ABL1_1*NTC_15	ABL1_1	NTC_15	ABL1*NTC	ABL1	NTC	0.0656993	-0.344915	0.00669498	0.40392	-0.803536	-0.363642	0.0313496	-0.471244	-0.994042	-1.13101	0.00285362	0.134112	-1.22325	-1.17147	0.00420613	-0.0559783
ABL1_1*NTC_16	ABL1_1	NTC_16	ABL1*NTC	ABL1	NTC	0.22564	-0.344915	-0.0698281	0.640384	0.131172	-0.363642	-0.0660778	0.560892	-0.880831	-1.13101	-0.0848205	0.334996	-1.55823	-1.17147	-0.131561	-0.255195
ABL1_1*NTC_17	ABL1_1	NTC_17	ABL1*NTC	ABL1	NTC	-0.795461	-0.344915	-0.0283578	-0.422188	-0.431283	-0.363642	-0.0331925	-0.0344485	-1.04435	-1.13101	-0.0390421	0.125699	-1.31443	-1.17147	-0.0120394	-0.13092
ABL1_1*NTC_18	ABL1_1	NTC_18	ABL1*NTC	ABL1	NTC	-1.24815	-0.344915	-0.012855	-0.890382	-0.0632848	-0.363642	0.0339402	0.266417	-1.26353	-1.13101	-0.0202682	-0.112252	-1.1692	-1.17147	-0.143526	0.145801
ABL1_1*NTC_19	ABL1_1	NTC_19	ABL1*NTC	ABL1	NTC	-0.126836	-0.344915	0.0263055	0.191774	-0.0784019	-0.363642	0.00451731	0.280723	-0.648401	-1.13101	-0.0229941	0.5056	-0.777204	-1.17147	0.0346976	0.359573
ABL1_1*NTC_2	ABL1_1	NTC_2	ABL1*NTC	ABL1	NTC	0.228714	-0.344915	-0.023981	0.597611	-0.714812	-0.363642	0.036969	-0.388139	-0.758344	-1.13101	-0.0128535	0.385517	-0.895953	-1.17147	0.0352663	0.240255
ABL1_1*NTC_20	ABL1_1	NTC_20	ABL1*NTC	ABL1	NTC	-0.326249	-0.344915	0.0314032	-0.0127369	-0.73897	-0.363642	0.0205662	-0.395894	-1.36511	-1.13101	-0.133833	-0.100272	-1.80879	-1.17147	0.0262206	-0.663534
ABL1_1*NTC_21	ABL1_1	NTC_21	ABL1*NTC	ABL1	NTC	0.536783	-0.344915	0.0632332	0.818465	-0.0658324	-0.363642	-0.0176582	0.315468	-0.664977	-1.13101	0.173911	0.292119	-1.04474	-1.17147	-0.0136632	0.140396
ABL1_1*NTC_22	ABL1_1	NTC_22	ABL1*NTC	ABL1	NTC	-0.834102	-0.344915	-0.0197238	-0.469463	-1.10914	-0.363642	0.028016	-0.773516	-1.74368	-1.13101	0.00854671	-0.621221	-1.07013	-1.17147	0.00168532	0.0996592
ABL1_1*NTC_23	ABL1_1	NTC_23	ABL1*NTC	ABL1	NTC	-0.185208	-0.344915	0.011518	0.14819	-0.229567	-0.363642	-0.00430345	0.138378	-1.26771	-1.13101	-0.017761	-0.118947	-0.563926	-1.17147	-0.0531251	0.660674
ABL1_1*NTC_24	ABL1_1	NTC_24	ABL1*NTC	ABL1	NTC	-0.952439	-0.344915	-0.019171	-0.588353	-1.09199	-0.363642	0.0263611	-0.754714	-1.34007	-1.13101	-0.00299663	-0.206062	-1.70833	-1.17147	0.0120424	-0.548902
ABL1_1*NTC_25	ABL1_1	NTC_25	ABL1*NTC	ABL1	NTC	-0.169758	-0.344915	-0.0711336	0.246291	-0.71344	-0.363642	0.0757424	-0.425541	-1.01794	-1.13101	-0.00819867	0.121269	-1.20975	-1.17147	0.0503921	-0.0886668
ABL1_1*NTC_26	ABL1_1	NTC_26	ABL1*NTC	ABL1	NTC	-0.395392	-0.344915	-0.0265514	-0.0239247	-0.440494	-0.363642	0.00176445	-0.078616	-0.465793	-1.13101	-0.0572089	0.722422	-1.09483	-1.17147	0.0171665	0.0594776
ABL1_1*NTC_27	ABL1_1	NTC_27	ABL1*NTC	ABL1	NTC	-0.645255	-0.344915	0.0504723	-0.350812	-0.233371	-0.363642	-0.0045582	0.134829	-1.28937	-1.13101	0.122335	-0.280702	-1.46382	-1.17147	0.0390041	-0.331349
ABL1_1*NTC_28	ABL1_1	NTC_28	ABL1*NTC	ABL1	NTC	0.244041	-0.344915	0.0263441	0.562612	-0.419436	-0.363642	0.00327646	-0.0590702	-1.1646	-1.13101	0.0107942	-0.0443878	-1.29389	-1.17147	-0.0559564	-0.0664633
ABL1_1*NTC_29	ABL1_1	NTC_29	ABL1*NTC	ABL1	NTC	-0.432348	-0.344915	-0.0127963	-0.074636	-0.102063	-0.363642	-0.0150496	0.276628	-1.73641	-1.13101	0.131265	-0.73667	-1.62772	-1.17147	0.0304254	-0.486667
ABL1_1*NTC_3	ABL1_1	NTC_3	ABL1*NTC	ABL1	NTC	-0.575009	-0.344915	-0.019588	-0.210506	0.0314513	-0.363642	-0.0155132	0.410606	-1.6107	-1.13101	0.0295711	-0.509261	-1.2282	-1.17147	0.00573081	-0.0624511
ABL1_1*NTC_30	ABL1_1	NTC_30	ABL1*NTC	ABL1	NTC	-1.04087	-0.344915	0.0279979	-0.723951	-0.149412	-0.363642	0.0669846	0.147245	-0.993092	-1.13101	0.0764292	0.0614855	-1.28209	-1.17147	-0.011038	-0.0995813
ABL1_1*NTC_4	ABL1_1	NTC_4	ABL1*NTC	ABL1	NTC	-0.125776	-0.344915	0.0166193	0.20252	-0.309963	-0.363642	-0.0863191	0.139998	-0.859784	-1.13101	-0.0427768	0.314	-0.907239	-1.17147	0.0473786	0.216857
ABL1_1*NTC_5	ABL1_1	NTC_5	ABL1*NTC	ABL1	NTC	0.0452489	-0.344915	0.0174772	0.372687	-0.218432	-0.363642	-0.00383506	0.149046	-1.05725	-1.13101	-0.0915294	0.165289	-1.02102	-1.17147	-0.114064	0.26452
ABL1_1*NTC_6	ABL1_1	NTC_6	ABL1*NTC	ABL1	NTC	0.0278491	-0.344915	-0.0211264	0.393891	-0.0484259	-0.363642	-0.0269566	0.342173	-1.06638	-1.13101	-0.0299171	0.0945474	-0.82523	-1.17147	-0.080035	0.426279
ABL1_1*NTC_7	ABL1_1	NTC_7	ABL1*NTC	ABL1	NTC	-0.5869	-0.344915	-0.0808769	-0.161108	-0.291956	-0.363642	-0.101987	0.173673	-1.6766	-1.13101	-0.0235921	-0.522001	-1.11654	-1.17147	-0.0161006	0.0710373
ABL1_1*NTC_8	ABL1_1	NTC_8	ABL1*NTC	ABL1	NTC	-0.774594	-0.344915	0.0294925	-0.459171	-0.320078	-0.363642	-0.0403624	0.0839259	-0.725018	-1.13101	-0.00594142	0.411931	-1.10498	-1.17147	0.0449283	0.0215687
ABL1_1*NTC_9	ABL1_1	NTC_9	ABL1*NTC	ABL1	NTC	-0.656359	-0.344915	0.0287171	-0.340161	-0.528435	-0.363642	0.0256335	-0.190426	-0.691469	-1.13101	0.0124943	0.427043	-0.981544	-1.17147	0.0847042	0.105226
ABL1_1*PTPN1_1	ABL1_1	PTPN1_1	ABL1*PTPN1	ABL1	PTPN1	-0.558579	-0.344915	-0.0134863	-0.200177	-0.306695	-0.363642	0.0139819	0.0429648	-1.05312	-1.13101	0.0222114	0.055675
ABL1_1*PTPN1_11	ABL1_1	PTPN1_11	ABL1*PTPN1	ABL1	PTPN1	-0.038343	-0.344915	0.0550545	0.251518	-0.547849	-0.363642	0.0166869	-0.200894
ABL1_1*PTPN1_12	ABL1_1	PTPN1_12	ABL1*PTPN1	ABL1	PTPN1	-0.171481	-0.344915	0.147946	0.0254884	-0.2232	-0.363642	0.205462	-0.0650198	-0.393378	-1.13101	1.39101	-0.653386	-0.145324	-1.17147	1.48916	-0.463008
ABL1_1*PTPN1_13	ABL1_1	PTPN1_13	ABL1*PTPN1	ABL1	PTPN1	0.371628	-0.344915	-0.0173441	0.733887	0.346156	-0.363642	0.00263736	0.70716	0.304257	-1.13101	1.83386	-0.398597	0.854911	-1.17147	1.84203	0.184354
ABL1_1*PTPN1_14	ABL1_1	PTPN1_14	ABL1*PTPN1	ABL1	PTPN1	-0.28132	-0.344915	-0.0432976	0.106893	-0.468234	-0.363642	-0.0496662	-0.0549259
ABL1_1*PTPN1_15	ABL1_1	PTPN1_15	ABL1*PTPN1	ABL1	PTPN1	-0.249611	-0.344915	0.166651	-0.0713462	-0.424697	-0.363642	0.228059	-0.289114	-0.152237	-1.13101	1.36549	-0.38672	-0.11693	-1.17147	1.41147	-0.356926
ABL1_1*PTPN1_16	ABL1_1	PTPN1_16	ABL1*PTPN1	ABL1	PTPN1	-0.459657	-0.344915	-0.0757788	-0.0389628	-0.498272	-0.363642	-0.0225925	-0.112037	-0.904446	-1.13101	0.134551	0.0920103
ABL1_1*PTPN1_17	ABL1_1	PTPN1_17	ABL1*PTPN1	ABL1	PTPN1	0.123376	-0.344915	0.135593	0.332698	0.209175	-0.363642	0.105985	0.466831	-0.583216	-1.13101	0.400236	0.147554	-0.729093	-1.17147	0.270341	0.17204
ABL1_1*PTPN1_18	ABL1_1	PTPN1_18	ABL1*PTPN1	ABL1	PTPN1	0.00158213	-0.344915	0.141607	0.20489	-0.450158	-0.363642	0.135981	-0.222496	-0.344548	-1.13101	0.9698	-0.183342	-0.341894	-1.17147	1.02239	-0.192808
ABL1_1*PTPN1_19	ABL1_1	PTPN1_19	ABL1*PTPN1	ABL1	PTPN1	0.555014	-0.344915	0.146285	0.753645	0.329469	-0.363642	0.146494	0.546617	-0.113557	-1.13101	0.94761	0.0698403	-0.302342	-1.17147	1.07443	-0.205293
ABL1_1*PTPN1_2	ABL1_1	PTPN1_2	ABL1*PTPN1	ABL1	PTPN1	-0.189417	-0.344915	0.196239	-0.0407405	0.264397	-0.363642	0.226837	0.401202	-0.898325	-1.13101	1.05764	-0.824955	-0.462356	-1.17147	0.997914	-0.288795
ABL1_1*PTPN1_20	ABL1_1	PTPN1_20	ABL1*PTPN1	ABL1	PTPN1	-0.624576	-0.344915	0.0408276	-0.320489	-0.229239	-0.363642	0.0212188	0.113184
ABL1_1*PTPN1_21	ABL1_1	PTPN1_21	ABL1*PTPN1	ABL1	PTPN1	0.0115706	-0.344915	0.126771	0.229715	-0.181812	-0.363642	0.11614	0.0656898	-0.708263	-1.13101	0.540866	-0.118123	-0.681959	-1.17147	0.629175	-0.13966
ABL1_1*PTPN1_22	ABL1_1	PTPN1_22	ABL1*PTPN1	ABL1	PTPN1	-0.506386	-0.344915	0.122008	-0.283478	0.109639	-0.363642	0.136989	0.336292	-0.267715	-1.13101	1.23855	-0.375261	-0.330851	-1.17147	1.21397	-0.373347
ABL1_1*PTPN1_23	ABL1_1	PTPN1_23	ABL1*PTPN1	ABL1	PTPN1	-0.103611	-0.344915	0.0516994	0.189605	-0.701774	-0.363642	0.119981	-0.458113	-0.781275	-1.13101	0.331772	0.0179601
ABL1_1*PTPN1_24	ABL1_1	PTPN1_24	ABL1*PTPN1	ABL1	PTPN1	-0.107053	-0.344915	0.0368702	0.200992	-0.156007	-0.363642	0.0288855	0.17875	-1.10564	-1.13101	0.106049	-0.0806798
ABL1_1*PTPN1_25	ABL1_1	PTPN1_25	ABL1*PTPN1	ABL1	PTPN1	0.0275893	-0.344915	0.178784	0.193721	-0.105948	-0.363642	0.206587	0.0511068	0.447992	-1.13101	1.2518	0.327201	0.273108	-1.17147	1.29389	0.150692
ABL1_1*PTPN1_26	ABL1_1	PTPN1_26	ABL1*PTPN1	ABL1	PTPN1	0.602393	-0.344915	0.127966	0.819343	0.334706	-0.363642	0.18125	0.517097	0.964016	-1.13101	2.05971	0.035312	0.80058	-1.17147	1.98041	-0.00835159
ABL1_1*PTPN1_27	ABL1_1	PTPN1_27	ABL1*PTPN1	ABL1	PTPN1	-0.537899	-0.344915	0.133632	-0.326615	-0.251875	-0.363642	0.061508	0.0502587					-1.6399	-1.17147	0.194096	-0.662519
ABL1_1*PTPN1_3	ABL1_1	PTPN1_3	ABL1*PTPN1	ABL1	PTPN1	0.326363	-0.344915	0.127836	0.543442	-0.405535	-0.363642	0.119527	-0.16142	0.548028	-1.13101	1.52461	0.154424	-0.769735	-1.17147	1.60834	-1.2066
ABL1_1*PTPN1_5	ABL1_1	PTPN1_5	ABL1*PTPN1	ABL1	PTPN1	-0.560656	-0.344915	-0.0583519	-0.157389	-0.566119	-0.363642	0.11137	-0.313847
ABL1_1*PTPN1_6	ABL1_1	PTPN1_6	ABL1*PTPN1	ABL1	PTPN1	-1.65055	-0.344915	0.0672279	-1.37287	-0.329984	-0.363642	-0.033693	0.0673509	-1.36082	-1.13101	0.0273779	-0.257195	-1.20037	-1.17147	-0.030688	0.00179314
ABL1_1*PTPN1_7	ABL1_1	PTPN1_7	ABL1*PTPN1	ABL1	PTPN1	-0.129317	-0.344915	0.140552	0.0750472	-0.22051	-0.363642	0.126075	0.0170572	-1.13843	-1.13101	0.411412	-0.418837	-0.825445	-1.17147	0.31803	0.0279999
ABL1_1*PTPN1_9	ABL1_1	PTPN1_9	ABL1*PTPN1	ABL1	PTPN1	0.238443	-0.344915	0.0362029	0.547155	0.25126	-0.363642	0.0473186	0.567583	0.377255	-1.13101	1.80819	-0.299928	0.10524	-1.17147	1.71925	-0.442538
ABL1_1*SOS1_12	ABL1_1	SOS1_12	ABL1*SOS1	ABL1	SOS1	-1.00974	-0.344915	-0.00458399	-0.660236	-0.267177	-0.363642	-0.0329552	0.12942	-1.79378	-1.13101	-0.367234	-0.295543	-1.91319	-1.17147	-0.42182	-0.319893
ABL1_1*SOS1_13	ABL1_1	SOS1_13	ABL1*SOS1	ABL1	SOS1	-0.363469	-0.344915	-0.0271965	0.00864308	-0.248484	-0.363642	0.0281376	0.0870208					-1.12396	-1.17147	-0.102838	0.150349
ABL1_1*SOS1_14	ABL1_1	SOS1_14	ABL1*SOS1	ABL1	SOS1	-0.928343	-0.344915	-0.181068	-0.40236	-0.688256	-0.363642	-0.160601	-0.164013	-1.70186	-1.13101	-0.545037	-0.025817	-2.11077	-1.17147	-0.588397	-0.3509
ABL1_1*SOS1_15	ABL1_1	SOS1_15	ABL1*SOS1	ABL1	SOS1	0.0750418	-0.344915	-0.0843937	0.504351	-0.473085	-0.363642	-0.199242	0.0897989	-1.38189	-1.13101	-0.600559	0.349681	-1.99562	-1.17147	-0.627584	-0.196558
ABL1_1*SOS1_16	ABL1_1	SOS1_16	ABL1*SOS1	ABL1	SOS1	-0.0838737	-0.344915	-0.137805	0.398846	0.109639	-0.363642	-0.0160796	0.489361	-0.834755	-1.13101	-0.269849	0.5661	-1.55561	-1.17147	-0.273683	-0.110453
ABL1_1*SOS1_17	ABL1_1	SOS1_17	ABL1*SOS1	ABL1	SOS1	-0.771818	-0.344915	-0.36162	-0.0652818	-0.241246	-0.363642	-0.483838	0.606235	-2.05855	-1.13101	-1.43656	0.509013	-2.07013	-1.17147	-1.29221	0.393555
ABL1_1*SOS1_18	ABL1_1	SOS1_18	ABL1*SOS1	ABL1	SOS1	-0.173089	-0.344915	-0.117247	0.289073	-1.19424	-0.363642	-0.15148	-0.679118
ABL1_1*SOS1_19	ABL1_1	SOS1_19	ABL1*SOS1	ABL1	SOS1	0.0458106	-0.344915	-0.0473363	0.438062	-0.426414	-0.363642	0.0034881	-0.06626
ABL1_1*SOS1_2	ABL1_1	SOS1_2	ABL1*SOS1	ABL1	SOS1	-1.43862	-0.344915	-0.556063	-0.537639	-1.01569	-0.363642	-0.599854	-0.0521904	-2.38319	-1.13101	-1.47491	0.222724	-2.33267	-1.17147	-1.58545	0.424257
ABL1_1*SOS1_21	ABL1_1	SOS1_21	ABL1*SOS1	ABL1	SOS1	-0.347518	-0.344915	-0.093469	0.0908661	-0.490391	-0.363642	-0.0445756	-0.0821734
ABL1_1*SOS1_23	ABL1_1	SOS1_23	ABL1*SOS1	ABL1	SOS1	-0.91875	-0.344915	-0.724455	0.150621	-0.993318	-0.363642	-0.877181	0.247505	-2.77586	-1.13101	-2.1003	0.455442	-2.44781	-1.17147	-2.18604	0.909705
ABL1_1*SOS1_24	ABL1_1	SOS1_24	ABL1*SOS1	ABL1	SOS1	-1.33341	-0.344915	-0.0507974	-0.937695	-0.787419	-0.363642	0.0423695	-0.466146
ABL1_1*SOS1_26	ABL1_1	SOS1_26	ABL1*SOS1	ABL1	SOS1	-1.13202	-0.344915	-0.718921	-0.0681794	-1.13997	-0.363642	-0.850411	0.0740784	-2.85436	-1.13101	-1.87163	0.148276	-3.60431	-1.17147	-2.00642	-0.426415
ABL1_1*SOS1_27	ABL1_1	SOS1_27	ABL1*SOS1	ABL1	SOS1	-0.575832	-0.344915	-0.00126581	-0.229651	-0.636748	-0.363642	-0.0390916	-0.234014
ABL1_1*SOS1_3	ABL1_1	SOS1_3	ABL1*SOS1	ABL1	SOS1	-0.406363	-0.344915	-0.0337309	-0.0277169	-0.44725	-0.363642	-0.0684659	-0.0151424
ABL1_1*SOS1_5	ABL1_1	SOS1_5	ABL1*SOS1	ABL1	SOS1	-1.40685	-0.344915	-1.05307	-0.00886289	-0.375788	-0.363642	-1.08393	1.07179	-2.94579	-1.13101	-2.20634	0.391565	-4.03277	-1.17147	-2.26764	-0.593654
ABL1_1*SOS1_6	ABL1_1	SOS1_6	ABL1*SOS1	ABL1	SOS1	-0.400019	-0.344915	0.0393522	-0.0944562	-0.63535	-0.363642	-0.0246528	-0.247055
ABL1_1*SOS1_9	ABL1_1	SOS1_9	ABL1*SOS1	ABL1	SOS1	-0.249139	-0.344915	-0.225667	0.321443	-0.758645	-0.363642	-0.148716	-0.246287	-1.66122	-1.13101	-0.600253	0.0700406	-1.65509	-1.17147	-0.61088	0.127262
ABL1_1*SPRED2_1	ABL1_1	SPRED2_1	ABL1*SPRED2	ABL1	SPRED2	-0.654778	-0.344915	-0.00752258	-0.30234	-0.804288	-0.363642	0.0525921	-0.493238	-0.838233	-1.13101	-0.0424533	0.335227	-1.50521	-1.17147	0.025235	-0.358973
ABL1_1*SPRED2_10	ABL1_1	SPRED2_10	ABL1*SPRED2	ABL1	SPRED2	0.0694286	-0.344915	0.0794028	0.334941	-0.372299	-0.363642	0.124117	-0.132774	-0.774698	-1.13101	0.530064	-0.173755	-1.30999	-1.17147	0.500447	-0.638959
ABL1_1*SPRED2_11	ABL1_1	SPRED2_11	ABL1*SPRED2	ABL1	SPRED2	-0.44797	-0.344915	0.0797502	-0.182804	0.173769	-0.363642	0.100786	0.436625	-1.78463	-1.13101	0.425706	-1.07933	-1.07536	-1.17147	0.306778	-0.210665
ABL1_1*SPRED2_13	ABL1_1	SPRED2_13	ABL1*SPRED2	ABL1	SPRED2	-0.0227274	-0.344915	0.147036	0.175152	0.199639	-0.363642	0.0608669	0.502414	-1.16391	-1.13101	0.214929	-0.24783	-1.13068	-1.17147	0.264446	-0.223648
ABL1_1*SPRED2_14	ABL1_1	SPRED2_14	ABL1*SPRED2	ABL1	SPRED2	-0.113925	-0.344915	0.022913	0.208077	-0.106698	-0.363642	0.0573928	0.199551	-1.31161	-1.13101	0.0741334	-0.254738	-1.13556	-1.17147	0.0809871	-0.0450721
ABL1_1*SPRED2_15	ABL1_1	SPRED2_15	ABL1*SPRED2	ABL1	SPRED2	-0.174405	-0.344915	0.0266747	0.143836	-0.268873	-0.363642	0.0369147	0.0578546	-0.723394	-1.13101	0.0947173	0.312896	-0.574011	-1.17147	0.0161137	0.58135
ABL1_1*SPRED2_16	ABL1_1	SPRED2_16	ABL1*SPRED2	ABL1	SPRED2	0.286406	-0.344915	0.0195633	0.611758	-0.358755	-0.363642	0.0526092	-0.0477219	-1.1243	-1.13101	0.0637808	-0.057078	-0.680057	-1.17147	0.0775075	0.41391
ABL1_1*SPRED2_17	ABL1_1	SPRED2_17	ABL1*SPRED2	ABL1	SPRED2	-0.659831	-0.344915	0.0504657	-0.365382	-0.601742	-0.363642	0.0171049	-0.255205	-1.00015	-1.13101	0.177346	-0.0464914	-0.619868	-1.17147	0.033637	0.51797
ABL1_1*SPRED2_19	ABL1_1	SPRED2_19	ABL1*SPRED2	ABL1	SPRED2	0.114735	-0.344915	-0.0140847	0.473735	0.16124	-0.363642	0.00962923	0.515253	-0.974356	-1.13101	0.0548818	0.101769	-0.918599	-1.17147	-0.0163926	0.269269
ABL1_1*SPRED2_2	ABL1_1	SPRED2_2	ABL1*SPRED2	ABL1	SPRED2	0.435746	-0.344915	0.0492288	0.731433	-0.436329	-0.363642	0.0705856	-0.143273	-0.413145	-1.13101	0.206041	0.51182	-0.977707	-1.17147	0.219618	-0.0258503
ABL1_1*SPRED2_20	ABL1_1	SPRED2_20	ABL1*SPRED2	ABL1	SPRED2	0.0310828	-0.344915	0.0552235	0.320775	-0.369609	-0.363642	0.108557	-0.114524	-0.625097	-1.13101	0.348739	0.157171	-1.04896	-1.17147	0.29491	-0.172394
ABL1_1*SPRED2_21	ABL1_1	SPRED2_21	ABL1*SPRED2	ABL1	SPRED2	-0.0896896	-0.344915	0.0264046	0.228821	-0.275846	-0.363642	0.0268264	0.0609692	-1.96416	-1.13101	0.112498	-0.945656	-0.917012	-1.17147	0.0871599	0.167303
ABL1_1*SPRED2_22	ABL1_1	SPRED2_22	ABL1*SPRED2	ABL1	SPRED2	-0.432629	-0.344915	0.0229888	-0.110702	-0.541036	-0.363642	0.0717519	-0.249146	-0.72072	-1.13101	0.296121	0.114166	-0.844503	-1.17147	0.1858	0.141171
ABL1_1*SPRED2_23	ABL1_1	SPRED2_23	ABL1*SPRED2	ABL1	SPRED2	-0.198264	-0.344915	0.00267165	0.14398	-0.386514	-0.363642	0.0543848	-0.0772571	-1.555	-1.13101	-0.0711883	-0.352801	-0.970034	-1.17147	0.000948532	0.200492
ABL1_1*SPRED2_25	ABL1_1	SPRED2_25	ABL1*SPRED2	ABL1	SPRED2	0.0579224	-0.344915	0.00331067	0.399527	-0.00692054	-0.363642	-0.013866	0.370587	-0.749596	-1.13101	0.194625	0.186786	-1.18856	-1.17147	0.224701	-0.241791
ABL1_1*SPRED2_26	ABL1_1	SPRED2_26	ABL1*SPRED2	ABL1	SPRED2	-0.485377	-0.344915	0.00512386	-0.145586	-0.0684642	-0.363642	-0.0219931	0.317171	-1.18514	-1.13101	0.038503	-0.0926404	-0.764555	-1.17147	0.0276572	0.379263
ABL1_1*SPRED2_3	ABL1_1	SPRED2_3	ABL1*SPRED2	ABL1	SPRED2	-0.0886747	-0.344915	0.119459	0.136782	-0.0676656	-0.363642	0.0918296	0.204147	-1.12087	-1.13101	0.264184	-0.25405	-1.5067	-1.17147	0.127002	-0.462228
ABL1_1*SPRED2_4	ABL1_1	SPRED2_4	ABL1*SPRED2	ABL1	SPRED2	0.313753	-0.344915	0.0439812	0.614687	0.268799	-0.363642	0.0999154	0.532525	-1.02075	-1.13101	0.136011	-0.0257526	-0.614084	-1.17147	0.119359	0.438032
ABL1_1*SPRED2_7	ABL1_1	SPRED2_7	ABL1*SPRED2	ABL1	SPRED2	-0.0292209	-0.344915	-0.0327611	0.348456	-0.0622884	-0.363642	-0.0474467	0.3488	-1.06243	-1.13101	-0.0658321	0.134408	-0.953736	-1.17147	-0.124578	0.342317
ABL1_1*SPRED2_8	ABL1_1	SPRED2_8	ABL1*SPRED2	ABL1	SPRED2	0.0852463	-0.344915	0.0413363	0.388825	-0.042465	-0.363642	0.0252281	0.295949	-1.0275	-1.13101	0.100163	0.00334274	-0.930948	-1.17147	0.0794757	0.161051
ABL1_1*SPRED2_9	ABL1_1	SPRED2_9	ABL1*SPRED2	ABL1	SPRED2	-0.198602	-0.344915	-0.0240946	0.170408	-0.049724	-0.363642	-0.025706	0.339624	-1.48322	-1.13101	0.166337	-0.518551	-0.619113	-1.17147	0.146565	0.405796
ABL1_10*ABL1_10	ABL1_10	ABL1_10	ABL1*ABL1	ABL1	ABL1	-0.304874	-0.445188	-0.5211	0.661414	-0.272694	-0.621907	-0.515129	0.864341	-1.06396	-1.54239	-1.59536	2.07379	-1.20457	-1.6069	-1.62922	2.03155
ABL1_10*ABL1_11	ABL1_10	ABL1_11	ABL1*ABL1	ABL1	ABL1	-0.547004	-0.445188	-0.405756	0.30394	-1.28599	-0.621907	-0.318713	-0.345372	-2.95908	-1.54239	-1.03106	-0.385641	-2.21599	-1.6069	-1.20708	0.597989
ABL1_10*ABL1_13	ABL1_10	ABL1_13	ABL1*ABL1	ABL1	ABL1	0.204601	-0.445188	-0.0396501	0.689439
ABL1_10*ABL1_14	ABL1_10	ABL1_14	ABL1*ABL1	ABL1	ABL1	-0.741476	-0.445188	-0.0659039	-0.230384	-0.316199	-0.621907	-0.0891109	0.394818					-0.652922	-1.6069	-0.391996	1.34598
ABL1_10*ABL1_15	ABL1_10	ABL1_15	ABL1*ABL1	ABL1	ABL1	-0.964967	-0.445188	0.00356624	-0.523345	-0.99087	-0.621907	0.0155148	-0.384479
ABL1_10*ABL1_16	ABL1_10	ABL1_16	ABL1*ABL1	ABL1	ABL1	-0.961763	-0.445188	-0.0626311	-0.453944	-0.83167	-0.621907	-0.09288	-0.116884					-2.00881	-1.6069	-0.560523	0.158618
ABL1_10*ABL1_17	ABL1_10	ABL1_17	ABL1*ABL1	ABL1	ABL1	-0.129317	-0.445188	-0.0397938	0.355665	-1.26476	-0.621907	-0.0498691	-0.592981
ABL1_10*ABL1_18	ABL1_10	ABL1_18	ABL1*ABL1	ABL1	ABL1	-0.662514	-0.445188	-0.0936051	-0.123721	-0.804288	-0.621907	-0.033206	-0.149175
ABL1_10*ABL1_19	ABL1_10	ABL1_19	ABL1*ABL1	ABL1	ABL1					-0.454796	-0.621907	0.00797419	0.159137
ABL1_10*ABL1_2	ABL1_10	ABL1_2	ABL1*ABL1	ABL1	ABL1	-0.344646	-0.445188	-0.0751756	0.175717	-1.09516	-0.621907	-0.0693454	-0.403907	-1.51973	-1.54239	-0.31729	0.33995	-1.40422	-1.6069	-0.445951	0.648634
ABL1_10*ABL1_20	ABL1_10	ABL1_20	ABL1*ABL1	ABL1	ABL1	-0.517334	-0.445188	-0.257876	0.18573	0.31301	-0.621907	-0.289281	1.2242	-1.55244	-1.54239	-0.950383	0.940327	-1.77693	-1.6069	-1.02778	0.857746
ABL1_10*ABL1_21	ABL1_10	ABL1_21	ABL1*ABL1	ABL1	ABL1	-1.94551	-0.445188	-0.343974	-1.15635	-2.08728	-0.621907	-0.387556	-1.07782	-2.69381	-1.54239	-1.06171	-0.0897144	-1.67388	-1.6069	-0.907278	0.840304
ABL1_10*ABL1_24	ABL1_10	ABL1_24	ABL1*ABL1	ABL1	ABL1	-0.971635	-0.445188	-0.0601728	-0.466275	-0.96075	-0.621907	-0.117876	-0.220968	-2.51057	-1.54239	-0.488645	-0.479538	-2.91948	-1.6069	-0.438578	-0.874003
ABL1_10*ABL1_25	ABL1_10	ABL1_25	ABL1*ABL1	ABL1	ABL1	-0.939619	-0.445188	-0.0991447	-0.395287	-0.939872	-0.621907	-0.109495	-0.20847	-2.49749	-1.54239	-0.42165	-0.533449	-2.08328	-1.6069	-0.405091	-0.0712839
ABL1_10*ABL1_26	ABL1_10	ABL1_26	ABL1*ABL1	ABL1	ABL1	-0.458198	-0.445188	-0.150666	0.137656	-0.745311	-0.621907	-0.168371	0.0449671	-1.93198	-1.54239	-0.727309	0.337716	-1.62469	-1.6069	-0.772145	0.754361
ABL1_10*ABL1_27	ABL1_10	ABL1_27	ABL1*ABL1	ABL1	ABL1	-0.593467	-0.445188	-0.15873	0.0104506	-0.550875	-0.621907	-0.116896	0.187928	-2.43948	-1.54239	-0.531967	-0.365126	-2.21452	-1.6069	-0.489361	-0.118259
ABL1_10*ABL1_3	ABL1_10	ABL1_3	ABL1*ABL1	ABL1	ABL1	-0.120524	-0.445188	-0.176068	0.500732	-0.660403	-0.621907	-0.192881	0.154385	-1.8781	-1.54239	-0.797241	0.461529	-2.9085	-1.6069	-0.819435	-0.482164
ABL1_10*ABL1_5	ABL1_10	ABL1_5	ABL1*ABL1	ABL1	ABL1	-3.25234	-0.445188	-1.24676	-1.56039	-3.05135	-0.621907	-1.35279	-1.07665	-3.62135	-1.54239	-2.50584	0.426872	-3.80787	-1.6069	-2.62804	0.427066
ABL1_10*ABL1_7	ABL1_10	ABL1_7	ABL1*ABL1	ABL1	ABL1	-2.85564	-0.445188	-0.428949	-1.9815	-2.13068	-0.621907	-0.533471	-0.975298	-3.11571	-1.54239	-1.4569	-0.116421	-3.67663	-1.6069	-1.53877	-0.530953
ABL1_10*ABL1_8	ABL1_10	ABL1_8	ABL1*ABL1	ABL1	ABL1	-0.366582	-0.445188	-0.146142	0.224747	-0.66119	-0.621907	-0.177201	0.137918					-2.16205	-1.6069	-0.320353	-0.234799
ABL1_10*ABL1_9	ABL1_10	ABL1_9	ABL1*ABL1	ABL1	ABL1	-0.746792	-0.445188	-0.281471	-0.0201331	-0.776165	-0.621907	-0.278126	0.123868	-1.61985	-1.54239	-1.06161	0.984156	-2.14905	-1.6069	-0.859073	0.316923
ABL1_10*GAB2_10	ABL1_10	GAB2_10	ABL1*GAB2	ABL1	GAB2	-0.59583	-0.445188	-0.176352	0.0257091	-0.234234	-0.621907	-0.0541012	0.441774	-1.56842	-1.54239	-0.29884	0.272808	-1.84609	-1.6069	-0.204022	-0.0351635
ABL1_10*GAB2_11	ABL1_10	GAB2_11	ABL1*GAB2	ABL1	GAB2	-0.586597	-0.445188	-0.0455475	-0.0958616	-0.373397	-0.621907	-0.0703192	0.318828	-1.82865	-1.54239	-0.0898716	-0.196395	-1.91829	-1.6069	-0.0554473	-0.255938
ABL1_10*GAB2_12	ABL1_10	GAB2_12	ABL1*GAB2	ABL1	GAB2	-1.42525	-0.445188	-0.483669	-0.496393	-0.719742	-0.621907	-0.492094	0.394258	-1.59786	-1.54239	-0.637457	0.581982	0.919225	-1.6069	-0.59643	3.12256
ABL1_10*GAB2_13	ABL1_10	GAB2_13	ABL1*GAB2	ABL1	GAB2	-1.45124	-0.445188	-0.359378	-0.64668	-0.731932	-0.621907	-0.354752	0.244727	-1.58823	-1.54239	-0.324456	0.278609	-2.54734	-1.6069	-0.51806	-0.422382
ABL1_10*GAB2_14	ABL1_10	GAB2_14	ABL1*GAB2	ABL1	GAB2	-0.922551	-0.445188	-0.00731826	-0.470045	0.0273755	-0.621907	-0.143642	0.792924	-1.59112	-1.54239	-0.10704	0.0583059	-1.30816	-1.6069	-0.18493	0.483676
ABL1_10*GAB2_15	ABL1_10	GAB2_15	ABL1*GAB2	ABL1	GAB2	-1.78659	-0.445188	-0.567359	-0.774047	-0.918625	-0.621907	-0.589286	0.292568	-2.24124	-1.54239	-0.803926	0.105071	-1.69005	-1.6069	-0.812927	0.729781
ABL1_10*GAB2_16	ABL1_10	GAB2_16	ABL1*GAB2	ABL1	GAB2					-0.486595	-0.621907	-0.0736273	0.208939	-2.11852	-1.54239	-0.0378528	-0.538281	-1.45343	-1.6069	-0.0616461	0.215115
ABL1_10*GAB2_17	ABL1_10	GAB2_17	ABL1*GAB2	ABL1	GAB2	-0.716387	-0.445188	-0.177014	-0.0941851	-0.418538	-0.621907	-0.132908	0.336277	-2.13693	-1.54239	-0.260931	-0.333609	-1.82337	-1.6069	-0.151811	-0.0646609
ABL1_10*GAB2_18	ABL1_10	GAB2_18	ABL1*GAB2	ABL1	GAB2	-1.18025	-0.445188	-0.382228	-0.352832	-0.934375	-0.621907	-0.468747	0.156278	-1.77055	-1.54239	-0.599267	0.371107	-2.26692	-1.6069	-0.566843	-0.0931777
ABL1_10*GAB2_19	ABL1_10	GAB2_19	ABL1*GAB2	ABL1	GAB2	-0.979845	-0.445188	-0.12561	-0.409048	-0.674906	-0.621907	-0.175364	0.122364	-1.49948	-1.54239	-0.308959	0.351869	-1.36624	-1.6069	-0.155662	0.396323
ABL1_10*GAB2_2	ABL1_10	GAB2_2	ABL1*GAB2	ABL1	GAB2	-0.709557	-0.445188	-0.146408	-0.117961	-0.721563	-0.621907	-0.0834646	-0.0161915	-1.48421	-1.54239	-0.363178	0.42136	-1.24104	-1.6069	-0.265294	0.631154
ABL1_10*GAB2_20	ABL1_10	GAB2_20	ABL1*GAB2	ABL1	GAB2	-0.721892	-0.445188	-0.180993	-0.0957115	-0.842356	-0.621907	-0.32117	0.100721	-1.90831	-1.54239	-0.444043	0.0781193	-2.21031	-1.6069	-0.433499	-0.169908
ABL1_10*GAB2_21	ABL1_10	GAB2_21	ABL1*GAB2	ABL1	GAB2	-1.19152	-0.445188	-0.503547	-0.242788	-1.50012	-0.621907	-0.56958	-0.30863	-2.42857	-1.54239	-0.649034	-0.237147	-1.06219	-1.6069	-0.704677	1.24939
ABL1_10*GAB2_22	ABL1_10	GAB2_22	ABL1*GAB2	ABL1	GAB2	-1.07969	-0.445188	-0.0438665	-0.590632	-0.412314	-0.621907	-0.0422518	0.251845	-1.51283	-1.54239	-0.116386	0.145946	-2.13747	-1.6069	-0.167759	-0.362807
ABL1_10*GAB2_23	ABL1_10	GAB2_23	ABL1*GAB2	ABL1	GAB2	-0.0930532	-0.445188	-0.10648	0.458615	-0.987223	-0.621907	-0.0735066	-0.291809	-1.44174	-1.54239	-0.164232	0.264876	-1.6442	-1.6069	-0.25711	0.219807
ABL1_10*GAB2_25	ABL1_10	GAB2_25	ABL1*GAB2	ABL1	GAB2	-0.622045	-0.445188	-0.136472	-0.0403859	-1.36185	-0.621907	0.00564727	-0.745589	-1.65501	-1.54239	0.0527347	-0.165354	-1.59825	-1.6069	0.250629	-0.241983
ABL1_10*GAB2_26	ABL1_10	GAB2_26	ABL1*GAB2	ABL1	GAB2	-0.752414	-0.445188	-0.0673476	-0.239879	-0.840456	-0.621907	-0.127959	-0.0905907	-1.32639	-1.54239	-0.143678	0.359675	-1.37576	-1.6069	-0.173816	0.404958
ABL1_10*GAB2_27	ABL1_10	GAB2_27	ABL1*GAB2	ABL1	GAB2	-0.536672	-0.445188	-0.0490898	-0.0423951	-1.07475	-0.621907	-0.0836027	-0.369238	-1.46842	-1.54239	-0.0228646	0.0968292	-1.27966	-1.6069	-0.180931	0.508172
ABL1_10*GAB2_3	ABL1_10	GAB2_3	ABL1*GAB2	ABL1	GAB2	-1.04352	-0.445188	-0.449713	-0.148622	-0.620592	-0.621907	-0.515583	0.516898	-2.04056	-1.54239	-0.746504	0.248327	-2.34638	-1.6069	-0.666561	-0.0729209
ABL1_10*GAB2_4	ABL1_10	GAB2_4	ABL1*GAB2	ABL1	GAB2	-0.860636	-0.445188	0.00198051	-0.417429	0.222316	-0.621907	0.0264494	0.817773
ABL1_10*GAB2_5	ABL1_10	GAB2_5	ABL1*GAB2	ABL1	GAB2	-0.559769	-0.445188	-0.106624	-0.00795722	-0.236385	-0.621907	-0.160782	0.546304	-1.84486	-1.54239	-0.278636	-0.0238337	-1.76278	-1.6069	-0.344826	0.188945
ABL1_10*GAB2_6	ABL1_10	GAB2_6	ABL1*GAB2	ABL1	GAB2	-0.502534	-0.445188	-0.0786815	0.0213351	-0.908662	-0.621907	-0.0697604	-0.216995	-1.6934	-1.54239	-0.171705	0.0206935	-1.97456	-1.6069	-0.257785	-0.109869
ABL1_10*GAB2_7	ABL1_10	GAB2_7	ABL1*GAB2	ABL1	GAB2	-1.26964	-0.445188	-0.588408	-0.236043	-1.87536	-0.621907	-0.734621	-0.518831	-2.39645	-1.54239	-0.661226	-0.192834	-3.2204	-1.6069	-0.740619	-0.872876
ABL1_10*GAB2_8	ABL1_10	GAB2_8	ABL1*GAB2	ABL1	GAB2	-1.82321	-0.445188	-0.0127388	-1.36529					-2.40522	-1.54239	0.0112518	-0.874082	-2.00677	-1.6069	-0.0426463	-0.357227
ABL1_10*GAB2_9	ABL1_10	GAB2_9	ABL1*GAB2	ABL1	GAB2	-0.0919951	-0.445188	-0.00635701	0.35955	-0.426414	-0.621907	-0.0584608	0.253953	-1.95577	-1.54239	-0.126323	-0.28706	-1.2492	-1.6069	-0.111613	0.46931
ABL1_10*NF1_10	ABL1_10	NF1_10	ABL1*NF1	ABL1	NF1	-0.16073	-0.445188	0.0415159	0.242942	0.0612759	-0.621907	0.0515462	0.631636					-1.67109	-1.6069	0.0636839	-0.127871
ABL1_10*NF1_12	ABL1_10	NF1_12	ABL1*NF1	ABL1	NF1	-0.263353	-0.445188	0.0423017	0.139533	-0.408702	-0.621907	0.10044	0.112764	-2.09418	-1.54239	0.290322	-0.842113	-1.27043	-1.6069	0.400183	-0.0637108
ABL1_10*NF1_13	ABL1_10	NF1_13	ABL1*NF1	ABL1	NF1	-0.269347	-0.445188	0.0884956	0.0873448	-1.3054	-0.621907	0.102655	-0.786147	-0.207019	-1.54239	0.474071	0.861298	-1.25877	-1.6069	0.45206	-0.103932
ABL1_10*NF1_14	ABL1_10	NF1_14	ABL1*NF1	ABL1	NF1	-0.0435227	-0.445188	0.0293048	0.37236	-0.426712	-0.621907	0.0246959	0.170499					-1.32172	-1.6069	0.0270452	0.258135
ABL1_10*NF1_15	ABL1_10	NF1_15	ABL1*NF1	ABL1	NF1	-0.540937	-0.445188	0.10957	-0.20532	-0.303499	-0.621907	0.110681	0.207727	-1.06769	-1.54239	0.804132	-0.329437	-0.913525	-1.6069	0.76235	-0.068974
ABL1_10*NF1_17	ABL1_10	NF1_17	ABL1*NF1	ABL1	NF1	-0.107837	-0.445188	0.0229641	0.314387	-1.47532	-0.621907	0.0289148	-0.882332	-1.8754	-1.54239	0.203201	-0.53621
ABL1_10*NF1_18	ABL1_10	NF1_18	ABL1*NF1	ABL1	NF1	-0.894851	-0.445188	0.019811	-0.469475	-0.549962	-0.621907	0.0427955	0.0291487	-1.62726	-1.54239	0.0710311	-0.1559	-1.76409	-1.6069	0.122862	-0.28005
ABL1_10*NF1_19	ABL1_10	NF1_19	ABL1*NF1	ABL1	NF1	0.159481	-0.445188	0.0401974	0.564471	-0.312223	-0.621907	0.143795	0.165889	-0.851459	-1.54239	0.537193	0.153735	-1.2243	-1.6069	0.501583	-0.118983
ABL1_10*NF1_22	ABL1_10	NF1_22	ABL1*NF1	ABL1	NF1	-0.419675	-0.445188	-0.0398105	0.0653234	-0.641378	-0.621907	-0.0608265	0.0413551	-1.37365	-1.54239	0.0918766	0.0768631	-1.41999	-1.6069	-0.000753065	0.187665
ABL1_10*NF1_24	ABL1_10	NF1_24	ABL1*NF1	ABL1	NF1	-0.303346	-0.445188	0.0333721	0.108469	-0.213168	-0.621907	0.049013	0.359726					-1.18477	-1.6069	0.0949995	0.327129
ABL1_10*NF1_25	ABL1_10	NF1_25	ABL1*NF1	ABL1	NF1	-0.761693	-0.445188	-0.0134502	-0.303056	-0.408702	-0.621907	0.0316702	0.181534	-1.30758	-1.54239	0.142217	0.0925892
ABL1_10*NF1_26	ABL1_10	NF1_26	ABL1*NF1	ABL1	NF1	-0.686461	-0.445188	0.094139	-0.335413	-0.725647	-0.621907	0.0980991	-0.201839	-0.556512	-1.54239	0.378795	0.607081	-1.38046	-1.6069	0.317601	-0.0911609
ABL1_10*NF1_27	ABL1_10	NF1_27	ABL1*NF1	ABL1	NF1	-0.282809	-0.445188	0.00433496	0.158043	-0.172019	-0.621907	-0.0485345	0.498422					-1.4327	-1.6069	0.0413473	0.132853
ABL1_10*NF1_3	ABL1_10	NF1_3	ABL1*NF1	ABL1	NF1	0.064344	-0.445188	0.068877	0.440655	0.229353	-0.621907	0.0599418	0.791317	-1.09553	-1.54239	0.386727	0.0601274	-0.817944	-1.6069	0.465395	0.323561
ABL1_10*NF1_7	ABL1_10	NF1_7	ABL1*NF1	ABL1	NF1	-0.14639	-0.445188	0.113871	0.184926	-0.0447493	-0.621907	0.0701919	0.506965	-0.919908	-1.54239	0.933632	-0.311152	-0.737459	-1.6069	0.921572	-0.0521302
ABL1_10*NF1_9	ABL1_10	NF1_9	ABL1*NF1	ABL1	NF1	-0.270673	-0.445188	0.024593	0.149922	-0.752164	-0.621907	0.0799197	-0.210177					-1.32299	-1.6069	0.09883	0.185082
ABL1_10*NTC_1	ABL1_10	NTC_1	ABL1*NTC	ABL1	NTC	-0.362807	-0.445188	-0.0730817	0.155462	-0.675773	-0.621907	-0.0107458	-0.043121	-1.55584	-1.54239	-0.0397725	0.0263202	-1.28985	-1.6069	-0.00123084	0.318285
ABL1_10*NTC_10	ABL1_10	NTC_10	ABL1*NTC	ABL1	NTC	0.296225	-0.445188	0.0478317	0.693581	-0.218247	-0.621907	-0.0197684	0.423428	-1.15437	-1.54239	0.0306155	0.357399	-0.885213	-1.6069	0.0632979	0.658391
ABL1_10*NTC_11	ABL1_10	NTC_11	ABL1*NTC	ABL1	NTC	-0.204641	-0.445188	0.0468189	0.193728	-1.1313	-0.621907	0.00769159	-0.517089	-1.13341	-1.54239	0.0497827	0.359192	-1.2342	-1.6069	0.0830691	0.289629
ABL1_10*NTC_12	ABL1_10	NTC_12	ABL1*NTC	ABL1	NTC	-0.218046	-0.445188	0.0461929	0.180949	-0.699123	-0.621907	0.0766652	-0.153881	-2.50566	-1.54239	0.16214	-1.12541	-1.86566	-1.6069	0.12305	-0.381809
ABL1_10*NTC_13	ABL1_10	NTC_13	ABL1*NTC	ABL1	NTC	-0.58724	-0.445188	0.0286485	-0.170701	-0.706799	-0.621907	0.0386521	-0.123545	-1.5068	-1.54239	-0.0270256	0.06261	-1.17875	-1.6069	0.0760021	0.35215
ABL1_10*NTC_14	ABL1_10	NTC_14	ABL1*NTC	ABL1	NTC	-0.484412	-0.445188	-0.0266961	-0.012528	-0.465986	-0.621907	-0.031802	0.187723	-1.19576	-1.54239	-0.150207	0.49683	-1.32228	-1.6069	-0.146928	0.431553
ABL1_10*NTC_15	ABL1_10	NTC_15	ABL1*NTC	ABL1	NTC	-0.245987	-0.445188	0.00669498	0.192506	-0.851708	-0.621907	0.0313496	-0.261151	-0.109762	-1.54239	0.00285362	1.42977	0.0393219	-1.6069	0.00420613	1.64202
ABL1_10*NTC_17	ABL1_10	NTC_17	ABL1*NTC	ABL1	NTC	-0.34609	-0.445188	-0.0283578	0.127455	-0.30038	-0.621907	-0.0331925	0.354719	-1.71838	-1.54239	-0.0390421	-0.136946	-1.77679	-1.6069	-0.0120394	-0.15785
ABL1_10*NTC_18	ABL1_10	NTC_18	ABL1*NTC	ABL1	NTC	-0.52659	-0.445188	-0.012855	-0.0685473	-0.611004	-0.621907	0.0339402	-0.023038	-1.15864	-1.54239	-0.0202682	0.404021	-2.16365	-1.6069	-0.143526	-0.413223
ABL1_10*NTC_19	ABL1_10	NTC_19	ABL1*NTC	ABL1	NTC	-0.64664	-0.445188	0.0263055	-0.227758	-0.867641	-0.621907	0.00451731	-0.250252	-2.13021	-1.54239	-0.0229941	-0.564829	-2.02893	-1.6069	0.0346976	-0.456724
ABL1_10*NTC_2	ABL1_10	NTC_2	ABL1*NTC	ABL1	NTC	-0.574708	-0.445188	-0.023981	-0.10554	-0.121884	-0.621907	0.036969	0.463053	-2.17731	-1.54239	-0.0128535	-0.622069	-1.94879	-1.6069	0.0352663	-0.377157
ABL1_10*NTC_20	ABL1_10	NTC_20	ABL1*NTC	ABL1	NTC	-0.735276	-0.445188	0.0314032	-0.321492	-0.814794	-0.621907	0.0205662	-0.213454	-1.54176	-1.54239	-0.133833	0.134459	-1.48673	-1.6069	0.0262206	0.0939541
ABL1_10*NTC_21	ABL1_10	NTC_21	ABL1*NTC	ABL1	NTC	-0.159064	-0.445188	0.0632332	0.22289	-1.18314	-0.621907	-0.0176582	-0.543578	-1.39057	-1.54239	0.173911	-0.0220946	-0.551555	-1.6069	-0.0136632	1.06901
ABL1_10*NTC_22	ABL1_10	NTC_22	ABL1*NTC	ABL1	NTC	-0.67671	-0.445188	-0.0197238	-0.211799	-1.16484	-0.621907	0.028016	-0.570951	-1.19295	-1.54239	0.00854671	0.340894	-1.86489	-1.6069	0.00168532	-0.259677
ABL1_10*NTC_23	ABL1_10	NTC_23	ABL1*NTC	ABL1	NTC	-0.847257	-0.445188	0.011518	-0.413588	-0.363077	-0.621907	-0.00430345	0.263133	-1.58109	-1.54239	-0.017761	-0.0209415	-2.26799	-1.6069	-0.0531251	-0.60796
ABL1_10*NTC_25	ABL1_10	NTC_25	ABL1*NTC	ABL1	NTC	-0.496333	-0.445188	-0.0711336	0.0199885	-0.735191	-0.621907	0.0757424	-0.189026	-1.08551	-1.54239	-0.00819867	0.465075	-2.91763	-1.6069	0.0503921	-1.36113
ABL1_10*NTC_26	ABL1_10	NTC_26	ABL1*NTC	ABL1	NTC	-0.0993416	-0.445188	-0.0265514	0.372397	-0.571853	-0.621907	0.00176445	0.0482891	-1.57527	-1.54239	-0.0572089	0.0243289	-2.36269	-1.6069	0.0171665	-0.772956
ABL1_10*NTC_27	ABL1_10	NTC_27	ABL1*NTC	ABL1	NTC	-0.116509	-0.445188	0.0504723	0.278206	-0.530857	-0.621907	-0.0045582	0.0956075	-1.92752	-1.54239	0.122335	-0.507472	-1.35011	-1.6069	0.0390041	0.217786
ABL1_10*NTC_28	ABL1_10	NTC_28	ABL1*NTC	ABL1	NTC	-0.182814	-0.445188	0.0263441	0.236029	-0.930184	-0.621907	0.00327646	-0.311554	-1.32121	-1.54239	0.0107942	0.210381	-1.54955	-1.6069	-0.0559564	0.113306
ABL1_10*NTC_29	ABL1_10	NTC_29	ABL1*NTC	ABL1	NTC	-0.855635	-0.445188	-0.0127963	-0.397651	-0.837894	-0.621907	-0.0150496	-0.200937	-1.555	-1.54239	0.131265	-0.143874	-1.6371	-1.6069	0.0304254	-0.060622
ABL1_10*NTC_3	ABL1_10	NTC_3	ABL1*NTC	ABL1	NTC	-1.07318	-0.445188	-0.019588	-0.608407	-0.542795	-0.621907	-0.0155132	0.0946244	-1.84976	-1.54239	0.0295711	-0.336943	-2.10339	-1.6069	0.00573081	-0.502223
ABL1_10*NTC_30	ABL1_10	NTC_30	ABL1*NTC	ABL1	NTC	-0.251572	-0.445188	0.0279979	0.165617	0.338458	-0.621907	0.0669846	0.89338	-1.21108	-1.54239	0.0764292	0.254882	-0.887092	-1.6069	-0.011038	0.730847
ABL1_10*NTC_4	ABL1_10	NTC_4	ABL1*NTC	ABL1	NTC	-0.802624	-0.445188	0.0166193	-0.374055	-0.801714	-0.621907	-0.0863191	-0.093488	-1.74368	-1.54239	-0.0427768	-0.158517	-1.99213	-1.6069	0.0473786	-0.432605
ABL1_10*NTC_5	ABL1_10	NTC_5	ABL1*NTC	ABL1	NTC	-0.417524	-0.445188	0.0174772	0.0101862	-0.540847	-0.621907	-0.00383506	0.0848945	-1.81539	-1.54239	-0.0915294	-0.181473	-1.62164	-1.6069	-0.114064	0.0993278
ABL1_10*NTC_6	ABL1_10	NTC_6	ABL1*NTC	ABL1	NTC	-0.609124	-0.445188	-0.0211264	-0.142811	-0.0894837	-0.621907	-0.0269566	0.55938	-1.50892	-1.54239	-0.0299171	0.0633821	-1.12729	-1.6069	-0.080035	0.559649
ABL1_10*NTC_7	ABL1_10	NTC_7	ABL1*NTC	ABL1	NTC	-0.113197	-0.445188	-0.0808769	0.412867	-0.742997	-0.621907	-0.101987	-0.0191029	-1.92967	-1.54239	-0.0235921	-0.363687	-2.07554	-1.6069	-0.0161006	-0.452542
ABL1_10*NTC_8	ABL1_10	NTC_8	ABL1*NTC	ABL1	NTC	-0.843984	-0.445188	0.0294925	-0.428289	-0.55247	-0.621907	-0.0403624	0.109799	-1.75652	-1.54239	-0.00594142	-0.208187	-1.84824	-1.6069	0.0449283	-0.286265
ABL1_10*NTC_9	ABL1_10	NTC_9	ABL1*NTC	ABL1	NTC	-0.284168	-0.445188	0.0287171	0.132302	-0.699852	-0.621907	0.0256335	-0.103579	-1.85481	-1.54239	0.0124943	-0.324919	-1.69488	-1.6069	0.0847042	-0.172685
ABL1_10*PTPN1_1	ABL1_10	PTPN1_1	ABL1*PTPN1	ABL1	PTPN1	-0.718529	-0.445188	-0.0134863	-0.259855	-0.91893	-0.621907	0.0139819	-0.311006	-1.6757	-1.54239	0.0222114	-0.155521
ABL1_10*PTPN1_11	ABL1_10	PTPN1_11	ABL1*PTPN1	ABL1	PTPN1	-0.282739	-0.445188	0.0550545	0.107394	-0.313324	-0.621907	0.0166869	0.291896
ABL1_10*PTPN1_12	ABL1_10	PTPN1_12	ABL1*PTPN1	ABL1	PTPN1	-0.403592	-0.445188	0.147946	-0.10635	-0.51114	-0.621907	0.205462	-0.0946953	-0.619558	-1.54239	1.39101	-0.468185	-0.912992	-1.6069	1.48916	-0.79525
ABL1_10*PTPN1_13	ABL1_10	PTPN1_13	ABL1*PTPN1	ABL1	PTPN1	-0.740751	-0.445188	-0.0173441	-0.27822	-0.263677	-0.621907	0.00263736	0.355592	0.402137	-1.54239	1.83386	0.110664	-0.698652	-1.6069	1.84203	-0.933783
ABL1_10*PTPN1_14	ABL1_10	PTPN1_14	ABL1*PTPN1	ABL1	PTPN1	-0.611928	-0.445188	-0.0432976	-0.123442	-0.519983	-0.621907	-0.0496662	0.15159
ABL1_10*PTPN1_15	ABL1_10	PTPN1_15	ABL1*PTPN1	ABL1	PTPN1	-0.159641	-0.445188	0.166651	0.118896	-0.171647	-0.621907	0.228059	0.222201	-0.384094	-1.54239	1.36549	-0.207195	-0.243667	-1.6069	1.41147	-0.0482365
ABL1_10*PTPN1_18	ABL1_10	PTPN1_18	ABL1*PTPN1	ABL1	PTPN1	-0.429418	-0.445188	0.141607	-0.125838	-0.0190943	-0.621907	0.135981	0.466831	-0.885486	-1.54239	0.9698	-0.312899	-0.269306	-1.6069	1.02239	0.315206
ABL1_10*PTPN1_19	ABL1_10	PTPN1_19	ABL1*PTPN1	ABL1	PTPN1	0.242947	-0.445188	0.146285	0.54185	0.482379	-0.621907	0.146494	0.957792	-0.601341	-1.54239	0.94761	-0.00656302	-0.29905	-1.6069	1.07443	0.233425
ABL1_10*PTPN1_2	ABL1_10	PTPN1_2	ABL1*PTPN1	ABL1	PTPN1	-0.762259	-0.445188	0.196239	-0.51331	0.437334	-0.621907	0.226837	0.832404	-0.816889	-1.54239	1.05764	-0.332138	-1.48883	-1.6069	0.997914	-0.879847
ABL1_10*PTPN1_20	ABL1_10	PTPN1_20	ABL1*PTPN1	ABL1	PTPN1	-0.422676	-0.445188	0.0408276	-0.0183157	-0.697716	-0.621907	0.0212188	-0.0970282
ABL1_10*PTPN1_21	ABL1_10	PTPN1_21	ABL1*PTPN1	ABL1	PTPN1	-0.189397	-0.445188	0.126771	0.129019	-0.189087	-0.621907	0.11614	0.31668	-0.994042	-1.54239	0.540866	0.00747991	-1.19748	-1.6069	0.629175	-0.219758
ABL1_10*PTPN1_22	ABL1_10	PTPN1_22	ABL1*PTPN1	ABL1	PTPN1	-0.163442	-0.445188	0.122008	0.159738	-0.357172	-0.621907	0.136989	0.127745	-0.17915	-1.54239	1.23855	0.124685	-1.14575	-1.6069	1.21397	-0.752821
ABL1_10*PTPN1_23	ABL1_10	PTPN1_23	ABL1*PTPN1	ABL1	PTPN1	-0.254353	-0.445188	0.0516994	0.139135	-0.283529	-0.621907	0.119981	0.218396	-1.91882	-1.54239	0.331772	-0.708204
ABL1_10*PTPN1_24	ABL1_10	PTPN1_24	ABL1*PTPN1	ABL1	PTPN1	-0.337173	-0.445188	0.0368702	0.0711444	-0.509644	-0.621907	0.0288855	0.0833775	-1.45515	-1.54239	0.106049	-0.018813
ABL1_10*PTPN1_25	ABL1_10	PTPN1_25	ABL1*PTPN1	ABL1	PTPN1	-0.68225	-0.445188	0.178784	-0.415847	-0.698943	-0.621907	0.206587	-0.283624	-0.990641	-1.54239	1.2518	-0.700051	-0.634017	-1.6069	1.29389	-0.321007
ABL1_10*PTPN1_26	ABL1_10	PTPN1_26	ABL1*PTPN1	ABL1	PTPN1	0.216973	-0.445188	0.127966	0.534195	-0.33356	-0.621907	0.18125	0.107097	-0.112145	-1.54239	2.05971	-0.629468	-0.646587	-1.6069	1.98041	-1.02009
ABL1_10*PTPN1_27	ABL1_10	PTPN1_27	ABL1*PTPN1	ABL1	PTPN1	0.0296452	-0.445188	0.133632	0.341201	-0.0676656	-0.621907	0.061508	0.492733					-1.8181	-1.6069	0.194096	-0.405294
ABL1_10*PTPN1_5	ABL1_10	PTPN1_5	ABL1*PTPN1	ABL1	PTPN1	0.373921	-0.445188	-0.0583519	0.877461	-0.294488	-0.621907	0.11137	0.216049
ABL1_10*PTPN1_7	ABL1_10	PTPN1_7	ABL1*PTPN1	ABL1	PTPN1	-0.918479	-0.445188	0.140552	-0.613843	0.0465544	-0.621907	0.126075	0.542386	-1.45931	-1.54239	0.411412	-0.328338	-1.43759	-1.6069	0.31803	-0.14872
ABL1_10*PTPN1_9	ABL1_10	PTPN1_9	ABL1*PTPN1	ABL1	PTPN1	-0.240678	-0.445188	0.0362029	0.168307	-0.400734	-0.621907	0.0473186	0.173854	0.0888318	-1.54239	1.80819	-0.17697	-0.296134	-1.6069	1.71925	-0.408486
ABL1_10*SOS1_11	ABL1_10	SOS1_11	ABL1*SOS1	ABL1	SOS1	-1.70278	-0.445188	-0.868437	-0.389159	-0.434682	-0.621907	-0.939805	1.12703	-2.83476	-1.54239	-2.08684	0.794471	-1.95416	-1.6069	-2.15642	1.80916
ABL1_10*SOS1_12	ABL1_10	SOS1_12	ABL1*SOS1	ABL1	SOS1	-0.555196	-0.445188	-0.00458399	-0.105424	-0.463251	-0.621907	-0.0329552	0.191611	-2.20728	-1.54239	-0.367234	-0.297657	-1.95908	-1.6069	-0.42182	0.0696434
ABL1_10*SOS1_13	ABL1_10	SOS1_13	ABL1*SOS1	ABL1	SOS1	-0.67738	-0.445188	-0.0271965	-0.204996	-0.444683	-0.621907	0.0281376	0.149086					-1.50421	-1.6069	-0.102838	0.205527
ABL1_10*SOS1_14	ABL1_10	SOS1_14	ABL1*SOS1	ABL1	SOS1	-0.301219	-0.445188	-0.181068	0.325036	-0.828647	-0.621907	-0.160601	-0.0461396	-2.00633	-1.54239	-0.545037	0.0810966	-1.66188	-1.6069	-0.588397	0.533419
ABL1_10*SOS1_15	ABL1_10	SOS1_15	ABL1*SOS1	ABL1	SOS1	-0.728779	-0.445188	-0.0843937	-0.199198	-0.631627	-0.621907	-0.199242	0.189522	-1.98231	-1.54239	-0.600559	0.160635	-2.5067	-1.6069	-0.627584	-0.272216
ABL1_10*SOS1_17	ABL1_10	SOS1_17	ABL1*SOS1	ABL1	SOS1	-0.582489	-0.445188	-0.36162	0.224319	-1.31439	-0.621907	-0.483838	-0.208642	-2.07703	-1.54239	-1.43656	0.901917	-3.70833	-1.6069	-1.29221	-0.809223
ABL1_10*SOS1_18	ABL1_10	SOS1_18	ABL1*SOS1	ABL1	SOS1	-1.18402	-0.445188	-0.117247	-0.621588	-0.3102	-0.621907	-0.15148	0.463187
ABL1_10*SOS1_19	ABL1_10	SOS1_19	ABL1*SOS1	ABL1	SOS1	0.70223	-0.445188	-0.0473363	1.19475	-0.66857	-0.621907	0.0034881	-0.0501511
ABL1_10*SOS1_2	ABL1_10	SOS1_2	ABL1*SOS1	ABL1	SOS1	-0.614095	-0.445188	-0.556063	0.387155	-2.04417	-0.621907	-0.599854	-0.822406	-2.25159	-1.54239	-1.47491	0.765702	-2.87623	-1.6069	-1.58545	0.31612
ABL1_10*SOS1_21	ABL1_10	SOS1_21	ABL1*SOS1	ABL1	SOS1	-0.220713	-0.445188	-0.093469	0.317943	-1.034	-0.621907	-0.0445756	-0.367517
ABL1_10*SOS1_23	ABL1_10	SOS1_23	ABL1*SOS1	ABL1	SOS1	-1.56477	-0.445188	-0.724455	-0.395131	-1.54962	-0.621907	-0.877181	-0.0505295	-3.89221	-1.54239	-2.1003	-0.249521	-3.49376	-1.6069	-2.18604	0.299177
ABL1_10*SOS1_26	ABL1_10	SOS1_26	ABL1*SOS1	ABL1	SOS1	-0.767367	-0.445188	-0.718921	0.396741	-1.65191	-0.621907	-0.850411	-0.179594	-2.46702	-1.54239	-1.87163	0.946996	-2.79793	-1.6069	-2.00642	0.815391
ABL1_10*SOS1_27	ABL1_10	SOS1_27	ABL1*SOS1	ABL1	SOS1	-1.45124	-0.445188	-0.00126581	-1.00479	-0.808747	-0.621907	-0.0390916	-0.147749
ABL1_10*SOS1_3	ABL1_10	SOS1_3	ABL1*SOS1	ABL1	SOS1	-0.560179	-0.445188	-0.0337309	-0.0812607	-0.384558	-0.621907	-0.0684659	0.305814
ABL1_10*SOS1_6	ABL1_10	SOS1_6	ABL1*SOS1	ABL1	SOS1	-0.745988	-0.445188	0.0393522	-0.340153	-0.530116	-0.621907	-0.0246528	0.116443
ABL1_10*SOS1_9	ABL1_10	SOS1_9	ABL1*SOS1	ABL1	SOS1	-1.26925	-0.445188	-0.225667	-0.598392	-1.68564	-0.621907	-0.148716	-0.91502	-2.5552	-1.54239	-0.600253	-0.412562	-2.49463	-1.6069	-0.61088	-0.276847
ABL1_10*SPRED2_1	ABL1_10	SPRED2_1	ABL1*SPRED2	ABL1	SPRED2	-1.28824	-0.445188	-0.00752258	-0.835529	-0.328259	-0.621907	0.0525921	0.241055	-1.9389	-1.54239	-0.0424533	-0.354059	-2.26764	-1.6069	0.025235	-0.685975
ABL1_10*SPRED2_10	ABL1_10	SPRED2_10	ABL1*SPRED2	ABL1	SPRED2	0.0725774	-0.445188	0.0794028	0.438362	-0.35794	-0.621907	0.124117	0.139849	-1.22932	-1.54239	0.530064	-0.216996	-0.595162	-1.6069	0.500447	0.511292
ABL1_10*SPRED2_11	ABL1_10	SPRED2_11	ABL1*SPRED2	ABL1	SPRED2	0.0851375	-0.445188	0.0797502	0.450575	0.180223	-0.621907	0.100786	0.701343	-1.51177	-1.54239	0.425706	-0.395085	-1.33571	-1.6069	0.306778	-0.0355921
ABL1_10*SPRED2_13	ABL1_10	SPRED2_13	ABL1*SPRED2	ABL1	SPRED2	-0.778819	-0.445188	0.147036	-0.480668	0.0726726	-0.621907	0.0608669	0.633712	-1.8165	-1.54239	0.214929	-0.489045	0.188334	-1.6069	0.264446	1.53079
ABL1_10*SPRED2_14	ABL1_10	SPRED2_14	ABL1*SPRED2	ABL1	SPRED2	-0.985223	-0.445188	0.022913	-0.562949	-0.587838	-0.621907	0.0573928	-0.0233246	-2.19436	-1.54239	0.0741334	-0.726109	-1.41294	-1.6069	0.0809871	0.112971
ABL1_10*SPRED2_15	ABL1_10	SPRED2_15	ABL1*SPRED2	ABL1	SPRED2	-0.247187	-0.445188	0.0266747	0.171326	-0.449369	-0.621907	0.0369147	0.135623	-1.77321	-1.54239	0.0947173	-0.325537	-1.74602	-1.6069	0.0161137	-0.155232
ABL1_10*SPRED2_16	ABL1_10	SPRED2_16	ABL1*SPRED2	ABL1	SPRED2	-0.267381	-0.445188	0.0195633	0.158244	-0.613828	-0.621907	0.0526092	-0.0445306	-0.904367	-1.54239	0.0637808	0.57424	-2.20831	-1.6069	0.0775075	-0.678915
ABL1_10*SPRED2_17	ABL1_10	SPRED2_17	ABL1*SPRED2	ABL1	SPRED2	-0.666718	-0.445188	0.0504657	-0.271996	-0.552666	-0.621907	0.0171049	0.052136	-1.98598	-1.54239	0.177346	-0.620934	-1.88521	-1.6069	0.033637	-0.311949
ABL1_10*SPRED2_19	ABL1_10	SPRED2_19	ABL1*SPRED2	ABL1	SPRED2	-0.640723	-0.445188	-0.0140847	-0.18145	-0.515513	-0.621907	0.00962923	0.0967647	-1.25391	-1.54239	0.0548818	0.233597	-1.14825	-1.6069	-0.0163926	0.475047
ABL1_10*SPRED2_2	ABL1_10	SPRED2_2	ABL1*SPRED2	ABL1	SPRED2	0.0733872	-0.445188	0.0492288	0.469346	-0.275924	-0.621907	0.0705856	0.275397	-1.60138	-1.54239	0.206041	-0.265038	-1.48876	-1.6069	0.219618	-0.101476
ABL1_10*SPRED2_20	ABL1_10	SPRED2_20	ABL1*SPRED2	ABL1	SPRED2	0.113107	-0.445188	0.0552235	0.503072	0.185101	-0.621907	0.108557	0.69845	-1.21497	-1.54239	0.348739	-0.0213243	-1.05131	-1.6069	0.29491	0.260685
ABL1_10*SPRED2_21	ABL1_10	SPRED2_21	ABL1*SPRED2	ABL1	SPRED2	-0.498551	-0.445188	0.0264046	-0.0797676	-0.548624	-0.621907	0.0268264	0.0464557	-1.73006	-1.54239	0.112498	-0.300168	-1.476	-1.6069	0.0871599	0.0437369
ABL1_10*SPRED2_22	ABL1_10	SPRED2_22	ABL1*SPRED2	ABL1	SPRED2	-0.171304	-0.445188	0.0229888	0.250895	-0.0865389	-0.621907	0.0717519	0.463616	-1.6381	-1.54239	0.296121	-0.391834	-1.52285	-1.6069	0.1858	-0.101752
ABL1_10*SPRED2_23	ABL1_10	SPRED2_23	ABL1*SPRED2	ABL1	SPRED2	-0.0934917	-0.445188	0.00267165	0.349024	-0.920108	-0.621907	0.0543848	-0.352587	-1.40264	-1.54239	-0.0711883	0.210932	-1.18752	-1.6069	0.000948532	0.418429
ABL1_10*SPRED2_25	ABL1_10	SPRED2_25	ABL1*SPRED2	ABL1	SPRED2	-0.393213	-0.445188	0.00331067	0.0486642	-0.084325	-0.621907	-0.013866	0.551448	-1.56893	-1.54239	0.194625	-0.221169	-2.31226	-1.6069	0.224701	-0.930063
ABL1_10*SPRED2_26	ABL1_10	SPRED2_26	ABL1*SPRED2	ABL1	SPRED2	-0.944285	-0.445188	0.00512386	-0.504221	-0.777628	-0.621907	-0.0219931	-0.133728	-1.71567	-1.54239	0.038503	-0.211782	-1.76612	-1.6069	0.0276572	-0.18688
ABL1_10*SPRED2_3	ABL1_10	SPRED2_3	ABL1*SPRED2	ABL1	SPRED2	-0.154263	-0.445188	0.119459	0.171466	0.249817	-0.621907	0.0918296	0.779894	-1.75314	-1.54239	0.264184	-0.474938	-1.78354	-1.6069	0.127002	-0.303642
ABL1_10*SPRED2_4	ABL1_10	SPRED2_4	ABL1*SPRED2	ABL1	SPRED2	0.139364	-0.445188	0.0439812	0.540571	-0.740785	-0.621907	0.0999154	-0.218794	-1.4972	-1.54239	0.136011	-0.0908198	-0.845226	-1.6069	0.119359	0.642317
ABL1_10*SPRED2_7	ABL1_10	SPRED2_7	ABL1*SPRED2	ABL1	SPRED2	0.162174	-0.445188	-0.0327611	0.640123	-0.605864	-0.621907	-0.0474467	0.0634888	-1.57748	-1.54239	-0.0658321	0.0307397	-2.01336	-1.6069	-0.124578	-0.28188
ABL1_10*SPRED2_8	ABL1_10	SPRED2_8	ABL1*SPRED2	ABL1	SPRED2	-0.25831	-0.445188	0.0413363	0.145541	-0.272854	-0.621907	0.0252281	0.323824	-1.07174	-1.54239	0.100163	0.370485	-1.7651	-1.6069	0.0794757	-0.237679
ABL1_10*SPRED2_9	ABL1_10	SPRED2_9	ABL1*SPRED2	ABL1	SPRED2	-0.946206	-0.445188	-0.0240946	-0.476924	-0.901511	-0.621907	-0.025706	-0.253899	-2.4966	-1.54239	0.166337	-1.12055	-1.69401	-1.6069	0.146565	-0.233672
ABL1_11*ABL1_1	ABL1_11	ABL1_1	ABL1*ABL1	ABL1	ABL1	-1.27593	-0.403857	-0.324648	-0.547422	-0.661697	-0.430243	-0.282847	0.0513927	-2.83656	-1.44111	-1.16091	-0.234534	-2.78604	-1.42869	-1.17562	-0.181719
ABL1_11*ABL1_10	ABL1_11	ABL1_10	ABL1*ABL1	ABL1	ABL1	-2.08867	-0.403857	-0.5211	-1.16372	-0.890361	-0.430243	-0.515129	0.055011	-2.78967	-1.44111	-1.59536	0.246804	-3.31406	-1.42869	-1.62922	-0.256141
ABL1_11*ABL1_11	ABL1_11	ABL1_11	ABL1*ABL1	ABL1	ABL1	-0.365328	-0.403857	-0.405756	0.444284	-0.134428	-0.430243	-0.318713	0.614527	-0.784901	-1.44111	-1.03106	1.68727	-1.08511	-1.42869	-1.20708	1.55066
ABL1_11*ABL1_13	ABL1_11	ABL1_13	ABL1*ABL1	ABL1	ABL1	-0.36363	-0.403857	-0.0396501	0.0798765
ABL1_11*ABL1_14	ABL1_11	ABL1_14	ABL1*ABL1	ABL1	ABL1	-0.607364	-0.403857	-0.0659039	-0.137604	-0.35944	-0.430243	-0.0891109	0.159914					-1.61773	-1.42869	-0.391996	0.202958
ABL1_11*ABL1_15	ABL1_11	ABL1_15	ABL1*ABL1	ABL1	ABL1	-0.382047	-0.403857	0.00356624	0.0182431	-0.825523	-0.430243	0.0155148	-0.410795
ABL1_11*ABL1_16	ABL1_11	ABL1_16	ABL1*ABL1	ABL1	ABL1	-0.301052	-0.403857	-0.0626311	0.165436	-0.217467	-0.430243	-0.09288	0.305656					-1.71211	-1.42869	-0.560523	0.277109
ABL1_11*ABL1_17	ABL1_11	ABL1_17	ABL1*ABL1	ABL1	ABL1	-0.410774	-0.403857	-0.0397938	0.0328766	-0.488873	-0.430243	-0.0498691	-0.00876087
ABL1_11*ABL1_18	ABL1_11	ABL1_18	ABL1*ABL1	ABL1	ABL1	-0.619312	-0.403857	-0.0936051	-0.12185	-0.427949	-0.430243	-0.033206	0.0354996
ABL1_11*ABL1_19	ABL1_11	ABL1_19	ABL1*ABL1	ABL1	ABL1					-0.834434	-0.430243	0.00797419	-0.412165
ABL1_11*ABL1_2	ABL1_11	ABL1_2	ABL1*ABL1	ABL1	ABL1	-0.341367	-0.403857	-0.0751756	0.137665	-0.386204	-0.430243	-0.0693454	0.113384	-1.29654	-1.44111	-0.31729	0.461862	-1.71875	-1.42869	-0.445951	0.155893
ABL1_11*ABL1_20	ABL1_11	ABL1_20	ABL1*ABL1	ABL1	ABL1	-0.716635	-0.403857	-0.257876	-0.0549021	-0.956051	-0.430243	-0.289281	-0.236527	-1.94814	-1.44111	-0.950383	0.443356	-2.19659	-1.42869	-1.02778	0.259882
ABL1_11*ABL1_21	ABL1_11	ABL1_21	ABL1*ABL1	ABL1	ABL1	-1.075	-0.403857	-0.343974	-0.327169	-1.02702	-0.430243	-0.387556	-0.209224	-2.7125	-1.44111	-1.06171	-0.209679	-2.06252	-1.42869	-0.907278	0.273455
ABL1_11*ABL1_23	ABL1_11	ABL1_23	ABL1*ABL1	ABL1	ABL1	-1.03912	-0.403857	-0.0932809	-0.541981	-1.28559	-0.430243	-0.177187	-0.67816	-1.56013	-1.44111	-0.734111	0.615093	-2.2645	-1.42869	-0.464069	-0.371737
ABL1_11*ABL1_24	ABL1_11	ABL1_24	ABL1*ABL1	ABL1	ABL1	-0.795579	-0.403857	-0.0601728	-0.33155	-0.395687	-0.430243	-0.117876	0.152432	-1.31543	-1.44111	-0.488645	0.614328	-2.02096	-1.42869	-0.438578	-0.153688
ABL1_11*ABL1_25	ABL1_11	ABL1_25	ABL1*ABL1	ABL1	ABL1	-0.500998	-0.403857	-0.0991447	0.0020035	-0.521465	-0.430243	-0.109495	0.0182726	-1.5805	-1.44111	-0.42165	0.282263	-1.42999	-1.42869	-0.405091	0.403799
ABL1_11*ABL1_26	ABL1_11	ABL1_26	ABL1*ABL1	ABL1	ABL1	-0.449185	-0.403857	-0.150666	0.105338	-0.617546	-0.430243	-0.168371	-0.0189315	1.37779	-1.44111	-0.727309	3.54621	-1.60624	-1.42869	-0.772145	0.594602
ABL1_11*ABL1_27	ABL1_11	ABL1_27	ABL1*ABL1	ABL1	ABL1	-0.628985	-0.403857	-0.15873	-0.0663989	-0.569648	-0.430243	-0.116896	-0.0225094	-2.05773	-1.44111	-0.531967	-0.0846429	-1.76126	-1.42869	-0.489361	0.156797
ABL1_11*ABL1_3	ABL1_11	ABL1_3	ABL1*ABL1	ABL1	ABL1	-0.72481	-0.403857	-0.176068	-0.144886	-0.811373	-0.430243	-0.192881	-0.188248	-2.22465	-1.44111	-0.797241	0.0137098	-2.09166	-1.42869	-0.819435	0.156465
ABL1_11*ABL1_4	ABL1_11	ABL1_4	ABL1*ABL1	ABL1	ABL1	-0.595635	-0.403857	0.00390363	-0.195682	-0.520178	-0.430243	-0.0765985	-0.0133364	-1.63766	-1.44111	-0.377162	0.180613	-1.70262	-1.42869	-0.43548	0.161553
ABL1_11*ABL1_5	ABL1_11	ABL1_5	ABL1*ABL1	ABL1	ABL1	-2.05139	-0.403857	-1.24676	-0.400777	-2.63129	-0.430243	-1.35279	-0.848251	-4.35329	-1.44111	-2.50584	-0.406339	-2.95485	-1.42869	-2.62804	1.10188
ABL1_11*ABL1_7	ABL1_11	ABL1_7	ABL1*ABL1	ABL1	ABL1	-1.71595	-0.403857	-0.428949	-0.883142	-0.744327	-0.430243	-0.533471	0.219387	-3.33602	-1.44111	-1.4569	-0.438003	-2.15997	-1.42869	-1.53877	0.807496
ABL1_11*ABL1_8	ABL1_11	ABL1_8	ABL1*ABL1	ABL1	ABL1	-0.878498	-0.403857	-0.146142	-0.3285	-0.832789	-0.430243	-0.177201	-0.225345					-1.7528	-1.42869	-0.320353	-0.0037577
ABL1_11*ABL1_9	ABL1_11	ABL1_9	ABL1*ABL1	ABL1	ABL1	-0.883222	-0.403857	-0.281471	-0.197894	-0.786466	-0.430243	-0.278126	-0.0780967	-2.52515	-1.44111	-1.06161	-0.0224176	-1.71647	-1.42869	-0.859073	0.571301
ABL1_11*GAB2_10	ABL1_11	GAB2_10	ABL1*GAB2	ABL1	GAB2	-0.453045	-0.403857	-0.176352	0.127164	-0.476352	-0.430243	-0.0541012	0.0079923	-1.61596	-1.44111	-0.29884	0.12399	-1.89363	-1.42869	-0.204022	-0.260916
ABL1_11*GAB2_11	ABL1_11	GAB2_11	ABL1*GAB2	ABL1	GAB2	-0.673637	-0.403857	-0.0455475	-0.224233	-0.423346	-0.430243	-0.0703192	0.0772156	-1.0493	-1.44111	-0.0898716	0.481685	-1.54644	-1.42869	-0.0554473	-0.0622988
ABL1_11*GAB2_12	ABL1_11	GAB2_12	ABL1*GAB2	ABL1	GAB2	-1.58685	-0.403857	-0.483669	-0.69932	-1.02298	-0.430243	-0.492094	-0.100642	-1.79759	-1.44111	-0.637457	0.280977	-1.86006	-1.42869	-0.59643	0.165068
ABL1_11*GAB2_13	ABL1_11	GAB2_13	ABL1*GAB2	ABL1	GAB2	-0.92423	-0.403857	-0.359378	-0.160996	-0.96075	-0.430243	-0.354752	-0.175756	-1.47504	-1.44111	-0.324456	0.290531	-1.88395	-1.42869	-0.51806	0.0628026
ABL1_11*GAB2_14	ABL1_11	GAB2_14	ABL1*GAB2	ABL1	GAB2	-0.471731	-0.403857	-0.00731826	-0.0605564	-0.281896	-0.430243	-0.143642	0.291989	-1.53702	-1.44111	-0.10704	0.011133	-0.904113	-1.42869	-0.18493	0.709511
ABL1_11*GAB2_15	ABL1_11	GAB2_15	ABL1*GAB2	ABL1	GAB2	-0.845841	-0.403857	-0.567359	0.125375	-1.22982	-0.430243	-0.589286	-0.210286	-1.99246	-1.44111	-0.803926	0.252582	-2.03119	-1.42869	-0.812927	0.210434
ABL1_11*GAB2_16	ABL1_11	GAB2_16	ABL1*GAB2	ABL1	GAB2					-0.666625	-0.430243	-0.0736273	-0.162755	-1.31952	-1.44111	-0.0378528	0.159451	-1.6714	-1.42869	-0.0616461	-0.181057
ABL1_11*GAB2_17	ABL1_11	GAB2_17	ABL1*GAB2	ABL1	GAB2	-0.577164	-0.403857	-0.177014	0.00370703	-0.337875	-0.430243	-0.132908	0.225275	-1.94152	-1.44111	-0.260931	-0.239478	-1.54126	-1.42869	-0.151811	0.0392473
ABL1_11*GAB2_18	ABL1_11	GAB2_18	ABL1*GAB2	ABL1	GAB2	-0.497787	-0.403857	-0.382228	0.288297	-0.815634	-0.430243	-0.468747	0.0833561	-1.54224	-1.44111	-0.599267	0.498137	-1.97443	-1.42869	-0.566843	0.0211115
ABL1_11*GAB2_19	ABL1_11	GAB2_19	ABL1*GAB2	ABL1	GAB2	-0.641107	-0.403857	-0.12561	-0.111641	-0.690423	-0.430243	-0.175364	-0.0848166	-1.57028	-1.44111	-0.308959	0.179797	-1.52798	-1.42869	-0.155662	0.0563781
ABL1_11*GAB2_2	ABL1_11	GAB2_2	ABL1*GAB2	ABL1	GAB2	-0.688886	-0.403857	-0.146408	-0.138621	-0.777405	-0.430243	-0.0834646	-0.263697	-1.10229	-1.44111	-0.363178	0.702002	-1.98764	-1.42869	-0.265294	-0.293652
ABL1_11*GAB2_20	ABL1_11	GAB2_20	ABL1*GAB2	ABL1	GAB2	-0.591124	-0.403857	-0.180993	-0.00627435	-0.200597	-0.430243	-0.32117	0.550817	-1.79671	-1.44111	-0.444043	0.08845	-0.356525	-1.42869	-0.433499	1.50567
ABL1_11*GAB2_21	ABL1_11	GAB2_21	ABL1*GAB2	ABL1	GAB2	-0.761649	-0.403857	-0.503547	0.145755	-0.31945	-0.430243	-0.56958	0.680373	-2.20372	-1.44111	-0.649034	-0.113574	-2.52383	-1.42869	-0.704677	-0.390454
ABL1_11*GAB2_22	ABL1_11	GAB2_22	ABL1*GAB2	ABL1	GAB2	-0.374505	-0.403857	-0.0438665	0.0732178	-0.464108	-0.430243	-0.0422518	0.00838704	-1.47859	-1.44111	-0.116386	0.078913	-1.61705	-1.42869	-0.167759	-0.0205944
ABL1_11*GAB2_23	ABL1_11	GAB2_23	ABL1*GAB2	ABL1	GAB2	-0.743224	-0.403857	-0.10648	-0.232887	-1.02645	-0.430243	-0.0735066	-0.522704	-0.892437	-1.44111	-0.164232	0.71291	-0.915166	-1.42869	-0.25711	0.770638
ABL1_11*GAB2_24	ABL1_11	GAB2_24	ABL1*GAB2	ABL1	GAB2	0.48494	-0.403857	0.00261578	0.886181	-0.375788	-0.430243	-0.00744404	0.0618991	-0.973801	-1.44111	-0.121852	0.589166	-1.1244	-1.42869	-0.116739	0.421033
ABL1_11*GAB2_25	ABL1_11	GAB2_25	ABL1*GAB2	ABL1	GAB2	-0.658625	-0.403857	-0.136472	-0.118296	-0.276655	-0.430243	0.00564727	0.147941	-1.30749	-1.44111	0.0527347	0.0808856	-2.21117	-1.42869	0.250629	-1.03311
ABL1_11*GAB2_26	ABL1_11	GAB2_26	ABL1*GAB2	ABL1	GAB2	-0.105239	-0.403857	-0.0673476	0.365966	-0.037577	-0.430243	-0.127959	0.520625	-1.05422	-1.44111	-0.143678	0.53057	-1.66888	-1.42869	-0.173816	-0.0663727
ABL1_11*GAB2_27	ABL1_11	GAB2_27	ABL1*GAB2	ABL1	GAB2	-0.795305	-0.403857	-0.0490898	-0.342358	-0.494472	-0.430243	-0.0836027	0.019374	-1.48548	-1.44111	-0.0228646	-0.0215022	-1.83	-1.42869	-0.180931	-0.220377
ABL1_11*GAB2_3	ABL1_11	GAB2_3	ABL1*GAB2	ABL1	GAB2	-0.586278	-0.403857	-0.449713	0.267291	-0.723551	-0.430243	-0.515583	0.222275	-1.94755	-1.44111	-0.746504	0.240065	-1.61738	-1.42869	-0.666561	0.477876
ABL1_11*GAB2_4	ABL1_11	GAB2_4	ABL1*GAB2	ABL1	GAB2	-0.336168	-0.403857	0.00198051	0.0657078	-0.552892	-0.430243	0.0264494	-0.149099
ABL1_11*GAB2_5	ABL1_11	GAB2_5	ABL1*GAB2	ABL1	GAB2	-0.0886747	-0.403857	-0.106624	0.421806	-0.2968	-0.430243	-0.160782	0.294225	-1.58322	-1.44111	-0.278636	0.136535	-1.53402	-1.42869	-0.344826	0.239499
ABL1_11*GAB2_6	ABL1_11	GAB2_6	ABL1*GAB2	ABL1	GAB2	-0.622923	-0.403857	-0.0786815	-0.140385	-0.315875	-0.430243	-0.0697604	0.184128	-1.5397	-1.44111	-0.171705	0.073122	-1.73448	-1.42869	-0.257785	-0.0480051
ABL1_11*GAB2_7	ABL1_11	GAB2_7	ABL1*GAB2	ABL1	GAB2	-1.01158	-0.403857	-0.588408	-0.0193175	-1.40194	-0.430243	-0.734621	-0.237076	-2.10067	-1.44111	-0.661226	0.0016692	-1.59885	-1.42869	-0.740619	0.570463
ABL1_11*GAB2_8	ABL1_11	GAB2_8	ABL1*GAB2	ABL1	GAB2	-0.487314	-0.403857	-0.0127388	-0.0707186					0.198179	-1.44111	0.0112518	1.62804	-1.31951	-1.42869	-0.0426463	0.151832
ABL1_11*GAB2_9	ABL1_11	GAB2_9	ABL1*GAB2	ABL1	GAB2	-0.491184	-0.403857	-0.00635701	-0.0809699	0.0876668	-0.430243	-0.0584608	0.57637	-1.51119	-1.44111	-0.126323	0.0562512	-0.726087	-1.42869	-0.111613	0.81422
ABL1_11*NF1_1	ABL1_11	NF1_1	ABL1*NF1	ABL1	NF1	0.00818682	-0.403857	0.0585403	0.353503	0.126712	-0.430243	0.0668933	0.490062	-0.623858	-1.44111	0.233365	0.583891	-1.26724	-1.42869	0.478802	-0.317343
ABL1_11*NF1_10	ABL1_11	NF1_10	ABL1*NF1	ABL1	NF1	-0.257001	-0.403857	0.0415159	0.10534	-0.73334	-0.430243	0.0515462	-0.354643					-1.26931	-1.42869	0.0636839	0.0957038
ABL1_11*NF1_11	ABL1_11	NF1_11	ABL1*NF1	ABL1	NF1	-0.087669	-0.403857	0.0965997	0.219588	-0.147372	-0.430243	0.0881893	0.194682	-0.785957	-1.44111	0.971592	-0.316434	-0.970162	-1.42869	0.91751	-0.458978
ABL1_11*NF1_12	ABL1_11	NF1_12	ABL1*NF1	ABL1	NF1	-0.576776	-0.403857	0.0423017	-0.215221	-0.545713	-0.430243	0.10044	-0.21591	-1.48635	-1.44111	0.290322	-0.335562	-1.09417	-1.42869	0.400183	-0.0656591
ABL1_11*NF1_13	ABL1_11	NF1_13	ABL1*NF1	ABL1	NF1	-0.368324	-0.403857	0.0884956	-0.0529629	-0.24934	-0.430243	0.102655	0.0782479	-0.511604	-1.44111	0.474071	0.45544	-1.13073	-1.42869	0.45206	-0.154099
ABL1_11*NF1_14	ABL1_11	NF1_14	ABL1*NF1	ABL1	NF1	-0.406851	-0.403857	0.0293048	-0.0322988	-0.682159	-0.430243	0.0246959	-0.276612					-0.822203	-1.42869	0.0270452	0.579446
ABL1_11*NF1_15	ABL1_11	NF1_15	ABL1*NF1	ABL1	NF1	-0.33108	-0.403857	0.10957	-0.0367942	-0.501909	-0.430243	0.110681	-0.182347	-0.720244	-1.44111	0.804132	-0.0832608	-1.21495	-1.42869	0.76235	-0.548609
ABL1_11*NF1_16	ABL1_11	NF1_16	ABL1*NF1	ABL1	NF1	-1.38253	-0.403857	-0.0173614	-0.961314	-0.510947	-0.430243	-0.094573	0.0138685	-1.77978	-1.44111	-0.0119786	-0.326683	-2.71225	-1.42869	-0.0152825	-1.26827
ABL1_11*NF1_17	ABL1_11	NF1_17	ABL1*NF1	ABL1	NF1	-0.218046	-0.403857	0.0229641	0.162847	-0.293794	-0.430243	0.0289148	0.107534	-1.19371	-1.44111	0.203201	0.0442001
ABL1_11*NF1_18	ABL1_11	NF1_18	ABL1*NF1	ABL1	NF1	-0.47713	-0.403857	0.019811	-0.0930847	-0.583168	-0.430243	0.0427955	-0.19572	-1.16366	-1.44111	0.0710311	0.206425	-1.42267	-1.42869	0.122862	-0.116843
ABL1_11*NF1_19	ABL1_11	NF1_19	ABL1*NF1	ABL1	NF1	-0.589347	-0.403857	0.0401974	-0.225688	-0.0988526	-0.430243	0.143795	0.187595	-0.765919	-1.44111	0.537193	0.138003	-0.722623	-1.42869	0.501583	0.204488
ABL1_11*NF1_20	ABL1_11	NF1_20	ABL1*NF1	ABL1	NF1	-0.00498857	-0.403857	0.247833	0.151035	0.287177	-0.430243	0.0449753	0.672445	-1.13843	-1.44111	0.357068	-0.0543847	-1.28431	-1.42869	0.51419	-0.369805
ABL1_11*NF1_21	ABL1_11	NF1_21	ABL1*NF1	ABL1	NF1	0.206069	-0.403857	0.0192653	0.59066	-0.657074	-0.430243	0.0127712	-0.239602	-0.905144	-1.44111	0.00490339	0.531067	-0.506701	-1.42869	0.00988911	0.912104
ABL1_11*NF1_22	ABL1_11	NF1_22	ABL1*NF1	ABL1	NF1	-0.672132	-0.403857	-0.0398105	-0.228465	-0.756108	-0.430243	-0.0608265	-0.265038	-1.17724	-1.44111	0.0918766	0.171995	-1.79097	-1.42869	-0.000753065	-0.361527
ABL1_11*NF1_23	ABL1_11	NF1_23	ABL1*NF1	ABL1	NF1	-0.166677	-0.403857	-0.0616738	0.298853	-0.408702	-0.430243	-0.0133946	0.034935	-0.583216	-1.44111	-0.0159236	0.873822	-1.30146	-1.42869	0.0653981	0.0618401
ABL1_11*NF1_24	ABL1_11	NF1_24	ABL1*NF1	ABL1	NF1	0.0519988	-0.403857	0.0333721	0.422483	-0.204058	-0.430243	0.049013	0.177172					-1.34032	-1.42869	0.0949995	-0.00663016
ABL1_11*NF1_25	ABL1_11	NF1_25	ABL1*NF1	ABL1	NF1	-0.497194	-0.403857	-0.0134502	-0.0798876	-0.233769	-0.430243	0.0316702	0.164804	-1.18638	-1.44111	0.142217	0.112515
ABL1_11*NF1_26	ABL1_11	NF1_26	ABL1*NF1	ABL1	NF1	-0.52748	-0.403857	0.094139	-0.217763	-0.354726	-0.430243	0.0980991	-0.0225825	-1.07325	-1.44111	0.378795	-0.0109272	-1.32842	-1.42869	0.317601	-0.217325
ABL1_11*NF1_27	ABL1_11	NF1_27	ABL1*NF1	ABL1	NF1	-0.15209	-0.403857	0.00433496	0.247432	-0.461631	-0.430243	-0.0485345	0.0171462					-1.24079	-1.42869	0.0413473	0.146558
ABL1_11*NF1_3	ABL1_11	NF1_3	ABL1*NF1	ABL1	NF1	-0.0619174	-0.403857	0.068877	0.273062	-0.185104	-0.430243	0.0599418	0.185197	-0.775861	-1.44111	0.386727	0.278527	-1.02651	-1.42869	0.465395	-0.0632121
ABL1_11*NF1_4	ABL1_11	NF1_4	ABL1*NF1	ABL1	NF1	-0.46751	-0.403857	-0.0498467	-0.0138065	-0.891286	-0.430243	0.0411596	-0.502202	-0.0018525	-1.44111	1.95237	-0.513108	-0.548267	-1.42869	1.77445	-0.894022
ABL1_11*NF1_6	ABL1_11	NF1_6	ABL1*NF1	ABL1	NF1	-0.360754	-0.403857	-0.169795	0.212897	-0.756878	-0.430243	-0.103865	-0.222771	-0.0286275	-1.44111	1.68052	-0.268034	0.15083	-1.42869	1.47909	0.100434
ABL1_11*NF1_7	ABL1_11	NF1_7	ABL1*NF1	ABL1	NF1	-0.585894	-0.403857	0.113871	-0.295909	0.0176628	-0.430243	0.0701919	0.377714	-0.752249	-1.44111	0.933632	-0.244766	-0.823085	-1.42869	0.921572	-0.315963
ABL1_11*NF1_9	ABL1_11	NF1_9	ABL1*NF1	ABL1	NF1	-0.509348	-0.403857	0.024593	-0.130084	-0.239052	-0.430243	0.0799197	0.111272					-1.3421	-1.42869	0.09883	-0.0122339
ABL1_11*NTC_1	ABL1_11	NTC_1	ABL1*NTC	ABL1	NTC	-0.742708	-0.403857	-0.0730817	-0.265769	-0.668687	-0.430243	-0.0107458	-0.227698	-1.07837	-1.44111	-0.0397725	0.402515	-1.65914	-1.42869	-0.00123084	-0.229214
ABL1_11*NTC_10	ABL1_11	NTC_10	ABL1*NTC	ABL1	NTC	-0.163379	-0.403857	0.0478317	0.192646	-0.355888	-0.430243	-0.0197684	0.094123	-1.5489	-1.44111	0.0306155	-0.138397	-1.4161	-1.42869	0.0632979	-0.0507023
ABL1_11*NTC_11	ABL1_11	NTC_11	ABL1*NTC	ABL1	NTC	-0.434869	-0.403857	0.0468189	-0.0778312	-0.400147	-0.430243	0.00769159	0.0224042	-1.5607	-1.44111	0.0497827	-0.16937	-1.42213	-1.42869	0.0830691	-0.0765008
ABL1_11*NTC_12	ABL1_11	NTC_12	ABL1*NTC	ABL1	NTC	-0.324152	-0.403857	0.0461929	0.033512	-0.298197	-0.430243	0.0766652	0.0553809	-1.90723	-1.44111	0.16214	-0.628255	-1.53777	-1.42869	0.12305	-0.232129
ABL1_11*NTC_13	ABL1_11	NTC_13	ABL1*NTC	ABL1	NTC	-0.439638	-0.403857	0.0286485	-0.06443	-0.689582	-0.430243	0.0386521	-0.297991	-1.54716	-1.44111	-0.0270256	-0.0790163	-1.50437	-1.42869	0.0760021	-0.15168
ABL1_11*NTC_14	ABL1_11	NTC_14	ABL1*NTC	ABL1	NTC	-0.361869	-0.403857	-0.0266961	0.0686837	-0.573089	-0.430243	-0.031802	-0.111044	-1.1307	-1.44111	-0.150207	0.460617	-1.60263	-1.42869	-0.146928	-0.0270032
ABL1_11*NTC_15	ABL1_11	NTC_15	ABL1*NTC	ABL1	NTC	-0.161581	-0.403857	0.00669498	0.235581	-0.268873	-0.430243	0.0313496	0.130021	-1.34702	-1.44111	0.00285362	0.091243	-0.862845	-1.42869	0.00420613	0.561643
ABL1_11*NTC_16	ABL1_11	NTC_16	ABL1*NTC	ABL1	NTC	-0.485596	-0.403857	-0.0698281	-0.0119116	-0.381457	-0.430243	-0.0660778	0.114864	-1.96286	-1.44111	-0.0848205	-0.436925	-1.61434	-1.42869	-0.131561	-0.0540862
ABL1_11*NTC_17	ABL1_11	NTC_17	ABL1*NTC	ABL1	NTC	-0.472579	-0.403857	-0.0283578	-0.0403646	-0.321242	-0.430243	-0.0331925	0.142193	-0.532073	-1.44111	-0.0390421	0.948084	-1.22322	-1.42869	-0.0120394	0.21751
ABL1_11*NTC_18	ABL1_11	NTC_18	ABL1*NTC	ABL1	NTC	-0.629479	-0.403857	-0.012855	-0.212768	-0.777886	-0.430243	0.0339402	-0.381584	-1.79067	-1.44111	-0.0202682	-0.329284	-1.93188	-1.42869	-0.143526	-0.359663
ABL1_11*NTC_19	ABL1_11	NTC_19	ABL1*NTC	ABL1	NTC	-0.518982	-0.403857	0.0263055	-0.141431	-0.478235	-0.430243	0.00451731	-0.0525095	-1.38428	-1.44111	-0.0229941	0.079826	-1.3103	-1.42869	0.0346976	0.0836927
ABL1_11*NTC_2	ABL1_11	NTC_2	ABL1*NTC	ABL1	NTC	0.0236949	-0.403857	-0.023981	0.451533	0.0455414	-0.430243	0.036969	0.438815	-0.920782	-1.44111	-0.0128535	0.533186	-1.25718	-1.42869	0.0352663	0.136246
ABL1_11*NTC_20	ABL1_11	NTC_20	ABL1*NTC	ABL1	NTC	-0.117934	-0.403857	0.0314032	0.254519	-0.324341	-0.430243	0.0205662	0.0853356	-0.643996	-1.44111	-0.133833	0.930952	-1.47375	-1.42869	0.0262206	-0.0712771
ABL1_11*NTC_21	ABL1_11	NTC_21	ABL1*NTC	ABL1	NTC	-0.766747	-0.403857	0.0632332	-0.426123	-0.539287	-0.430243	-0.0176582	-0.0913855	-1.66568	-1.44111	0.173911	-0.398475	-1.87665	-1.42869	-0.0136632	-0.434293
ABL1_11*NTC_22	ABL1_11	NTC_22	ABL1*NTC	ABL1	NTC	-0.64856	-0.403857	-0.0197238	-0.22498	-0.287173	-0.430243	0.028016	0.115053	-1.46223	-1.44111	0.00854671	-0.0296579	-1.05779	-1.42869	0.00168532	0.369217
ABL1_11*NTC_23	ABL1_11	NTC_23	ABL1*NTC	ABL1	NTC	-0.546353	-0.403857	0.011518	-0.154015	-0.595804	-0.430243	-0.00430345	-0.161258	-1.51584	-1.44111	-0.017761	-0.056967	-1.7234	-1.42869	-0.0531251	-0.241577
ABL1_11*NTC_24	ABL1_11	NTC_24	ABL1*NTC	ABL1	NTC	-0.278881	-0.403857	-0.019171	0.144147	0.141712	-0.430243	0.0263611	0.545594	-1.89541	-1.44111	-0.00299663	-0.451302	-1.96552	-1.42869	0.0120424	-0.548871
ABL1_11*NTC_25	ABL1_11	NTC_25	ABL1*NTC	ABL1	NTC	-0.538429	-0.403857	-0.0711336	-0.0634391	-0.69327	-0.430243	0.0757424	-0.33877	-1.89332	-1.44111	-0.00819867	-0.444006	-1.555	-1.42869	0.0503921	-0.176695
ABL1_11*NTC_26	ABL1_11	NTC_26	ABL1*NTC	ABL1	NTC	-0.346376	-0.403857	-0.0265514	0.0840324	-0.368175	-0.430243	0.00176445	0.0603038	-1.43121	-1.44111	-0.0572089	0.0671104	-1.2767	-1.42869	0.0171665	0.134832
ABL1_11*NTC_27	ABL1_11	NTC_27	ABL1*NTC	ABL1	NTC	-0.0712429	-0.403857	0.0504723	0.282141	-0.186608	-0.430243	-0.0045582	0.248193	-1.08218	-1.44111	0.122335	0.236597	-1.20991	-1.42869	0.0390041	0.179777
ABL1_11*NTC_28	ABL1_11	NTC_28	ABL1*NTC	ABL1	NTC	-0.693632	-0.403857	0.0263441	-0.31612	-0.565342	-0.430243	0.00327646	-0.138375	-1.46718	-1.44111	0.0107942	-0.0368633	-1.32469	-1.42869	-0.0559564	0.159965
ABL1_11*NTC_29	ABL1_11	NTC_29	ABL1*NTC	ABL1	NTC	-0.608037	-0.403857	-0.0127963	-0.191385	-0.545201	-0.430243	-0.0150496	-0.0999082	-1.65033	-1.44111	0.131265	-0.34048	-1.74535	-1.42869	0.0304254	-0.347083
ABL1_11*NTC_3	ABL1_11	NTC_3	ABL1*NTC	ABL1	NTC	-0.555223	-0.403857	-0.019588	-0.131779	-0.599242	-0.430243	-0.0155132	-0.153486	-1.64503	-1.44111	0.0295711	-0.233489	-1.3547	-1.42869	0.00573081	0.0682653
ABL1_11*NTC_30	ABL1_11	NTC_30	ABL1*NTC	ABL1	NTC	-0.297174	-0.403857	0.0279979	0.0786849	-0.317841	-0.430243	0.0669846	0.0454178	-1.39271	-1.44111	0.0764292	-0.0280224	-0.773683	-1.42869	-0.011038	0.666049
ABL1_11*NTC_4	ABL1_11	NTC_4	ABL1*NTC	ABL1	NTC	-0.70571	-0.403857	0.0166193	-0.318473	-0.90653	-0.430243	-0.0863191	-0.389968	-2.01495	-1.44111	-0.0427768	-0.531057	-1.44331	-1.42869	0.0473786	-0.0619968
ABL1_11*NTC_5	ABL1_11	NTC_5	ABL1*NTC	ABL1	NTC	-0.167149	-0.403857	0.0174772	0.219231	-0.527791	-0.430243	-0.00383506	-0.093713	-1.26242	-1.44111	-0.0915294	0.270224	-1.73618	-1.42869	-0.114064	-0.193425
ABL1_11*NTC_6	ABL1_11	NTC_6	ABL1*NTC	ABL1	NTC	-0.495222	-0.403857	-0.0211264	-0.0702395	-0.468675	-0.430243	-0.0269566	-0.0114756	-1.74401	-1.44111	-0.0299171	-0.272976	-1.41943	-1.42869	-0.080035	0.0892949
ABL1_11*NTC_7	ABL1_11	NTC_7	ABL1*NTC	ABL1	NTC	-0.0398186	-0.403857	-0.0808769	0.444915	-0.0968119	-0.430243	-0.101987	0.435418	-1.46036	-1.44111	-0.0235921	0.00434728	-1.00987	-1.42869	-0.0161006	0.434925
ABL1_11*NTC_8	ABL1_11	NTC_8	ABL1*NTC	ABL1	NTC	-0.330095	-0.403857	0.0294925	0.0442689	-0.345009	-0.430243	-0.0403624	0.125596	-1.28139	-1.44111	-0.00594142	0.165667	-1.19649	-1.42869	0.0449283	0.187279
ABL1_11*NTC_9	ABL1_11	NTC_9	ABL1*NTC	ABL1	NTC	-0.197977	-0.403857	0.0287171	0.177163	-0.514157	-0.430243	0.0256335	-0.109547	-1.01445	-1.44111	0.0124943	0.414174	-1.37649	-1.42869	0.0847042	-0.0325014
ABL1_11*PTPN1_1	ABL1_11	PTPN1_1	ABL1*PTPN1	ABL1	PTPN1	-0.527924	-0.403857	-0.0134863	-0.110581	-0.447449	-0.430243	0.0139819	-0.0311878	-1.54352	-1.44111	0.0222114	-0.124613
ABL1_11*PTPN1_11	ABL1_11	PTPN1_11	ABL1*PTPN1	ABL1	PTPN1	-0.158505	-0.403857	0.0550545	0.190298	-0.483486	-0.430243	0.0166869	-0.0699299
ABL1_11*PTPN1_12	ABL1_11	PTPN1_12	ABL1*PTPN1	ABL1	PTPN1	-0.065438	-0.403857	0.147946	0.190473	-0.245442	-0.430243	0.205462	-0.0206615	-0.65816	-1.44111	1.39101	-0.608059	-0.478726	-1.42869	1.48916	-0.539191
ABL1_11*PTPN1_13	ABL1_11	PTPN1_13	ABL1*PTPN1	ABL1	PTPN1	-0.612099	-0.403857	-0.0173441	-0.190898	0.155236	-0.430243	0.00263736	0.582841	0.210842	-1.44111	1.83386	-0.181904	0.223632	-1.42869	1.84203	-0.189707
ABL1_11*PTPN1_14	ABL1_11	PTPN1_14	ABL1*PTPN1	ABL1	PTPN1	-0.59982	-0.403857	-0.0432976	-0.152666	-0.395034	-0.430243	-0.0496662	0.0848752
ABL1_11*PTPN1_15	ABL1_11	PTPN1_15	ABL1*PTPN1	ABL1	PTPN1	0.0420431	-0.403857	0.166651	0.279249	-0.49351	-0.430243	0.228059	-0.291326	-0.174248	-1.44111	1.36549	-0.0986222	-0.380497	-1.42869	1.41147	-0.363274
ABL1_11*PTPN1_16	ABL1_11	PTPN1_16	ABL1*PTPN1	ABL1	PTPN1	-0.327613	-0.403857	-0.0757788	0.152022	-0.406485	-0.430243	-0.0225925	0.0463508	-1.34572	-1.44111	0.134551	-0.0391532
ABL1_11*PTPN1_17	ABL1_11	PTPN1_17	ABL1*PTPN1	ABL1	PTPN1	-0.679628	-0.403857	0.135593	-0.411364	-0.275721	-0.430243	0.105985	0.0485368	-0.953779	-1.44111	0.400236	0.0870993	-0.462226	-1.42869	0.270341	0.696127
ABL1_11*PTPN1_18	ABL1_11	PTPN1_18	ABL1*PTPN1	ABL1	PTPN1	-0.159016	-0.403857	0.141607	0.103234	-0.0149378	-0.430243	0.135981	0.279324	-0.832393	-1.44111	0.9698	-0.361079	-0.701742	-1.42869	1.02239	-0.295437
ABL1_11*PTPN1_19	ABL1_11	PTPN1_19	ABL1*PTPN1	ABL1	PTPN1	0.690914	-0.403857	0.146285	0.948486	0.0481415	-0.430243	0.146494	0.33189	0.0597774	-1.44111	0.94761	0.553282	0.0799948	-1.42869	1.07443	0.434263
ABL1_11*PTPN1_2	ABL1_11	PTPN1_2	ABL1*PTPN1	ABL1	PTPN1	0.0527371	-0.403857	0.196239	0.260355	0.0564714	-0.430243	0.226837	0.259878	-0.311284	-1.44111	1.05764	0.0721934	-1.03908	-1.42869	0.997914	-0.608303
ABL1_11*PTPN1_20	ABL1_11	PTPN1_20	ABL1*PTPN1	ABL1	PTPN1	-0.218954	-0.403857	0.0408276	0.144075	-0.196238	-0.430243	0.0212188	0.212786
ABL1_11*PTPN1_21	ABL1_11	PTPN1_21	ABL1*PTPN1	ABL1	PTPN1	-0.134587	-0.403857	0.126771	0.142498	-0.206088	-0.430243	0.11614	0.108015	-1.13122	-1.44111	0.540866	-0.230974	-0.658779	-1.42869	0.629175	0.14074
ABL1_11*PTPN1_22	ABL1_11	PTPN1_22	ABL1*PTPN1	ABL1	PTPN1	-0.28132	-0.403857	0.122008	0.000529279	0.204913	-0.430243	0.136989	0.498166	-0.335513	-1.44111	1.23855	-0.132951	-0.138703	-1.42869	1.21397	0.0760202
ABL1_11*PTPN1_23	ABL1_11	PTPN1_23	ABL1*PTPN1	ABL1	PTPN1	-0.542153	-0.403857	0.0516994	-0.189996	-0.570007	-0.430243	0.119981	-0.259745	-1.13686	-1.44111	0.331772	-0.0275162
ABL1_11*PTPN1_24	ABL1_11	PTPN1_24	ABL1*PTPN1	ABL1	PTPN1	-0.715254	-0.403857	0.0368702	-0.348268	-0.25134	-0.430243	0.0288855	0.150017	-1.25437	-1.44111	0.106049	0.0806924
ABL1_11*PTPN1_25	ABL1_11	PTPN1_25	ABL1*PTPN1	ABL1	PTPN1	-0.0865647	-0.403857	0.178784	0.138508	-0.181956	-0.430243	0.206587	0.0417004	-0.164225	-1.44111	1.2518	0.0250917	-0.489907	-1.42869	1.29389	-0.355103
ABL1_11*PTPN1_26	ABL1_11	PTPN1_26	ABL1*PTPN1	ABL1	PTPN1	0.167401	-0.403857	0.127966	0.443292	-0.557118	-0.430243	0.18125	-0.308125	-0.0548879	-1.44111	2.05971	-0.673484	0.291429	-1.42869	1.98041	-0.260284
ABL1_11*PTPN1_27	ABL1_11	PTPN1_27	ABL1*PTPN1	ABL1	PTPN1	0.188165	-0.403857	0.133632	0.458391	-0.0848407	-0.430243	0.061508	0.283894					-1.15513	-1.42869	0.194096	0.0794645
ABL1_11*PTPN1_3	ABL1_11	PTPN1_3	ABL1*PTPN1	ABL1	PTPN1	-0.21501	-0.403857	0.127836	0.06101	0.206221	-0.430243	0.119527	0.516938	0.232962	-1.44111	1.52461	0.149466	0.299389	-1.42869	1.60834	0.119742
ABL1_11*PTPN1_5	ABL1_11	PTPN1_5	ABL1*PTPN1	ABL1	PTPN1	-0.371775	-0.403857	-0.0583519	0.0904337	-0.260924	-0.430243	0.11137	0.0579492
ABL1_11*PTPN1_6	ABL1_11	PTPN1_6	ABL1*PTPN1	ABL1	PTPN1	-0.026747	-0.403857	0.0672279	0.309882	0.271102	-0.430243	-0.033693	0.735038	-0.801397	-1.44111	0.0273779	0.61234	-1.08693	-1.42869	-0.030688	0.372456
ABL1_11*PTPN1_7	ABL1_11	PTPN1_7	ABL1*PTPN1	ABL1	PTPN1	-0.352391	-0.403857	0.140552	-0.0890864	-0.386056	-0.430243	0.126075	-0.0818885	-1.03006	-1.44111	0.411412	-0.000352552	-1.22746	-1.42869	0.31803	-0.116799
ABL1_11*PTPN1_9	ABL1_11	PTPN1_9	ABL1*PTPN1	ABL1	PTPN1	-0.0172901	-0.403857	0.0362029	0.350364	0.050852	-0.430243	0.0473186	0.433776	0.0684801	-1.44111	1.80819	-0.298595	-0.111968	-1.42869	1.71925	-0.402527
ABL1_11*SOS1_1	ABL1_11	SOS1_1	ABL1*SOS1	ABL1	SOS1	-0.409075	-0.403857	-0.433876	0.428658	-1.40045	-0.430243	-0.345693	-0.624514	-1.85115	-1.44111	-0.932451	0.522416	-1.89749	-1.42869	-0.909548	0.440751
ABL1_11*SOS1_11	ABL1_11	SOS1_11	ABL1*SOS1	ABL1	SOS1	-2.37408	-0.403857	-0.868437	-1.10178	-1.10222	-0.430243	-0.939805	0.267825	-3.06126	-1.44111	-2.08684	0.466689	-4.47018	-1.42869	-2.15642	-0.885061
ABL1_11*SOS1_12	ABL1_11	SOS1_12	ABL1*SOS1	ABL1	SOS1	-0.461106	-0.403857	-0.00458399	-0.0526654	-0.266067	-0.430243	-0.0329552	0.197131	-1.97357	-1.44111	-0.367234	-0.165221	-1.39455	-1.42869	-0.42182	0.45596
ABL1_11*SOS1_13	ABL1_11	SOS1_13	ABL1*SOS1	ABL1	SOS1	-0.553898	-0.403857	-0.0271965	-0.122845	-0.508543	-0.430243	0.0281376	-0.106438					-1.8018	-1.42869	-0.102838	-0.270265
ABL1_11*SOS1_14	ABL1_11	SOS1_14	ABL1*SOS1	ABL1	SOS1	-0.627895	-0.403857	-0.181068	-0.04297	-0.98185	-0.430243	-0.160601	-0.391007	-2.19995	-1.44111	-0.545037	-0.213794	-1.7567	-1.42869	-0.588397	0.260389
ABL1_11*SOS1_15	ABL1_11	SOS1_15	ABL1*SOS1	ABL1	SOS1	0.193096	-0.403857	-0.0843937	0.681347	-0.332006	-0.430243	-0.199242	0.297479	-1.5552	-1.44111	-0.600559	0.486472	-0.954895	-1.42869	-0.627584	1.10138
ABL1_11*SOS1_16	ABL1_11	SOS1_16	ABL1*SOS1	ABL1	SOS1	-0.156872	-0.403857	-0.137805	0.384789	-0.000278722	-0.430243	-0.0160796	0.446044	-1.01569	-1.44111	-0.269849	0.695275	-2.02499	-1.42869	-0.273683	-0.322615
ABL1_11*SOS1_17	ABL1_11	SOS1_17	ABL1*SOS1	ABL1	SOS1	-0.790093	-0.403857	-0.36162	-0.0246158	-0.92063	-0.430243	-0.483838	-0.00654891	-2.59474	-1.44111	-1.43656	0.282938	-2.73572	-1.42869	-1.29221	-0.0148105
ABL1_11*SOS1_18	ABL1_11	SOS1_18	ABL1*SOS1	ABL1	SOS1	-0.878809	-0.403857	-0.117247	-0.357706	-0.557192	-0.430243	-0.15148	0.0245311
ABL1_11*SOS1_19	ABL1_11	SOS1_19	ABL1*SOS1	ABL1	SOS1	-0.528701	-0.403857	-0.0473363	-0.077508	-0.617989	-0.430243	0.0034881	-0.191234
ABL1_11*SOS1_2	ABL1_11	SOS1_2	ABL1*SOS1	ABL1	SOS1	-0.707	-0.403857	-0.556063	0.252919	-1.33702	-0.430243	-0.599854	-0.306922	-2.43571	-1.44111	-1.47491	0.480313	-2.84462	-1.42869	-1.58545	0.169526
ABL1_11*SOS1_21	ABL1_11	SOS1_21	ABL1*SOS1	ABL1	SOS1	-0.581667	-0.403857	-0.093469	-0.0843418	-0.265041	-0.430243	-0.0445756	0.209778
ABL1_11*SOS1_23	ABL1_11	SOS1_23	ABL1*SOS1	ABL1	SOS1	-1.51595	-0.403857	-0.724455	-0.387639	-1.25448	-0.430243	-0.877181	0.0529426	-2.73428	-1.44111	-2.1003	0.807129	-3.10013	-1.42869	-2.18604	0.514607
ABL1_11*SOS1_25	ABL1_11	SOS1_25	ABL1*SOS1	ABL1	SOS1	-0.471565	-0.403857	-0.0681486	0.00044043	-0.513291	-0.430243	-0.113581	0.0305327	-2.43323	-1.44111	-0.198448	-0.793669	-2.22917	-1.42869	-0.343988	-0.456485
ABL1_11*SOS1_26	ABL1_11	SOS1_26	ABL1*SOS1	ABL1	SOS1	-0.908927	-0.403857	-0.718921	0.213851	-1.3074	-0.430243	-0.850411	-0.0267466	-2.82493	-1.44111	-1.87163	0.487815	-2.20831	-1.42869	-2.00642	1.22681
ABL1_11*SOS1_27	ABL1_11	SOS1_27	ABL1*SOS1	ABL1	SOS1	-0.549253	-0.403857	-0.00126581	-0.144131	-0.11888	-0.430243	-0.0390916	0.350455
ABL1_11*SOS1_3	ABL1_11	SOS1_3	ABL1*SOS1	ABL1	SOS1	-0.493239	-0.403857	-0.0337309	-0.0556514	-0.399635	-0.430243	-0.0684659	0.0990742
ABL1_11*SOS1_5	ABL1_11	SOS1_5	ABL1*SOS1	ABL1	SOS1	-1.60775	-0.403857	-1.05307	-0.15082	-0.869327	-0.430243	-1.08393	0.64485	-3.78036	-1.44111	-2.20634	-0.132903	-3.70385	-1.42869	-2.26764	-0.0075124
ABL1_11*SOS1_6	ABL1_11	SOS1_6	ABL1*SOS1	ABL1	SOS1	-0.341327	-0.403857	0.0393522	0.0231773	-0.687732	-0.430243	-0.0246528	-0.232836
ABL1_11*SOS1_9	ABL1_11	SOS1_9	ABL1*SOS1	ABL1	SOS1	-1.15718	-0.403857	-0.225667	-0.52766	-1.69772	-0.430243	-0.148716	-1.11876	-2.25212	-1.44111	-0.600253	-0.21075	-2.03026	-1.42869	-0.61088	0.00931086
ABL1_11*SPRED2_1	ABL1_11	SPRED2_1	ABL1*SPRED2	ABL1	SPRED2	-0.639893	-0.403857	-0.00752258	-0.228514	-0.314096	-0.430243	0.0525921	0.0635553	-1.40347	-1.44111	-0.0424533	0.0800998	-1.19885	-1.42869	0.025235	0.204611
ABL1_11*SPRED2_10	ABL1_11	SPRED2_10	ABL1*SPRED2	ABL1	SPRED2	-0.134898	-0.403857	0.0794028	0.189556	-0.0394493	-0.430243	0.124117	0.266676	-0.910027	-1.44111	0.530064	0.00102385	-0.849906	-1.42869	0.500447	0.078341
ABL1_11*SPRED2_11	ABL1_11	SPRED2_11	ABL1*SPRED2	ABL1	SPRED2	-0.18923	-0.403857	0.0797502	0.134877	0.249364	-0.430243	0.100786	0.57882	-0.85115	-1.44111	0.425706	0.164259	-1.23734	-1.42869	0.306778	-0.115425
ABL1_11*SPRED2_13	ABL1_11	SPRED2_13	ABL1*SPRED2	ABL1	SPRED2	-0.320676	-0.403857	0.147036	-0.0638553	-0.298685	-0.430243	0.0608669	0.0706913	-1.38115	-1.44111	0.214929	-0.154969	-1.15759	-1.42869	0.264446	0.00665286
ABL1_11*SPRED2_14	ABL1_11	SPRED2_14	ABL1*SPRED2	ABL1	SPRED2	-0.464643	-0.403857	0.022913	-0.0836991	-0.108718	-0.430243	0.0573928	0.264132	-1.32964	-1.44111	0.0741334	0.0373391	-1.33543	-1.42869	0.0809871	0.0122774
ABL1_11*SPRED2_15	ABL1_11	SPRED2_15	ABL1*SPRED2	ABL1	SPRED2	-0.084283	-0.403857	0.0266747	0.292899	-0.257606	-0.430243	0.0369147	0.135722	-1.07452	-1.44111	0.0947173	0.271878	-0.927615	-1.42869	0.0161137	0.484965
ABL1_11*SPRED2_16	ABL1_11	SPRED2_16	ABL1*SPRED2	ABL1	SPRED2	-0.367476	-0.403857	0.0195633	0.0168169	-0.194952	-0.430243	0.0526092	0.182682	-1.16036	-1.44111	0.0637808	0.216975	-1.18179	-1.42869	0.0775075	0.169397
ABL1_11*SPRED2_17	ABL1_11	SPRED2_17	ABL1*SPRED2	ABL1	SPRED2	-0.127683	-0.403857	0.0504657	0.225708	-0.224602	-0.430243	0.0171049	0.188536	-0.966367	-1.44111	0.177346	0.297401	-0.648297	-1.42869	0.033637	0.74676
ABL1_11*SPRED2_19	ABL1_11	SPRED2_19	ABL1*SPRED2	ABL1	SPRED2	-0.319333	-0.403857	-0.0140847	0.0986082	-0.733979	-0.430243	0.00962923	-0.313366	-1.74549	-1.44111	0.0548818	-0.359255	-0.920602	-1.42869	-0.0163926	0.524485
ABL1_11*SPRED2_2	ABL1_11	SPRED2_2	ABL1*SPRED2	ABL1	SPRED2	-0.432755	-0.403857	0.0492288	-0.0781276	-0.216361	-0.430243	0.0705856	0.143297	-1.26553	-1.44111	0.206041	-0.0304537	-1.63402	-1.42869	0.219618	-0.424948
ABL1_11*SPRED2_20	ABL1_11	SPRED2_20	ABL1*SPRED2	ABL1	SPRED2	-0.314672	-0.403857	0.0552235	0.0339614	-0.205484	-0.430243	0.108557	0.116202	-0.856519	-1.44111	0.348739	0.235857	-1.37531	-1.42869	0.29491	-0.241524
ABL1_11*SPRED2_21	ABL1_11	SPRED2_21	ABL1*SPRED2	ABL1	SPRED2	-1.01918	-0.403857	0.0264046	-0.641729	-0.467286	-0.430243	0.0268264	-0.0638697	-1.59671	-1.44111	0.112498	-0.268096	-2.02473	-1.42869	0.0871599	-0.683198
ABL1_11*SPRED2_22	ABL1_11	SPRED2_22	ABL1*SPRED2	ABL1	SPRED2	-0.178585	-0.403857	0.0229888	0.202283	-0.144297	-0.430243	0.0717519	0.214194	-1.29547	-1.44111	0.296121	-0.150473	-1.20925	-1.42869	0.1858	0.0336465
ABL1_11*SPRED2_23	ABL1_11	SPRED2_23	ABL1*SPRED2	ABL1	SPRED2	-0.594203	-0.403857	0.00267165	-0.193018	-0.44193	-0.430243	0.0543848	-0.0660721	-1.08874	-1.44111	-0.0711883	0.423559	-1.16227	-1.42869	0.000948532	0.26548
ABL1_11*SPRED2_24	ABL1_11	SPRED2_24	ABL1*SPRED2	ABL1	SPRED2	-0.519632	-0.403857	-0.0047136	-0.111062	-0.32332	-0.430243	0.00557867	0.101344	-1.45275	-1.44111	-0.0283159	0.0166843	-1.52462	-1.42869	-0.02208	-0.0738488
ABL1_11*SPRED2_25	ABL1_11	SPRED2_25	ABL1*SPRED2	ABL1	SPRED2	-0.529999	-0.403857	0.00331067	-0.129453	-0.720436	-0.430243	-0.013866	-0.276327	-0.605936	-1.44111	0.194625	0.640554	-1.28431	-1.42869	0.224701	-0.0803159
ABL1_11*SPRED2_26	ABL1_11	SPRED2_26	ABL1*SPRED2	ABL1	SPRED2	-0.640061	-0.403857	0.00512386	-0.241328	-0.389271	-0.430243	-0.0219931	0.0629649	-1.40166	-1.44111	0.038503	0.000954141	-1.43578	-1.42869	0.0276572	-0.0347423
ABL1_11*SPRED2_3	ABL1_11	SPRED2_3	ABL1*SPRED2	ABL1	SPRED2	-1.03739	-0.403857	0.119459	-0.752997	-0.274987	-0.430243	0.0918296	0.0634261	-1.93633	-1.44111	0.264184	-0.759396	-1.69573	-1.42869	0.127002	-0.394043
ABL1_11*SPRED2_4	ABL1_11	SPRED2_4	ABL1*SPRED2	ABL1	SPRED2	-0.221639	-0.403857	0.0439812	0.138237	-0.350697	-0.430243	0.0999154	-0.0203694	-1.05076	-1.44111	0.136011	0.254348	-1.09307	-1.42869	0.119359	0.216265
ABL1_11*SPRED2_5	ABL1_11	SPRED2_5	ABL1*SPRED2	ABL1	SPRED2	-0.396797	-0.403857	0.0221533	-0.0150937	0.142196	-0.430243	0.0827299	0.489709	-0.830966	-1.44111	0.180988	0.42916	-0.885213	-1.42869	0.0353773	0.508104
ABL1_11*SPRED2_7	ABL1_11	SPRED2_7	ABL1*SPRED2	ABL1	SPRED2	-0.725063	-0.403857	-0.0327611	-0.288445	-0.787419	-0.430243	-0.0474467	-0.309729	-1.51169	-1.44111	-0.0658321	-0.00474377	-1.51697	-1.42869	-0.124578	0.0363024
ABL1_11*SPRED2_8	ABL1_11	SPRED2_8	ABL1*SPRED2	ABL1	SPRED2	-0.300179	-0.403857	0.0413363	0.0623414	-0.311658	-0.430243	0.0252281	0.0933573	-1.11191	-1.44111	0.100163	0.229041	-1.32916	-1.42869	0.0794757	0.0200556
ABL1_11*SPRED2_9	ABL1_11	SPRED2_9	ABL1*SPRED2	ABL1	SPRED2	-0.511187	-0.403857	-0.0240946	-0.0832361	-0.342621	-0.430243	-0.025706	0.113328	-1.1626	-1.44111	0.166337	0.11218	-0.89832	-1.42869	0.146565	0.383809
ABL1_12*ABL1_12	ABL1_12	ABL1_12	ABL1*ABL1	ABL1	ABL1	0.021777	0.0531523	-0.16552	0.134144	0.118084	-0.0124934	-0.197727	0.328305	-0.11602	-0.572179	-0.776479	1.23264	-0.0111927	-0.521023	-0.75917	1.269
ABL1_12*ABL1_13	ABL1_12	ABL1_13	ABL1*ABL1	ABL1	ABL1	-0.42571	0.0531523	-0.0396501	-0.439212
ABL1_12*ABL1_14	ABL1_12	ABL1_14	ABL1*ABL1	ABL1	ABL1	0.0763845	0.0531523	-0.0659039	0.0891361	0.0716711	-0.0124934	-0.0891109	0.173275					-0.308601	-0.521023	-0.391996	0.604418
ABL1_12*ABL1_17	ABL1_12	ABL1_17	ABL1*ABL1	ABL1	ABL1	-0.033577	0.0531523	-0.0397938	-0.0469355	0.883732	-0.0124934	-0.0498691	0.946095
ABL1_12*ABL1_18	ABL1_12	ABL1_18	ABL1*ABL1	ABL1	ABL1	0.623769	0.0531523	-0.0936051	0.664221	-0.459204	-0.0124934	-0.033206	-0.413504
ABL1_12*ABL1_19	ABL1_12	ABL1_19	ABL1*ABL1	ABL1	ABL1					-0.157883	-0.0124934	0.00797419	-0.153364
ABL1_12*ABL1_2	ABL1_12	ABL1_2	ABL1*ABL1	ABL1	ABL1	-0.39575	0.0531523	-0.0751756	-0.373726	-0.206911	-0.0124934	-0.0693454	-0.125072	-0.810857	-0.572179	-0.31729	0.0786121	-0.206944	-0.521023	-0.445951	0.76003
ABL1_12*ABL1_20	ABL1_12	ABL1_20	ABL1*ABL1	ABL1	ABL1	-0.366209	0.0531523	-0.257876	-0.161485	0.195369	-0.0124934	-0.289281	0.497143	-2.03068	-0.572179	-0.950383	-0.508113	-2.14413	-0.521023	-1.02778	-0.595331
ABL1_12*ABL1_24	ABL1_12	ABL1_24	ABL1*ABL1	ABL1	ABL1	-0.18546	0.0531523	-0.0601728	-0.178439	-1.01689	-0.0124934	-0.117876	-0.886524	-1.22432	-0.572179	-0.488645	-0.163498	-0.803158	-0.521023	-0.438578	0.156443
ABL1_12*ABL1_25	ABL1_12	ABL1_25	ABL1*ABL1	ABL1	ABL1	0.0364205	0.0531523	-0.0991447	0.0824129	-0.255494	-0.0124934	-0.109495	-0.133505	-0.91476	-0.572179	-0.42165	0.0790691	-0.728513	-0.521023	-0.405091	0.197601
ABL1_12*ABL1_26	ABL1_12	ABL1_26	ABL1*ABL1	ABL1	ABL1	-0.442475	0.0531523	-0.150666	-0.34496	-0.411412	-0.0124934	-0.168371	-0.230547	-1.30334	-0.572179	-0.727309	-0.00385039	-1.66786	-0.521023	-0.772145	-0.374688
ABL1_12*ABL1_27	ABL1_12	ABL1_27	ABL1*ABL1	ABL1	ABL1	-0.339736	0.0531523	-0.15873	-0.234159	0.126712	-0.0124934	-0.116896	0.256102	-0.89516	-0.572179	-0.531967	0.208986	-1.32916	-0.521023	-0.489361	-0.318779
ABL1_12*ABL1_3	ABL1_12	ABL1_3	ABL1*ABL1	ABL1	ABL1	-0.23241	0.0531523	-0.176068	-0.109495	-0.189375	-0.0124934	-0.192881	0.0160001	-1.31191	-0.572179	-0.797241	0.0575054	-1.72083	-0.521023	-0.819435	-0.380368
ABL1_12*ABL1_8	ABL1_12	ABL1_8	ABL1*ABL1	ABL1	ABL1	-1.62117	0.0531523	-0.146142	-1.52818	-0.498407	-0.0124934	-0.177201	-0.308713					-0.780462	-0.521023	-0.320353	0.0609147
ABL1_12*ABL1_9	ABL1_12	ABL1_9	ABL1*ABL1	ABL1	ABL1	-0.109951	0.0531523	-0.281471	0.118368	-0.375788	-0.0124934	-0.278126	-0.0851682	-1.98531	-0.572179	-1.06161	-0.351522	-1.97919	-0.521023	-0.859073	-0.599093
ABL1_12*GAB2_10	ABL1_12	GAB2_10	ABL1*GAB2	ABL1	GAB2	0.432376	0.0531523	-0.176352	0.555576	-0.810191	-0.0124934	-0.0541012	-0.743596	-0.875397	-0.572179	-0.29884	-0.00437798	-1.12819	-0.521023	-0.204022	-0.403144
ABL1_12*GAB2_11	ABL1_12	GAB2_11	ABL1*GAB2	ABL1	GAB2	-0.052983	0.0531523	-0.0455475	-0.0605878	0.155368	-0.0124934	-0.0703192	0.238181	0.0871909	-0.572179	-0.0898716	0.749241	-0.680802	-0.521023	-0.0554473	-0.104331
ABL1_12*GAB2_14	ABL1_12	GAB2_14	ABL1*GAB2	ABL1	GAB2	-1.17614	0.0531523	-0.00731826	-1.22197	0.155659	-0.0124934	-0.143642	0.311795	-2.25564	-0.572179	-0.10704	-1.57642	-0.78191	-0.521023	-0.18493	-0.0759569
ABL1_12*GAB2_15	ABL1_12	GAB2_15	ABL1*GAB2	ABL1	GAB2	-0.163963	0.0531523	-0.567359	0.350244	-1.17097	-0.0124934	-0.589286	-0.569189	-1.5805	-0.572179	-0.803926	-0.204397	-1.28314	-0.521023	-0.812927	0.0508056
ABL1_12*GAB2_16	ABL1_12	GAB2_16	ABL1*GAB2	ABL1	GAB2					-0.133218	-0.0124934	-0.0736273	-0.0470969	-1.18864	-0.572179	-0.0378528	-0.578611	-0.853393	-0.521023	-0.0616461	-0.270724
ABL1_12*GAB2_17	ABL1_12	GAB2_17	ABL1*GAB2	ABL1	GAB2	0.0182405	0.0531523	-0.177014	0.142102	-0.0406037	-0.0124934	-0.132908	0.104798	-0.768482	-0.572179	-0.260931	0.0646283	0.33718	-0.521023	-0.151811	1.01001
ABL1_12*GAB2_26	ABL1_12	GAB2_26	ABL1*GAB2	ABL1	GAB2	-0.984119	0.0531523	-0.0673476	-0.969923	-0.493624	-0.0124934	-0.127959	-0.353172	-1.22589	-0.572179	-0.143678	-0.510037	-1.27224	-0.521023	-0.173816	-0.577396
ABL1_12*GAB2_27	ABL1_12	GAB2_27	ABL1*GAB2	ABL1	GAB2	0.0254648	0.0531523	-0.0490898	0.0214023	-0.484041	-0.0124934	-0.0836027	-0.387945	-0.627339	-0.572179	-0.0228646	-0.0322954	-0.0679592	-0.521023	-0.180931	0.633996
ABL1_12*GAB2_3	ABL1_12	GAB2_3	ABL1*GAB2	ABL1	GAB2	-1.05494	0.0531523	-0.449713	-0.658383	0.370456	-0.0124934	-0.515583	0.898531	0.117939	-0.572179	-0.746504	1.43662	-1.11512	-0.521023	-0.666561	0.0724615
ABL1_12*GAB2_4	ABL1_12	GAB2_4	ABL1*GAB2	ABL1	GAB2	0.674286	0.0531523	0.00198051	0.619153	0.298636	-0.0124934	0.0264494	0.28468
ABL1_12*GAB2_5	ABL1_12	GAB2_5	ABL1*GAB2	ABL1	GAB2	-0.700859	0.0531523	-0.106624	-0.647387	-0.795327	-0.0124934	-0.160782	-0.622051	-2.1954	-0.572179	-0.278636	-1.34459	-0.838777	-0.521023	-0.344826	0.0270723
ABL1_12*GAB2_6	ABL1_12	GAB2_6	ABL1*GAB2	ABL1	GAB2	-0.570458	0.0531523	-0.0786815	-0.544929	-0.827776	-0.0124934	-0.0697604	-0.745523	-0.955771	-0.572179	-0.171705	-0.211886	-0.557327	-0.521023	-0.257785	0.221482
ABL1_12*NF1_10	ABL1_12	NF1_10	ABL1*NF1	ABL1	NF1	-0.111693	0.0531523	0.0415159	-0.206362	0.217212	-0.0124934	0.0515462	0.178159					-0.79412	-0.521023	0.0636839	-0.33678
ABL1_12*NF1_15	ABL1_12	NF1_15	ABL1*NF1	ABL1	NF1	0.524999	0.0531523	0.10957	0.362276	-0.0124125	-0.0124934	0.110681	-0.1106	1.14721	-0.572179	0.804132	0.915257	0.0530717	-0.521023	0.76235	-0.188255
ABL1_12*NF1_24	ABL1_12	NF1_24	ABL1*NF1	ABL1	NF1	-0.53766	0.0531523	0.0333721	-0.624184	-0.0471651	-0.0124934	0.049013	-0.0836847					0.853848	-0.521023	0.0949995	1.27987
ABL1_12*NF1_25	ABL1_12	NF1_25	ABL1*NF1	ABL1	NF1	0.312688	0.0531523	-0.0134502	0.272986	-0.431283	-0.0124934	0.0316702	-0.45046	-1.44489	-0.572179	0.142217	-1.01493
ABL1_12*NF1_26	ABL1_12	NF1_26	ABL1*NF1	ABL1	NF1	0.279938	0.0531523	0.094139	0.132647	0.926775	-0.0124934	0.0980991	0.841169	0.230536	-0.572179	0.378795	0.423921	-0.0916634	-0.521023	0.317601	0.111759
ABL1_12*NF1_27	ABL1_12	NF1_27	ABL1*NF1	ABL1	NF1	0.20368	0.0531523	0.00433496	0.146193	-0.366855	-0.0124934	-0.0485345	-0.305827					-0.359185	-0.521023	0.0413473	0.120491
ABL1_12*NTC_10	ABL1_12	NTC_10	ABL1*NTC	ABL1	NTC	0.35611	0.0531523	0.0478317	0.255126	0.240884	-0.0124934	-0.0197684	0.273145	0.175229	-0.572179	0.0306155	0.716792	-0.654258	-0.521023	0.0632979	-0.196533
ABL1_12*NTC_11	ABL1_12	NTC_11	ABL1*NTC	ABL1	NTC	0.668054	0.0531523	0.0468189	0.568083	0.766231	-0.0124934	0.00769159	0.771033	-0.11028	-0.572179	0.0497827	0.412116	-0.519192	-0.521023	0.0830691	-0.0812377
ABL1_12*NTC_12	ABL1_12	NTC_12	ABL1*NTC	ABL1	NTC	0.154986	0.0531523	0.0461929	0.0556412	0.105552	-0.0124934	0.0766652	0.0413802	-1.26415	-0.572179	0.16214	-0.854109	-0.462163	-0.521023	0.12305	-0.0641897
ABL1_12*NTC_13	ABL1_12	NTC_13	ABL1*NTC	ABL1	NTC	-0.82639	0.0531523	0.0286485	-0.90819	0.325689	-0.0124934	0.0386521	0.29953	-0.780363	-0.572179	-0.0270256	-0.181158	0.161223	-0.521023	0.0760021	0.606244
ABL1_12*NTC_15	ABL1_12	NTC_15	ABL1*NTC	ABL1	NTC	-0.564902	0.0531523	0.00669498	-0.624749	-0.390435	-0.0124934	0.0313496	-0.409291	-1.08329	-0.572179	0.00285362	-0.513965	-1.11369	-0.521023	0.00420613	-0.596873
ABL1_12*NTC_18	ABL1_12	NTC_18	ABL1*NTC	ABL1	NTC	0.0590789	0.0531523	-0.012855	0.0187817	-0.226212	-0.0124934	0.0339402	-0.247658	-1.39766	-0.572179	-0.0202682	-0.805214	-1.8572	-0.521023	-0.143526	-1.19265
ABL1_12*NTC_19	ABL1_12	NTC_19	ABL1*NTC	ABL1	NTC	-0.00977389	0.0531523	0.0263055	-0.0892316	0.0936974	-0.0124934	0.00451731	0.101674	-0.26985	-0.572179	-0.0229941	0.325323	0.345085	-0.521023	0.0346976	0.831411
ABL1_12*NTC_2	ABL1_12	NTC_2	ABL1*NTC	ABL1	NTC	0.798115	0.0531523	-0.023981	0.768943	0.271331	-0.0124934	0.036969	0.246856	0.10108	-0.572179	-0.0128535	0.686113	2.29025	-0.521023	0.0352663	2.776
ABL1_12*NTC_23	ABL1_12	NTC_23	ABL1*NTC	ABL1	NTC	0.00745393	0.0531523	0.011518	-0.0572164	0.18479	-0.0124934	-0.00430345	0.201587	-0.961997	-0.572179	-0.017761	-0.372057	-0.322814	-0.521023	-0.0531251	0.251335
ABL1_12*NTC_27	ABL1_12	NTC_27	ABL1*NTC	ABL1	NTC	0.941073	0.0531523	0.0504723	0.837448	0.0591492	-0.0124934	-0.0045582	0.0762008	0.0542136	-0.572179	0.122335	0.504057	-1.13231	-0.521023	0.0390041	-0.650286
ABL1_12*NTC_28	ABL1_12	NTC_28	ABL1*NTC	ABL1	NTC	-0.157837	0.0531523	0.0263441	-0.237333	-0.112753	-0.0124934	0.00327646	-0.103537	-0.442925	-0.572179	0.0107942	0.11846	-1.04634	-0.521023	-0.0559564	-0.46936
ABL1_12*NTC_29	ABL1_12	NTC_29	ABL1*NTC	ABL1	NTC	-0.267645	0.0531523	-0.0127963	-0.308001	-0.920108	-0.0124934	-0.0150496	-0.892565	-0.490107	-0.572179	0.131265	-0.0491927	-0.541466	-0.521023	0.0304254	-0.0508685
ABL1_12*NTC_3	ABL1_12	NTC_3	ABL1*NTC	ABL1	NTC	0.192134	0.0531523	-0.019588	0.15857	-0.294651	-0.0124934	-0.0155132	-0.266645	-1.32549	-0.572179	0.0295711	-0.782883	-1.13401	-0.521023	0.00573081	-0.618717
ABL1_12*NTC_30	ABL1_12	NTC_30	ABL1*NTC	ABL1	NTC	-0.0474521	0.0531523	0.0279979	-0.128602	-0.662311	-0.0124934	0.0669846	-0.716802	-0.647347	-0.572179	0.0764292	-0.151597	-1.16991	-0.521023	-0.011038	-0.637854
ABL1_12*NTC_4	ABL1_12	NTC_4	ABL1*NTC	ABL1	NTC	-0.565416	0.0531523	0.0166193	-0.635187	0.229933	-0.0124934	-0.0863191	0.328746	-0.259895	-0.572179	-0.0427768	0.355061	-0.611473	-0.521023	0.0473786	-0.137829
ABL1_12*NTC_8	ABL1_12	NTC_8	ABL1*NTC	ABL1	NTC	0.0618248	0.0531523	0.0294925	-0.0208199	-0.395966	-0.0124934	-0.0403624	-0.34311	-0.360824	-0.572179	-0.00594142	0.217296	-0.132305	-0.521023	0.0449283	0.343789
ABL1_12*NTC_9	ABL1_12	NTC_9	ABL1*NTC	ABL1	NTC	0.104173	0.0531523	0.0287171	0.022304	0.512791	-0.0124934	0.0256335	0.499651	-0.663387	-0.572179	0.0124943	-0.103702	-0.956821	-0.521023	0.0847042	-0.520502
ABL1_12*PTPN1_11	ABL1_12	PTPN1_11	ABL1*PTPN1	ABL1	PTPN1	-0.0851169	0.0531523	0.0550545	-0.193324	0.392887	-0.0124934	0.0166869	0.388693
ABL1_12*PTPN1_12	ABL1_12	PTPN1_12	ABL1*PTPN1	ABL1	PTPN1	0.22432	0.0531523	0.147946	0.0232221	0.913719	-0.0124934	0.205462	0.72075	1.66565	-0.572179	1.39101	0.846813	1.03762	-0.521023	1.48916	0.069484
ABL1_12*PTPN1_14	ABL1_12	PTPN1_14	ABL1*PTPN1	ABL1	PTPN1	-0.0396139	0.0531523	-0.0432976	-0.0494685	-0.479217	-0.0124934	-0.0496662	-0.417058
ABL1_12*PTPN1_18	ABL1_12	PTPN1_18	ABL1*PTPN1	ABL1	PTPN1	0.382745	0.0531523	0.141607	0.187986	-0.530116	-0.0124934	0.135981	-0.653603	-0.111796	-0.572179	0.9698	-0.509418	-0.164014	-0.521023	1.02239	-0.665379
ABL1_12*PTPN1_19	ABL1_12	PTPN1_19	ABL1*PTPN1	ABL1	PTPN1	0.159029	0.0531523	0.146285	-0.0404081	-0.337986	-0.0124934	0.146494	-0.471987	0.818997	-0.572179	0.94761	0.443566	0.443509	-0.521023	1.07443	-0.109894
ABL1_12*PTPN1_21	ABL1_12	PTPN1_21	ABL1*PTPN1	ABL1	PTPN1	-0.278408	0.0531523	0.126771	-0.458331	-0.266377	-0.0124934	0.11614	-0.370023	-0.112436	-0.572179	0.540866	-0.0811235	0.167723	-0.521023	0.629175	0.0595711
ABL1_12*PTPN1_23	ABL1_12	PTPN1_23	ABL1*PTPN1	ABL1	PTPN1	0.191433	0.0531523	0.0516994	0.0865815	-0.375788	-0.0124934	0.119981	-0.483275	0.153749	-0.572179	0.331772	0.394156
ABL1_12*PTPN1_24	ABL1_12	PTPN1_24	ABL1*PTPN1	ABL1	PTPN1	-0.177322	0.0531523	0.0368702	-0.267345	-0.112753	-0.0124934	0.0288855	-0.129146	-0.127233	-0.572179	0.106049	0.338896
ABL1_12*PTPN1_25	ABL1_12	PTPN1_25	ABL1*PTPN1	ABL1	PTPN1	0.111579	0.0531523	0.178784	-0.120358	0.151907	-0.0124934	0.206587	-0.0421861	0.579367	-0.572179	1.2518	-0.100252	0.952509	-0.521023	1.29389	0.179642
ABL1_12*PTPN1_27	ABL1_12	PTPN1_27	ABL1*PTPN1	ABL1	PTPN1	0.0848081	0.0531523	0.133632	-0.101976	0.346678	-0.0124934	0.061508	0.297664					-0.233682	-0.521023	0.194096	0.0932446
ABL1_12*PTPN1_9	ABL1_12	PTPN1_9	ABL1*PTPN1	ABL1	PTPN1	0.275737	0.0531523	0.0362029	0.186382	0.336087	-0.0124934	0.0473186	0.301262	0.930942	-0.572179	1.80819	-0.305069	2.40019	-0.521023	1.71925	1.20196
ABL1_12*SOS1_14	ABL1_12	SOS1_14	ABL1*SOS1	ABL1	SOS1	-0.706502	0.0531523	-0.181068	-0.578586	-0.884802	-0.0124934	-0.160601	-0.711707	-1.69581	-0.572179	-0.545037	-0.578592	-1.13789	-0.521023	-0.588397	-0.0284658
ABL1_12*SOS1_2	ABL1_12	SOS1_2	ABL1*SOS1	ABL1	SOS1	-0.82564	0.0531523	-0.556063	-0.32273	-1.04564	-0.0124934	-0.599854	-0.433292	-2.16818	-0.572179	-1.47491	-0.121091	-2.19858	-0.521023	-1.58545	-0.0921013
ABL1_12*SPRED2_1	ABL1_12	SPRED2_1	ABL1*SPRED2	ABL1	SPRED2	0.0633284	0.0531523	-0.00752258	0.0176987	0.539323	-0.0124934	0.0525921	0.499225	-0.168179	-0.572179	-0.0424533	0.446453	-0.294156	-0.521023	0.025235	0.201632
ABL1_12*SPRED2_10	ABL1_12	SPRED2_10	ABL1*SPRED2	ABL1	SPRED2	-0.152805	0.0531523	0.0794028	-0.28536	-0.349153	-0.0124934	0.124117	-0.460777	0.227122	-0.572179	0.530064	0.269237	-0.592858	-0.521023	0.500447	-0.572282
ABL1_12*SPRED2_13	ABL1_12	SPRED2_13	ABL1*SPRED2	ABL1	SPRED2	1.0398	0.0531523	0.147036	0.839611	0.314357	-0.0124934	0.0608669	0.265983	0.314214	-0.572179	0.214929	0.671464	-0.598464	-0.521023	0.264446	-0.341887
ABL1_12*SPRED2_14	ABL1_12	SPRED2_14	ABL1*SPRED2	ABL1	SPRED2	0.322752	0.0531523	0.022913	0.246686	-0.112753	-0.0124934	0.0573928	-0.157653	-0.612363	-0.572179	0.0741334	-0.114317	-0.0385521	-0.521023	0.0809871	0.401484
ABL1_12*SPRED2_16	ABL1_12	SPRED2_16	ABL1*SPRED2	ABL1	SPRED2	-0.12681	0.0531523	0.0195633	-0.199525	0.408079	-0.0124934	0.0526092	0.367963	-0.651725	-0.572179	0.0637808	-0.143327	-0.661029	-0.521023	0.0775075	-0.217513
ABL1_12*SPRED2_17	ABL1_12	SPRED2_17	ABL1*SPRED2	ABL1	SPRED2	-0.428161	0.0531523	0.0504657	-0.531779	0.168267	-0.0124934	0.0171049	0.163655	-0.333168	-0.572179	0.177346	0.0616652	-0.875935	-0.521023	0.033637	-0.388549
ABL1_12*SPRED2_2	ABL1_12	SPRED2_2	ABL1*SPRED2	ABL1	SPRED2	0.331318	0.0531523	0.0492288	0.228937	-0.500116	-0.0124934	0.0705856	-0.558208	0.0608163	-0.572179	0.206041	0.426954	0.30757	-0.521023	0.219618	0.608976
ABL1_12*SPRED2_20	ABL1_12	SPRED2_20	ABL1*SPRED2	ABL1	SPRED2	-0.71156	0.0531523	0.0552235	-0.819935	0.404086	-0.0124934	0.108557	0.308023	-1.08874	-0.572179	0.348739	-0.865304	-0.742768	-0.521023	0.29491	-0.516655
ABL1_12*SPRED2_22	ABL1_12	SPRED2_22	ABL1*SPRED2	ABL1	SPRED2	-0.0566135	0.0531523	0.0229888	-0.132755	-1.4592	-0.0124934	0.0717519	-1.51846	0.0582604	-0.572179	0.296121	0.334318	-0.147437	-0.521023	0.1858	0.187786
ABL1_12*SPRED2_23	ABL1_12	SPRED2_23	ABL1*SPRED2	ABL1	SPRED2	0.32394	0.0531523	0.00267165	0.268116	-0.385503	-0.0124934	0.0543848	-0.427394	-0.170602	-0.572179	-0.0711883	0.472766	-1.03471	-0.521023	0.000948532	-0.514633
ABL1_12*SPRED2_26	ABL1_12	SPRED2_26	ABL1*SPRED2	ABL1	SPRED2	0.0702923	0.0531523	0.00512386	0.0120162	-0.242521	-0.0124934	-0.0219931	-0.208035	-1.042	-0.572179	0.038503	-0.508326	-0.20037	-0.521023	0.0276572	0.292996
ABL1_12*SPRED2_8	ABL1_12	SPRED2_8	ABL1*SPRED2	ABL1	SPRED2	0.496288	0.0531523	0.0413363	0.401799	-0.0621274	-0.0124934	0.0252281	-0.0748621	0.330072	-0.572179	0.100163	0.802088	-0.506701	-0.521023	0.0794757	-0.0651534
ABL1_13*ABL1_1	ABL1_13	ABL1_1	ABL1*ABL1	ABL1	ABL1	-0.353634	-0.042728	-0.324648	0.0137418
ABL1_13*ABL1_10	ABL1_13	ABL1_10	ABL1*ABL1	ABL1	ABL1	-0.428405	-0.042728	-0.5211	0.135423
ABL1_13*ABL1_11	ABL1_13	ABL1_11	ABL1*ABL1	ABL1	ABL1	-0.477071	-0.042728	-0.405756	-0.0285869
ABL1_13*ABL1_13	ABL1_13	ABL1_13	ABL1*ABL1	ABL1	ABL1	0.0663231	-0.042728	-0.0396501	0.148701
ABL1_13*ABL1_14	ABL1_13	ABL1_14	ABL1*ABL1	ABL1	ABL1	-0.147733	-0.042728	-0.0659039	-0.0391011
ABL1_13*ABL1_15	ABL1_13	ABL1_15	ABL1*ABL1	ABL1	ABL1	-0.00966239	-0.042728	0.00356624	0.0294994
ABL1_13*ABL1_16	ABL1_13	ABL1_16	ABL1*ABL1	ABL1	ABL1	-0.0991912	-0.042728	-0.0626311	0.00616783
ABL1_13*ABL1_17	ABL1_13	ABL1_17	ABL1*ABL1	ABL1	ABL1	-0.124387	-0.042728	-0.0397938	-0.041865
ABL1_13*ABL1_18	ABL1_13	ABL1_18	ABL1*ABL1	ABL1	ABL1	-0.320383	-0.042728	-0.0936051	-0.18405
ABL1_13*ABL1_2	ABL1_13	ABL1_2	ABL1*ABL1	ABL1	ABL1	-0.229797	-0.042728	-0.0751756	-0.111894
ABL1_13*ABL1_20	ABL1_13	ABL1_20	ABL1*ABL1	ABL1	ABL1	-0.399714	-0.042728	-0.257876	-0.0991105
ABL1_13*ABL1_21	ABL1_13	ABL1_21	ABL1*ABL1	ABL1	ABL1	-0.610697	-0.042728	-0.343974	-0.223995
ABL1_13*ABL1_23	ABL1_13	ABL1_23	ABL1*ABL1	ABL1	ABL1	-0.531863	-0.042728	-0.0932809	-0.395854
ABL1_13*ABL1_24	ABL1_13	ABL1_24	ABL1*ABL1	ABL1	ABL1	-0.0410151	-0.042728	-0.0601728	0.0618856
ABL1_13*ABL1_25	ABL1_13	ABL1_25	ABL1*ABL1	ABL1	ABL1	-0.12656	-0.042728	-0.0991447	0.0153124
ABL1_13*ABL1_26	ABL1_13	ABL1_26	ABL1*ABL1	ABL1	ABL1	-0.3127	-0.042728	-0.150666	-0.119306
ABL1_13*ABL1_27	ABL1_13	ABL1_27	ABL1*ABL1	ABL1	ABL1	-0.0265346	-0.042728	-0.15873	0.174923
ABL1_13*ABL1_3	ABL1_13	ABL1_3	ABL1*ABL1	ABL1	ABL1	-0.130519	-0.042728	-0.176068	0.0882762
ABL1_13*ABL1_4	ABL1_13	ABL1_4	ABL1*ABL1	ABL1	ABL1	-0.423839	-0.042728	0.00390363	-0.385014
ABL1_13*ABL1_5	ABL1_13	ABL1_5	ABL1*ABL1	ABL1	ABL1	-1.49004	-0.042728	-1.24676	-0.200549
ABL1_13*ABL1_6	ABL1_13	ABL1_6	ABL1*ABL1	ABL1	ABL1	-0.442143	-0.042728	-0.434793	0.0353786
ABL1_13*ABL1_7	ABL1_13	ABL1_7	ABL1*ABL1	ABL1	ABL1	-0.550299	-0.042728	-0.428949	-0.0786221
ABL1_13*ABL1_8	ABL1_13	ABL1_8	ABL1*ABL1	ABL1	ABL1	0.0785371	-0.042728	-0.146142	0.267407
ABL1_13*ABL1_9	ABL1_13	ABL1_9	ABL1*ABL1	ABL1	ABL1	-0.263853	-0.042728	-0.281471	0.0603461
ABL1_13*GAB2_1	ABL1_13	GAB2_1	ABL1*GAB2	ABL1	GAB2	-0.984464	-0.042728	-0.693978	-0.247757
ABL1_13*GAB2_10	ABL1_13	GAB2_10	ABL1*GAB2	ABL1	GAB2	-0.343278	-0.042728	-0.176352	-0.124198
ABL1_13*GAB2_11	ABL1_13	GAB2_11	ABL1*GAB2	ABL1	GAB2	-0.258815	-0.042728	-0.0455475	-0.17054
ABL1_13*GAB2_12	ABL1_13	GAB2_12	ABL1*GAB2	ABL1	GAB2	-0.436243	-0.042728	-0.483669	0.0901548
ABL1_13*GAB2_13	ABL1_13	GAB2_13	ABL1*GAB2	ABL1	GAB2	-0.270179	-0.042728	-0.359378	0.131926
ABL1_13*GAB2_14	ABL1_13	GAB2_14	ABL1*GAB2	ABL1	GAB2	0.0803474	-0.042728	-0.00731826	0.130394
ABL1_13*GAB2_15	ABL1_13	GAB2_15	ABL1*GAB2	ABL1	GAB2	-0.717799	-0.042728	-0.567359	-0.107712
ABL1_13*GAB2_17	ABL1_13	GAB2_17	ABL1*GAB2	ABL1	GAB2	-0.230396	-0.042728	-0.177014	-0.0106537
ABL1_13*GAB2_18	ABL1_13	GAB2_18	ABL1*GAB2	ABL1	GAB2	-0.227962	-0.042728	-0.382228	0.196993
ABL1_13*GAB2_19	ABL1_13	GAB2_19	ABL1*GAB2	ABL1	GAB2	0.0477875	-0.042728	-0.12561	0.216125
ABL1_13*GAB2_2	ABL1_13	GAB2_2	ABL1*GAB2	ABL1	GAB2	-0.45542	-0.042728	-0.146408	-0.266284
ABL1_13*GAB2_20	ABL1_13	GAB2_20	ABL1*GAB2	ABL1	GAB2	-0.484895	-0.042728	-0.180993	-0.261174
ABL1_13*GAB2_21	ABL1_13	GAB2_21	ABL1*GAB2	ABL1	GAB2	-0.652913	-0.042728	-0.503547	-0.106638
ABL1_13*GAB2_22	ABL1_13	GAB2_22	ABL1*GAB2	ABL1	GAB2	-0.102871	-0.042728	-0.0438665	-0.0162762
ABL1_13*GAB2_23	ABL1_13	GAB2_23	ABL1*GAB2	ABL1	GAB2	0.014221	-0.042728	-0.10648	0.163429
ABL1_13*GAB2_24	ABL1_13	GAB2_24	ABL1*GAB2	ABL1	GAB2	0.157914	-0.042728	0.00261578	0.198027
ABL1_13*GAB2_25	ABL1_13	GAB2_25	ABL1*GAB2	ABL1	GAB2	0.136442	-0.042728	-0.136472	0.315642
ABL1_13*GAB2_26	ABL1_13	GAB2_26	ABL1*GAB2	ABL1	GAB2	-0.0137889	-0.042728	-0.0673476	0.0962867
ABL1_13*GAB2_27	ABL1_13	GAB2_27	ABL1*GAB2	ABL1	GAB2	0.041995	-0.042728	-0.0490898	0.133813
ABL1_13*GAB2_3	ABL1_13	GAB2_3	ABL1*GAB2	ABL1	GAB2	-0.445486	-0.042728	-0.449713	0.0469554
ABL1_13*GAB2_4	ABL1_13	GAB2_4	ABL1*GAB2	ABL1	GAB2	-0.0592189	-0.042728	0.00198051	-0.0184714
ABL1_13*GAB2_5	ABL1_13	GAB2_5	ABL1*GAB2	ABL1	GAB2	0.00403242	-0.042728	-0.106624	0.153385
ABL1_13*GAB2_6	ABL1_13	GAB2_6	ABL1*GAB2	ABL1	GAB2	-0.432452	-0.042728	-0.0786815	-0.311043
ABL1_13*GAB2_7	ABL1_13	GAB2_7	ABL1*GAB2	ABL1	GAB2	-0.672721	-0.042728	-0.588408	-0.0415852
ABL1_13*GAB2_8	ABL1_13	GAB2_8	ABL1*GAB2	ABL1	GAB2	0.0153555	-0.042728	-0.0127388	0.0708223
ABL1_13*GAB2_9	ABL1_13	GAB2_9	ABL1*GAB2	ABL1	GAB2	-0.114617	-0.042728	-0.00635701	-0.0655322
ABL1_13*NF1_1	ABL1_13	NF1_1	ABL1*NF1	ABL1	NF1	-0.0551726	-0.042728	0.0585403	-0.0709849
ABL1_13*NF1_10	ABL1_13	NF1_10	ABL1*NF1	ABL1	NF1	-0.137995	-0.042728	0.0415159	-0.136783
ABL1_13*NF1_11	ABL1_13	NF1_11	ABL1*NF1	ABL1	NF1	-0.0547837	-0.042728	0.0965997	-0.108655
ABL1_13*NF1_12	ABL1_13	NF1_12	ABL1*NF1	ABL1	NF1	-0.305768	-0.042728	0.0423017	-0.305342
ABL1_13*NF1_13	ABL1_13	NF1_13	ABL1*NF1	ABL1	NF1	0.0550398	-0.042728	0.0884956	0.00927216
ABL1_13*NF1_14	ABL1_13	NF1_14	ABL1*NF1	ABL1	NF1	-0.192408	-0.042728	0.0293048	-0.178985
ABL1_13*NF1_15	ABL1_13	NF1_15	ABL1*NF1	ABL1	NF1	-0.0754024	-0.042728	0.10957	-0.142245
ABL1_13*NF1_16	ABL1_13	NF1_16	ABL1*NF1	ABL1	NF1	-0.569773	-0.042728	-0.0173614	-0.509684
ABL1_13*NF1_17	ABL1_13	NF1_17	ABL1*NF1	ABL1	NF1	-0.166703	-0.042728	0.0229641	-0.146939
ABL1_13*NF1_18	ABL1_13	NF1_18	ABL1*NF1	ABL1	NF1	0.344668	-0.042728	0.019811	0.367585
ABL1_13*NF1_19	ABL1_13	NF1_19	ABL1*NF1	ABL1	NF1	0.000378452	-0.042728	0.0401974	0.00290902
ABL1_13*NF1_2	ABL1_13	NF1_2	ABL1*NF1	ABL1	NF1	-0.0117127	-0.042728	0.135733	-0.104718
ABL1_13*NF1_20	ABL1_13	NF1_20	ABL1*NF1	ABL1	NF1	-0.199498	-0.042728	0.247833	-0.404603
ABL1_13*NF1_21	ABL1_13	NF1_21	ABL1*NF1	ABL1	NF1	0.0398813	-0.042728	0.0192653	0.0633441
ABL1_13*NF1_22	ABL1_13	NF1_22	ABL1*NF1	ABL1	NF1	-0.0408227	-0.042728	-0.0398105	0.0417158
ABL1_13*NF1_23	ABL1_13	NF1_23	ABL1*NF1	ABL1	NF1	-0.251228	-0.042728	-0.0616738	-0.146826
ABL1_13*NF1_24	ABL1_13	NF1_24	ABL1*NF1	ABL1	NF1	-0.171916	-0.042728	0.0333721	-0.16256
ABL1_13*NF1_25	ABL1_13	NF1_25	ABL1*NF1	ABL1	NF1	0.0800874	-0.042728	-0.0134502	0.136266
ABL1_13*NF1_26	ABL1_13	NF1_26	ABL1*NF1	ABL1	NF1	-0.0516762	-0.042728	0.094139	-0.103087
ABL1_13*NF1_27	ABL1_13	NF1_27	ABL1*NF1	ABL1	NF1	-0.0720918	-0.042728	0.00433496	-0.0336988
ABL1_13*NF1_3	ABL1_13	NF1_3	ABL1*NF1	ABL1	NF1	0.104822	-0.042728	0.068877	0.0786725
ABL1_13*NF1_4	ABL1_13	NF1_4	ABL1*NF1	ABL1	NF1	0.164612	-0.042728	-0.0498467	0.257186
ABL1_13*NF1_5	ABL1_13	NF1_5	ABL1*NF1	ABL1	NF1	-0.271377	-0.042728	-0.0195824	-0.209067
ABL1_13*NF1_6	ABL1_13	NF1_6	ABL1*NF1	ABL1	NF1	-0.0375537	-0.042728	-0.169795	0.174969
ABL1_13*NF1_7	ABL1_13	NF1_7	ABL1*NF1	ABL1	NF1	0.287405	-0.042728	0.113871	0.216261
ABL1_13*NF1_8	ABL1_13	NF1_8	ABL1*NF1	ABL1	NF1	-0.509827	-0.042728	0.13034	-0.597438
ABL1_13*NF1_9	ABL1_13	NF1_9	ABL1*NF1	ABL1	NF1	0.118433	-0.042728	0.024593	0.136568
ABL1_13*NTC_1	ABL1_13	NTC_1	ABL1*NTC	ABL1	NTC	0.24845	-0.042728	-0.0730817	0.36426
ABL1_13*NTC_10	ABL1_13	NTC_10	ABL1*NTC	ABL1	NTC	0.153948	-0.042728	0.0478317	0.148844
ABL1_13*NTC_11	ABL1_13	NTC_11	ABL1*NTC	ABL1	NTC	0.0646417	-0.042728	0.0468189	0.0605508
ABL1_13*NTC_12	ABL1_13	NTC_12	ABL1*NTC	ABL1	NTC	0.22227	-0.042728	0.0461929	0.218805
ABL1_13*NTC_13	ABL1_13	NTC_13	ABL1*NTC	ABL1	NTC	0.163321	-0.042728	0.0286485	0.177401
ABL1_13*NTC_14	ABL1_13	NTC_14	ABL1*NTC	ABL1	NTC	-0.0223493	-0.042728	-0.0266961	0.0470747
ABL1_13*NTC_15	ABL1_13	NTC_15	ABL1*NTC	ABL1	NTC	-0.175364	-0.042728	0.00669498	-0.139331
ABL1_13*NTC_16	ABL1_13	NTC_16	ABL1*NTC	ABL1	NTC	0.0876832	-0.042728	-0.0698281	0.200239
ABL1_13*NTC_17	ABL1_13	NTC_17	ABL1*NTC	ABL1	NTC	-0.135997	-0.042728	-0.0283578	-0.064911
ABL1_13*NTC_18	ABL1_13	NTC_18	ABL1*NTC	ABL1	NTC	-0.127564	-0.042728	-0.012855	-0.0719807
ABL1_13*NTC_19	ABL1_13	NTC_19	ABL1*NTC	ABL1	NTC	-0.0940157	-0.042728	0.0263055	-0.0775931
ABL1_13*NTC_2	ABL1_13	NTC_2	ABL1*NTC	ABL1	NTC	0.042488	-0.042728	-0.023981	0.109197
ABL1_13*NTC_20	ABL1_13	NTC_20	ABL1*NTC	ABL1	NTC	-0.0785363	-0.042728	0.0314032	-0.0672115
ABL1_13*NTC_21	ABL1_13	NTC_21	ABL1*NTC	ABL1	NTC	-0.132834	-0.042728	0.0632332	-0.153339
ABL1_13*NTC_22	ABL1_13	NTC_22	ABL1*NTC	ABL1	NTC	-0.0981782	-0.042728	-0.0197238	-0.0357264
ABL1_13*NTC_23	ABL1_13	NTC_23	ABL1*NTC	ABL1	NTC	0.0370299	-0.042728	0.011518	0.0682399
ABL1_13*NTC_24	ABL1_13	NTC_24	ABL1*NTC	ABL1	NTC	0.176492	-0.042728	-0.019171	0.238391
ABL1_13*NTC_25	ABL1_13	NTC_25	ABL1*NTC	ABL1	NTC	-0.0691231	-0.042728	-0.0711336	0.0447385
ABL1_13*NTC_26	ABL1_13	NTC_26	ABL1*NTC	ABL1	NTC	-0.183743	-0.042728	-0.0265514	-0.114464
ABL1_13*NTC_27	ABL1_13	NTC_27	ABL1*NTC	ABL1	NTC	-0.0553578	-0.042728	0.0504723	-0.0631021
ABL1_13*NTC_28	ABL1_13	NTC_28	ABL1*NTC	ABL1	NTC	-0.119875	-0.042728	0.0263441	-0.103492
ABL1_13*NTC_29	ABL1_13	NTC_29	ABL1*NTC	ABL1	NTC	-0.237987	-0.042728	-0.0127963	-0.182463
ABL1_13*NTC_3	ABL1_13	NTC_3	ABL1*NTC	ABL1	NTC	0.0565181	-0.042728	-0.019588	0.118834
ABL1_13*NTC_30	ABL1_13	NTC_30	ABL1*NTC	ABL1	NTC	-0.0872467	-0.042728	0.0279979	-0.0725167
ABL1_13*NTC_4	ABL1_13	NTC_4	ABL1*NTC	ABL1	NTC	-0.0571138	-0.042728	0.0166193	-0.0310051
ABL1_13*NTC_5	ABL1_13	NTC_5	ABL1*NTC	ABL1	NTC	-0.192194	-0.042728	0.0174772	-0.166943
ABL1_13*NTC_6	ABL1_13	NTC_6	ABL1*NTC	ABL1	NTC	-0.201178	-0.042728	-0.0211264	-0.137323
ABL1_13*NTC_7	ABL1_13	NTC_7	ABL1*NTC	ABL1	NTC	-0.465572	-0.042728	-0.0808769	-0.341967
ABL1_13*NTC_8	ABL1_13	NTC_8	ABL1*NTC	ABL1	NTC	-0.0497006	-0.042728	0.0294925	-0.0364651
ABL1_13*NTC_9	ABL1_13	NTC_9	ABL1*NTC	ABL1	NTC	0.0492472	-0.042728	0.0287171	0.0632581
ABL1_13*PTPN1_1	ABL1_13	PTPN1_1	ABL1*PTPN1	ABL1	PTPN1	0.0634014	-0.042728	-0.0134863	0.119616
ABL1_13*PTPN1_10	ABL1_13	PTPN1_10	ABL1*PTPN1	ABL1	PTPN1	0.793227	-0.042728	0.0870941	0.748861
ABL1_13*PTPN1_11	ABL1_13	PTPN1_11	ABL1*PTPN1	ABL1	PTPN1	0.146325	-0.042728	0.0550545	0.133998
ABL1_13*PTPN1_12	ABL1_13	PTPN1_12	ABL1*PTPN1	ABL1	PTPN1	-0.0598561	-0.042728	0.147946	-0.165074
ABL1_13*PTPN1_13	ABL1_13	PTPN1_13	ABL1*PTPN1	ABL1	PTPN1	-0.0134092	-0.042728	-0.0173441	0.046663
ABL1_13*PTPN1_14	ABL1_13	PTPN1_14	ABL1*PTPN1	ABL1	PTPN1	-0.0735494	-0.042728	-0.0432976	0.0124762
ABL1_13*PTPN1_15	ABL1_13	PTPN1_15	ABL1*PTPN1	ABL1	PTPN1	-0.0624926	-0.042728	0.166651	-0.186415
ABL1_13*PTPN1_16	ABL1_13	PTPN1_16	ABL1*PTPN1	ABL1	PTPN1	-0.23467	-0.042728	-0.0757788	-0.116163
ABL1_13*PTPN1_17	ABL1_13	PTPN1_17	ABL1*PTPN1	ABL1	PTPN1	0.258989	-0.042728	0.135593	0.166124
ABL1_13*PTPN1_18	ABL1_13	PTPN1_18	ABL1*PTPN1	ABL1	PTPN1	0.287431	-0.042728	0.141607	0.188552
ABL1_13*PTPN1_19	ABL1_13	PTPN1_19	ABL1*PTPN1	ABL1	PTPN1	0.270788	-0.042728	0.146285	0.167232
ABL1_13*PTPN1_2	ABL1_13	PTPN1_2	ABL1*PTPN1	ABL1	PTPN1	0.165834	-0.042728	0.196239	0.012323
ABL1_13*PTPN1_20	ABL1_13	PTPN1_20	ABL1*PTPN1	ABL1	PTPN1	-0.0305576	-0.042728	0.0408276	-0.0286572
ABL1_13*PTPN1_21	ABL1_13	PTPN1_21	ABL1*PTPN1	ABL1	PTPN1	0.109279	-0.042728	0.126771	0.0252364
ABL1_13*PTPN1_22	ABL1_13	PTPN1_22	ABL1*PTPN1	ABL1	PTPN1	0.806143	-0.042728	0.122008	0.726864
ABL1_13*PTPN1_23	ABL1_13	PTPN1_23	ABL1*PTPN1	ABL1	PTPN1	-0.0872672	-0.042728	0.0516994	-0.0962386
ABL1_13*PTPN1_24	ABL1_13	PTPN1_24	ABL1*PTPN1	ABL1	PTPN1	0.0363531	-0.042728	0.0368702	0.042211
ABL1_13*PTPN1_25	ABL1_13	PTPN1_25	ABL1*PTPN1	ABL1	PTPN1	0.086152	-0.042728	0.178784	-0.0499042
ABL1_13*PTPN1_26	ABL1_13	PTPN1_26	ABL1*PTPN1	ABL1	PTPN1	0.138535	-0.042728	0.127966	0.053297
ABL1_13*PTPN1_27	ABL1_13	PTPN1_27	ABL1*PTPN1	ABL1	PTPN1	-0.0407667	-0.042728	0.133632	-0.13167
ABL1_13*PTPN1_3	ABL1_13	PTPN1_3	ABL1*PTPN1	ABL1	PTPN1	0.374077	-0.042728	0.127836	0.288969
ABL1_13*PTPN1_4	ABL1_13	PTPN1_4	ABL1*PTPN1	ABL1	PTPN1	0.490652	-0.042728	0.17829	0.35509
ABL1_13*PTPN1_5	ABL1_13	PTPN1_5	ABL1*PTPN1	ABL1	PTPN1	0.163588	-0.042728	-0.0583519	0.264668
ABL1_13*PTPN1_6	ABL1_13	PTPN1_6	ABL1*PTPN1	ABL1	PTPN1	-0.534661	-0.042728	0.0672279	-0.559161
ABL1_13*PTPN1_7	ABL1_13	PTPN1_7	ABL1*PTPN1	ABL1	PTPN1	0.197848	-0.042728	0.140552	0.100024
ABL1_13*PTPN1_8	ABL1_13	PTPN1_8	ABL1*PTPN1	ABL1	PTPN1	-0.533707	-0.042728	0.0693587	-0.560338
ABL1_13*PTPN1_9	ABL1_13	PTPN1_9	ABL1*PTPN1	ABL1	PTPN1	0.121307	-0.042728	0.0362029	0.127832
ABL1_13*SOS1_1	ABL1_13	SOS1_1	ABL1*SOS1	ABL1	SOS1	0.00491593	-0.042728	-0.433876	0.48152
ABL1_13*SOS1_11	ABL1_13	SOS1_11	ABL1*SOS1	ABL1	SOS1	-1.22155	-0.042728	-0.868437	-0.310383
ABL1_13*SOS1_12	ABL1_13	SOS1_12	ABL1*SOS1	ABL1	SOS1	-0.222426	-0.042728	-0.00458399	-0.175114
ABL1_13*SOS1_13	ABL1_13	SOS1_13	ABL1*SOS1	ABL1	SOS1	-0.232336	-0.042728	-0.0271965	-0.162412
ABL1_13*SOS1_14	ABL1_13	SOS1_14	ABL1*SOS1	ABL1	SOS1	-0.339971	-0.042728	-0.181068	-0.116175
ABL1_13*SOS1_15	ABL1_13	SOS1_15	ABL1*SOS1	ABL1	SOS1	-0.439929	-0.042728	-0.0843937	-0.312808
ABL1_13*SOS1_16	ABL1_13	SOS1_16	ABL1*SOS1	ABL1	SOS1	-0.407301	-0.042728	-0.137805	-0.226769
ABL1_13*SOS1_17	ABL1_13	SOS1_17	ABL1*SOS1	ABL1	SOS1	-0.661351	-0.042728	-0.36162	-0.257003
ABL1_13*SOS1_18	ABL1_13	SOS1_18	ABL1*SOS1	ABL1	SOS1	-0.405337	-0.042728	-0.117247	-0.245362
ABL1_13*SOS1_19	ABL1_13	SOS1_19	ABL1*SOS1	ABL1	SOS1	-0.0191568	-0.042728	-0.0473363	0.0709075
ABL1_13*SOS1_2	ABL1_13	SOS1_2	ABL1*SOS1	ABL1	SOS1	-0.461334	-0.042728	-0.556063	0.137457
ABL1_13*SOS1_21	ABL1_13	SOS1_21	ABL1*SOS1	ABL1	SOS1	0.0300951	-0.042728	-0.093469	0.166292
ABL1_13*SOS1_23	ABL1_13	SOS1_23	ABL1*SOS1	ABL1	SOS1	-0.957563	-0.042728	-0.724455	-0.19038
ABL1_13*SOS1_24	ABL1_13	SOS1_24	ABL1*SOS1	ABL1	SOS1	0.251773	-0.042728	-0.0507974	0.345299
ABL1_13*SOS1_25	ABL1_13	SOS1_25	ABL1*SOS1	ABL1	SOS1	-0.141917	-0.042728	-0.0681486	-0.0310401
ABL1_13*SOS1_26	ABL1_13	SOS1_26	ABL1*SOS1	ABL1	SOS1	-0.704364	-0.042728	-0.718921	0.0572853
ABL1_13*SOS1_27	ABL1_13	SOS1_27	ABL1*SOS1	ABL1	SOS1	-0.253305	-0.042728	-0.00126581	-0.209312
ABL1_13*SOS1_3	ABL1_13	SOS1_3	ABL1*SOS1	ABL1	SOS1	-0.118417	-0.042728	-0.0337309	-0.0419578
ABL1_13*SOS1_5	ABL1_13	SOS1_5	ABL1*SOS1	ABL1	SOS1	-0.471236	-0.042728	-1.05307	0.624564
ABL1_13*SOS1_6	ABL1_13	SOS1_6	ABL1*SOS1	ABL1	SOS1	0.0411516	-0.042728	0.0393522	0.0445274
ABL1_13*SOS1_7	ABL1_13	SOS1_7	ABL1*SOS1	ABL1	SOS1	-0.00568536	-0.042728	-0.328422	0.365465
ABL1_13*SOS1_8	ABL1_13	SOS1_8	ABL1*SOS1	ABL1	SOS1	-0.150585	-0.042728	-0.332936	0.225079
ABL1_13*SOS1_9	ABL1_13	SOS1_9	ABL1*SOS1	ABL1	SOS1	0.438746	-0.042728	-0.225667	0.707141
ABL1_13*SPRED2_1	ABL1_13	SPRED2_1	ABL1*SPRED2	ABL1	SPRED2	-0.187898	-0.042728	-0.00752258	-0.137648
ABL1_13*SPRED2_10	ABL1_13	SPRED2_10	ABL1*SPRED2	ABL1	SPRED2	0.0799798	-0.042728	0.0794028	0.043305
ABL1_13*SPRED2_11	ABL1_13	SPRED2_11	ABL1*SPRED2	ABL1	SPRED2	-0.412485	-0.042728	0.0797502	-0.449507
ABL1_13*SPRED2_12	ABL1_13	SPRED2_12	ABL1*SPRED2	ABL1	SPRED2	0.167665	-0.042728	0.0414163	0.168977
ABL1_13*SPRED2_13	ABL1_13	SPRED2_13	ABL1*SPRED2	ABL1	SPRED2	0.246049	-0.042728	0.147036	0.141741
ABL1_13*SPRED2_14	ABL1_13	SPRED2_14	ABL1*SPRED2	ABL1	SPRED2	0.112291	-0.042728	0.022913	0.132106
ABL1_13*SPRED2_15	ABL1_13	SPRED2_15	ABL1*SPRED2	ABL1	SPRED2	0.193935	-0.042728	0.0266747	0.209989
ABL1_13*SPRED2_16	ABL1_13	SPRED2_16	ABL1*SPRED2	ABL1	SPRED2	-0.0112922	-0.042728	0.0195633	0.0118725
ABL1_13*SPRED2_17	ABL1_13	SPRED2_17	ABL1*SPRED2	ABL1	SPRED2	0.183266	-0.042728	0.0504657	0.175528
ABL1_13*SPRED2_18	ABL1_13	SPRED2_18	ABL1*SPRED2	ABL1	SPRED2	-0.0083013	-0.042728	-0.0530738	0.0875005
ABL1_13*SPRED2_19	ABL1_13	SPRED2_19	ABL1*SPRED2	ABL1	SPRED2	0.133718	-0.042728	-0.0140847	0.19053
ABL1_13*SPRED2_2	ABL1_13	SPRED2_2	ABL1*SPRED2	ABL1	SPRED2	-0.11811	-0.042728	0.0492288	-0.12461
ABL1_13*SPRED2_20	ABL1_13	SPRED2_20	ABL1*SPRED2	ABL1	SPRED2	-0.0863623	-0.042728	0.0552235	-0.0988578
ABL1_13*SPRED2_21	ABL1_13	SPRED2_21	ABL1*SPRED2	ABL1	SPRED2	-0.154062	-0.042728	0.0264046	-0.137739
ABL1_13*SPRED2_22	ABL1_13	SPRED2_22	ABL1*SPRED2	ABL1	SPRED2	0.0682003	-0.042728	0.0229888	0.0879395
ABL1_13*SPRED2_23	ABL1_13	SPRED2_23	ABL1*SPRED2	ABL1	SPRED2	-0.207892	-0.042728	0.00267165	-0.167836
ABL1_13*SPRED2_24	ABL1_13	SPRED2_24	ABL1*SPRED2	ABL1	SPRED2	0.0327299	-0.042728	-0.0047136	0.0801715
ABL1_13*SPRED2_25	ABL1_13	SPRED2_25	ABL1*SPRED2	ABL1	SPRED2	-0.043075	-0.042728	0.00331067	-0.00365763
ABL1_13*SPRED2_26	ABL1_13	SPRED2_26	ABL1*SPRED2	ABL1	SPRED2	0.165935	-0.042728	0.00512386	0.203539
ABL1_13*SPRED2_27	ABL1_13	SPRED2_27	ABL1*SPRED2	ABL1	SPRED2	-0.606638	-0.042728	-0.0440557	-0.519855
ABL1_13*SPRED2_3	ABL1_13	SPRED2_3	ABL1*SPRED2	ABL1	SPRED2	0.25469	-0.042728	0.119459	0.177959
ABL1_13*SPRED2_4	ABL1_13	SPRED2_4	ABL1*SPRED2	ABL1	SPRED2	0.077176	-0.042728	0.0439812	0.0759228
ABL1_13*SPRED2_5	ABL1_13	SPRED2_5	ABL1*SPRED2	ABL1	SPRED2	-0.106377	-0.042728	0.0221533	-0.0858021
ABL1_13*SPRED2_7	ABL1_13	SPRED2_7	ABL1*SPRED2	ABL1	SPRED2	0.166885	-0.042728	-0.0327611	0.242374
ABL1_13*SPRED2_8	ABL1_13	SPRED2_8	ABL1*SPRED2	ABL1	SPRED2	-0.151451	-0.042728	0.0413363	-0.150059
ABL1_13*SPRED2_9	ABL1_13	SPRED2_9	ABL1*SPRED2	ABL1	SPRED2	-0.297894	-0.042728	-0.0240946	-0.231071
ABL1_14*ABL1_1	ABL1_14	ABL1_1	ABL1*ABL1	ABL1	ABL1	-0.504632	-0.132921	-0.324648	-0.0470635	-0.73403	-0.122282	-0.282847	-0.328902					-1.71294	-0.677783	-1.17562	0.140468
ABL1_14*ABL1_10	ABL1_14	ABL1_10	ABL1*ABL1	ABL1	ABL1	-0.74141	-0.132921	-0.5211	-0.0873902	-0.678087	-0.122282	-0.515129	-0.0406764					-2.23709	-0.677783	-1.62922	0.0699106
ABL1_14*ABL1_11	ABL1_14	ABL1_11	ABL1*ABL1	ABL1	ABL1	-0.915913	-0.132921	-0.405756	-0.377237	-0.751862	-0.122282	-0.318713	-0.310868					-1.64304	-0.677783	-1.20708	0.241819
ABL1_14*ABL1_12	ABL1_14	ABL1_12	ABL1*ABL1	ABL1	ABL1	0.102467	-0.132921	-0.16552	0.400907	-0.527791	-0.122282	-0.197727	-0.207782					-1.06613	-0.677783	-0.75917	0.370825
ABL1_14*ABL1_13	ABL1_14	ABL1_13	ABL1*ABL1	ABL1	ABL1	-0.426775	-0.132921	-0.0396501	-0.254204
ABL1_14*ABL1_14	ABL1_14	ABL1_14	ABL1*ABL1	ABL1	ABL1	-0.0222839	-0.132921	-0.0659039	0.176541	0.0955828	-0.122282	-0.0891109	0.306975					-0.239621	-0.677783	-0.391996	0.830158
ABL1_14*ABL1_15	ABL1_14	ABL1_15	ABL1*ABL1	ABL1	ABL1	-0.13645	-0.132921	0.00356624	-0.00709556	-0.108609	-0.122282	0.0155148	-0.0018419
ABL1_14*ABL1_16	ABL1_14	ABL1_16	ABL1*ABL1	ABL1	ABL1	-0.228109	-0.132921	-0.0626311	-0.0325575	-0.162157	-0.122282	-0.09288	0.053005					-0.722388	-0.677783	-0.560523	0.515919
ABL1_14*ABL1_17	ABL1_14	ABL1_17	ABL1*ABL1	ABL1	ABL1	-0.333893	-0.132921	-0.0397938	-0.161178	-0.134874	-0.122282	-0.0498691	0.0372771
ABL1_14*ABL1_18	ABL1_14	ABL1_18	ABL1*ABL1	ABL1	ABL1	-0.313147	-0.132921	-0.0936051	-0.0866213	-0.181691	-0.122282	-0.033206	-0.0262031
ABL1_14*ABL1_19	ABL1_14	ABL1_19	ABL1*ABL1	ABL1	ABL1					-0.0876846	-0.122282	0.00797419	0.0266227
ABL1_14*ABL1_2	ABL1_14	ABL1_2	ABL1*ABL1	ABL1	ABL1	-0.180856	-0.132921	-0.0751756	0.0272403	-0.248824	-0.122282	-0.0693454	-0.057197					-1.43362	-0.677783	-0.445951	-0.309888
ABL1_14*ABL1_20	ABL1_14	ABL1_20	ABL1*ABL1	ABL1	ABL1	-0.441784	-0.132921	-0.257876	-0.0509879	-0.501319	-0.122282	-0.289281	-0.0897563					-1.70176	-0.677783	-1.02778	0.00380123
ABL1_14*ABL1_21	ABL1_14	ABL1_21	ABL1*ABL1	ABL1	ABL1	-0.506612	-0.132921	-0.343974	-0.0297173	-0.180972	-0.122282	-0.387556	0.328866					-1.44897	-0.677783	-0.907278	0.136095
ABL1_14*ABL1_23	ABL1_14	ABL1_23	ABL1*ABL1	ABL1	ABL1	0.190143	-0.132921	-0.0932809	0.416345	0.185693	-0.122282	-0.177187	0.485162					-1.09578	-0.677783	-0.464069	0.0460729
ABL1_14*ABL1_24	ABL1_14	ABL1_24	ABL1*ABL1	ABL1	ABL1	-0.213559	-0.132921	-0.0601728	-0.0204655	-0.306331	-0.122282	-0.117876	-0.0661728					-1.10911	-0.677783	-0.438578	0.00724893
ABL1_14*ABL1_25	ABL1_14	ABL1_25	ABL1*ABL1	ABL1	ABL1	-0.195046	-0.132921	-0.0991447	0.0370193	-0.164174	-0.122282	-0.109495	0.067603					-0.807816	-0.677783	-0.405091	0.275058
ABL1_14*ABL1_26	ABL1_14	ABL1_26	ABL1*ABL1	ABL1	ABL1	-0.199966	-0.132921	-0.150666	0.0836209	-0.189335	-0.122282	-0.168371	0.101318					0.480085	-0.677783	-0.772145	1.93001
ABL1_14*ABL1_27	ABL1_14	ABL1_27	ABL1*ABL1	ABL1	ABL1	-0.413455	-0.132921	-0.15873	-0.121805	-0.231287	-0.122282	-0.116896	0.00789081					-1.05302	-0.677783	-0.489361	0.114124
ABL1_14*ABL1_3	ABL1_14	ABL1_3	ABL1*ABL1	ABL1	ABL1	-0.326568	-0.132921	-0.176068	-0.0175801	-0.259143	-0.122282	-0.192881	0.0560201					-1.29958	-0.677783	-0.819435	0.197643
ABL1_14*ABL1_4	ABL1_14	ABL1_4	ABL1*ABL1	ABL1	ABL1	-0.590073	-0.132921	0.00390363	-0.461056	0.0992018	-0.122282	-0.0765985	0.298082					-0.358011	-0.677783	-0.43548	0.755253
ABL1_14*ABL1_5	ABL1_14	ABL1_5	ABL1*ABL1	ABL1	ABL1	-1.47336	-0.132921	-1.24676	-0.0936745	-1.61597	-0.122282	-1.35279	-0.140889					-3.20379	-0.677783	-2.62804	0.102026
ABL1_14*ABL1_6	ABL1_14	ABL1_6	ABL1*ABL1	ABL1	ABL1	-1.29986	-0.132921	-0.434793	-0.732142	-0.877265	-0.122282	-0.31658	-0.438404					-2.94581	-0.677783	-1.14407	-1.12396
ABL1_14*ABL1_7	ABL1_14	ABL1_7	ABL1*ABL1	ABL1	ABL1	-0.60232	-0.132921	-0.428949	-0.0404503	-0.624412	-0.122282	-0.533471	0.0313409					-1.73126	-0.677783	-1.53877	0.485294
ABL1_14*ABL1_8	ABL1_14	ABL1_8	ABL1*ABL1	ABL1	ABL1	-0.408286	-0.132921	-0.146142	-0.129223	-0.528991	-0.122282	-0.177201	-0.229508					-1.25367	-0.677783	-0.320353	-0.255531
ABL1_14*ABL1_9	ABL1_14	ABL1_9	ABL1*ABL1	ABL1	ABL1	-0.367907	-0.132921	-0.281471	0.0464845	-0.563772	-0.122282	-0.278126	-0.163364					-1.63606	-0.677783	-0.859073	-0.0992007
ABL1_14*GAB2_1	ABL1_14	GAB2_1	ABL1*GAB2	ABL1	GAB2	-0.974198	-0.132921	-0.693978	-0.147299	-0.662409	-0.122282	-0.725333	0.185206					-1.70617	-0.677783	-1.26323	0.234848
ABL1_14*GAB2_10	ABL1_14	GAB2_10	ABL1*GAB2	ABL1	GAB2	-0.191536	-0.132921	-0.176352	0.117737	-0.496997	-0.122282	-0.0541012	-0.320614					-0.862328	-0.677783	-0.204022	0.0194771
ABL1_14*GAB2_11	ABL1_14	GAB2_11	ABL1*GAB2	ABL1	GAB2	-0.124434	-0.132921	-0.0455475	0.0540336	-0.170968	-0.122282	-0.0703192	0.0216327					-0.782836	-0.677783	-0.0554473	-0.0496052
ABL1_14*GAB2_12	ABL1_14	GAB2_12	ABL1*GAB2	ABL1	GAB2	-0.424997	-0.132921	-0.483669	0.191593	-0.471281	-0.122282	-0.492094	0.143094					-1.29438	-0.677783	-0.59643	-0.0201618
ABL1_14*GAB2_13	ABL1_14	GAB2_13	ABL1*GAB2	ABL1	GAB2	-0.496602	-0.132921	-0.359378	-0.0043041	-0.296264	-0.122282	-0.354752	0.18077					-1.09103	-0.677783	-0.51806	0.104808
ABL1_14*GAB2_14	ABL1_14	GAB2_14	ABL1*GAB2	ABL1	GAB2	0.218437	-0.132921	-0.00731826	0.358675	-0.122703	-0.122282	-0.143642	0.143221					-0.754938	-0.677783	-0.18493	0.107775
ABL1_14*GAB2_15	ABL1_14	GAB2_15	ABL1*GAB2	ABL1	GAB2	-0.881647	-0.132921	-0.567359	-0.181367	-0.658518	-0.122282	-0.589286	0.0530494					-1.30218	-0.677783	-0.812927	0.188535
ABL1_14*GAB2_16	ABL1_14	GAB2_16	ABL1*GAB2	ABL1	GAB2					-0.195216	-0.122282	-0.0736273	0.000693228					-0.552599	-0.677783	-0.0616461	0.186831
ABL1_14*GAB2_17	ABL1_14	GAB2_17	ABL1*GAB2	ABL1	GAB2	-0.337698	-0.132921	-0.177014	-0.0277636	-0.449661	-0.122282	-0.132908	-0.194471					-1.01141	-0.677783	-0.151811	-0.181811
ABL1_14*GAB2_18	ABL1_14	GAB2_18	ABL1*GAB2	ABL1	GAB2	-0.305209	-0.132921	-0.382228	0.209939	-0.379635	-0.122282	-0.468747	0.211393					-1.23494	-0.677783	-0.566843	0.00968507
ABL1_14*GAB2_19	ABL1_14	GAB2_19	ABL1*GAB2	ABL1	GAB2	-0.190208	-0.132921	-0.12561	0.0683221	-0.397241	-0.122282	-0.175364	-0.0995955					-1.1217	-0.677783	-0.155662	-0.288252
ABL1_14*GAB2_2	ABL1_14	GAB2_2	ABL1*GAB2	ABL1	GAB2	-0.570888	-0.132921	-0.146408	-0.291559	-0.48104	-0.122282	-0.0834646	-0.275294					-1.24885	-0.677783	-0.265294	-0.305775
ABL1_14*GAB2_20	ABL1_14	GAB2_20	ABL1*GAB2	ABL1	GAB2	-0.23668	-0.132921	-0.180993	0.0772336	-0.415181	-0.122282	-0.32117	0.0282707					0.121854	-0.677783	-0.433499	1.23314
ABL1_14*GAB2_21	ABL1_14	GAB2_21	ABL1*GAB2	ABL1	GAB2	-0.589814	-0.132921	-0.503547	0.0466538	-0.646943	-0.122282	-0.56958	0.0449181					-0.401258	-0.677783	-0.704677	0.981203
ABL1_14*GAB2_22	ABL1_14	GAB2_22	ABL1*GAB2	ABL1	GAB2	-0.149567	-0.132921	-0.0438665	0.0272201	-0.0999501	-0.122282	-0.0422518	0.0645833					-0.964721	-0.677783	-0.167759	-0.119178
ABL1_14*GAB2_23	ABL1_14	GAB2_23	ABL1*GAB2	ABL1	GAB2	-0.51811	-0.132921	-0.10648	-0.278709	-0.0834329	-0.122282	-0.0735066	0.112355					-1.1732	-0.677783	-0.25711	-0.23831
ABL1_14*GAB2_24	ABL1_14	GAB2_24	ABL1*GAB2	ABL1	GAB2	0.175782	-0.132921	0.00261578	0.306087	0.00905761	-0.122282	-0.00744404	0.138783					-0.259722	-0.677783	-0.116739	0.534801
ABL1_14*GAB2_25	ABL1_14	GAB2_25	ABL1*GAB2	ABL1	GAB2	-0.0791125	-0.132921	-0.136472	0.19028	-0.199879	-0.122282	0.00564727	-0.0832448					-0.632559	-0.677783	0.250629	-0.205405
ABL1_14*GAB2_26	ABL1_14	GAB2_26	ABL1*GAB2	ABL1	GAB2	-0.123541	-0.132921	-0.0673476	0.0767273	-0.483021	-0.122282	-0.127959	-0.232781					-0.93512	-0.677783	-0.173816	-0.0835208
ABL1_14*GAB2_27	ABL1_14	GAB2_27	ABL1*GAB2	ABL1	GAB2	-0.102595	-0.132921	-0.0490898	0.0794151	-0.313908	-0.122282	-0.0836027	-0.108024					-1.05801	-0.677783	-0.180931	-0.199299
ABL1_14*GAB2_3	ABL1_14	GAB2_3	ABL1*GAB2	ABL1	GAB2	-0.603248	-0.132921	-0.449713	-0.0206143	-0.849719	-0.122282	-0.515583	-0.211855					-1.35022	-0.677783	-0.666561	-0.00587854
ABL1_14*GAB2_4	ABL1_14	GAB2_4	ABL1*GAB2	ABL1	GAB2	-0.273908	-0.132921	0.00198051	-0.142968	-0.142517	-0.122282	0.0264494	-0.0466852
ABL1_14*GAB2_5	ABL1_14	GAB2_5	ABL1*GAB2	ABL1	GAB2	-0.203565	-0.132921	-0.106624	0.0359805	-0.211618	-0.122282	-0.160782	0.0714455					-0.925398	-0.677783	-0.344826	0.0972114
ABL1_14*GAB2_6	ABL1_14	GAB2_6	ABL1*GAB2	ABL1	GAB2	-0.368971	-0.132921	-0.0786815	-0.157369	-0.32187	-0.122282	-0.0697604	-0.129828					-1.01795	-0.677783	-0.257785	-0.0823763
ABL1_14*GAB2_7	ABL1_14	GAB2_7	ABL1*GAB2	ABL1	GAB2	-0.749315	-0.132921	-0.588408	-0.0279865	-0.885228	-0.122282	-0.734621	-0.0283248					-1.32727	-0.677783	-0.740619	0.0911335
ABL1_14*GAB2_8	ABL1_14	GAB2_8	ABL1*GAB2	ABL1	GAB2	-0.0648603	-0.132921	-0.0127388	0.0807991									-0.485801	-0.677783	-0.0426463	0.234628
ABL1_14*GAB2_9	ABL1_14	GAB2_9	ABL1*GAB2	ABL1	GAB2	-0.0688445	-0.132921	-0.00635701	0.0704331	0.160556	-0.122282	-0.0584608	0.341298					-0.869271	-0.677783	-0.111613	-0.0798742
ABL1_14*NF1_1	ABL1_14	NF1_1	ABL1*NF1	ABL1	NF1	-0.209703	-0.132921	0.0585403	-0.135322	0.14354	-0.122282	0.0668933	0.198928					0.118916	-0.677783	0.478802	0.317898
ABL1_14*NF1_10	ABL1_14	NF1_10	ABL1*NF1	ABL1	NF1	0.0406452	-0.132921	0.0415159	0.13205	-0.00824962	-0.122282	0.0515462	0.0624857					-0.537816	-0.677783	0.0636839	0.0762836
ABL1_14*NF1_11	ABL1_14	NF1_11	ABL1*NF1	ABL1	NF1	-0.242919	-0.132921	0.0965997	-0.206598	0.0193067	-0.122282	0.0881893	0.0533989					0.14215	-0.677783	0.91751	-0.0975761
ABL1_14*NF1_12	ABL1_14	NF1_12	ABL1*NF1	ABL1	NF1	-0.0536316	-0.132921	0.0423017	0.0369873	-0.361574	-0.122282	0.10044	-0.339733					-0.439262	-0.677783	0.400183	-0.161662
ABL1_14*NF1_13	ABL1_14	NF1_13	ABL1*NF1	ABL1	NF1	0.0221222	-0.132921	0.0884956	0.0665472	-0.07176	-0.122282	0.102655	-0.0521338					-0.34443	-0.677783	0.45206	-0.118706
ABL1_14*NF1_14	ABL1_14	NF1_14	ABL1*NF1	ABL1	NF1	-0.0919387	-0.132921	0.0293048	0.0116771	-0.25972	-0.122282	0.0246959	-0.162134					-0.629377	-0.677783	0.0270452	0.0213617
ABL1_14*NF1_15	ABL1_14	NF1_15	ABL1*NF1	ABL1	NF1	0.119406	-0.132921	0.10957	0.142756	-0.0490417	-0.122282	0.110681	-0.0374406					-0.261823	-0.677783	0.76235	-0.34639
ABL1_14*NF1_16	ABL1_14	NF1_16	ABL1*NF1	ABL1	NF1	-0.359216	-0.132921	-0.0173614	-0.208934	-0.311032	-0.122282	-0.094573	-0.094177					-1.01048	-0.677783	-0.0152825	-0.317416
ABL1_14*NF1_17	ABL1_14	NF1_17	ABL1*NF1	ABL1	NF1	0.126091	-0.132921	0.0229641	0.236048	-0.25661	-0.122282	0.0289148	-0.163243
ABL1_14*NF1_18	ABL1_14	NF1_18	ABL1*NF1	ABL1	NF1	-0.0912274	-0.132921	0.019811	0.0218822	-0.0863585	-0.122282	0.0427955	-0.00687248					-0.590114	-0.677783	0.122862	-0.0351922
ABL1_14*NF1_19	ABL1_14	NF1_19	ABL1*NF1	ABL1	NF1	0.358678	-0.132921	0.0401974	0.451402	0.225663	-0.122282	0.143795	0.204149					-0.137911	-0.677783	0.501583	0.0382892
ABL1_14*NF1_2	ABL1_14	NF1_2	ABL1*NF1	ABL1	NF1	-0.0252718	-0.132921	0.135733	-0.028084	-0.278763	-0.122282	0.127352	-0.283834					-0.197373	-0.677783	0.628703	-0.148293
ABL1_14*NF1_20	ABL1_14	NF1_20	ABL1*NF1	ABL1	NF1	-0.0177047	-0.132921	0.247833	-0.132617	-0.171429	-0.122282	0.0449753	-0.0941231					-0.256208	-0.677783	0.51419	-0.0926148
ABL1_14*NF1_21	ABL1_14	NF1_21	ABL1*NF1	ABL1	NF1	0.0487362	-0.132921	0.0192653	0.162392	-0.219512	-0.122282	0.0127712	-0.110002					-0.438059	-0.677783	0.00988911	0.229835
ABL1_14*NF1_22	ABL1_14	NF1_22	ABL1*NF1	ABL1	NF1	-0.0955901	-0.132921	-0.0398105	0.0771411	-0.0719432	-0.122282	-0.0608265	0.111165					-0.451244	-0.677783	-0.000753065	0.227293
ABL1_14*NF1_23	ABL1_14	NF1_23	ABL1*NF1	ABL1	NF1	-0.181587	-0.132921	-0.0616738	0.013007	0.0259118	-0.122282	-0.0133946	0.161588					-0.621277	-0.677783	0.0653981	-0.00889157
ABL1_14*NF1_24	ABL1_14	NF1_24	ABL1*NF1	ABL1	NF1	-0.0106148	-0.132921	0.0333721	0.0889337	-0.14416	-0.122282	0.049013	-0.070891					-0.730487	-0.677783	0.0949995	-0.147703
ABL1_14*NF1_25	ABL1_14	NF1_25	ABL1*NF1	ABL1	NF1	-0.12476	-0.132921	-0.0134502	0.0216108	-0.0865118	-0.122282	0.0316702	0.00409959
ABL1_14*NF1_26	ABL1_14	NF1_26	ABL1*NF1	ABL1	NF1	0.0106668	-0.132921	0.094139	0.0494485	-0.0118836	-0.122282	0.0980991	0.0122988					-0.135742	-0.677783	0.317601	0.224441
ABL1_14*NF1_27	ABL1_14	NF1_27	ABL1*NF1	ABL1	NF1	-0.21267	-0.132921	0.00433496	-0.0840845	-0.132711	-0.122282	-0.0485345	0.0381051					-0.419668	-0.677783	0.0413473	0.216768
ABL1_14*NF1_3	ABL1_14	NF1_3	ABL1*NF1	ABL1	NF1	-0.0416887	-0.132921	0.068877	0.0223549	-0.110278	-0.122282	0.0599418	-0.0479384					-0.117283	-0.677783	0.465395	0.0951048
ABL1_14*NF1_4	ABL1_14	NF1_4	ABL1*NF1	ABL1	NF1	-0.27679	-0.132921	-0.0498467	-0.0940228	-0.283529	-0.122282	0.0411596	-0.202407					1.94632	-0.677783	1.77445	0.849659
ABL1_14*NF1_5	ABL1_14	NF1_5	ABL1*NF1	ABL1	NF1	-0.343692	-0.132921	-0.0195824	-0.191189	0.128026	-0.122282	0.0408361	0.209471					0.0597812	-0.677783	1.13775	-0.400189
ABL1_14*NF1_6	ABL1_14	NF1_6	ABL1*NF1	ABL1	NF1	0.168096	-0.132921	-0.169795	0.470812	-0.43739	-0.122282	-0.103865	-0.211244					0.923908	-0.677783	1.47909	0.122602
ABL1_14*NF1_7	ABL1_14	NF1_7	ABL1*NF1	ABL1	NF1	-0.106446	-0.132921	0.113871	-0.0873962	0.0115633	-0.122282	0.0701919	0.063653					0.711835	-0.677783	0.921572	0.468046
ABL1_14*NF1_8	ABL1_14	NF1_8	ABL1*NF1	ABL1	NF1	0.506272	-0.132921	0.13034	0.508853	0.0647847	-0.122282	0.125391	0.0616756					0.753827	-0.677783	1.76407	-0.332455
ABL1_14*NF1_9	ABL1_14	NF1_9	ABL1*NF1	ABL1	NF1	-0.226667	-0.132921	0.024593	-0.11834	-0.505151	-0.122282	0.0799197	-0.462789					-0.938704	-0.677783	0.09883	-0.359751
ABL1_14*NTC_1	ABL1_14	NTC_1	ABL1*NTC	ABL1	NTC	-0.413517	-0.132921	-0.0730817	-0.207515	-0.0484444	-0.122282	-0.0107458	0.0845829					-1.02539	-0.677783	-0.00123084	-0.346376
ABL1_14*NTC_10	ABL1_14	NTC_10	ABL1*NTC	ABL1	NTC	-0.0904689	-0.132921	0.0478317	-0.00538001	-0.112933	-0.122282	-0.0197684	0.0291172					-0.710713	-0.677783	0.0632979	-0.096227
ABL1_14*NTC_11	ABL1_14	NTC_11	ABL1*NTC	ABL1	NTC	0.0529963	-0.132921	0.0468189	0.139098	-0.214997	-0.122282	0.00769159	-0.100407					-0.606483	-0.677783	0.0830691	-0.0117682
ABL1_14*NTC_12	ABL1_14	NTC_12	ABL1*NTC	ABL1	NTC	0.00649938	-0.132921	0.0461929	0.0932272	-0.140609	-0.122282	0.0766652	-0.0949929					-0.784557	-0.677783	0.12305	-0.229824
ABL1_14*NTC_13	ABL1_14	NTC_13	ABL1*NTC	ABL1	NTC	-0.200554	-0.132921	0.0286485	-0.0962818	-0.078136	-0.122282	0.0386521	0.00549342					-0.942418	-0.677783	0.0760021	-0.340637
ABL1_14*NTC_14	ABL1_14	NTC_14	ABL1*NTC	ABL1	NTC	-0.0980229	-0.132921	-0.0266961	0.0615938	0.189957	-0.122282	-0.031802	0.34404					-0.619643	-0.677783	-0.146928	0.205069
ABL1_14*NTC_15	ABL1_14	NTC_15	ABL1*NTC	ABL1	NTC	-0.307748	-0.132921	0.00669498	-0.181522	-0.236338	-0.122282	0.0313496	-0.145406					-0.524065	-0.677783	0.00420613	0.149512
ABL1_14*NTC_16	ABL1_14	NTC_16	ABL1*NTC	ABL1	NTC	0.0603118	-0.132921	-0.0698281	0.26306	-0.357076	-0.122282	-0.0660778	-0.168716					-0.543581	-0.677783	-0.131561	0.265764
ABL1_14*NTC_17	ABL1_14	NTC_17	ABL1*NTC	ABL1	NTC	-0.315711	-0.132921	-0.0283578	-0.154433	-0.252213	-0.122282	-0.0331925	-0.0967391					-0.801665	-0.677783	-0.0120394	-0.111842
ABL1_14*NTC_18	ABL1_14	NTC_18	ABL1*NTC	ABL1	NTC	0.122083	-0.132921	-0.012855	0.267859	-0.145965	-0.122282	0.0339402	-0.0576239					-0.777204	-0.677783	-0.143526	0.0441054
ABL1_14*NTC_19	ABL1_14	NTC_19	ABL1*NTC	ABL1	NTC	-0.00975247	-0.132921	0.0263055	0.0968627	0.00553641	-0.122282	0.00451731	0.123301					-0.687455	-0.677783	0.0346976	-0.0443694
ABL1_14*NTC_2	ABL1_14	NTC_2	ABL1*NTC	ABL1	NTC	-0.100294	-0.132921	-0.023981	0.0566078	-0.117671	-0.122282	0.036969	-0.0323588					-0.65712	-0.677783	0.0352663	-0.0146032
ABL1_14*NTC_20	ABL1_14	NTC_20	ABL1*NTC	ABL1	NTC	-0.103478	-0.132921	0.0314032	-0.00196032	0.0123156	-0.122282	0.0205662	0.114031					-0.373632	-0.677783	0.0262206	0.277931
ABL1_14*NTC_21	ABL1_14	NTC_21	ABL1*NTC	ABL1	NTC	-0.560813	-0.132921	0.0632332	-0.491125	-0.19395	-0.122282	-0.0176582	-0.0540098					-0.79143	-0.677783	-0.0136632	-0.0999837
ABL1_14*NTC_22	ABL1_14	NTC_22	ABL1*NTC	ABL1	NTC	-0.171704	-0.132921	-0.0197238	-0.0190596	-0.203366	-0.122282	0.028016	-0.1091					-0.463097	-0.677783	0.00168532	0.213001
ABL1_14*NTC_23	ABL1_14	NTC_23	ABL1*NTC	ABL1	NTC	0.016728	-0.132921	0.011518	0.138131	-0.0461203	-0.122282	-0.00430345	0.0804647					-0.634662	-0.677783	-0.0531251	0.0962468
ABL1_14*NTC_24	ABL1_14	NTC_24	ABL1*NTC	ABL1	NTC	-0.317197	-0.132921	-0.019171	-0.165105	-0.217723	-0.122282	0.0263611	-0.121803					-0.743401	-0.677783	0.0120424	-0.0776602
ABL1_14*NTC_25	ABL1_14	NTC_25	ABL1*NTC	ABL1	NTC	-0.242394	-0.132921	-0.0711336	-0.03834	-0.262027	-0.122282	0.0757424	-0.215488					-0.757777	-0.677783	0.0503921	-0.130386
ABL1_14*NTC_26	ABL1_14	NTC_26	ABL1*NTC	ABL1	NTC	-0.0797966	-0.132921	-0.0265514	0.0796755	0.100889	-0.122282	0.00176445	0.221406					-0.712369	-0.677783	0.0171665	-0.0517522
ABL1_14*NTC_27	ABL1_14	NTC_27	ABL1*NTC	ABL1	NTC	-0.032133	-0.132921	0.0504723	0.0503153	0.09997	-0.122282	-0.0045582	0.22681					-0.999642	-0.677783	0.0390041	-0.360863
ABL1_14*NTC_28	ABL1_14	NTC_28	ABL1*NTC	ABL1	NTC	-0.0984719	-0.132921	0.0263441	0.00810459	-0.138625	-0.122282	0.00327646	-0.0196201					-0.464202	-0.677783	-0.0559564	0.269538
ABL1_14*NTC_29	ABL1_14	NTC_29	ABL1*NTC	ABL1	NTC	-0.175065	-0.132921	-0.0127963	-0.0293481	0.0146104	-0.122282	-0.0150496	0.151941					-0.414004	-0.677783	0.0304254	0.233354
ABL1_14*NTC_3	ABL1_14	NTC_3	ABL1*NTC	ABL1	NTC	-0.123488	-0.132921	-0.019588	0.029021	-0.222617	-0.122282	-0.0155132	-0.0848223					-0.551521	-0.677783	0.00573081	0.120532
ABL1_14*NTC_30	ABL1_14	NTC_30	ABL1*NTC	ABL1	NTC	-0.115181	-0.132921	0.0279979	-0.0102585	0.241848	-0.122282	0.0669846	0.297145					-0.728888	-0.677783	-0.011038	-0.0400665
ABL1_14*NTC_4	ABL1_14	NTC_4	ABL1*NTC	ABL1	NTC	-0.203882	-0.132921	0.0166193	-0.0875806	-0.363771	-0.122282	-0.0863191	-0.15517					-0.404486	-0.677783	0.0473786	0.225919
ABL1_14*NTC_5	ABL1_14	NTC_5	ABL1*NTC	ABL1	NTC	0.0917585	-0.132921	0.0174772	0.207202	-0.228756	-0.122282	-0.00383506	-0.102639					-1.03774	-0.677783	-0.114064	-0.245894
ABL1_14*NTC_6	ABL1_14	NTC_6	ABL1*NTC	ABL1	NTC	-0.0219057	-0.132921	-0.0211264	0.132141	-0.349986	-0.122282	-0.0269566	-0.200748					-0.639151	-0.677783	-0.080035	0.118667
ABL1_14*NTC_7	ABL1_14	NTC_7	ABL1*NTC	ABL1	NTC	-0.245926	-0.132921	-0.0808769	-0.0321284	-0.0285113	-0.122282	-0.101987	0.195758					-0.647225	-0.677783	-0.0161006	0.046659
ABL1_14*NTC_8	ABL1_14	NTC_8	ABL1*NTC	ABL1	NTC	-0.161528	-0.132921	0.0294925	-0.0580997	-0.161823	-0.122282	-0.0403624	0.000821331					-0.536526	-0.677783	0.0449283	0.0963288
ABL1_14*NTC_9	ABL1_14	NTC_9	ABL1*NTC	ABL1	NTC	-0.148965	-0.132921	0.0287171	-0.0447618	-0.211915	-0.122282	0.0256335	-0.115267					-0.753456	-0.677783	0.0847042	-0.160376
ABL1_14*PTPN1_1	ABL1_14	PTPN1_1	ABL1*PTPN1	ABL1	PTPN1	-0.230347	-0.132921	-0.0134863	-0.0839397	-0.200967	-0.122282	0.0139819	-0.092667
ABL1_14*PTPN1_10	ABL1_14	PTPN1_10	ABL1*PTPN1	ABL1	PTPN1	0.157663	-0.132921	0.0870941	0.20349	0.239045	-0.122282	0.0681545	0.293172					-0.422675	-0.677783	0.268789	-0.0136803
ABL1_14*PTPN1_11	ABL1_14	PTPN1_11	ABL1*PTPN1	ABL1	PTPN1	-0.000925204	-0.132921	0.0550545	0.0769409	-0.129914	-0.122282	0.0166869	-0.0243194
ABL1_14*PTPN1_12	ABL1_14	PTPN1_12	ABL1*PTPN1	ABL1	PTPN1	0.087078	-0.132921	0.147946	0.0720528	0.140709	-0.122282	0.205462	0.057528					0.664238	-0.677783	1.48916	-0.147137
ABL1_14*PTPN1_13	ABL1_14	PTPN1_13	ABL1*PTPN1	ABL1	PTPN1	0.144739	-0.132921	-0.0173441	0.295004	-0.0397674	-0.122282	0.00263736	0.0798768					1.07321	-0.677783	1.84203	-0.091036
ABL1_14*PTPN1_14	ABL1_14	PTPN1_14	ABL1*PTPN1	ABL1	PTPN1	-0.178033	-0.132921	-0.0432976	-0.00181508	-0.287864	-0.122282	-0.0496662	-0.115916
ABL1_14*PTPN1_15	ABL1_14	PTPN1_15	ABL1*PTPN1	ABL1	PTPN1	0.0465141	-0.132921	0.166651	0.012784	0.00991705	-0.122282	0.228059	-0.0958601					0.380608	-0.677783	1.41147	-0.35308
ABL1_14*PTPN1_16	ABL1_14	PTPN1_16	ABL1*PTPN1	ABL1	PTPN1	0.0075276	-0.132921	-0.0757788	0.216227	0.164176	-0.122282	-0.0225925	0.30905
ABL1_14*PTPN1_17	ABL1_14	PTPN1_17	ABL1*PTPN1	ABL1	PTPN1	-0.0698956	-0.132921	0.135593	-0.0725678	0.0246701	-0.122282	0.105985	0.0409665					-0.626728	-0.677783	0.270341	-0.219285
ABL1_14*PTPN1_18	ABL1_14	PTPN1_18	ABL1*PTPN1	ABL1	PTPN1	0.0899327	-0.132921	0.141607	0.0812462	0.101684	-0.122282	0.135981	0.0879845					0.348194	-0.677783	1.02239	0.00358909
ABL1_14*PTPN1_19	ABL1_14	PTPN1_19	ABL1*PTPN1	ABL1	PTPN1	-0.0218995	-0.132921	0.146285	-0.0352635	0.0432383	-0.122282	0.146494	0.0190258					0.867695	-0.677783	1.07443	0.471052
ABL1_14*PTPN1_2	ABL1_14	PTPN1_2	ABL1*PTPN1	ABL1	PTPN1	0.184589	-0.132921	0.196239	0.121271	-0.123965	-0.122282	0.226837	-0.22852					0.221098	-0.677783	0.997914	-0.0990323
ABL1_14*PTPN1_20	ABL1_14	PTPN1_20	ABL1*PTPN1	ABL1	PTPN1	-0.0189755	-0.132921	0.0408276	0.0731175	-0.0493132	-0.122282	0.0212188	0.0517496
ABL1_14*PTPN1_21	ABL1_14	PTPN1_21	ABL1*PTPN1	ABL1	PTPN1	0.254109	-0.132921	0.126771	0.260258	-0.0927712	-0.122282	0.11614	-0.0866294					0.00958153	-0.677783	0.629175	0.0581896
ABL1_14*PTPN1_22	ABL1_14	PTPN1_22	ABL1*PTPN1	ABL1	PTPN1	0.0499829	-0.132921	0.122008	0.060896	-0.10864	-0.122282	0.136989	-0.123348					0.322022	-0.677783	1.21397	-0.214165
ABL1_14*PTPN1_23	ABL1_14	PTPN1_23	ABL1*PTPN1	ABL1	PTPN1	-0.0137852	-0.132921	0.0516994	0.067436	-0.258955	-0.122282	0.119981	-0.256654
ABL1_14*PTPN1_24	ABL1_14	PTPN1_24	ABL1*PTPN1	ABL1	PTPN1	0.0410836	-0.132921	0.0368702	0.137134	0.061654	-0.122282	0.0288855	0.15505
ABL1_14*PTPN1_25	ABL1_14	PTPN1_25	ABL1*PTPN1	ABL1	PTPN1	-0.0548754	-0.132921	0.178784	-0.100739	0.241139	-0.122282	0.206587	0.156834					0.472666	-0.677783	1.29389	-0.143441
ABL1_14*PTPN1_26	ABL1_14	PTPN1_26	ABL1*PTPN1	ABL1	PTPN1	0.242304	-0.132921	0.127966	0.247259	0.378942	-0.122282	0.18125	0.319973					1.19145	-0.677783	1.98041	-0.111178
ABL1_14*PTPN1_27	ABL1_14	PTPN1_27	ABL1*PTPN1	ABL1	PTPN1	-0.141873	-0.132921	0.133632	-0.142584	-0.0410852	-0.122282	0.061508	0.0196884					-0.591972	-0.677783	0.194096	-0.108285
ABL1_14*PTPN1_3	ABL1_14	PTPN1_3	ABL1*PTPN1	ABL1	PTPN1	-0.000801965	-0.132921	0.127836	0.00428255	0.0212157	-0.122282	0.119527	0.0239707					0.548005	-0.677783	1.60834	-0.382553
ABL1_14*PTPN1_4	ABL1_14	PTPN1_4	ABL1*PTPN1	ABL1	PTPN1	0.468137	-0.132921	0.17829	0.422767	0.348578	-0.122282	0.100391	0.370468					-0.174356	-0.677783	0.546148	-0.0427204
ABL1_14*PTPN1_5	ABL1_14	PTPN1_5	ABL1*PTPN1	ABL1	PTPN1	0.0150732	-0.132921	-0.0583519	0.206346	0.154143	-0.122282	0.11137	0.165054
ABL1_14*PTPN1_6	ABL1_14	PTPN1_6	ABL1*PTPN1	ABL1	PTPN1	0.0725538	-0.132921	0.0672279	0.138247	-0.518746	-0.122282	-0.033693	-0.362771					-1.16853	-0.677783	-0.030688	-0.460061
ABL1_14*PTPN1_7	ABL1_14	PTPN1_7	ABL1*PTPN1	ABL1	PTPN1	-0.0836999	-0.132921	0.140552	-0.0913308	-0.0324484	-0.122282	0.126075	-0.036242					-0.396408	-0.677783	0.31803	-0.0366549
ABL1_14*PTPN1_8	ABL1_14	PTPN1_8	ABL1*PTPN1	ABL1	PTPN1	0.483751	-0.132921	0.0693587	0.547313	0.169208	-0.122282	-0.0239521	0.315442
ABL1_14*PTPN1_9	ABL1_14	PTPN1_9	ABL1*PTPN1	ABL1	PTPN1	0.0265716	-0.132921	0.0362029	0.123289	0.170024	-0.122282	0.0473186	0.244987					0.888767	-0.677783	1.71925	-0.152702
ABL1_14*SOS1_1	ABL1_14	SOS1_1	ABL1*SOS1	ABL1	SOS1	-0.458858	-0.132921	-0.433876	0.107939	-0.0569002	-0.122282	-0.345693	0.411074					-1.37381	-0.677783	-0.909548	0.213525
ABL1_14*SOS1_10	ABL1_14	SOS1_10	ABL1*SOS1	ABL1	SOS1	-0.501518	-0.132921	-0.285007	-0.0835908	-0.000827797	-0.122282	-0.381542	0.502996					-2.08509	-0.677783	-1.28415	-0.123157
ABL1_14*SOS1_11	ABL1_14	SOS1_11	ABL1*SOS1	ABL1	SOS1	-1.5656	-0.132921	-0.868437	-0.564243	-0.846482	-0.122282	-0.939805	0.215605					-2.83162	-0.677783	-2.15642	0.00258007
ABL1_14*SOS1_12	ABL1_14	SOS1_12	ABL1*SOS1	ABL1	SOS1	-0.371014	-0.132921	-0.00458399	-0.23351	-0.239704	-0.122282	-0.0329552	-0.0844673					-1.22777	-0.677783	-0.42182	-0.12817
ABL1_14*SOS1_13	ABL1_14	SOS1_13	ABL1*SOS1	ABL1	SOS1	-0.202511	-0.132921	-0.0271965	-0.0423939	-0.0852865	-0.122282	0.0281376	0.00885747					-0.577364	-0.677783	-0.102838	0.203257
ABL1_14*SOS1_14	ABL1_14	SOS1_14	ABL1*SOS1	ABL1	SOS1	-0.15201	-0.132921	-0.181068	0.161979	-0.269143	-0.122282	-0.160601	0.0137393					-1.30816	-0.677783	-0.588397	-0.0419744
ABL1_14*SOS1_15	ABL1_14	SOS1_15	ABL1*SOS1	ABL1	SOS1	0.00709527	-0.132921	-0.0843937	0.22441	-0.14553	-0.122282	-0.199242	0.175994					-1.5051	-0.677783	-0.627584	-0.199734
ABL1_14*SOS1_16	ABL1_14	SOS1_16	ABL1*SOS1	ABL1	SOS1	0.0814232	-0.132921	-0.137805	0.352148	0.0462361	-0.122282	-0.0160796	0.184597					1.00865	-0.677783	-0.273683	1.96012
ABL1_14*SOS1_17	ABL1_14	SOS1_17	ABL1*SOS1	ABL1	SOS1	-0.40478	-0.132921	-0.36162	0.0897612	-0.63038	-0.122282	-0.483838	-0.0242599					-1.29411	-0.677783	-1.29221	0.675882
ABL1_14*SOS1_18	ABL1_14	SOS1_18	ABL1*SOS1	ABL1	SOS1	-0.233791	-0.132921	-0.117247	0.0163763	-0.378091	-0.122282	-0.15148	-0.104329
ABL1_14*SOS1_19	ABL1_14	SOS1_19	ABL1*SOS1	ABL1	SOS1	-0.119868	-0.132921	-0.0473363	0.0603889	-0.234788	-0.122282	0.0034881	-0.115994
ABL1_14*SOS1_2	ABL1_14	SOS1_2	ABL1*SOS1	ABL1	SOS1	-0.800492	-0.132921	-0.556063	-0.111509	-0.685037	-0.122282	-0.599854	0.0370983					-1.71441	-0.677783	-1.58545	0.548826
ABL1_14*SOS1_20	ABL1_14	SOS1_20	ABL1*SOS1	ABL1	SOS1													-0.989048	-0.677783	-0.102132	-0.209133
ABL1_14*SOS1_21	ABL1_14	SOS1_21	ABL1*SOS1	ABL1	SOS1	-0.434349	-0.132921	-0.093469	-0.207959	-0.122437	-0.122282	-0.0445756	0.0444197
ABL1_14*SOS1_22	ABL1_14	SOS1_22	ABL1*SOS1	ABL1	SOS1	0.568655	-0.132921	-0.222771	0.924346	-0.272694	-0.122282	-0.174387	0.0239745					-0.276695	-0.677783	-0.59476	0.995849
ABL1_14*SOS1_23	ABL1_14	SOS1_23	ABL1*SOS1	ABL1	SOS1	-1.26331	-0.132921	-0.724455	-0.405936	-1.20261	-0.122282	-0.877181	-0.203151					-2.75724	-0.677783	-2.18604	0.106577
ABL1_14*SOS1_24	ABL1_14	SOS1_24	ABL1*SOS1	ABL1	SOS1	-0.211194	-0.132921	-0.0507974	-0.0274756	0.258084	-0.122282	0.0423695	0.337996
ABL1_14*SOS1_25	ABL1_14	SOS1_25	ABL1*SOS1	ABL1	SOS1	0.154841	-0.132921	-0.0681486	0.35591	0.0708197	-0.122282	-0.113581	0.306682					-1.02513	-0.677783	-0.343988	-0.00335806
ABL1_14*SOS1_26	ABL1_14	SOS1_26	ABL1*SOS1	ABL1	SOS1	-0.649036	-0.132921	-0.718921	0.202806	-0.90295	-0.122282	-0.850411	0.0697427					-2.3648	-0.677783	-2.00642	0.319404
ABL1_14*SOS1_27	ABL1_14	SOS1_27	ABL1*SOS1	ABL1	SOS1	-0.20917	-0.132921	-0.00126581	-0.0749836	-0.150228	-0.122282	-0.0390916	0.011145
ABL1_14*SOS1_3	ABL1_14	SOS1_3	ABL1*SOS1	ABL1	SOS1	0.110781	-0.132921	-0.0337309	0.277432	0.0255314	-0.122282	-0.0684659	0.216279
ABL1_14*SOS1_5	ABL1_14	SOS1_5	ABL1*SOS1	ABL1	SOS1	-1.23884	-0.132921	-1.05307	-0.0528435	-0.722807	-0.122282	-1.08393	0.483409					-2.55733	-0.677783	-2.26764	0.388097
ABL1_14*SOS1_6	ABL1_14	SOS1_6	ABL1*SOS1	ABL1	SOS1	-0.0327223	-0.132921	0.0393522	0.0608461	-0.290228	-0.122282	-0.0246528	-0.143293
ABL1_14*SOS1_7	ABL1_14	SOS1_7	ABL1*SOS1	ABL1	SOS1	-0.205552	-0.132921	-0.328422	0.25579	-0.630361	-0.122282	-0.272764	-0.235316					-1.27224	-0.677783	-1.00896	0.41451
ABL1_14*SOS1_8	ABL1_14	SOS1_8	ABL1*SOS1	ABL1	SOS1	0.00247317	-0.132921	-0.332936	0.46833	-0.334565	-0.122282	-0.407044	0.19476					-2.12337	-0.677783	-0.793673	-0.651916
ABL1_14*SOS1_9	ABL1_14	SOS1_9	ABL1*SOS1	ABL1	SOS1	-0.260639	-0.132921	-0.225667	0.0979491	-0.156893	-0.122282	-0.148716	0.114105					-1.22239	-0.677783	-0.61088	0.0662727
ABL1_14*SPRED2_1	ABL1_14	SPRED2_1	ABL1*SPRED2	ABL1	SPRED2	0.00359644	-0.132921	-0.00752258	0.14404	-0.127127	-0.122282	0.0525921	-0.0574371					-0.880037	-0.677783	0.025235	-0.227489
ABL1_14*SPRED2_10	ABL1_14	SPRED2_10	ABL1*SPRED2	ABL1	SPRED2	-0.0903359	-0.132921	0.0794028	-0.036818	0.292497	-0.122282	0.124117	0.290662					-0.641164	-0.677783	0.500447	-0.463828
ABL1_14*SPRED2_11	ABL1_14	SPRED2_11	ABL1*SPRED2	ABL1	SPRED2	-0.280206	-0.132921	0.0797502	-0.227036	-0.267441	-0.122282	0.100786	-0.245946					-0.686407	-0.677783	0.306778	-0.315402
ABL1_14*SPRED2_12	ABL1_14	SPRED2_12	ABL1*SPRED2	ABL1	SPRED2	0.157697	-0.132921	0.0414163	0.249201	0.279948	-0.122282	-0.0485919	0.450821					-1.1038	-0.677783	0.102167	-0.528188
ABL1_14*SPRED2_13	ABL1_14	SPRED2_13	ABL1*SPRED2	ABL1	SPRED2	0.113352	-0.132921	0.147036	0.0992368	-0.116839	-0.122282	0.0608669	-0.0554245					-0.514349	-0.677783	0.264446	-0.101012
ABL1_14*SPRED2_14	ABL1_14	SPRED2_14	ABL1*SPRED2	ABL1	SPRED2	0.0839496	-0.132921	0.022913	0.193957	-0.211309	-0.122282	0.0573928	-0.14642					0.0445912	-0.677783	0.0809871	0.641388
ABL1_14*SPRED2_15	ABL1_14	SPRED2_15	ABL1*SPRED2	ABL1	SPRED2	-0.0911117	-0.132921	0.0266747	0.0151343	-0.147667	-0.122282	0.0369147	-0.0623005					-0.552047	-0.677783	0.0161137	0.109623
ABL1_14*SPRED2_16	ABL1_14	SPRED2_16	ABL1*SPRED2	ABL1	SPRED2	-0.089802	-0.132921	0.0195633	0.0235553	-0.026899	-0.122282	0.0526092	0.0427733					-0.762149	-0.677783	0.0775075	-0.161873
ABL1_14*SPRED2_17	ABL1_14	SPRED2_17	ABL1*SPRED2	ABL1	SPRED2	-0.0202124	-0.132921	0.0504657	0.0622426	-0.145688	-0.122282	0.0171049	-0.0405116					-0.63687	-0.677783	0.033637	0.00727598
ABL1_14*SPRED2_18	ABL1_14	SPRED2_18	ABL1*SPRED2	ABL1	SPRED2	0.310595	-0.132921	-0.0530738	0.49659	-0.349153	-0.122282	0.0409569	-0.267828					-0.641221	-0.677783	-0.307583	0.344146
ABL1_14*SPRED2_19	ABL1_14	SPRED2_19	ABL1*SPRED2	ABL1	SPRED2	-0.0973657	-0.132921	-0.0140847	0.0496396	-0.206069	-0.122282	0.00962923	-0.0934168					-0.671066	-0.677783	-0.0163926	0.0231097
ABL1_14*SPRED2_2	ABL1_14	SPRED2_2	ABL1*SPRED2	ABL1	SPRED2	-0.177884	-0.132921	0.0492288	-0.0941923	0.0846519	-0.122282	0.0705856	0.136348					-0.358498	-0.677783	0.219618	0.0996677
ABL1_14*SPRED2_20	ABL1_14	SPRED2_20	ABL1*SPRED2	ABL1	SPRED2	0.162584	-0.132921	0.0552235	0.240281	-0.117036	-0.122282	0.108557	-0.103312					-0.643621	-0.677783	0.29491	-0.260748
ABL1_14*SPRED2_21	ABL1_14	SPRED2_21	ABL1*SPRED2	ABL1	SPRED2	0.0167416	-0.132921	0.0264046	0.123258	0.0526702	-0.122282	0.0268264	0.148125					-0.437953	-0.677783	0.0871599	0.15267
ABL1_14*SPRED2_22	ABL1_14	SPRED2_22	ABL1*SPRED2	ABL1	SPRED2	-0.0654071	-0.132921	0.0229888	0.0445247	-0.213117	-0.122282	0.0717519	-0.162588					-0.511677	-0.677783	0.1858	-0.0196937
ABL1_14*SPRED2_23	ABL1_14	SPRED2_23	ABL1*SPRED2	ABL1	SPRED2	-0.0829632	-0.132921	0.00267165	0.0472858	-0.243121	-0.122282	0.0543848	-0.175224					-0.898147	-0.677783	0.000948532	-0.221312
ABL1_14*SPRED2_24	ABL1_14	SPRED2_24	ABL1*SPRED2	ABL1	SPRED2	-0.41377	-0.132921	-0.0047136	-0.276136	-0.372177	-0.122282	0.00557867	-0.255474					-0.333165	-0.677783	-0.02208	0.366699
ABL1_14*SPRED2_25	ABL1_14	SPRED2_25	ABL1*SPRED2	ABL1	SPRED2	-0.102701	-0.132921	0.00331067	0.0269091	-0.349172	-0.122282	-0.013866	-0.213024					-0.624067	-0.677783	0.224701	-0.170985
ABL1_14*SPRED2_26	ABL1_14	SPRED2_26	ABL1*SPRED2	ABL1	SPRED2	-0.0239778	-0.132921	0.00512386	0.103819	0.0342281	-0.122282	-0.0219931	0.178503					-0.575838	-0.677783	0.0276572	0.0742887
ABL1_14*SPRED2_27	ABL1_14	SPRED2_27	ABL1*SPRED2	ABL1	SPRED2	0.118921	-0.132921	-0.0440557	0.295897	-0.514764	-0.122282	-0.154629	-0.237854					-1.17499	-0.677783	-0.325566	-0.171643
ABL1_14*SPRED2_3	ABL1_14	SPRED2_3	ABL1*SPRED2	ABL1	SPRED2	-0.158592	-0.132921	0.119459	-0.14513	-0.0202348	-0.122282	0.0918296	0.0102172					-0.687098	-0.677783	0.127002	-0.136317
ABL1_14*SPRED2_4	ABL1_14	SPRED2_4	ABL1*SPRED2	ABL1	SPRED2	0.0966626	-0.132921	0.0439812	0.185602	0.0117869	-0.122282	0.0999154	0.0341531					-0.427317	-0.677783	0.119359	0.131108
ABL1_14*SPRED2_5	ABL1_14	SPRED2_5	ABL1*SPRED2	ABL1	SPRED2	-0.47229	-0.132921	0.0221533	-0.361523	-0.328198	-0.122282	0.0827299	-0.288647					-0.884113	-0.677783	0.0353773	-0.241707
ABL1_14*SPRED2_7	ABL1_14	SPRED2_7	ABL1*SPRED2	ABL1	SPRED2	-0.26053	-0.132921	-0.0327611	-0.094848	-0.135713	-0.122282	-0.0474467	0.0340156					-0.831663	-0.677783	-0.124578	-0.029302
ABL1_14*SPRED2_8	ABL1_14	SPRED2_8	ABL1*SPRED2	ABL1	SPRED2	-0.179288	-0.132921	0.0413363	-0.087704	-0.112753	-0.122282	0.0252281	-0.0157					0.0889615	-0.677783	0.0794757	0.687269
ABL1_14*SPRED2_9	ABL1_14	SPRED2_9	ABL1*SPRED2	ABL1	SPRED2	-0.142018	-0.132921	-0.0240946	0.0149977	-0.397019	-0.122282	-0.025706	-0.249031					-0.763999	-0.677783	0.146565	-0.232781
ABL1_15*ABL1_1	ABL1_15	ABL1_1	ABL1*ABL1	ABL1	ABL1	-0.165471	-0.0210544	-0.324648	0.180231	-1.29601	-0.0738772	-0.282847	-0.939285
ABL1_15*ABL1_10	ABL1_15	ABL1_10	ABL1*ABL1	ABL1	ABL1	-1.03621	-0.0210544	-0.5211	-0.494053	-1.34408	-0.0738772	-0.515129	-0.755073
ABL1_15*ABL1_11	ABL1_15	ABL1_11	ABL1*ABL1	ABL1	ABL1	-0.419787	-0.0210544	-0.405756	0.00702286	-0.283401	-0.0738772	-0.318713	0.109189
ABL1_15*ABL1_13	ABL1_15	ABL1_13	ABL1*ABL1	ABL1	ABL1	-0.148602	-0.0210544	-0.0396501	-0.0878979
ABL1_15*ABL1_14	ABL1_15	ABL1_14	ABL1*ABL1	ABL1	ABL1	-0.18821	-0.0210544	-0.0659039	-0.101252	-0.125092	-0.0738772	-0.0891109	0.0378963
ABL1_15*ABL1_15	ABL1_15	ABL1_15	ABL1*ABL1	ABL1	ABL1	0.079712	-0.0210544	0.00356624	0.0972001	0.257325	-0.0738772	0.0155148	0.315687
ABL1_15*ABL1_16	ABL1_15	ABL1_16	ABL1*ABL1	ABL1	ABL1	-0.0586059	-0.0210544	-0.0626311	0.0250796	0.191815	-0.0738772	-0.09288	0.358573
ABL1_15*ABL1_17	ABL1_15	ABL1_17	ABL1*ABL1	ABL1	ABL1	0.0609786	-0.0210544	-0.0397938	0.121827	-0.281056	-0.0738772	-0.0498691	-0.15731
ABL1_15*ABL1_18	ABL1_15	ABL1_18	ABL1*ABL1	ABL1	ABL1	0.0691774	-0.0210544	-0.0936051	0.183837	0.127243	-0.0738772	-0.033206	0.234326
ABL1_15*ABL1_19	ABL1_15	ABL1_19	ABL1*ABL1	ABL1	ABL1					-0.0739512	-0.0738772	0.00797419	-0.00804814
ABL1_15*ABL1_2	ABL1_15	ABL1_2	ABL1*ABL1	ABL1	ABL1	-0.141555	-0.0210544	-0.0751756	-0.0453247	-0.323671	-0.0738772	-0.0693454	-0.180449
ABL1_15*ABL1_20	ABL1_15	ABL1_20	ABL1*ABL1	ABL1	ABL1	-0.293882	-0.0210544	-0.257876	-0.0149517	-0.392707	-0.0738772	-0.289281	-0.0295492
ABL1_15*ABL1_21	ABL1_15	ABL1_21	ABL1*ABL1	ABL1	ABL1	-0.482954	-0.0210544	-0.343974	-0.117925	-0.818976	-0.0738772	-0.387556	-0.357543
ABL1_15*ABL1_23	ABL1_15	ABL1_23	ABL1*ABL1	ABL1	ABL1	-0.299582	-0.0210544	-0.0932809	-0.185247	-0.933783	-0.0738772	-0.177187	-0.682719
ABL1_15*ABL1_24	ABL1_15	ABL1_24	ABL1*ABL1	ABL1	ABL1	0.0175564	-0.0210544	-0.0601728	0.0987836	-0.518883	-0.0738772	-0.117876	-0.327129
ABL1_15*ABL1_25	ABL1_15	ABL1_25	ABL1*ABL1	ABL1	ABL1	0.0888402	-0.0210544	-0.0991447	0.209039	-0.124956	-0.0738772	-0.109495	0.058416
ABL1_15*ABL1_26	ABL1_15	ABL1_26	ABL1*ABL1	ABL1	ABL1	-0.265043	-0.0210544	-0.150666	-0.093322	-0.00249246	-0.0738772	-0.168371	0.239756
ABL1_15*ABL1_27	ABL1_15	ABL1_27	ABL1*ABL1	ABL1	ABL1	-0.243518	-0.0210544	-0.15873	-0.0637335	0.0204326	-0.0738772	-0.116896	0.211206
ABL1_15*ABL1_3	ABL1_15	ABL1_3	ABL1*ABL1	ABL1	ABL1	-0.0952775	-0.0210544	-0.176068	0.101845	-0.161079	-0.0738772	-0.192881	0.10568
ABL1_15*ABL1_4	ABL1_15	ABL1_4	ABL1*ABL1	ABL1	ABL1	0.00818682	-0.0210544	0.00390363	0.0253376	0.0748736	-0.0738772	-0.0765985	0.225349
ABL1_15*ABL1_5	ABL1_15	ABL1_5	ABL1*ABL1	ABL1	ABL1	-0.858154	-0.0210544	-1.24676	0.40966	-1.06203	-0.0738772	-1.35279	0.364638
ABL1_15*ABL1_6	ABL1_15	ABL1_6	ABL1*ABL1	ABL1	ABL1	0.0565498	-0.0210544	-0.434793	0.512397	-0.638822	-0.0738772	-0.31658	-0.248365
ABL1_15*ABL1_7	ABL1_15	ABL1_7	ABL1*ABL1	ABL1	ABL1	-0.328733	-0.0210544	-0.428949	0.121271	-0.831605	-0.0738772	-0.533471	-0.224257
ABL1_15*ABL1_8	ABL1_15	ABL1_8	ABL1*ABL1	ABL1	ABL1	-0.231738	-0.0210544	-0.146142	-0.0645414	-0.25721	-0.0738772	-0.177201	-0.0061313
ABL1_15*ABL1_9	ABL1_15	ABL1_9	ABL1*ABL1	ABL1	ABL1	-0.18821	-0.0210544	-0.281471	0.114315	-0.245014	-0.0738772	-0.278126	0.106989
ABL1_15*GAB2_1	ABL1_15	GAB2_1	ABL1*GAB2	ABL1	GAB2	-0.456891	-0.0210544	-0.693978	0.258141	-0.0359379	-0.0738772	-0.725333	0.763272
ABL1_15*GAB2_10	ABL1_15	GAB2_10	ABL1*GAB2	ABL1	GAB2	-0.0121332	-0.0210544	-0.176352	0.185273	-0.469955	-0.0738772	-0.0541012	-0.341976
ABL1_15*GAB2_11	ABL1_15	GAB2_11	ABL1*GAB2	ABL1	GAB2	-0.104425	-0.0210544	-0.0455475	-0.0378233	0.0100362	-0.0738772	-0.0703192	0.154233
ABL1_15*GAB2_12	ABL1_15	GAB2_12	ABL1*GAB2	ABL1	GAB2	-0.307955	-0.0210544	-0.483669	0.196769	-0.661877	-0.0738772	-0.492094	-0.0959066
ABL1_15*GAB2_13	ABL1_15	GAB2_13	ABL1*GAB2	ABL1	GAB2	-0.387398	-0.0210544	-0.359378	-0.00696643	-0.472529	-0.0738772	-0.354752	-0.0438995
ABL1_15*GAB2_14	ABL1_15	GAB2_14	ABL1*GAB2	ABL1	GAB2	-0.106403	-0.0210544	-0.00731826	-0.0780309	0.175718	-0.0738772	-0.143642	0.393237
ABL1_15*GAB2_15	ABL1_15	GAB2_15	ABL1*GAB2	ABL1	GAB2	-0.4995	-0.0210544	-0.567359	0.0889137	-0.436471	-0.0738772	-0.589286	0.226692
ABL1_15*GAB2_16	ABL1_15	GAB2_16	ABL1*GAB2	ABL1	GAB2					-0.14857	-0.0738772	-0.0736273	-0.00106512
ABL1_15*GAB2_17	ABL1_15	GAB2_17	ABL1*GAB2	ABL1	GAB2	-0.100467	-0.0210544	-0.177014	0.097602	-0.24787	-0.0738772	-0.132908	-0.0410854
ABL1_15*GAB2_18	ABL1_15	GAB2_18	ABL1*GAB2	ABL1	GAB2	-0.296103	-0.0210544	-0.382228	0.107179	-0.296449	-0.0738772	-0.468747	0.246175
ABL1_15*GAB2_19	ABL1_15	GAB2_19	ABL1*GAB2	ABL1	GAB2	-0.328327	-0.0210544	-0.12561	-0.181663	-0.410517	-0.0738772	-0.175364	-0.161276
ABL1_15*GAB2_2	ABL1_15	GAB2_2	ABL1*GAB2	ABL1	GAB2	-0.154499	-0.0210544	-0.146408	0.012963	0.0069601	-0.0738772	-0.0834646	0.164302
ABL1_15*GAB2_20	ABL1_15	GAB2_20	ABL1*GAB2	ABL1	GAB2	-0.0772886	-0.0210544	-0.180993	0.124759	-0.0700326	-0.0738772	-0.32117	0.325015
ABL1_15*GAB2_21	ABL1_15	GAB2_21	ABL1*GAB2	ABL1	GAB2	-0.418951	-0.0210544	-0.503547	0.10565	-0.54044	-0.0738772	-0.56958	0.103017
ABL1_15*GAB2_22	ABL1_15	GAB2_22	ABL1*GAB2	ABL1	GAB2	0.0639123	-0.0210544	-0.0438665	0.128833	-0.233161	-0.0738772	-0.0422518	-0.117032
ABL1_15*GAB2_23	ABL1_15	GAB2_23	ABL1*GAB2	ABL1	GAB2	-0.0193439	-0.0210544	-0.10648	0.108191	-0.119116	-0.0738772	-0.0735066	0.0282679
ABL1_15*GAB2_24	ABL1_15	GAB2_24	ABL1*GAB2	ABL1	GAB2	-0.360003	-0.0210544	0.00261578	-0.341565	0.776675	-0.0738772	-0.00744404	0.857996
ABL1_15*GAB2_25	ABL1_15	GAB2_25	ABL1*GAB2	ABL1	GAB2	0.212981	-0.0210544	-0.136472	0.370507	0.210771	-0.0738772	0.00564727	0.279001
ABL1_15*GAB2_26	ABL1_15	GAB2_26	ABL1*GAB2	ABL1	GAB2	-0.126919	-0.0210544	-0.0673476	-0.0385172	-0.294159	-0.0738772	-0.127959	-0.092323
ABL1_15*GAB2_27	ABL1_15	GAB2_27	ABL1*GAB2	ABL1	GAB2	0.144893	-0.0210544	-0.0490898	0.215037	-0.0403118	-0.0738772	-0.0836027	0.117168
ABL1_15*GAB2_3	ABL1_15	GAB2_3	ABL1*GAB2	ABL1	GAB2	-0.567224	-0.0210544	-0.449713	-0.0964568	-0.384852	-0.0738772	-0.515583	0.204608
ABL1_15*GAB2_4	ABL1_15	GAB2_4	ABL1*GAB2	ABL1	GAB2	0.114989	-0.0210544	0.00198051	0.134063	-0.167106	-0.0738772	0.0264494	-0.119678
ABL1_15*GAB2_5	ABL1_15	GAB2_5	ABL1*GAB2	ABL1	GAB2	-0.25522	-0.0210544	-0.106624	-0.127541	-0.390494	-0.0738772	-0.160782	-0.155835
ABL1_15*GAB2_6	ABL1_15	GAB2_6	ABL1*GAB2	ABL1	GAB2	0.0666659	-0.0210544	-0.0786815	0.166402	-0.0752451	-0.0738772	-0.0697604	0.0683925
ABL1_15*GAB2_7	ABL1_15	GAB2_7	ABL1*GAB2	ABL1	GAB2	-0.653738	-0.0210544	-0.588408	-0.0442756	-0.434205	-0.0738772	-0.734621	0.374294
ABL1_15*GAB2_8	ABL1_15	GAB2_8	ABL1*GAB2	ABL1	GAB2	-0.0068505	-0.0210544	-0.0127388	0.0269427
ABL1_15*GAB2_9	ABL1_15	GAB2_9	ABL1*GAB2	ABL1	GAB2	-0.111395	-0.0210544	-0.00635701	-0.0839834	-0.184646	-0.0738772	-0.0584608	-0.0523083
ABL1_15*NF1_1	ABL1_15	NF1_1	ABL1*NF1	ABL1	NF1	0.436384	-0.0210544	0.0585403	0.398898	0.35581	-0.0738772	0.0668933	0.362794
ABL1_15*NF1_10	ABL1_15	NF1_10	ABL1*NF1	ABL1	NF1	0.335787	-0.0210544	0.0415159	0.315326	0.132758	-0.0738772	0.0515462	0.155089
ABL1_15*NF1_11	ABL1_15	NF1_11	ABL1*NF1	ABL1	NF1	0.207538	-0.0210544	0.0965997	0.131993	-0.278177	-0.0738772	0.0881893	-0.292489
ABL1_15*NF1_12	ABL1_15	NF1_12	ABL1*NF1	ABL1	NF1	0.110002	-0.0210544	0.0423017	0.0887543	-0.185104	-0.0738772	0.10044	-0.211667
ABL1_15*NF1_13	ABL1_15	NF1_13	ABL1*NF1	ABL1	NF1	0.277239	-0.0210544	0.0884956	0.209797	0.0663549	-0.0738772	0.102655	0.0375767
ABL1_15*NF1_14	ABL1_15	NF1_14	ABL1*NF1	ABL1	NF1	-0.00873648	-0.0210544	0.0293048	-0.0169869	0.0570158	-0.0738772	0.0246959	0.106197
ABL1_15*NF1_15	ABL1_15	NF1_15	ABL1*NF1	ABL1	NF1	0.0690931	-0.0210544	0.10957	-0.019423	0.189791	-0.0738772	0.110681	0.152988
ABL1_15*NF1_16	ABL1_15	NF1_16	ABL1*NF1	ABL1	NF1	-0.0120239	-0.0210544	-0.0173614	0.0263918	-0.109335	-0.0738772	-0.094573	0.0591155
ABL1_15*NF1_17	ABL1_15	NF1_17	ABL1*NF1	ABL1	NF1	0.198547	-0.0210544	0.0229641	0.196637	0.164278	-0.0738772	0.0289148	0.209241
ABL1_15*NF1_18	ABL1_15	NF1_18	ABL1*NF1	ABL1	NF1	-0.0218653	-0.0210544	0.019811	-0.020622	-0.150334	-0.0738772	0.0427955	-0.119252
ABL1_15*NF1_19	ABL1_15	NF1_19	ABL1*NF1	ABL1	NF1	0.214315	-0.0210544	0.0401974	0.195172	0.250036	-0.0738772	0.143795	0.180118
ABL1_15*NF1_2	ABL1_15	NF1_2	ABL1*NF1	ABL1	NF1	-0.36768	-0.0210544	0.135733	-0.482358	0.395187	-0.0738772	0.127352	0.341712
ABL1_15*NF1_20	ABL1_15	NF1_20	ABL1*NF1	ABL1	NF1	-0.0304017	-0.0210544	0.247833	-0.25718	-0.27109	-0.0738772	0.0449753	-0.242189
ABL1_15*NF1_21	ABL1_15	NF1_21	ABL1*NF1	ABL1	NF1	0.138617	-0.0210544	0.0192653	0.140406	-0.253532	-0.0738772	0.0127712	-0.192426
ABL1_15*NF1_22	ABL1_15	NF1_22	ABL1*NF1	ABL1	NF1	-0.130467	-0.0210544	-0.0398105	-0.0696018	0.0900739	-0.0738772	-0.0608265	0.224778
ABL1_15*NF1_23	ABL1_15	NF1_23	ABL1*NF1	ABL1	NF1	-0.25552	-0.0210544	-0.0616738	-0.172792	-0.379904	-0.0738772	-0.0133946	-0.292632
ABL1_15*NF1_24	ABL1_15	NF1_24	ABL1*NF1	ABL1	NF1	-0.125304	-0.0210544	0.0333721	-0.137621	0.0492614	-0.0738772	0.049013	0.0741257
ABL1_15*NF1_25	ABL1_15	NF1_25	ABL1*NF1	ABL1	NF1	-0.212521	-0.0210544	-0.0134502	-0.178016	-0.0685217	-0.0738772	0.0316702	-0.0263147
ABL1_15*NF1_26	ABL1_15	NF1_26	ABL1*NF1	ABL1	NF1	0.112553	-0.0210544	0.094139	0.0394685	-0.0468733	-0.0738772	0.0980991	-0.0710952
ABL1_15*NF1_27	ABL1_15	NF1_27	ABL1*NF1	ABL1	NF1	0.0807341	-0.0210544	0.00433496	0.0974535	-0.013734	-0.0738772	-0.0485345	0.108678
ABL1_15*NF1_3	ABL1_15	NF1_3	ABL1*NF1	ABL1	NF1	-0.0802277	-0.0210544	0.068877	-0.12805	-0.00477077	-0.0738772	0.0599418	0.00916467
ABL1_15*NF1_4	ABL1_15	NF1_4	ABL1*NF1	ABL1	NF1	0.455646	-0.0210544	-0.0498467	0.526547	0.139912	-0.0738772	0.0411596	0.17263
ABL1_15*NF1_5	ABL1_15	NF1_5	ABL1*NF1	ABL1	NF1	-0.278336	-0.0210544	-0.0195824	-0.237699	0.074655	-0.0738772	0.0408361	0.107696
ABL1_15*NF1_6	ABL1_15	NF1_6	ABL1*NF1	ABL1	NF1	-0.326917	-0.0210544	-0.169795	-0.136067	-0.0423641	-0.0738772	-0.103865	0.135378
ABL1_15*NF1_7	ABL1_15	NF1_7	ABL1*NF1	ABL1	NF1	-0.013798	-0.0210544	0.113871	-0.106615	-0.0361709	-0.0738772	0.0701919	-0.0324856
ABL1_15*NF1_8	ABL1_15	NF1_8	ABL1*NF1	ABL1	NF1	0.379474	-0.0210544	0.13034	0.270189	0.231895	-0.0738772	0.125391	0.180381
ABL1_15*NF1_9	ABL1_15	NF1_9	ABL1*NF1	ABL1	NF1	0.198544	-0.0210544	0.024593	0.195005	0.0472298	-0.0738772	0.0799197	0.0411873
ABL1_15*NTC_1	ABL1_15	NTC_1	ABL1*NTC	ABL1	NTC	0.0296678	-0.0210544	-0.0730817	0.123804	0.0399665	-0.0738772	-0.0107458	0.12459
ABL1_15*NTC_10	ABL1_15	NTC_10	ABL1*NTC	ABL1	NTC	0.013463	-0.0210544	0.0478317	-0.0133144	-0.255566	-0.0738772	-0.0197684	-0.161921
ABL1_15*NTC_11	ABL1_15	NTC_11	ABL1*NTC	ABL1	NTC	0.241358	-0.0210544	0.0468189	0.215594	-0.0881297	-0.0738772	0.00769159	-0.021944
ABL1_15*NTC_12	ABL1_15	NTC_12	ABL1*NTC	ABL1	NTC	0.19989	-0.0210544	0.0461929	0.174752	0.0183872	-0.0738772	0.0766652	0.0155992
ABL1_15*NTC_13	ABL1_15	NTC_13	ABL1*NTC	ABL1	NTC	-0.0427089	-0.0210544	0.0286485	-0.0503029	-0.161574	-0.0738772	0.0386521	-0.126348
ABL1_15*NTC_14	ABL1_15	NTC_14	ABL1*NTC	ABL1	NTC	0.0539386	-0.0210544	-0.0266961	0.101689	-0.287251	-0.0738772	-0.031802	-0.181572
ABL1_15*NTC_15	ABL1_15	NTC_15	ABL1*NTC	ABL1	NTC	-0.111217	-0.0210544	0.00669498	-0.0968579	-0.096338	-0.0738772	0.0313496	-0.0538103
ABL1_15*NTC_16	ABL1_15	NTC_16	ABL1*NTC	ABL1	NTC	0.214136	-0.0210544	-0.0698281	0.305019	0.199956	-0.0738772	-0.0660778	0.339911
ABL1_15*NTC_17	ABL1_15	NTC_17	ABL1*NTC	ABL1	NTC	0.091981	-0.0210544	-0.0283578	0.141393	-0.363077	-0.0738772	-0.0331925	-0.256007
ABL1_15*NTC_18	ABL1_15	NTC_18	ABL1*NTC	ABL1	NTC	0.0542572	-0.0210544	-0.012855	0.0881666	-0.0876625	-0.0738772	0.0339402	-0.0477255
ABL1_15*NTC_19	ABL1_15	NTC_19	ABL1*NTC	ABL1	NTC	-0.022608	-0.0210544	0.0263055	-0.0278591	-0.102551	-0.0738772	0.00451731	-0.0331914
ABL1_15*NTC_2	ABL1_15	NTC_2	ABL1*NTC	ABL1	NTC	-0.197757	-0.0210544	-0.023981	-0.152721	-0.0732572	-0.0738772	0.036969	-0.036349
ABL1_15*NTC_20	ABL1_15	NTC_20	ABL1*NTC	ABL1	NTC	-0.191023	-0.0210544	0.0314032	-0.201372	0.103807	-0.0738772	0.0205662	0.157118
ABL1_15*NTC_21	ABL1_15	NTC_21	ABL1*NTC	ABL1	NTC	-0.958893	-0.0210544	0.0632332	-1.00107	0.376051	-0.0738772	-0.0176582	0.467586
ABL1_15*NTC_22	ABL1_15	NTC_22	ABL1*NTC	ABL1	NTC	-0.0921637	-0.0210544	-0.0197238	-0.0513855	-0.00710599	-0.0738772	0.028016	0.0387552
ABL1_15*NTC_23	ABL1_15	NTC_23	ABL1*NTC	ABL1	NTC	0.0314889	-0.0210544	0.011518	0.0410253	-0.0731233	-0.0738772	-0.00430345	0.0050574
ABL1_15*NTC_24	ABL1_15	NTC_24	ABL1*NTC	ABL1	NTC	-0.150256	-0.0210544	-0.019171	-0.110031	-0.0731127	-0.0738772	0.0263611	-0.0255965
ABL1_15*NTC_25	ABL1_15	NTC_25	ABL1*NTC	ABL1	NTC	-0.0271363	-0.0210544	-0.0711336	0.0650517	-0.0328365	-0.0738772	0.0757424	-0.0347017
ABL1_15*NTC_26	ABL1_15	NTC_26	ABL1*NTC	ABL1	NTC	0.0887408	-0.0210544	-0.0265514	0.136347	0.236113	-0.0738772	0.00176445	0.308226
ABL1_15*NTC_27	ABL1_15	NTC_27	ABL1*NTC	ABL1	NTC	-0.158391	-0.0210544	0.0504723	-0.187809	-0.225892	-0.0738772	-0.0045582	-0.147457
ABL1_15*NTC_28	ABL1_15	NTC_28	ABL1*NTC	ABL1	NTC	-0.0763592	-0.0210544	0.0263441	-0.081649	-0.0348349	-0.0738772	0.00327646	0.0357658
ABL1_15*NTC_29	ABL1_15	NTC_29	ABL1*NTC	ABL1	NTC	-0.0284668	-0.0210544	-0.0127963	0.00538389	-0.0511838	-0.0738772	-0.0150496	0.037743
ABL1_15*NTC_3	ABL1_15	NTC_3	ABL1*NTC	ABL1	NTC	0.121439	-0.0210544	-0.019588	0.162082	0.0531552	-0.0738772	-0.0155132	0.142546
ABL1_15*NTC_30	ABL1_15	NTC_30	ABL1*NTC	ABL1	NTC	0.218431	-0.0210544	0.0279979	0.211487	-0.12799	-0.0738772	0.0669846	-0.121097
ABL1_15*NTC_4	ABL1_15	NTC_4	ABL1*NTC	ABL1	NTC	0.0396742	-0.0210544	0.0166193	0.0441093	-0.153395	-0.0738772	-0.0863191	0.00680093
ABL1_15*NTC_5	ABL1_15	NTC_5	ABL1*NTC	ABL1	NTC	-0.279337	-0.0210544	0.0174772	-0.27576	-0.0936969	-0.0738772	-0.00383506	-0.0159846
ABL1_15*NTC_6	ABL1_15	NTC_6	ABL1*NTC	ABL1	NTC	0.171473	-0.0210544	-0.0211264	0.213653	-0.263677	-0.0738772	-0.0269566	-0.162844
ABL1_15*NTC_7	ABL1_15	NTC_7	ABL1*NTC	ABL1	NTC	0.0609219	-0.0210544	-0.0808769	0.162853	-0.286979	-0.0738772	-0.101987	-0.111114
ABL1_15*NTC_8	ABL1_15	NTC_8	ABL1*NTC	ABL1	NTC	0.058687	-0.0210544	0.0294925	0.0502489	-0.10864	-0.0738772	-0.0403624	0.00559931
ABL1_15*NTC_9	ABL1_15	NTC_9	ABL1*NTC	ABL1	NTC	0.0151376	-0.0210544	0.0287171	0.00747485	-0.195879	-0.0738772	0.0256335	-0.147635
ABL1_15*PTPN1_1	ABL1_15	PTPN1_1	ABL1*PTPN1	ABL1	PTPN1	0.12156	-0.0210544	-0.0134863	0.156101	0.0790507	-0.0738772	0.0139819	0.138946
ABL1_15*PTPN1_10	ABL1_15	PTPN1_10	ABL1*PTPN1	ABL1	PTPN1	0.0744205	-0.0210544	0.0870941	0.00838084	0.132964	-0.0738772	0.0681545	0.138687
ABL1_15*PTPN1_11	ABL1_15	PTPN1_11	ABL1*PTPN1	ABL1	PTPN1	-0.00567019	-0.0210544	0.0550545	-0.0396703	0.119618	-0.0738772	0.0166869	0.176808
ABL1_15*PTPN1_12	ABL1_15	PTPN1_12	ABL1*PTPN1	ABL1	PTPN1	0.0602753	-0.0210544	0.147946	-0.0666162	0.247556	-0.0738772	0.205462	0.115971
ABL1_15*PTPN1_13	ABL1_15	PTPN1_13	ABL1*PTPN1	ABL1	PTPN1	0.0986708	-0.0210544	-0.0173441	0.137069	-0.050895	-0.0738772	0.00263736	0.0203449
ABL1_15*PTPN1_14	ABL1_15	PTPN1_14	ABL1*PTPN1	ABL1	PTPN1	0.00141523	-0.0210544	-0.0432976	0.0657672	0.0160007	-0.0738772	-0.0496662	0.139544
ABL1_15*PTPN1_15	ABL1_15	PTPN1_15	ABL1*PTPN1	ABL1	PTPN1	0.291574	-0.0210544	0.166651	0.145977	0.137481	-0.0738772	0.228059	-0.0167
ABL1_15*PTPN1_16	ABL1_15	PTPN1_16	ABL1*PTPN1	ABL1	PTPN1	-0.325287	-0.0210544	-0.0757788	-0.228453	-0.136885	-0.0738772	-0.0225925	-0.0404153
ABL1_15*PTPN1_17	ABL1_15	PTPN1_17	ABL1*PTPN1	ABL1	PTPN1	0.314958	-0.0210544	0.135593	0.20042	-0.129256	-0.0738772	0.105985	-0.161364
ABL1_15*PTPN1_18	ABL1_15	PTPN1_18	ABL1*PTPN1	ABL1	PTPN1	-0.00486933	-0.0210544	0.141607	-0.125422	0.154727	-0.0738772	0.135981	0.0926234
ABL1_15*PTPN1_19	ABL1_15	PTPN1_19	ABL1*PTPN1	ABL1	PTPN1	0.190757	-0.0210544	0.146285	0.0655267	0.000484265	-0.0738772	0.146494	-0.0721326
ABL1_15*PTPN1_2	ABL1_15	PTPN1_2	ABL1*PTPN1	ABL1	PTPN1	0.205561	-0.0210544	0.196239	0.0303763	0.312578	-0.0738772	0.226837	0.159619
ABL1_15*PTPN1_20	ABL1_15	PTPN1_20	ABL1*PTPN1	ABL1	PTPN1	0.00622797	-0.0210544	0.0408276	-0.0135453	-0.162653	-0.0738772	0.0212188	-0.109995
ABL1_15*PTPN1_21	ABL1_15	PTPN1_21	ABL1*PTPN1	ABL1	PTPN1	0.036491	-0.0210544	0.126771	-0.0692256	0.0478176	-0.0738772	0.11614	0.00555513
ABL1_15*PTPN1_22	ABL1_15	PTPN1_22	ABL1*PTPN1	ABL1	PTPN1	-0.0108446	-0.0210544	0.122008	-0.111798	-0.021795	-0.0738772	0.136989	-0.0849072
ABL1_15*PTPN1_23	ABL1_15	PTPN1_23	ABL1*PTPN1	ABL1	PTPN1	0.186876	-0.0210544	0.0516994	0.156231	-0.0954524	-0.0738772	0.119981	-0.141556
ABL1_15*PTPN1_24	ABL1_15	PTPN1_24	ABL1*PTPN1	ABL1	PTPN1	-0.0694897	-0.0210544	0.0368702	-0.0853055	-0.0372362	-0.0738772	0.0288855	0.00775554
ABL1_15*PTPN1_25	ABL1_15	PTPN1_25	ABL1*PTPN1	ABL1	PTPN1	0.138904	-0.0210544	0.178784	-0.0188257	0.310057	-0.0738772	0.206587	0.177347
ABL1_15*PTPN1_26	ABL1_15	PTPN1_26	ABL1*PTPN1	ABL1	PTPN1	0.277531	-0.0210544	0.127966	0.17062	-0.498846	-0.0738772	0.18125	-0.606219
ABL1_15*PTPN1_27	ABL1_15	PTPN1_27	ABL1*PTPN1	ABL1	PTPN1	0.0417807	-0.0210544	0.133632	-0.0707964	-0.31338	-0.0738772	0.061508	-0.30101
ABL1_15*PTPN1_3	ABL1_15	PTPN1_3	ABL1*PTPN1	ABL1	PTPN1	0.237255	-0.0210544	0.127836	0.130474	-0.0816048	-0.0738772	0.119527	-0.127254
ABL1_15*PTPN1_4	ABL1_15	PTPN1_4	ABL1*PTPN1	ABL1	PTPN1	-0.407523	-0.0210544	0.17829	-0.564759	-0.0406037	-0.0738772	0.100391	-0.0671176
ABL1_15*PTPN1_5	ABL1_15	PTPN1_5	ABL1*PTPN1	ABL1	PTPN1	0.442805	-0.0210544	-0.0583519	0.522212	0.286216	-0.0738772	0.11137	0.248723
ABL1_15*PTPN1_6	ABL1_15	PTPN1_6	ABL1*PTPN1	ABL1	PTPN1	-0.113004	-0.0210544	0.0672279	-0.159178	-0.0999436	-0.0738772	-0.033693	0.00762663
ABL1_15*PTPN1_7	ABL1_15	PTPN1_7	ABL1*PTPN1	ABL1	PTPN1	-0.104442	-0.0210544	0.140552	-0.223939	0.115601	-0.0738772	0.126075	0.0634026
ABL1_15*PTPN1_8	ABL1_15	PTPN1_8	ABL1*PTPN1	ABL1	PTPN1	-0.0351014	-0.0210544	0.0693587	-0.0834057	-0.0663045	-0.0738772	-0.0239521	0.0315248
ABL1_15*PTPN1_9	ABL1_15	PTPN1_9	ABL1*PTPN1	ABL1	PTPN1	0.127376	-0.0210544	0.0362029	0.112228	0.417031	-0.0738772	0.0473186	0.44359
ABL1_15*SOS1_1	ABL1_15	SOS1_1	ABL1*SOS1	ABL1	SOS1	-0.613302	-0.0210544	-0.433876	-0.158371	0.201137	-0.0738772	-0.345693	0.620708
ABL1_15*SOS1_10	ABL1_15	SOS1_10	ABL1*SOS1	ABL1	SOS1	-0.711308	-0.0210544	-0.285007	-0.405247	-0.11772	-0.0738772	-0.381542	0.3377
ABL1_15*SOS1_11	ABL1_15	SOS1_11	ABL1*SOS1	ABL1	SOS1	-1.02208	-0.0210544	-0.868437	-0.132586	-1.249	-0.0738772	-0.939805	-0.235313
ABL1_15*SOS1_12	ABL1_15	SOS1_12	ABL1*SOS1	ABL1	SOS1	-0.14606	-0.0210544	-0.00458399	-0.120422	0.0769022	-0.0738772	-0.0329552	0.183735
ABL1_15*SOS1_13	ABL1_15	SOS1_13	ABL1*SOS1	ABL1	SOS1	0.273791	-0.0210544	-0.0271965	0.322041	0.0892903	-0.0738772	0.0281376	0.13503
ABL1_15*SOS1_14	ABL1_15	SOS1_14	ABL1*SOS1	ABL1	SOS1	-0.101813	-0.0210544	-0.181068	0.100309	-0.237736	-0.0738772	-0.160601	-0.00325775
ABL1_15*SOS1_15	ABL1_15	SOS1_15	ABL1*SOS1	ABL1	SOS1	0.201442	-0.0210544	-0.0843937	0.30689	-0.127743	-0.0738772	-0.199242	0.145377
ABL1_15*SOS1_16	ABL1_15	SOS1_16	ABL1*SOS1	ABL1	SOS1	0.626265	-0.0210544	-0.137805	0.785124	-0.357172	-0.0738772	-0.0160796	-0.267215
ABL1_15*SOS1_17	ABL1_15	SOS1_17	ABL1*SOS1	ABL1	SOS1	-0.511505	-0.0210544	-0.36162	-0.128831	-0.518108	-0.0738772	-0.483838	0.0396071
ABL1_15*SOS1_18	ABL1_15	SOS1_18	ABL1*SOS1	ABL1	SOS1	-0.133425	-0.0210544	-0.117247	0.00487644	-0.405725	-0.0738772	-0.15148	-0.180368
ABL1_15*SOS1_19	ABL1_15	SOS1_19	ABL1*SOS1	ABL1	SOS1	-0.0916371	-0.0210544	-0.0473363	-0.0232464	-0.236268	-0.0738772	0.0034881	-0.165879
ABL1_15*SOS1_2	ABL1_15	SOS1_2	ABL1*SOS1	ABL1	SOS1	-0.686362	-0.0210544	-0.556063	-0.109245	-0.432308	-0.0738772	-0.599854	0.241423
ABL1_15*SOS1_21	ABL1_15	SOS1_21	ABL1*SOS1	ABL1	SOS1	-0.365134	-0.0210544	-0.093469	-0.25061	-0.186278	-0.0738772	-0.0445756	-0.0678251
ABL1_15*SOS1_23	ABL1_15	SOS1_23	ABL1*SOS1	ABL1	SOS1	-0.873269	-0.0210544	-0.724455	-0.127759	-0.279198	-0.0738772	-0.877181	0.671861
ABL1_15*SOS1_24	ABL1_15	SOS1_24	ABL1*SOS1	ABL1	SOS1	-0.261691	-0.0210544	-0.0507974	-0.189839	-0.46758	-0.0738772	0.0423695	-0.436073
ABL1_15*SOS1_25	ABL1_15	SOS1_25	ABL1*SOS1	ABL1	SOS1	-0.513766	-0.0210544	-0.0681486	-0.424563	0.0456759	-0.0738772	-0.113581	0.233134
ABL1_15*SOS1_26	ABL1_15	SOS1_26	ABL1*SOS1	ABL1	SOS1	-0.52947	-0.0210544	-0.718921	0.210505	-0.46961	-0.0738772	-0.850411	0.454679
ABL1_15*SOS1_27	ABL1_15	SOS1_27	ABL1*SOS1	ABL1	SOS1	-0.0761295	-0.0210544	-0.00126581	-0.0538093	-0.326248	-0.0738772	-0.0390916	-0.21328
ABL1_15*SOS1_3	ABL1_15	SOS1_3	ABL1*SOS1	ABL1	SOS1	-0.36578	-0.0210544	-0.0337309	-0.310995	-0.222936	-0.0738772	-0.0684659	-0.0805933
ABL1_15*SOS1_5	ABL1_15	SOS1_5	ABL1*SOS1	ABL1	SOS1	-0.194753	-0.0210544	-1.05307	0.879373	-1.05517	-0.0738772	-1.08393	0.102646
ABL1_15*SOS1_6	ABL1_15	SOS1_6	ABL1*SOS1	ABL1	SOS1	-0.142709	-0.0210544	0.0393522	-0.161007	-0.242395	-0.0738772	-0.0246528	-0.143865
ABL1_15*SOS1_7	ABL1_15	SOS1_7	ABL1*SOS1	ABL1	SOS1	-0.334562	-0.0210544	-0.328422	0.0149145	-0.407497	-0.0738772	-0.272764	-0.060856
ABL1_15*SOS1_9	ABL1_15	SOS1_9	ABL1*SOS1	ABL1	SOS1	-0.369914	-0.0210544	-0.225667	-0.123192	0.133348	-0.0738772	-0.148716	0.355941
ABL1_15*SPRED2_1	ABL1_15	SPRED2_1	ABL1*SPRED2	ABL1	SPRED2	-0.434881	-0.0210544	-0.00752258	-0.406304	0.0171389	-0.0738772	0.0525921	0.0384241
ABL1_15*SPRED2_10	ABL1_15	SPRED2_10	ABL1*SPRED2	ABL1	SPRED2	-0.159064	-0.0210544	0.0794028	-0.217412	0.149984	-0.0738772	0.124117	0.0997434
ABL1_15*SPRED2_11	ABL1_15	SPRED2_11	ABL1*SPRED2	ABL1	SPRED2	0.0619731	-0.0210544	0.0797502	0.00327724	0.00150755	-0.0738772	0.100786	-0.0254017
ABL1_15*SPRED2_12	ABL1_15	SPRED2_12	ABL1*SPRED2	ABL1	SPRED2	0.596452	-0.0210544	0.0414163	0.57609	0.358751	-0.0738772	-0.0485919	0.48122
ABL1_15*SPRED2_13	ABL1_15	SPRED2_13	ABL1*SPRED2	ABL1	SPRED2	0.291757	-0.0210544	0.147036	0.165775	-0.0263177	-0.0738772	0.0608669	-0.0133074
ABL1_15*SPRED2_14	ABL1_15	SPRED2_14	ABL1*SPRED2	ABL1	SPRED2	0.17393	-0.0210544	0.022913	0.172071	-0.0725412	-0.0738772	0.0573928	-0.0560567
ABL1_15*SPRED2_15	ABL1_15	SPRED2_15	ABL1*SPRED2	ABL1	SPRED2	0.0782937	-0.0210544	0.0266747	0.0726734	-0.0124125	-0.0738772	0.0369147	0.02455
ABL1_15*SPRED2_16	ABL1_15	SPRED2_16	ABL1*SPRED2	ABL1	SPRED2	-0.0104233	-0.0210544	0.0195633	-0.0089322	-0.0510245	-0.0738772	0.0526092	-0.0297565
ABL1_15*SPRED2_17	ABL1_15	SPRED2_17	ABL1*SPRED2	ABL1	SPRED2	-0.0144527	-0.0210544	0.0504657	-0.043864	0.161456	-0.0738772	0.0171049	0.218228
ABL1_15*SPRED2_19	ABL1_15	SPRED2_19	ABL1*SPRED2	ABL1	SPRED2	-0.119444	-0.0210544	-0.0140847	-0.0843046	0.139404	-0.0738772	0.00962923	0.203652
ABL1_15*SPRED2_2	ABL1_15	SPRED2_2	ABL1*SPRED2	ABL1	SPRED2	0.0268025	-0.0210544	0.0492288	-0.00137194	0.14364	-0.0738772	0.0705856	0.146932
ABL1_15*SPRED2_20	ABL1_15	SPRED2_20	ABL1*SPRED2	ABL1	SPRED2	0.119398	-0.0210544	0.0552235	0.0852289	-0.0403865	-0.0738772	0.108557	-0.0750663
ABL1_15*SPRED2_21	ABL1_15	SPRED2_21	ABL1*SPRED2	ABL1	SPRED2	-0.151259	-0.0210544	0.0264046	-0.15661	-0.348821	-0.0738772	0.0268264	-0.30177
ABL1_15*SPRED2_22	ABL1_15	SPRED2_22	ABL1*SPRED2	ABL1	SPRED2	0.20103	-0.0210544	0.0229888	0.199096	0.0540021	-0.0738772	0.0717519	0.0561275
ABL1_15*SPRED2_23	ABL1_15	SPRED2_23	ABL1*SPRED2	ABL1	SPRED2	0.119812	-0.0210544	0.00267165	0.138195	0.0409785	-0.0738772	0.0543848	0.0604709
ABL1_15*SPRED2_24	ABL1_15	SPRED2_24	ABL1*SPRED2	ABL1	SPRED2	-0.0908891	-0.0210544	-0.0047136	-0.0651212	0.235486	-0.0738772	0.00557867	0.303784
ABL1_15*SPRED2_25	ABL1_15	SPRED2_25	ABL1*SPRED2	ABL1	SPRED2	-0.15018	-0.0210544	0.00331067	-0.132436	0.175877	-0.0738772	-0.013866	0.26362
ABL1_15*SPRED2_26	ABL1_15	SPRED2_26	ABL1*SPRED2	ABL1	SPRED2	-0.0208087	-0.0210544	0.00512386	-0.00487818	-0.184798	-0.0738772	-0.0219931	-0.0889279
ABL1_15*SPRED2_3	ABL1_15	SPRED2_3	ABL1*SPRED2	ABL1	SPRED2	-0.0035013	-0.0210544	0.119459	-0.101906	-0.0217798	-0.0738772	0.0918296	-0.0397322
ABL1_15*SPRED2_4	ABL1_15	SPRED2_4	ABL1*SPRED2	ABL1	SPRED2	0.0183532	-0.0210544	0.0439812	-0.00457369	0.0486835	-0.0738772	0.0999154	0.0226453
ABL1_15*SPRED2_5	ABL1_15	SPRED2_5	ABL1*SPRED2	ABL1	SPRED2	-0.282538	-0.0210544	0.0221533	-0.283637	0.297711	-0.0738772	0.0827299	0.288859
ABL1_15*SPRED2_7	ABL1_15	SPRED2_7	ABL1*SPRED2	ABL1	SPRED2	0.165815	-0.0210544	-0.0327611	0.21963	-0.138404	-0.0738772	-0.0474467	-0.0170805
ABL1_15*SPRED2_8	ABL1_15	SPRED2_8	ABL1*SPRED2	ABL1	SPRED2	-0.189527	-0.0210544	0.0413363	-0.209809	-0.103133	-0.0738772	0.0252281	-0.0544834
ABL1_15*SPRED2_9	ABL1_15	SPRED2_9	ABL1*SPRED2	ABL1	SPRED2	-0.127019	-0.0210544	-0.0240946	-0.0818704	-0.254574	-0.0738772	-0.025706	-0.154991
ABL1_16*ABL1_1	ABL1_16	ABL1_1	ABL1*ABL1	ABL1	ABL1	-0.670558	-0.122474	-0.324648	-0.223436	-0.223785	-0.0649309	-0.282847	0.123993					-0.93966	-0.372892	-1.17562	0.608856
ABL1_16*ABL1_10	ABL1_16	ABL1_10	ABL1*ABL1	ABL1	ABL1	-0.8167	-0.122474	-0.5211	-0.173127	-0.863234	-0.0649309	-0.515129	-0.283174					-2.34464	-0.372892	-1.62922	-0.342531
ABL1_16*ABL1_11	ABL1_16	ABL1_11	ABL1*ABL1	ABL1	ABL1	-0.433967	-0.122474	-0.405756	0.0942626	-0.480298	-0.0649309	-0.318713	-0.0966546					-1.54784	-0.372892	-1.20708	0.0321318
ABL1_16*ABL1_13	ABL1_16	ABL1_13	ABL1*ABL1	ABL1	ABL1	-0.194833	-0.122474	-0.0396501	-0.0327091
ABL1_16*ABL1_14	ABL1_16	ABL1_14	ABL1*ABL1	ABL1	ABL1	0.0516952	-0.122474	-0.0659039	0.240073	-0.126943	-0.0649309	-0.0891109	0.0270991					-0.841246	-0.372892	-0.391996	-0.0763582
ABL1_16*ABL1_15	ABL1_16	ABL1_15	ABL1*ABL1	ABL1	ABL1	-0.0957641	-0.122474	0.00356624	0.0231432	-0.0472334	-0.0649309	0.0155148	0.00218258
ABL1_16*ABL1_16	ABL1_16	ABL1_16	ABL1*ABL1	ABL1	ABL1	0.123141	-0.122474	-0.0626311	0.308246	0.211002	-0.0649309	-0.09288	0.368813					-0.0562297	-0.372892	-0.560523	0.877186
ABL1_16*ABL1_17	ABL1_16	ABL1_17	ABL1*ABL1	ABL1	ABL1	-0.120165	-0.122474	-0.0397938	0.0421024	-0.21268	-0.0649309	-0.0498691	-0.0978796
ABL1_16*ABL1_18	ABL1_16	ABL1_18	ABL1*ABL1	ABL1	ABL1	-0.280923	-0.122474	-0.0936051	-0.0648447	-0.229983	-0.0649309	-0.033206	-0.131846
ABL1_16*ABL1_19	ABL1_16	ABL1_19	ABL1*ABL1	ABL1	ABL1					0.129862	-0.0649309	0.00797419	0.186819
ABL1_16*ABL1_2	ABL1_16	ABL1_2	ABL1*ABL1	ABL1	ABL1	-0.152306	-0.122474	-0.0751756	0.0453433	-0.237239	-0.0649309	-0.0693454	-0.102962					-0.815438	-0.372892	-0.445951	0.00340512
ABL1_16*ABL1_20	ABL1_16	ABL1_20	ABL1*ABL1	ABL1	ABL1	-0.204338	-0.122474	-0.257876	0.176011	-0.518373	-0.0649309	-0.289281	-0.164161					-1.27348	-0.372892	-1.02778	0.127189
ABL1_16*ABL1_21	ABL1_16	ABL1_21	ABL1*ABL1	ABL1	ABL1	-0.442901	-0.122474	-0.343974	0.023547	-0.173136	-0.0649309	-0.387556	0.279352					-1.44446	-0.372892	-0.907278	-0.164293
ABL1_16*ABL1_23	ABL1_16	ABL1_23	ABL1*ABL1	ABL1	ABL1	-0.430183	-0.122474	-0.0932809	-0.214429	0.141611	-0.0649309	-0.177187	0.383729					-1.31288	-0.372892	-0.464069	-0.475916
ABL1_16*ABL1_24	ABL1_16	ABL1_24	ABL1*ABL1	ABL1	ABL1	0.0129196	-0.122474	-0.0601728	0.195566	-0.152568	-0.0649309	-0.117876	0.0302392					-0.69999	-0.372892	-0.438578	0.111481
ABL1_16*ABL1_25	ABL1_16	ABL1_25	ABL1*ABL1	ABL1	ABL1	-0.343329	-0.122474	-0.0991447	-0.121711	-0.12565	-0.0649309	-0.109495	0.0487754					-0.547343	-0.372892	-0.405091	0.23064
ABL1_16*ABL1_26	ABL1_16	ABL1_26	ABL1*ABL1	ABL1	ABL1	-0.0869373	-0.122474	-0.150666	0.186203	-0.305322	-0.0649309	-0.168371	-0.07202					-0.947102	-0.372892	-0.772145	0.197936
ABL1_16*ABL1_27	ABL1_16	ABL1_27	ABL1*ABL1	ABL1	ABL1	-0.0411613	-0.122474	-0.15873	0.240042	-0.252405	-0.0649309	-0.116896	-0.0705787					-0.807016	-0.372892	-0.489361	0.0552365
ABL1_16*ABL1_3	ABL1_16	ABL1_3	ABL1*ABL1	ABL1	ABL1	-0.314777	-0.122474	-0.176068	-0.0162355	-0.358007	-0.0649309	-0.192881	-0.100194					-1.37765	-0.372892	-0.819435	-0.185323
ABL1_16*ABL1_4	ABL1_16	ABL1_4	ABL1*ABL1	ABL1	ABL1	-0.107784	-0.122474	0.00390363	0.0107864	0.0767243	-0.0649309	-0.0765985	0.218254					-0.870821	-0.372892	-0.43548	-0.0624489
ABL1_16*ABL1_5	ABL1_16	ABL1_5	ABL1*ABL1	ABL1	ABL1	-1.70931	-0.122474	-1.24676	-0.340079	-1.77434	-0.0649309	-1.35279	-0.356612					-2.65809	-0.372892	-2.62804	0.342838
ABL1_16*ABL1_7	ABL1_16	ABL1_7	ABL1*ABL1	ABL1	ABL1	-0.438732	-0.122474	-0.428949	0.11269	-0.518327	-0.0649309	-0.533471	0.0800751					-2.15328	-0.372892	-1.53877	-0.241619
ABL1_16*ABL1_8	ABL1_16	ABL1_8	ABL1*ABL1	ABL1	ABL1	-0.201535	-0.122474	-0.146142	0.067081	0.0288971	-0.0649309	-0.177201	0.271029					-0.557695	-0.372892	-0.320353	0.13555
ABL1_16*ABL1_9	ABL1_16	ABL1_9	ABL1*ABL1	ABL1	ABL1	-0.0592692	-0.122474	-0.281471	0.344676	-0.019345	-0.0649309	-0.278126	0.323712					-1.12311	-0.372892	-0.859073	0.108859
ABL1_16*GAB2_1	ABL1_16	GAB2_1	ABL1*GAB2	ABL1	GAB2	-1.34137	-0.122474	-0.693978	-0.524915	-0.365446	-0.0649309	-0.725333	0.424818					-1.60327	-0.372892	-1.26323	0.0328524
ABL1_16*GAB2_10	ABL1_16	GAB2_10	ABL1*GAB2	ABL1	GAB2	-0.139207	-0.122474	-0.176352	0.159618	-0.152116	-0.0649309	-0.0541012	-0.0330838					-0.248903	-0.372892	-0.204022	0.328011
ABL1_16*GAB2_11	ABL1_16	GAB2_11	ABL1*GAB2	ABL1	GAB2	-0.0153908	-0.122474	-0.0455475	0.15263	-0.210176	-0.0649309	-0.0703192	-0.0749263					-0.696228	-0.372892	-0.0554473	-0.267889
ABL1_16*GAB2_12	ABL1_16	GAB2_12	ABL1*GAB2	ABL1	GAB2	-0.263025	-0.122474	-0.483669	0.343118	-0.831909	-0.0649309	-0.492094	-0.274885					-1.60497	-0.372892	-0.59643	-0.635652
ABL1_16*GAB2_13	ABL1_16	GAB2_13	ABL1*GAB2	ABL1	GAB2	-0.141265	-0.122474	-0.359378	0.340587	-0.307998	-0.0649309	-0.354752	0.111685					-1.00041	-0.372892	-0.51806	-0.109463
ABL1_16*GAB2_14	ABL1_16	GAB2_14	ABL1*GAB2	ABL1	GAB2	-0.0635978	-0.122474	-0.00731826	0.066194	-0.124771	-0.0649309	-0.143642	0.0838017					-0.269926	-0.372892	-0.18493	0.287897
ABL1_16*GAB2_15	ABL1_16	GAB2_15	ABL1*GAB2	ABL1	GAB2	-0.591057	-0.122474	-0.567359	0.0987755	-0.825131	-0.0649309	-0.589286	-0.170915					-1.11732	-0.372892	-0.812927	0.068503
ABL1_16*GAB2_16	ABL1_16	GAB2_16	ABL1*GAB2	ABL1	GAB2					-0.250257	-0.0649309	-0.0736273	-0.111699					-0.67058	-0.372892	-0.0616461	-0.236041
ABL1_16*GAB2_17	ABL1_16	GAB2_17	ABL1*GAB2	ABL1	GAB2	-0.157183	-0.122474	-0.177014	0.142304	-0.185104	-0.0649309	-0.132908	0.0127343					-0.632232	-0.372892	-0.151811	-0.107528
ABL1_16*GAB2_18	ABL1_16	GAB2_18	ABL1*GAB2	ABL1	GAB2	-0.440177	-0.122474	-0.382228	0.0645248	-0.597041	-0.0649309	-0.468747	-0.0633634					-1.08569	-0.372892	-0.566843	-0.145958
ABL1_16*GAB2_19	ABL1_16	GAB2_19	ABL1*GAB2	ABL1	GAB2	-0.262454	-0.122474	-0.12561	-0.014371	-0.322881	-0.0649309	-0.175364	-0.0825858					-0.106365	-0.372892	-0.155662	0.422189
ABL1_16*GAB2_2	ABL1_16	GAB2_2	ABL1*GAB2	ABL1	GAB2	-0.879703	-0.122474	-0.146408	-0.610821	-0.0273876	-0.0649309	-0.0834646	0.121008					-0.570427	-0.372892	-0.265294	0.0677598
ABL1_16*GAB2_20	ABL1_16	GAB2_20	ABL1*GAB2	ABL1	GAB2	-0.245354	-0.122474	-0.180993	0.0581126	-0.328934	-0.0649309	-0.32117	0.0571673					-0.829797	-0.372892	-0.433499	-0.0234058
ABL1_16*GAB2_21	ABL1_16	GAB2_21	ABL1*GAB2	ABL1	GAB2	-0.403939	-0.122474	-0.503547	0.222082	-0.645249	-0.0649309	-0.56958	-0.0107382					-1.23774	-0.372892	-0.704677	-0.160172
ABL1_16*GAB2_22	ABL1_16	GAB2_22	ABL1*GAB2	ABL1	GAB2	0.103146	-0.122474	-0.0438665	0.269486	-0.23406	-0.0649309	-0.0422518	-0.126877					-0.623795	-0.372892	-0.167759	-0.083144
ABL1_16*GAB2_23	ABL1_16	GAB2_23	ABL1*GAB2	ABL1	GAB2	-0.475434	-0.122474	-0.10648	-0.24648	-0.442413	-0.0649309	-0.0735066	-0.303975					-0.932823	-0.372892	-0.25711	-0.302821
ABL1_16*GAB2_24	ABL1_16	GAB2_24	ABL1*GAB2	ABL1	GAB2	0.133718	-0.122474	0.00261578	0.253575	-0.144968	-0.0649309	-0.00744404	-0.0725932					-0.626863	-0.372892	-0.116739	-0.137232
ABL1_16*GAB2_25	ABL1_16	GAB2_25	ABL1*GAB2	ABL1	GAB2	-0.113076	-0.122474	-0.136472	0.14587	0.0392496	-0.0649309	0.00564727	0.0985332					-0.806494	-0.372892	0.250629	-0.684231
ABL1_16*GAB2_26	ABL1_16	GAB2_26	ABL1*GAB2	ABL1	GAB2	-0.138887	-0.122474	-0.0673476	0.0509343	-0.367861	-0.0649309	-0.127959	-0.174971					-0.450194	-0.372892	-0.173816	0.0965145
ABL1_16*GAB2_27	ABL1_16	GAB2_27	ABL1*GAB2	ABL1	GAB2	-0.0756847	-0.122474	-0.0490898	0.0958786	-0.0160296	-0.0649309	-0.0836027	0.132504					-0.856281	-0.372892	-0.180931	-0.302457
ABL1_16*GAB2_3	ABL1_16	GAB2_3	ABL1*GAB2	ABL1	GAB2	-0.321496	-0.122474	-0.449713	0.250691	-0.652404	-0.0649309	-0.515583	-0.0718906					-1.22975	-0.372892	-0.666561	-0.190297
ABL1_16*GAB2_4	ABL1_16	GAB2_4	ABL1*GAB2	ABL1	GAB2	-0.147155	-0.122474	0.00198051	-0.0266615	0.0176935	-0.0649309	0.0264494	0.0561749
ABL1_16*GAB2_5	ABL1_16	GAB2_5	ABL1*GAB2	ABL1	GAB2	-0.342356	-0.122474	-0.106624	-0.113258	0.0616948	-0.0649309	-0.160782	0.287408					-0.630862	-0.372892	-0.344826	0.0868569
ABL1_16*GAB2_6	ABL1_16	GAB2_6	ABL1*GAB2	ABL1	GAB2	-0.433021	-0.122474	-0.0786815	-0.231866	-0.156893	-0.0649309	-0.0697604	-0.0222016					-0.248656	-0.372892	-0.257785	0.382021
ABL1_16*GAB2_7	ABL1_16	GAB2_7	ABL1*GAB2	ABL1	GAB2	-0.613798	-0.122474	-0.588408	0.0970835	-0.734983	-0.0649309	-0.734621	0.0645688					-1.41919	-0.372892	-0.740619	-0.305675
ABL1_16*GAB2_8	ABL1_16	GAB2_8	ABL1*GAB2	ABL1	GAB2	-0.0385978	-0.122474	-0.0127388	0.0966146									-0.556929	-0.372892	-0.0426463	-0.14139
ABL1_16*GAB2_9	ABL1_16	GAB2_9	ABL1*GAB2	ABL1	GAB2	-0.082011	-0.122474	-0.00635701	0.0468196	0.0132544	-0.0649309	-0.0584608	0.136646					-0.184773	-0.372892	-0.111613	0.299733
ABL1_16*NF1_1	ABL1_16	NF1_1	ABL1*NF1	ABL1	NF1	0.103582	-0.122474	0.0585403	0.167515	-0.0236104	-0.0649309	0.0668933	-0.0255728					0.737363	-0.372892	0.478802	0.631453
ABL1_16*NF1_10	ABL1_16	NF1_10	ABL1*NF1	ABL1	NF1	-0.19683	-0.122474	0.0415159	-0.115872	0.225907	-0.0649309	0.0515462	0.239292					-0.402756	-0.372892	0.0636839	-0.0935473
ABL1_16*NF1_11	ABL1_16	NF1_11	ABL1*NF1	ABL1	NF1	-0.600758	-0.122474	0.0965997	-0.574885	0.367145	-0.0649309	0.0881893	0.343887					1.46436	-0.372892	0.91751	0.919739
ABL1_16*NF1_12	ABL1_16	NF1_12	ABL1*NF1	ABL1	NF1	-0.0221071	-0.122474	0.0423017	0.0580648	0.437444	-0.0649309	0.10044	0.401934					-0.045189	-0.372892	0.400183	-0.0724795
ABL1_16*NF1_13	ABL1_16	NF1_13	ABL1*NF1	ABL1	NF1	-0.275951	-0.122474	0.0884956	-0.241973	-0.0845219	-0.0649309	0.102655	-0.122246					0.18269	-0.372892	0.45206	0.103523
ABL1_16*NF1_14	ABL1_16	NF1_14	ABL1*NF1	ABL1	NF1	-0.21229	-0.122474	0.0293048	-0.119121	-0.0918177	-0.0649309	0.0246959	-0.0515827					-0.565353	-0.372892	0.0270452	-0.219506
ABL1_16*NF1_15	ABL1_16	NF1_15	ABL1*NF1	ABL1	NF1	0.144083	-0.122474	0.10957	0.156986	0.141184	-0.0649309	0.110681	0.0954342					0.516057	-0.372892	0.76235	0.126599
ABL1_16*NF1_16	ABL1_16	NF1_16	ABL1*NF1	ABL1	NF1	0.0824924	-0.122474	-0.0173614	0.222327	0.607338	-0.0649309	-0.094573	0.766842					-0.301182	-0.372892	-0.0152825	0.0869925
ABL1_16*NF1_17	ABL1_16	NF1_17	ABL1*NF1	ABL1	NF1	0.184245	-0.122474	0.0229641	0.283755	0.167635	-0.0649309	0.0289148	0.203651
ABL1_16*NF1_18	ABL1_16	NF1_18	ABL1*NF1	ABL1	NF1	-0.118824	-0.122474	0.019811	-0.0161618	0.049742	-0.0649309	0.0427955	0.0718774					-0.0864077	-0.372892	0.122862	0.163622
ABL1_16*NF1_19	ABL1_16	NF1_19	ABL1*NF1	ABL1	NF1	-0.0629293	-0.122474	0.0401974	0.0193468	0.108497	-0.0649309	0.143795	0.0296327					0.502594	-0.372892	0.501583	0.373903
ABL1_16*NF1_2	ABL1_16	NF1_2	ABL1*NF1	ABL1	NF1	-0.02498	-0.122474	0.135733	-0.0382393	0.794137	-0.0649309	0.127352	0.731716					0.503283	-0.372892	0.628703	0.247472
ABL1_16*NF1_20	ABL1_16	NF1_20	ABL1*NF1	ABL1	NF1	-0.0755907	-0.122474	0.247833	-0.20095	-0.238706	-0.0649309	0.0449753	-0.218751					-0.719589	-0.372892	0.51419	-0.860887
ABL1_16*NF1_21	ABL1_16	NF1_21	ABL1*NF1	ABL1	NF1	-0.00316411	-0.122474	0.0192653	0.100044	-0.0738975	-0.0649309	0.0127712	-0.0217379					-0.846357	-0.372892	0.00988911	-0.483353
ABL1_16*NF1_22	ABL1_16	NF1_22	ABL1*NF1	ABL1	NF1	-0.251255	-0.122474	-0.0398105	-0.0889708	-0.498694	-0.0649309	-0.0608265	-0.372937					0.0780145	-0.372892	-0.000753065	0.45166
ABL1_16*NF1_23	ABL1_16	NF1_23	ABL1*NF1	ABL1	NF1	-0.427881	-0.122474	-0.0616738	-0.243733	-0.112753	-0.0649309	-0.0133946	-0.034428					-0.740589	-0.372892	0.0653981	-0.433095
ABL1_16*NF1_24	ABL1_16	NF1_24	ABL1*NF1	ABL1	NF1	-0.00418746	-0.122474	0.0333721	0.084914	0.202802	-0.0649309	0.049013	0.21872					-0.561612	-0.372892	0.0949995	-0.283719
ABL1_16*NF1_25	ABL1_16	NF1_25	ABL1*NF1	ABL1	NF1	-0.312992	-0.122474	-0.0134502	-0.177068	-0.0694423	-0.0649309	0.0316702	-0.0361816
ABL1_16*NF1_26	ABL1_16	NF1_26	ABL1*NF1	ABL1	NF1	0.0578259	-0.122474	0.094139	0.0861605	0.171366	-0.0649309	0.0980991	0.138198					0.235536	-0.372892	0.317601	0.290827
ABL1_16*NF1_27	ABL1_16	NF1_27	ABL1*NF1	ABL1	NF1	0.0814569	-0.122474	0.00433496	0.199595	-0.0522985	-0.0649309	-0.0485345	0.0611668					-0.279693	-0.372892	0.0413473	0.0518515
ABL1_16*NF1_3	ABL1_16	NF1_3	ABL1*NF1	ABL1	NF1	-0.111342	-0.122474	0.068877	-0.0577451	-0.0358847	-0.0649309	0.0599418	-0.0308956					-0.126166	-0.372892	0.465395	-0.218669
ABL1_16*NF1_4	ABL1_16	NF1_4	ABL1*NF1	ABL1	NF1	0.655526	-0.122474	-0.0498467	0.827847	0.506719	-0.0649309	0.0411596	0.53049					1.66531	-0.372892	1.77445	0.263756
ABL1_16*NF1_5	ABL1_16	NF1_5	ABL1*NF1	ABL1	NF1	0.0820027	-0.122474	-0.0195824	0.224059	-0.438072	-0.0649309	0.0408361	-0.413977					0.861877	-0.372892	1.13775	0.097016
ABL1_16*NF1_6	ABL1_16	NF1_6	ABL1*NF1	ABL1	NF1	-0.418301	-0.122474	-0.169795	-0.126032	0.235077	-0.0649309	-0.103865	0.403872					1.70247	-0.372892	1.47909	0.596272
ABL1_16*NF1_7	ABL1_16	NF1_7	ABL1*NF1	ABL1	NF1	-0.116826	-0.122474	0.113871	-0.108223	0.0614796	-0.0649309	0.0701919	0.0562186					0.369668	-0.372892	0.921572	-0.179012
ABL1_16*NF1_8	ABL1_16	NF1_8	ABL1*NF1	ABL1	NF1	0.423974	-0.122474	0.13034	0.416107	0.449125	-0.0649309	0.125391	0.388666					1.03644	-0.372892	1.76407	-0.354732
ABL1_16*NF1_9	ABL1_16	NF1_9	ABL1*NF1	ABL1	NF1	-0.0156599	-0.122474	0.024593	0.0822206	-0.0548061	-0.0649309	0.0799197	-0.069795					-0.487125	-0.372892	0.09883	-0.213063
ABL1_16*NTC_1	ABL1_16	NTC_1	ABL1*NTC	ABL1	NTC	-0.0176553	-0.122474	-0.0730817	0.1779	-0.0474453	-0.0649309	-0.0107458	0.0282314					-0.328466	-0.372892	-0.00123084	0.0456568
ABL1_16*NTC_10	ABL1_16	NTC_10	ABL1*NTC	ABL1	NTC	-0.101396	-0.122474	0.0478317	-0.0267537	0.0337326	-0.0649309	-0.0197684	0.118432					-0.422914	-0.372892	0.0632979	-0.113319
ABL1_16*NTC_11	ABL1_16	NTC_11	ABL1*NTC	ABL1	NTC	-0.118775	-0.122474	0.0468189	-0.0431199	0.00963634	-0.0649309	0.00769159	0.0668756					0.199921	-0.372892	0.0830691	0.489745
ABL1_16*NTC_12	ABL1_16	NTC_12	ABL1*NTC	ABL1	NTC	0.160823	-0.122474	0.0461929	0.237104	0.0380054	-0.0649309	0.0766652	0.0262711					-0.42739	-0.372892	0.12305	-0.177548
ABL1_16*NTC_13	ABL1_16	NTC_13	ABL1*NTC	ABL1	NTC	0.00831836	-0.122474	0.0286485	0.102143	0.022512	-0.0649309	0.0386521	0.0487908					-0.509598	-0.372892	0.0760021	-0.212708
ABL1_16*NTC_14	ABL1_16	NTC_14	ABL1*NTC	ABL1	NTC	0.0890487	-0.122474	-0.0266961	0.238218	0.303749	-0.0649309	-0.031802	0.400482					0.1301	-0.372892	-0.146928	0.649921
ABL1_16*NTC_15	ABL1_16	NTC_15	ABL1*NTC	ABL1	NTC	-0.447198	-0.122474	0.00669498	-0.331419	-0.0473903	-0.0649309	0.0313496	-0.013809					-0.761653	-0.372892	0.00420613	-0.392967
ABL1_16*NTC_16	ABL1_16	NTC_16	ABL1*NTC	ABL1	NTC	0.0518065	-0.122474	-0.0698281	0.244108	0.233943	-0.0649309	-0.0660778	0.364951					-0.50514	-0.372892	-0.131561	-0.000686641
ABL1_16*NTC_17	ABL1_16	NTC_17	ABL1*NTC	ABL1	NTC	-0.106286	-0.122474	-0.0283578	0.0445456	-0.264143	-0.0649309	-0.0331925	-0.166019					-0.727968	-0.372892	-0.0120394	-0.343036
ABL1_16*NTC_18	ABL1_16	NTC_18	ABL1*NTC	ABL1	NTC	-0.138161	-0.122474	-0.012855	-0.00283247	-0.178589	-0.0649309	0.0339402	-0.147599					0.176051	-0.372892	-0.143526	0.692469
ABL1_16*NTC_19	ABL1_16	NTC_19	ABL1*NTC	ABL1	NTC	-0.025898	-0.122474	0.0263055	0.0702701	-0.142574	-0.0649309	0.00451731	-0.0821608					0.491052	-0.372892	0.0346976	0.829246
ABL1_16*NTC_2	ABL1_16	NTC_2	ABL1*NTC	ABL1	NTC	-0.388589	-0.122474	-0.023981	-0.242135	0.0411318	-0.0649309	0.036969	0.0690937					-0.141483	-0.372892	0.0352663	0.196143
ABL1_16*NTC_20	ABL1_16	NTC_20	ABL1*NTC	ABL1	NTC	-0.30723	-0.122474	0.0314032	-0.21616	-0.297417	-0.0649309	0.0205662	-0.253052					-0.103089	-0.372892	0.0262206	0.243583
ABL1_16*NTC_21	ABL1_16	NTC_21	ABL1*NTC	ABL1	NTC	0.153728	-0.122474	0.0632332	0.212968	-0.166117	-0.0649309	-0.0176582	-0.0835276					-1.14503	-0.372892	-0.0136632	-0.758471
ABL1_16*NTC_22	ABL1_16	NTC_22	ABL1*NTC	ABL1	NTC	-0.0604548	-0.122474	-0.0197238	0.0817425	0.253374	-0.0649309	0.028016	0.290289					-0.231841	-0.372892	0.00168532	0.139366
ABL1_16*NTC_23	ABL1_16	NTC_23	ABL1*NTC	ABL1	NTC	-0.0174572	-0.122474	0.011518	0.0934983	-0.1939	-0.0649309	-0.00430345	-0.124666					-0.77721	-0.372892	-0.0531251	-0.351193
ABL1_16*NTC_24	ABL1_16	NTC_24	ABL1*NTC	ABL1	NTC	-0.191739	-0.122474	-0.019171	-0.0500947	-0.138037	-0.0649309	0.0263611	-0.099467					-0.976548	-0.372892	0.0120424	-0.615698
ABL1_16*NTC_25	ABL1_16	NTC_25	ABL1*NTC	ABL1	NTC	-0.229851	-0.122474	-0.0711336	-0.0362436	-0.42193	-0.0649309	0.0757424	-0.432741					0.0929358	-0.372892	0.0503921	0.415436
ABL1_16*NTC_26	ABL1_16	NTC_26	ABL1*NTC	ABL1	NTC	-0.353007	-0.122474	-0.0265514	-0.203983	0.10065	-0.0649309	0.00176445	0.163817					-0.235399	-0.372892	0.0171665	0.120327
ABL1_16*NTC_27	ABL1_16	NTC_27	ABL1*NTC	ABL1	NTC	-0.105264	-0.122474	0.0504723	-0.033263	-0.162384	-0.0649309	-0.0045582	-0.0928952					-0.561149	-0.372892	0.0390041	-0.227261
ABL1_16*NTC_28	ABL1_16	NTC_28	ABL1*NTC	ABL1	NTC	-0.0176339	-0.122474	0.0263441	0.0784955	-0.0814909	-0.0649309	0.00327646	-0.0198365					-0.529028	-0.372892	-0.0559564	-0.100179
ABL1_16*NTC_29	ABL1_16	NTC_29	ABL1*NTC	ABL1	NTC	-0.0204829	-0.122474	-0.0127963	0.114787	-0.0462383	-0.0649309	-0.0150496	0.0337422					-0.215399	-0.372892	0.0304254	0.127068
ABL1_16*NTC_3	ABL1_16	NTC_3	ABL1*NTC	ABL1	NTC	-0.0121332	-0.122474	-0.019588	0.129928	-0.203688	-0.0649309	-0.0155132	-0.123244					0.304999	-0.372892	0.00573081	0.672161
ABL1_16*NTC_30	ABL1_16	NTC_30	ABL1*NTC	ABL1	NTC	0.014254	-0.122474	0.0279979	0.10873	-0.143098	-0.0649309	0.0669846	-0.145152					-0.416751	-0.372892	-0.011038	-0.0328211
ABL1_16*NTC_4	ABL1_16	NTC_4	ABL1*NTC	ABL1	NTC	-0.185379	-0.122474	0.0166193	-0.0795245	-0.245776	-0.0649309	-0.0863191	-0.0945262					-0.714133	-0.372892	0.0473786	-0.38862
ABL1_16*NTC_5	ABL1_16	NTC_5	ABL1*NTC	ABL1	NTC	-0.282151	-0.122474	0.0174772	-0.177154	-0.0937758	-0.0649309	-0.00383506	-0.0250099					-0.675692	-0.372892	-0.114064	-0.188736
ABL1_16*NTC_6	ABL1_16	NTC_6	ABL1*NTC	ABL1	NTC	-0.146051	-0.122474	-0.0211264	-0.00245077	0.140211	-0.0649309	-0.0269566	0.232098					-0.426573	-0.372892	-0.080035	0.0263539
ABL1_16*NTC_7	ABL1_16	NTC_7	ABL1*NTC	ABL1	NTC	-0.0474683	-0.122474	-0.0808769	0.155882	-0.176256	-0.0649309	-0.101987	-0.00933819					-0.586324	-0.372892	-0.0161006	-0.197331
ABL1_16*NTC_8	ABL1_16	NTC_8	ABL1*NTC	ABL1	NTC	-0.409106	-0.122474	0.0294925	-0.316125	0.072332	-0.0649309	-0.0403624	0.177625					-0.549469	-0.372892	0.0449283	-0.221505
ABL1_16*NTC_9	ABL1_16	NTC_9	ABL1*NTC	ABL1	NTC	-0.422819	-0.122474	0.0287171	-0.329063	-0.146953	-0.0649309	0.0256335	-0.107656					-0.613585	-0.372892	0.0847042	-0.325397
ABL1_16*PTPN1_1	ABL1_16	PTPN1_1	ABL1*PTPN1	ABL1	PTPN1	0.298583	-0.122474	-0.0134863	0.434543	-0.202411	-0.0649309	0.0139819	-0.151462
ABL1_16*PTPN1_11	ABL1_16	PTPN1_11	ABL1*PTPN1	ABL1	PTPN1	-0.261101	-0.122474	0.0550545	-0.193682	0.078688	-0.0649309	0.0166869	0.126932
ABL1_16*PTPN1_12	ABL1_16	PTPN1_12	ABL1*PTPN1	ABL1	PTPN1	0.0660437	-0.122474	0.147946	0.0405714	0.312167	-0.0649309	0.205462	0.171635					1.02116	-0.372892	1.48916	-0.095111
ABL1_16*PTPN1_13	ABL1_16	PTPN1_13	ABL1*PTPN1	ABL1	PTPN1	-0.0402092	-0.122474	-0.0173441	0.0996085	-0.150544	-0.0649309	0.00263736	-0.0882502					1.15437	-0.372892	1.84203	-0.31477
ABL1_16*PTPN1_14	ABL1_16	PTPN1_14	ABL1*PTPN1	ABL1	PTPN1	0.00222168	-0.122474	-0.0432976	0.167993	0.0302444	-0.0649309	-0.0496662	0.144841
ABL1_16*PTPN1_15	ABL1_16	PTPN1_15	ABL1*PTPN1	ABL1	PTPN1	0.119262	-0.122474	0.166651	0.0750846	0.171776	-0.0649309	0.228059	0.00864779					0.7847	-0.372892	1.41147	-0.253878
ABL1_16*PTPN1_16	ABL1_16	PTPN1_16	ABL1*PTPN1	ABL1	PTPN1	0.43392	-0.122474	-0.0757788	0.632172	0.0971161	-0.0649309	-0.0225925	0.18464
ABL1_16*PTPN1_17	ABL1_16	PTPN1_17	ABL1*PTPN1	ABL1	PTPN1	-0.157417	-0.122474	0.135593	-0.170536	-0.522106	-0.0649309	0.105985	-0.563161					-0.288499	-0.372892	0.270341	-0.185948
ABL1_16*PTPN1_18	ABL1_16	PTPN1_18	ABL1*PTPN1	ABL1	PTPN1	0.0843132	-0.122474	0.141607	0.0651796	-0.0984747	-0.0649309	0.135981	-0.169525					0.441418	-0.372892	1.02239	-0.208078
ABL1_16*PTPN1_19	ABL1_16	PTPN1_19	ABL1*PTPN1	ABL1	PTPN1	0.0809625	-0.122474	0.146285	0.0571514	-0.120111	-0.0649309	0.146494	-0.201674					0.815227	-0.372892	1.07443	0.113694
ABL1_16*PTPN1_2	ABL1_16	PTPN1_2	ABL1*PTPN1	ABL1	PTPN1	0.395239	-0.122474	0.196239	0.321474	0.471201	-0.0649309	0.226837	0.309295					0.803688	-0.372892	0.997914	0.178666
ABL1_16*PTPN1_20	ABL1_16	PTPN1_20	ABL1*PTPN1	ABL1	PTPN1	-0.122121	-0.122474	0.0408276	-0.0404752	0.690301	-0.0649309	0.0212188	0.734013
ABL1_16*PTPN1_21	ABL1_16	PTPN1_21	ABL1*PTPN1	ABL1	PTPN1	0.411252	-0.122474	0.126771	0.406954	-0.025903	-0.0649309	0.11614	-0.0771119					0.44245	-0.372892	0.629175	0.186167
ABL1_16*PTPN1_22	ABL1_16	PTPN1_22	ABL1*PTPN1	ABL1	PTPN1	0.0573274	-0.122474	0.122008	0.0577934	0.281723	-0.0649309	0.136989	0.209664					0.727311	-0.372892	1.21397	-0.113768
ABL1_16*PTPN1_23	ABL1_16	PTPN1_23	ABL1*PTPN1	ABL1	PTPN1	0.157466	-0.122474	0.0516994	0.22824	0.265912	-0.0649309	0.119981	0.210862
ABL1_16*PTPN1_24	ABL1_16	PTPN1_24	ABL1*PTPN1	ABL1	PTPN1	0.147453	-0.122474	0.0368702	0.233056	0.0769693	-0.0649309	0.0288855	0.113015
ABL1_16*PTPN1_25	ABL1_16	PTPN1_25	ABL1*PTPN1	ABL1	PTPN1	0.0443646	-0.122474	0.178784	-0.011946	0.209175	-0.0649309	0.206587	0.0675186					0.64505	-0.372892	1.29389	-0.275948
ABL1_16*PTPN1_26	ABL1_16	PTPN1_26	ABL1*PTPN1	ABL1	PTPN1	0.1833	-0.122474	0.127966	0.177808	0.212534	-0.0649309	0.18125	0.0962144					0.998171	-0.372892	1.98041	-0.609343
ABL1_16*PTPN1_27	ABL1_16	PTPN1_27	ABL1*PTPN1	ABL1	PTPN1	-0.0259702	-0.122474	0.133632	-0.0371282	-0.0199193	-0.0649309	0.061508	-0.0164964					-0.245217	-0.372892	0.194096	-0.0664204
ABL1_16*PTPN1_3	ABL1_16	PTPN1_3	ABL1*PTPN1	ABL1	PTPN1	-0.162267	-0.122474	0.127836	-0.16763	-0.22146	-0.0649309	0.119527	-0.276055					1.24185	-0.372892	1.60834	0.006404
ABL1_16*PTPN1_4	ABL1_16	PTPN1_4	ABL1*PTPN1	ABL1	PTPN1	-0.243649	-0.122474	0.17829	-0.299466	-0.223785	-0.0649309	0.100391	-0.259245					-0.680926	-0.372892	0.546148	-0.854181
ABL1_16*PTPN1_5	ABL1_16	PTPN1_5	ABL1*PTPN1	ABL1	PTPN1	0.0485864	-0.122474	-0.0583519	0.229412	-0.128843	-0.0649309	0.11137	-0.175282
ABL1_16*PTPN1_6	ABL1_16	PTPN1_6	ABL1*PTPN1	ABL1	PTPN1	-0.561428	-0.122474	0.0672279	-0.506182	-0.59818	-0.0649309	-0.033693	-0.499556					-0.342625	-0.372892	-0.030688	0.0609553
ABL1_16*PTPN1_7	ABL1_16	PTPN1_7	ABL1*PTPN1	ABL1	PTPN1	0.252126	-0.122474	0.140552	0.234048	-0.0534111	-0.0649309	0.126075	-0.114555					-0.0242688	-0.372892	0.31803	0.0305933
ABL1_16*PTPN1_8	ABL1_16	PTPN1_8	ABL1*PTPN1	ABL1	PTPN1	0.172192	-0.122474	0.0693587	0.225307	0.399652	-0.0649309	-0.0239521	0.488535
ABL1_16*PTPN1_9	ABL1_16	PTPN1_9	ABL1*PTPN1	ABL1	PTPN1	-0.363044	-0.122474	0.0362029	-0.276774	-0.0513529	-0.0649309	0.0473186	-0.0337407					1.04358	-0.372892	1.71925	-0.30278
ABL1_16*SOS1_1	ABL1_16	SOS1_1	ABL1*SOS1	ABL1	SOS1	-0.316085	-0.122474	-0.433876	0.240265	-0.325162	-0.0649309	-0.345693	0.085462					-0.858272	-0.372892	-0.909548	0.424168
ABL1_16*SOS1_11	ABL1_16	SOS1_11	ABL1*SOS1	ABL1	SOS1	-0.775715	-0.122474	-0.868437	0.215195	-0.463759	-0.0649309	-0.939805	0.540977					-1.74956	-0.372892	-2.15642	0.779755
ABL1_16*SOS1_12	ABL1_16	SOS1_12	ABL1*SOS1	ABL1	SOS1	-0.0861591	-0.122474	-0.00458399	0.0408984	-0.266716	-0.0649309	-0.0329552	-0.16883					-0.432281	-0.372892	-0.42182	0.362432
ABL1_16*SOS1_13	ABL1_16	SOS1_13	ABL1*SOS1	ABL1	SOS1	0.405522	-0.122474	-0.0271965	0.555192	0.163209	-0.0649309	0.0281376	0.200002					-0.133742	-0.372892	-0.102838	0.341988
ABL1_16*SOS1_14	ABL1_16	SOS1_14	ABL1*SOS1	ABL1	SOS1	-0.130026	-0.122474	-0.181068	0.173516	-0.29648	-0.0649309	-0.160601	-0.0709484					-1.00817	-0.372892	-0.588397	-0.0468781
ABL1_16*SOS1_15	ABL1_16	SOS1_15	ABL1*SOS1	ABL1	SOS1	-0.590247	-0.122474	-0.0843937	-0.38338	-0.610524	-0.0649309	-0.199242	-0.346351					-1.07107	-0.372892	-0.627584	-0.0705929
ABL1_16*SOS1_16	ABL1_16	SOS1_16	ABL1*SOS1	ABL1	SOS1	0.454015	-0.122474	-0.137805	0.714293	-0.101926	-0.0649309	-0.0160796	-0.0209159					-0.404451	-0.372892	-0.273683	0.242124
ABL1_16*SOS1_17	ABL1_16	SOS1_17	ABL1*SOS1	ABL1	SOS1	-0.389414	-0.122474	-0.36162	0.0946803	-0.52575	-0.0649309	-0.483838	0.0230187					-1.27645	-0.372892	-1.29221	0.388649
ABL1_16*SOS1_18	ABL1_16	SOS1_18	ABL1*SOS1	ABL1	SOS1	0.146941	-0.122474	-0.117247	0.386662	-0.236595	-0.0649309	-0.15148	-0.0201837
ABL1_16*SOS1_19	ABL1_16	SOS1_19	ABL1*SOS1	ABL1	SOS1	-0.358913	-0.122474	-0.0473363	-0.189103	-0.0156766	-0.0649309	0.0034881	0.0457662
ABL1_16*SOS1_2	ABL1_16	SOS1_2	ABL1*SOS1	ABL1	SOS1	-0.630301	-0.122474	-0.556063	0.0482353	-0.504218	-0.0649309	-0.599854	0.160567					-1.38227	-0.372892	-1.58545	0.57608
ABL1_16*SOS1_21	ABL1_16	SOS1_21	ABL1*SOS1	ABL1	SOS1	-0.231368	-0.122474	-0.093469	-0.0154255	-0.248629	-0.0649309	-0.0445756	-0.139122
ABL1_16*SOS1_23	ABL1_16	SOS1_23	ABL1*SOS1	ABL1	SOS1	-1.04037	-0.122474	-0.724455	-0.193444	-0.539192	-0.0649309	-0.877181	0.402921					-2.2604	-0.372892	-2.18604	0.298529
ABL1_16*SOS1_24	ABL1_16	SOS1_24	ABL1*SOS1	ABL1	SOS1	0.155332	-0.122474	-0.0507974	0.328603	-0.0947195	-0.0649309	0.0423695	-0.0721581
ABL1_16*SOS1_25	ABL1_16	SOS1_25	ABL1*SOS1	ABL1	SOS1	0.00332106	-0.122474	-0.0681486	0.193943	-0.272694	-0.0649309	-0.113581	-0.0941824					-0.43716	-0.372892	-0.343988	0.27972
ABL1_16*SOS1_26	ABL1_16	SOS1_26	ABL1*SOS1	ABL1	SOS1	-0.78108	-0.122474	-0.718921	0.0603146	-0.78535	-0.0649309	-0.850411	0.129992					-2.80865	-0.372892	-2.00642	-0.42934
ABL1_16*SOS1_27	ABL1_16	SOS1_27	ABL1*SOS1	ABL1	SOS1	-0.202608	-0.122474	-0.00126581	-0.0788684	-0.0893488	-0.0649309	-0.0390916	0.0146736
ABL1_16*SOS1_3	ABL1_16	SOS1_3	ABL1*SOS1	ABL1	SOS1	-0.38798	-0.122474	-0.0337309	-0.231775	0.243045	-0.0649309	-0.0684659	0.376442
ABL1_16*SOS1_5	ABL1_16	SOS1_5	ABL1*SOS1	ABL1	SOS1	-1.3028	-0.122474	-1.05307	-0.127254	-1.51756	-0.0649309	-1.08393	-0.368696					-3.11314	-0.372892	-2.26764	-0.47261
ABL1_16*SOS1_6	ABL1_16	SOS1_6	ABL1*SOS1	ABL1	SOS1	0.0518407	-0.122474	0.0393522	0.134962	0.377994	-0.0649309	-0.0246528	0.467577
ABL1_16*SOS1_7	ABL1_16	SOS1_7	ABL1*SOS1	ABL1	SOS1	-0.799168	-0.122474	-0.328422	-0.348273	-1.09003	-0.0649309	-0.272764	-0.752339					-2.16205	-0.372892	-1.00896	-0.780198
ABL1_16*SOS1_9	ABL1_16	SOS1_9	ABL1*SOS1	ABL1	SOS1	-0.0670644	-0.122474	-0.225667	0.281076	0.227984	-0.0649309	-0.148716	0.441632					-1.00353	-0.372892	-0.61088	-0.0197605
ABL1_16*SPRED2_1	ABL1_16	SPRED2_1	ABL1*SPRED2	ABL1	SPRED2	-0.266008	-0.122474	-0.00752258	-0.136012	-0.0690872	-0.0649309	0.0525921	-0.0567484					-0.229167	-0.372892	0.025235	0.11849
ABL1_16*SPRED2_10	ABL1_16	SPRED2_10	ABL1*SPRED2	ABL1	SPRED2	0.345414	-0.122474	0.0794028	0.388484	-0.0262569	-0.0649309	0.124117	-0.0854433					0.0118547	-0.372892	0.500447	-0.1157
ABL1_16*SPRED2_11	ABL1_16	SPRED2_11	ABL1*SPRED2	ABL1	SPRED2	-0.0440694	-0.122474	0.0797502	-0.00134608	-0.190713	-0.0649309	0.100786	-0.226569					-0.375759	-0.372892	0.306778	-0.309646
ABL1_16*SPRED2_12	ABL1_16	SPRED2_12	ABL1*SPRED2	ABL1	SPRED2	0.671091	-0.122474	0.0414163	0.752148	-0.641378	-0.0649309	-0.0485919	-0.527855					-1.06635	-0.372892	0.102167	-0.795627
ABL1_16*SPRED2_13	ABL1_16	SPRED2_13	ABL1*SPRED2	ABL1	SPRED2	0.0309008	-0.122474	0.147036	0.00633815	0.0466999	-0.0649309	0.0608669	0.0507639					0.204425	-0.372892	0.264446	0.312871
ABL1_16*SPRED2_14	ABL1_16	SPRED2_14	ABL1*SPRED2	ABL1	SPRED2	-0.137758	-0.122474	0.022913	-0.038198	0.100229	-0.0649309	0.0573928	0.107767					-0.114143	-0.372892	0.0809871	0.177762
ABL1_16*SPRED2_15	ABL1_16	SPRED2_15	ABL1*SPRED2	ABL1	SPRED2	-0.179384	-0.122474	0.0266747	-0.0835848	-0.14861	-0.0649309	0.0369147	-0.120594					-0.239221	-0.372892	0.0161137	0.117558
ABL1_16*SPRED2_16	ABL1_16	SPRED2_16	ABL1*SPRED2	ABL1	SPRED2	-0.0158381	-0.122474	0.0195633	0.0870722	-0.0156693	-0.0649309	0.0526092	-0.00334764					0.0449491	-0.372892	0.0775075	0.340334
ABL1_16*SPRED2_17	ABL1_16	SPRED2_17	ABL1*SPRED2	ABL1	SPRED2	0.11872	-0.122474	0.0504657	0.190727	-0.0133453	-0.0649309	0.0171049	0.0344806					-0.137726	-0.372892	0.033637	0.201529
ABL1_16*SPRED2_18	ABL1_16	SPRED2_18	ABL1*SPRED2	ABL1	SPRED2	-0.0909886	-0.122474	-0.0530738	0.0845588	0.508735	-0.0649309	0.0409569	0.532709					0.552193	-0.372892	-0.307583	1.23267
ABL1_16*SPRED2_19	ABL1_16	SPRED2_19	ABL1*SPRED2	ABL1	SPRED2	-0.288306	-0.122474	-0.0140847	-0.151748	0.0128742	-0.0649309	0.00962923	0.0681758					-0.446414	-0.372892	-0.0163926	-0.0571291
ABL1_16*SPRED2_2	ABL1_16	SPRED2_2	ABL1*SPRED2	ABL1	SPRED2	-0.211418	-0.122474	0.0492288	-0.138173	0.0278608	-0.0649309	0.0705856	0.0222061					-0.415344	-0.372892	0.219618	-0.26207
ABL1_16*SPRED2_20	ABL1_16	SPRED2_20	ABL1*SPRED2	ABL1	SPRED2	-0.0474367	-0.122474	0.0552235	0.0198134	-0.17824	-0.0649309	0.108557	-0.221867					0.2943	-0.372892	0.29491	0.372282
ABL1_16*SPRED2_21	ABL1_16	SPRED2_21	ABL1*SPRED2	ABL1	SPRED2	0.341874	-0.122474	0.0264046	0.437943	0.208108	-0.0649309	0.0268264	0.246212					-0.691901	-0.372892	0.0871599	-0.406169
ABL1_16*SPRED2_22	ABL1_16	SPRED2_22	ABL1*SPRED2	ABL1	SPRED2	0.0251452	-0.122474	0.0229888	0.12463	-0.0876801	-0.0649309	0.0717519	-0.0945012					-0.128794	-0.372892	0.1858	0.0582977
ABL1_16*SPRED2_23	ABL1_16	SPRED2_23	ABL1*SPRED2	ABL1	SPRED2	0.143763	-0.122474	0.00267165	0.263565	0.257496	-0.0649309	0.0543848	0.268042					-0.182674	-0.372892	0.000948532	0.189269
ABL1_16*SPRED2_24	ABL1_16	SPRED2_24	ABL1*SPRED2	ABL1	SPRED2	-0.086248	-0.122474	-0.0047136	0.0409392	0.304711	-0.0649309	0.00557867	0.364063					-0.242587	-0.372892	-0.02208	0.152385
ABL1_16*SPRED2_25	ABL1_16	SPRED2_25	ABL1*SPRED2	ABL1	SPRED2	-0.134216	-0.122474	0.00331067	-0.0150526	0.261205	-0.0649309	-0.013866	0.340002					-0.105484	-0.372892	0.224701	0.042707
ABL1_16*SPRED2_26	ABL1_16	SPRED2_26	ABL1*SPRED2	ABL1	SPRED2	-0.0712893	-0.122474	0.00512386	0.0460604	-0.0280224	-0.0649309	-0.0219931	0.0589016					-0.620829	-0.372892	0.0276572	-0.275593
ABL1_16*SPRED2_3	ABL1_16	SPRED2_3	ABL1*SPRED2	ABL1	SPRED2	0.504086	-0.122474	0.119459	0.507101	0.0868391	-0.0649309	0.0918296	0.0599404					0.144176	-0.372892	0.127002	0.390066
ABL1_16*SPRED2_4	ABL1_16	SPRED2_4	ABL1*SPRED2	ABL1	SPRED2	0.0217127	-0.122474	0.0439812	0.100205	0.0067294	-0.0649309	0.0999154	-0.0282552					-0.0446381	-0.372892	0.119359	0.208896
ABL1_16*SPRED2_5	ABL1_16	SPRED2_5	ABL1*SPRED2	ABL1	SPRED2	-0.0886747	-0.122474	0.0221533	0.0116455	0.0571716	-0.0649309	0.0827299	0.0393725					0.773407	-0.372892	0.0353773	1.11092
ABL1_16*SPRED2_7	ABL1_16	SPRED2_7	ABL1*SPRED2	ABL1	SPRED2	0.180376	-0.122474	-0.0327611	0.335611	0.107814	-0.0649309	-0.0474467	0.220191					-0.437267	-0.372892	-0.124578	0.0602027
ABL1_16*SPRED2_8	ABL1_16	SPRED2_8	ABL1*SPRED2	ABL1	SPRED2	-0.0934049	-0.122474	0.0413363	-0.0122677	0.120728	-0.0649309	0.0252281	0.16043					-0.162127	-0.372892	0.0794757	0.13129
ABL1_16*SPRED2_9	ABL1_16	SPRED2_9	ABL1*SPRED2	ABL1	SPRED2	-0.342484	-0.122474	-0.0240946	-0.195915	-0.255711	-0.0649309	-0.025706	-0.165075					-0.506701	-0.372892	0.146565	-0.280374
ABL1_17*ABL1_1	ABL1_17	ABL1_1	ABL1*ABL1	ABL1	ABL1	-0.693537	-0.272502	-0.324648	-0.0963873	-1.13456	-0.286309	-0.282847	-0.565407
ABL1_17*ABL1_10	ABL1_17	ABL1_10	ABL1*ABL1	ABL1	ABL1	-0.714279	-0.272502	-0.5211	0.079322	-0.648806	-0.286309	-0.515129	0.152632
ABL1_17*ABL1_11	ABL1_17	ABL1_11	ABL1*ABL1	ABL1	ABL1	-0.70237	-0.272502	-0.405756	-0.0241128	-0.547643	-0.286309	-0.318713	0.0573788
ABL1_17*ABL1_12	ABL1_17	ABL1_12	ABL1*ABL1	ABL1	ABL1	-1.11109	-0.272502	-0.16552	-0.673065	-0.384151	-0.286309	-0.197727	0.0998846
ABL1_17*ABL1_13	ABL1_17	ABL1_13	ABL1*ABL1	ABL1	ABL1	-0.486879	-0.272502	-0.0396501	-0.174727
ABL1_17*ABL1_14	ABL1_17	ABL1_14	ABL1*ABL1	ABL1	ABL1	-0.272659	-0.272502	-0.0659039	0.0657466	-0.376456	-0.286309	-0.0891109	-0.00103651
ABL1_17*ABL1_15	ABL1_17	ABL1_15	ABL1*ABL1	ABL1	ABL1	-0.258882	-0.272502	0.00356624	0.010053	-0.376693	-0.286309	0.0155148	-0.105899
ABL1_17*ABL1_16	ABL1_17	ABL1_16	ABL1*ABL1	ABL1	ABL1	-0.534561	-0.272502	-0.0626311	-0.199428	-0.533759	-0.286309	-0.09288	-0.15457
ABL1_17*ABL1_17	ABL1_17	ABL1_17	ABL1*ABL1	ABL1	ABL1	-0.0927341	-0.272502	-0.0397938	0.219561	-0.0107585	-0.286309	-0.0498691	0.325419
ABL1_17*ABL1_18	ABL1_17	ABL1_18	ABL1*ABL1	ABL1	ABL1	-0.53108	-0.272502	-0.0936051	-0.164973	-0.168019	-0.286309	-0.033206	0.151496
ABL1_17*ABL1_19	ABL1_17	ABL1_19	ABL1*ABL1	ABL1	ABL1					-0.489662	-0.286309	0.00797419	-0.211327
ABL1_17*ABL1_2	ABL1_17	ABL1_2	ABL1*ABL1	ABL1	ABL1	-0.413722	-0.272502	-0.0751756	-0.0660445	-0.532266	-0.286309	-0.0693454	-0.176612
ABL1_17*ABL1_20	ABL1_17	ABL1_20	ABL1*ABL1	ABL1	ABL1	-0.35056	-0.272502	-0.257876	0.179818	-0.646892	-0.286309	-0.289281	-0.0713019
ABL1_17*ABL1_21	ABL1_17	ABL1_21	ABL1*ABL1	ABL1	ABL1	-0.661723	-0.272502	-0.343974	-0.0452474	-0.411678	-0.286309	-0.387556	0.262188
ABL1_17*ABL1_23	ABL1_17	ABL1_23	ABL1*ABL1	ABL1	ABL1	-0.711004	-0.272502	-0.0932809	-0.345221	-0.0604324	-0.286309	-0.177187	0.403063
ABL1_17*ABL1_24	ABL1_17	ABL1_24	ABL1*ABL1	ABL1	ABL1	-0.417141	-0.272502	-0.0601728	-0.0844665	-0.309975	-0.286309	-0.117876	0.0942101
ABL1_17*ABL1_25	ABL1_17	ABL1_25	ABL1*ABL1	ABL1	ABL1	-0.239966	-0.272502	-0.0991447	0.13168	-0.391371	-0.286309	-0.109495	0.00443265
ABL1_17*ABL1_26	ABL1_17	ABL1_26	ABL1*ABL1	ABL1	ABL1	-0.293027	-0.272502	-0.150666	0.130141	-0.308286	-0.286309	-0.168371	0.146394
ABL1_17*ABL1_27	ABL1_17	ABL1_27	ABL1*ABL1	ABL1	ABL1	-0.554518	-0.272502	-0.15873	-0.123286	-0.515988	-0.286309	-0.116896	-0.112783
ABL1_17*ABL1_3	ABL1_17	ABL1_3	ABL1*ABL1	ABL1	ABL1	-0.56123	-0.272502	-0.176068	-0.112661	-0.413656	-0.286309	-0.192881	0.0655343
ABL1_17*ABL1_4	ABL1_17	ABL1_4	ABL1*ABL1	ABL1	ABL1	-0.100913	-0.272502	0.00390363	0.167685	-0.384249	-0.286309	-0.0765985	-0.0213421
ABL1_17*ABL1_5	ABL1_17	ABL1_5	ABL1*ABL1	ABL1	ABL1	-1.54995	-0.272502	-1.24676	-0.0306876	-1.84456	-0.286309	-1.35279	-0.205454
ABL1_17*ABL1_6	ABL1_17	ABL1_6	ABL1*ABL1	ABL1	ABL1	-0.22433	-0.272502	-0.434793	0.482965	-0.0634035	-0.286309	-0.31658	0.539485
ABL1_17*ABL1_7	ABL1_17	ABL1_7	ABL1*ABL1	ABL1	ABL1	-1.05093	-0.272502	-0.428949	-0.349478	-1.05142	-0.286309	-0.533471	-0.231641
ABL1_17*ABL1_8	ABL1_17	ABL1_8	ABL1*ABL1	ABL1	ABL1	-0.445707	-0.272502	-0.146142	-0.027063	-0.453967	-0.286309	-0.177201	0.00954354
ABL1_17*ABL1_9	ABL1_17	ABL1_9	ABL1*ABL1	ABL1	ABL1	-0.552174	-0.272502	-0.281471	0.00179928	-0.604794	-0.286309	-0.278126	-0.0403589
ABL1_17*GAB2_1	ABL1_17	GAB2_1	ABL1*GAB2	ABL1	GAB2	-1.84075	-0.272502	-0.693978	-0.874267	-1.20586	-0.286309	-0.725333	-0.194221
ABL1_17*GAB2_10	ABL1_17	GAB2_10	ABL1*GAB2	ABL1	GAB2	-0.352395	-0.272502	-0.176352	0.0964584	-0.151763	-0.286309	-0.0541012	0.188647
ABL1_17*GAB2_11	ABL1_17	GAB2_11	ABL1*GAB2	ABL1	GAB2	-0.3377	-0.272502	-0.0455475	-0.0196512	-0.483875	-0.286309	-0.0703192	-0.127247
ABL1_17*GAB2_12	ABL1_17	GAB2_12	ABL1*GAB2	ABL1	GAB2	-0.754064	-0.272502	-0.483669	0.00210704	-0.842612	-0.286309	-0.492094	-0.0642096
ABL1_17*GAB2_13	ABL1_17	GAB2_13	ABL1*GAB2	ABL1	GAB2	-0.765319	-0.272502	-0.359378	-0.13344	-0.565376	-0.286309	-0.354752	0.0756845
ABL1_17*GAB2_14	ABL1_17	GAB2_14	ABL1*GAB2	ABL1	GAB2	-0.103543	-0.272502	-0.00731826	0.176277	-0.384067	-0.286309	-0.143642	0.0458838
ABL1_17*GAB2_15	ABL1_17	GAB2_15	ABL1*GAB2	ABL1	GAB2	-0.836644	-0.272502	-0.567359	0.00321685	-1.18288	-0.286309	-0.589286	-0.307281
ABL1_17*GAB2_16	ABL1_17	GAB2_16	ABL1*GAB2	ABL1	GAB2					-0.558076	-0.286309	-0.0736273	-0.19814
ABL1_17*GAB2_17	ABL1_17	GAB2_17	ABL1*GAB2	ABL1	GAB2	-0.46096	-0.272502	-0.177014	-0.0114441	-0.576293	-0.286309	-0.132908	-0.157076
ABL1_17*GAB2_18	ABL1_17	GAB2_18	ABL1*GAB2	ABL1	GAB2	-0.440223	-0.272502	-0.382228	0.214506	-0.717769	-0.286309	-0.468747	0.0372866
ABL1_17*GAB2_19	ABL1_17	GAB2_19	ABL1*GAB2	ABL1	GAB2	-0.505304	-0.272502	-0.12561	-0.107193	-0.185883	-0.286309	-0.175364	0.27579
ABL1_17*GAB2_2	ABL1_17	GAB2_2	ABL1*GAB2	ABL1	GAB2	-0.598177	-0.272502	-0.146408	-0.179267	-0.358953	-0.286309	-0.0834646	0.01082
ABL1_17*GAB2_20	ABL1_17	GAB2_20	ABL1*GAB2	ABL1	GAB2	-0.366321	-0.272502	-0.180993	0.0871743	-0.59777	-0.286309	-0.32117	0.00970968
ABL1_17*GAB2_21	ABL1_17	GAB2_21	ABL1*GAB2	ABL1	GAB2	-0.696237	-0.272502	-0.503547	0.0798118	-0.99354	-0.286309	-0.56958	-0.137652
ABL1_17*GAB2_22	ABL1_17	GAB2_22	ABL1*GAB2	ABL1	GAB2	-0.417511	-0.272502	-0.0438665	-0.101143	-0.353642	-0.286309	-0.0422518	-0.0250815
ABL1_17*GAB2_23	ABL1_17	GAB2_23	ABL1*GAB2	ABL1	GAB2	-0.142476	-0.272502	-0.10648	0.236506	-0.515063	-0.286309	-0.0735066	-0.155247
ABL1_17*GAB2_24	ABL1_17	GAB2_24	ABL1*GAB2	ABL1	GAB2	-0.0616991	-0.272502	0.00261578	0.208187	-0.120157	-0.286309	-0.00744404	0.173596
ABL1_17*GAB2_25	ABL1_17	GAB2_25	ABL1*GAB2	ABL1	GAB2	-0.261608	-0.272502	-0.136472	0.147365	-0.317444	-0.286309	0.00564727	-0.0367823
ABL1_17*GAB2_26	ABL1_17	GAB2_26	ABL1*GAB2	ABL1	GAB2	-0.51182	-0.272502	-0.0673476	-0.171971	-0.555833	-0.286309	-0.127959	-0.141565
ABL1_17*GAB2_27	ABL1_17	GAB2_27	ABL1*GAB2	ABL1	GAB2	-0.349058	-0.272502	-0.0490898	-0.0274669	-0.167475	-0.286309	-0.0836027	0.202437
ABL1_17*GAB2_3	ABL1_17	GAB2_3	ABL1*GAB2	ABL1	GAB2	-0.555387	-0.272502	-0.449713	0.166827	-0.967985	-0.286309	-0.515583	-0.166093
ABL1_17*GAB2_4	ABL1_17	GAB2_4	ABL1*GAB2	ABL1	GAB2	-0.199409	-0.272502	0.00198051	0.0711125	-0.344726	-0.286309	0.0264494	-0.0848663
ABL1_17*GAB2_5	ABL1_17	GAB2_5	ABL1*GAB2	ABL1	GAB2	-0.420258	-0.272502	-0.106624	-0.0411316	-0.330686	-0.286309	-0.160782	0.116405
ABL1_17*GAB2_6	ABL1_17	GAB2_6	ABL1*GAB2	ABL1	GAB2	-0.25034	-0.272502	-0.0786815	0.100843	-0.226135	-0.286309	-0.0697604	0.129934
ABL1_17*GAB2_7	ABL1_17	GAB2_7	ABL1*GAB2	ABL1	GAB2	-1.09697	-0.272502	-0.588408	-0.236064	-1.12448	-0.286309	-0.734621	-0.103553
ABL1_17*GAB2_8	ABL1_17	GAB2_8	ABL1*GAB2	ABL1	GAB2	-0.321407	-0.272502	-0.0127388	-0.0361669
ABL1_17*GAB2_9	ABL1_17	GAB2_9	ABL1*GAB2	ABL1	GAB2	-0.294015	-0.272502	-0.00635701	-0.0151562	-0.249655	-0.286309	-0.0584608	0.0951145
ABL1_17*NF1_1	ABL1_17	NF1_1	ABL1*NF1	ABL1	NF1	0.197097	-0.272502	0.0585403	0.411058	-0.144782	-0.286309	0.0668933	0.0746333
ABL1_17*NF1_10	ABL1_17	NF1_10	ABL1*NF1	ABL1	NF1	-0.431923	-0.272502	0.0415159	-0.200938	-0.288099	-0.286309	0.0515462	-0.0533368
ABL1_17*NF1_11	ABL1_17	NF1_11	ABL1*NF1	ABL1	NF1	-0.16913	-0.272502	0.0965997	0.00677228	0.127215	-0.286309	0.0881893	0.325334
ABL1_17*NF1_12	ABL1_17	NF1_12	ABL1*NF1	ABL1	NF1	-0.329004	-0.272502	0.0423017	-0.0988036	-0.252836	-0.286309	0.10044	-0.0669679
ABL1_17*NF1_13	ABL1_17	NF1_13	ABL1*NF1	ABL1	NF1	-0.116123	-0.272502	0.0884956	0.0678832	-0.151212	-0.286309	0.102655	0.0324412
ABL1_17*NF1_14	ABL1_17	NF1_14	ABL1*NF1	ABL1	NF1	-0.112755	-0.272502	0.0293048	0.130442	-0.398553	-0.286309	0.0246959	-0.13694
ABL1_17*NF1_15	ABL1_17	NF1_15	ABL1*NF1	ABL1	NF1	0.100579	-0.272502	0.10957	0.26351	-0.11582	-0.286309	0.110681	0.0598086
ABL1_17*NF1_16	ABL1_17	NF1_16	ABL1*NF1	ABL1	NF1	-0.703942	-0.272502	-0.0173614	-0.414079	-0.755597	-0.286309	-0.094573	-0.374715
ABL1_17*NF1_17	ABL1_17	NF1_17	ABL1*NF1	ABL1	NF1	-0.364549	-0.272502	0.0229641	-0.115012	-0.311998	-0.286309	0.0289148	-0.0546038
ABL1_17*NF1_18	ABL1_17	NF1_18	ABL1*NF1	ABL1	NF1	-0.290354	-0.272502	0.019811	-0.037663	-0.19331	-0.286309	0.0427955	0.0502036
ABL1_17*NF1_19	ABL1_17	NF1_19	ABL1*NF1	ABL1	NF1	-0.160465	-0.272502	0.0401974	0.0718388	-0.145414	-0.286309	0.143795	-0.00289967
ABL1_17*NF1_2	ABL1_17	NF1_2	ABL1*NF1	ABL1	NF1	0.187047	-0.272502	0.135733	0.323816	0.0362283	-0.286309	0.127352	0.195185
ABL1_17*NF1_20	ABL1_17	NF1_20	ABL1*NF1	ABL1	NF1	-0.160627	-0.272502	0.247833	-0.135958	-0.124575	-0.286309	0.0449753	0.116758
ABL1_17*NF1_21	ABL1_17	NF1_21	ABL1*NF1	ABL1	NF1	0.230209	-0.272502	0.0192653	0.483445	-0.398779	-0.286309	0.0127712	-0.125242
ABL1_17*NF1_22	ABL1_17	NF1_22	ABL1*NF1	ABL1	NF1	-0.204853	-0.272502	-0.0398105	0.107459	-0.263594	-0.286309	-0.0608265	0.0835418
ABL1_17*NF1_23	ABL1_17	NF1_23	ABL1*NF1	ABL1	NF1	-0.285821	-0.272502	-0.0616738	0.0483543	-0.427956	-0.286309	-0.0133946	-0.128252
ABL1_17*NF1_24	ABL1_17	NF1_24	ABL1*NF1	ABL1	NF1	-0.270608	-0.272502	0.0333721	-0.0314786	-0.443501	-0.286309	0.049013	-0.206205
ABL1_17*NF1_25	ABL1_17	NF1_25	ABL1*NF1	ABL1	NF1	-0.0750694	-0.272502	-0.0134502	0.210882	-0.252446	-0.286309	0.0316702	0.00219289
ABL1_17*NF1_26	ABL1_17	NF1_26	ABL1*NF1	ABL1	NF1	-0.213717	-0.272502	0.094139	-0.035354	-0.296257	-0.286309	0.0980991	-0.108048
ABL1_17*NF1_27	ABL1_17	NF1_27	ABL1*NF1	ABL1	NF1	-0.395535	-0.272502	0.00433496	-0.127369	-0.255948	-0.286309	-0.0485345	0.0788953
ABL1_17*NF1_3	ABL1_17	NF1_3	ABL1*NF1	ABL1	NF1	0.066779	-0.272502	0.068877	0.270404	-0.0128084	-0.286309	0.0599418	0.213559
ABL1_17*NF1_4	ABL1_17	NF1_4	ABL1*NF1	ABL1	NF1	-0.21944	-0.272502	-0.0498467	0.102908	-0.254574	-0.286309	0.0411596	-0.00942495
ABL1_17*NF1_5	ABL1_17	NF1_5	ABL1*NF1	ABL1	NF1	0.117039	-0.272502	-0.0195824	0.409123	-0.218819	-0.286309	0.0408361	0.0266543
ABL1_17*NF1_6	ABL1_17	NF1_6	ABL1*NF1	ABL1	NF1	-0.59166	-0.272502	-0.169795	-0.149363	-0.413508	-0.286309	-0.103865	-0.023334
ABL1_17*NF1_7	ABL1_17	NF1_7	ABL1*NF1	ABL1	NF1	-0.138329	-0.272502	0.113871	0.0203012	-0.138906	-0.286309	0.0701919	0.0772113
ABL1_17*NF1_8	ABL1_17	NF1_8	ABL1*NF1	ABL1	NF1	-0.435065	-0.272502	0.13034	-0.292903	0.212786	-0.286309	0.125391	0.373704
ABL1_17*NF1_9	ABL1_17	NF1_9	ABL1*NF1	ABL1	NF1	-0.614943	-0.272502	0.024593	-0.367035	-0.199774	-0.286309	0.0799197	0.00661477
ABL1_17*NTC_1	ABL1_17	NTC_1	ABL1*NTC	ABL1	NTC	-0.32792	-0.272502	-0.0730817	0.0176632	-0.306911	-0.286309	-0.0107458	-0.00985639
ABL1_17*NTC_10	ABL1_17	NTC_10	ABL1*NTC	ABL1	NTC	-0.361098	-0.272502	0.0478317	-0.136428	-0.188025	-0.286309	-0.0197684	0.118052
ABL1_17*NTC_11	ABL1_17	NTC_11	ABL1*NTC	ABL1	NTC	-0.3458	-0.272502	0.0468189	-0.120117	-0.181519	-0.286309	0.00769159	0.0970982
ABL1_17*NTC_12	ABL1_17	NTC_12	ABL1*NTC	ABL1	NTC	-0.190741	-0.272502	0.0461929	0.0355676	-0.21663	-0.286309	0.0766652	-0.00698677
ABL1_17*NTC_13	ABL1_17	NTC_13	ABL1*NTC	ABL1	NTC	-0.467423	-0.272502	0.0286485	-0.22357	-0.350568	-0.286309	0.0386521	-0.102911
ABL1_17*NTC_14	ABL1_17	NTC_14	ABL1*NTC	ABL1	NTC	-0.225035	-0.272502	-0.0266961	0.0741631	-0.164072	-0.286309	-0.031802	0.154039
ABL1_17*NTC_15	ABL1_17	NTC_15	ABL1*NTC	ABL1	NTC	-0.201842	-0.272502	0.00669498	0.0639644	-0.356917	-0.286309	0.0313496	-0.101958
ABL1_17*NTC_16	ABL1_17	NTC_16	ABL1*NTC	ABL1	NTC	-0.22235	-0.272502	-0.0698281	0.11998	-0.226068	-0.286309	-0.0660778	0.126319
ABL1_17*NTC_17	ABL1_17	NTC_17	ABL1*NTC	ABL1	NTC	-0.239855	-0.272502	-0.0283578	0.061004	-0.0460064	-0.286309	-0.0331925	0.273495
ABL1_17*NTC_18	ABL1_17	NTC_18	ABL1*NTC	ABL1	NTC	-0.445469	-0.272502	-0.012855	-0.160112	-0.262156	-0.286309	0.0339402	-0.00978748
ABL1_17*NTC_19	ABL1_17	NTC_19	ABL1*NTC	ABL1	NTC	-0.20586	-0.272502	0.0263055	0.040336	-0.454012	-0.286309	0.00451731	-0.17222
ABL1_17*NTC_2	ABL1_17	NTC_2	ABL1*NTC	ABL1	NTC	-0.333651	-0.272502	-0.023981	-0.0371686	-0.28509	-0.286309	0.036969	-0.0357497
ABL1_17*NTC_20	ABL1_17	NTC_20	ABL1*NTC	ABL1	NTC	-0.230609	-0.272502	0.0314032	0.0104895	-0.0905327	-0.286309	0.0205662	0.17521
ABL1_17*NTC_21	ABL1_17	NTC_21	ABL1*NTC	ABL1	NTC	-0.240162	-0.272502	0.0632332	-0.030894	-0.201231	-0.286309	-0.0176582	0.102736
ABL1_17*NTC_22	ABL1_17	NTC_22	ABL1*NTC	ABL1	NTC	-0.461566	-0.272502	-0.0197238	-0.16934	-0.43885	-0.286309	0.028016	-0.180557
ABL1_17*NTC_23	ABL1_17	NTC_23	ABL1*NTC	ABL1	NTC	-0.246743	-0.272502	0.011518	0.0142407	-0.50024	-0.286309	-0.00430345	-0.209627
ABL1_17*NTC_24	ABL1_17	NTC_24	ABL1*NTC	ABL1	NTC	-0.321121	-0.272502	-0.019171	-0.0294482	-0.425713	-0.286309	0.0263611	-0.165765
ABL1_17*NTC_25	ABL1_17	NTC_25	ABL1*NTC	ABL1	NTC	-0.358274	-0.272502	-0.0711336	-0.0146384	-0.242313	-0.286309	0.0757424	-0.0317466
ABL1_17*NTC_26	ABL1_17	NTC_26	ABL1*NTC	ABL1	NTC	-0.154807	-0.272502	-0.0265514	0.144246	0.044294	-0.286309	0.00176445	0.328838
ABL1_17*NTC_27	ABL1_17	NTC_27	ABL1*NTC	ABL1	NTC	-0.288701	-0.272502	0.0504723	-0.0666711	-0.265416	-0.286309	-0.0045582	0.0254507
ABL1_17*NTC_28	ABL1_17	NTC_28	ABL1*NTC	ABL1	NTC	-0.202497	-0.272502	0.0263441	0.0436606	-0.453026	-0.286309	0.00327646	-0.169994
ABL1_17*NTC_29	ABL1_17	NTC_29	ABL1*NTC	ABL1	NTC	-0.42525	-0.272502	-0.0127963	-0.139952	-0.415681	-0.286309	-0.0150496	-0.114322
ABL1_17*NTC_3	ABL1_17	NTC_3	ABL1*NTC	ABL1	NTC	-0.319957	-0.272502	-0.019588	-0.027867	-0.0582809	-0.286309	-0.0155132	0.243541
ABL1_17*NTC_30	ABL1_17	NTC_30	ABL1*NTC	ABL1	NTC	-0.223314	-0.272502	0.0279979	0.0211895	-0.400976	-0.286309	0.0669846	-0.181652
ABL1_17*NTC_4	ABL1_17	NTC_4	ABL1*NTC	ABL1	NTC	-0.336792	-0.272502	0.0166193	-0.0809096	-0.41341	-0.286309	-0.0863191	-0.0407821
ABL1_17*NTC_5	ABL1_17	NTC_5	ABL1*NTC	ABL1	NTC	0.0491305	-0.272502	0.0174772	0.304155	-0.377033	-0.286309	-0.00383506	-0.0868892
ABL1_17*NTC_6	ABL1_17	NTC_6	ABL1*NTC	ABL1	NTC	0.0333158	-0.272502	-0.0211264	0.326944	-0.261617	-0.286309	-0.0269566	0.0516487
ABL1_17*NTC_7	ABL1_17	NTC_7	ABL1*NTC	ABL1	NTC	-0.325267	-0.272502	-0.0808769	0.0281113	-0.573377	-0.286309	-0.101987	-0.185081
ABL1_17*NTC_8	ABL1_17	NTC_8	ABL1*NTC	ABL1	NTC	-0.274256	-0.272502	0.0294925	-0.0312464	-0.284128	-0.286309	-0.0403624	0.0425436
ABL1_17*NTC_9	ABL1_17	NTC_9	ABL1*NTC	ABL1	NTC	-0.281137	-0.272502	0.0287171	-0.0373521	-0.193762	-0.286309	0.0256335	0.0669138
ABL1_17*PTPN1_1	ABL1_17	PTPN1_1	ABL1*PTPN1	ABL1	PTPN1	-0.335422	-0.272502	-0.0134863	-0.0494345	-0.435336	-0.286309	0.0139819	-0.163009
ABL1_17*PTPN1_10	ABL1_17	PTPN1_10	ABL1*PTPN1	ABL1	PTPN1	0.160485	-0.272502	0.0870941	0.345892	-0.603594	-0.286309	0.0681545	-0.385439
ABL1_17*PTPN1_11	ABL1_17	PTPN1_11	ABL1*PTPN1	ABL1	PTPN1	-0.240891	-0.272502	0.0550545	-0.0234442	-0.169593	-0.286309	0.0166869	0.100029
ABL1_17*PTPN1_12	ABL1_17	PTPN1_12	ABL1*PTPN1	ABL1	PTPN1	-0.0537543	-0.272502	0.147946	0.0708015	0.0614028	-0.286309	0.205462	0.142249
ABL1_17*PTPN1_13	ABL1_17	PTPN1_13	ABL1*PTPN1	ABL1	PTPN1	0.101113	-0.272502	-0.0173441	0.390959	0.0785057	-0.286309	0.00263736	0.362177
ABL1_17*PTPN1_14	ABL1_17	PTPN1_14	ABL1*PTPN1	ABL1	PTPN1	-0.28598	-0.272502	-0.0432976	0.0298195	-0.616911	-0.286309	-0.0496662	-0.280936
ABL1_17*PTPN1_15	ABL1_17	PTPN1_15	ABL1*PTPN1	ABL1	PTPN1	0.118592	-0.272502	0.166651	0.224443	-0.0380155	-0.286309	0.228059	0.0202347
ABL1_17*PTPN1_16	ABL1_17	PTPN1_16	ABL1*PTPN1	ABL1	PTPN1	-0.215985	-0.272502	-0.0757788	0.132295	0.0269713	-0.286309	-0.0225925	0.335873
ABL1_17*PTPN1_17	ABL1_17	PTPN1_17	ABL1*PTPN1	ABL1	PTPN1	-0.399714	-0.272502	0.135593	-0.262806	-0.230357	-0.286309	0.105985	-0.0500338
ABL1_17*PTPN1_18	ABL1_17	PTPN1_18	ABL1*PTPN1	ABL1	PTPN1	-0.150712	-0.272502	0.141607	-0.0198177	0.0763018	-0.286309	0.135981	0.22663
ABL1_17*PTPN1_19	ABL1_17	PTPN1_19	ABL1*PTPN1	ABL1	PTPN1	0.0220945	-0.272502	0.146285	0.148312	-0.0485951	-0.286309	0.146494	0.0912196
ABL1_17*PTPN1_2	ABL1_17	PTPN1_2	ABL1*PTPN1	ABL1	PTPN1	0.330979	-0.272502	0.196239	0.407242	-0.209273	-0.286309	0.226837	-0.1498
ABL1_17*PTPN1_20	ABL1_17	PTPN1_20	ABL1*PTPN1	ABL1	PTPN1	-0.223543	-0.272502	0.0408276	0.00813059	-0.144118	-0.286309	0.0212188	0.120972
ABL1_17*PTPN1_21	ABL1_17	PTPN1_21	ABL1*PTPN1	ABL1	PTPN1	0.31296	-0.272502	0.126771	0.458691	-0.107323	-0.286309	0.11614	0.0628464
ABL1_17*PTPN1_22	ABL1_17	PTPN1_22	ABL1*PTPN1	ABL1	PTPN1	0.00752379	-0.272502	0.122008	0.158018	0.0878988	-0.286309	0.136989	0.237218
ABL1_17*PTPN1_23	ABL1_17	PTPN1_23	ABL1*PTPN1	ABL1	PTPN1	-0.204886	-0.272502	0.0516994	0.0159159	-0.451763	-0.286309	0.119981	-0.285435
ABL1_17*PTPN1_24	ABL1_17	PTPN1_24	ABL1*PTPN1	ABL1	PTPN1	-0.37224	-0.272502	0.0368702	-0.136609	-0.21987	-0.286309	0.0288855	0.0375537
ABL1_17*PTPN1_25	ABL1_17	PTPN1_25	ABL1*PTPN1	ABL1	PTPN1	-0.0386022	-0.272502	0.178784	0.0551153	-0.357916	-0.286309	0.206587	-0.278194
ABL1_17*PTPN1_26	ABL1_17	PTPN1_26	ABL1*PTPN1	ABL1	PTPN1	-0.0180142	-0.272502	0.127966	0.126522	0.15529	-0.286309	0.18125	0.260349
ABL1_17*PTPN1_27	ABL1_17	PTPN1_27	ABL1*PTPN1	ABL1	PTPN1	-0.180036	-0.272502	0.133632	-0.0411663	-0.201659	-0.286309	0.061508	0.0231418
ABL1_17*PTPN1_3	ABL1_17	PTPN1_3	ABL1*PTPN1	ABL1	PTPN1	0.040441	-0.272502	0.127836	0.185107	-0.239425	-0.286309	0.119527	-0.072643
[truncated: 31,277 more rows]

## Sheet: U6-a1-U6-a2_tau_values_and_GI_s
sgRNA	Pos1_1	Pos2_2	Gene	Pos1	Pos2	tau(Gene1*Gene2)_Untreated_Rep1	tau(Gene1*NTC)_Untreated_Rep1	tau(Gene2*NTC)_Untreated_Rep1	GI_score_Untreated_Rep1	tau(Gene1*Gene2)_Untreated_Rep2	tau(Gene1*NTC)_Untreated_Rep2	tau(Gene2*NTC)_Untreated_Rep2	GI_score_Untreated_Rep2	tau(Gene1*Gene2)_Treated_Rep1	tau(Gene1*NTC)_Treated_Rep1	tau(Gene2*NTC)_Treated_Rep1	GI_score_Treated_Rep1	tau(Gene1*Gene2)_Treated_Rep2	tau(Gene1*NTC)_Treated_Rep2	tau(Gene2*NTC)_Treated_Rep2	GI_score_Treated_Rep2
[truncated: 3,929 more rows]
