# Supplementary material for: Evaluation of Cas13d as a tool for genetic interaction mapping
Source: Nat Commun. 2025 Feb 14;16:1631. doi: 10.1038/s41467-025-56747-4 (PMC11828948; doi:10.1038/s41467-025-56747-4)
Supplement: Supplementary file 5 — Supplementary Data 3 [file 41467_2025_56747_MOESM5_ESM.xlsx]

## Sheet: Cas9
sgRNA_name	sgRNA_sequence
CD46-1	ACTCGTAAGTCCCATTTGCA
CD46-2	ATTGTGGTGACAATTCAGTG
CD46-3	GGAGTACAGCAGCAACACCA
CD46-4	GGATCAGTAGCAATTTGGAG
CD71_1	AAATTCATATGTCCCTCGTG
CD71_2	AATTGGTGTGTTGATATACA
CD71_3	CAGGAACCGAGTCTCCAGTG
CD71_4	CTATACGCCACATAACCCCC
CD63-1	GGCTGCTAACTACACAGATT
CD63-2	TGTCCAGGATCGAAGCAGTG
CD63-3	AAGACAATAGTTCTCCTTGC
CD63-4	CCTGAGTCAGACCATAATCC
CD47-1	TAAGCACTTAAATATAGATC
CD47-2	ATCGAGCTAAAATATCGTGT
CD47-3	ACAGGAGTATAGCAAAAATT
CD47-4	ATGCTTTGTTACTAATATGG
NTC	AGTATGAGACTCATAGGGTG
pMB1D-CD46-NTC2	CCCTTGGAGAACCACCTTGTTGGACTCGTAAGTCCCATTTGCAGTTTGAGAGCTAAGCAGAAAGCTGCATAGCAAGTTCAAATAAGGCTAGTCCGTACACAACTTGAAAAAGTGGCAGCCGAGTCGGCTGCTTTTTTGAACCGACGGATGATCTCGTGCACCGGTTCAAAAAAGCACCGACTCGGTGCCACTTTGCTGTTTCCAGCAAAGTTGATAACGGACTAGCCTTATTTAAACTTGCTATGCTGTTTCCAGCATAGCTCTTAAACATTGAAGCTCAACCAAAGTCCGGGAAAGAGTGGTCTCATACAGAACTTATAAGATTCCCAAATCCAAAGACATTTCACGTTTATGGTGATTTCCCAGAACACATAGCGACATGCAAATATTGCAGGGCGC…
pMB1D-NTC1-CD46	CCCTTGGAGAACCACCTTGTTGGAGTATGAGACTCATAGGGTGGTTTGAGAGCTAAGCAGAAAGCTGCATAGCAAGTTCAAATAAGGCTAGTCCGTACACAACTTGAAAAAGTGGCAGCCGAGTCGGCTGCTTTTTTGAACCGACGGATGATCTCGTGCACCGGTTCAAAAAAGCACCGACTCGGTGCCACTTTGCTGTTTCCAGCAAAGTTGATAACGGACTAGCCTTATTTAAACTTGCTATGCTGTTTCCAGCATAGCTCTTAAACTGCAAATGGGACTTACGAGTCGGGAAAGAGTGGTCTCATACAGAACTTATAAGATTCCCAAATCCAAAGACATTTCACGTTTATGGTGATTTCCCAGAACACATAGCGACATGCAAATATTGCAGGGCGC…
pMB1D-CD47-NTC2	CCCTTGGAGAACCACCTTGTTGGATCGAGCTAAAATATCGTGTGTTTGAGAGCTAAGCAGAAAGCTGCATAGCAAGTTCAAATAAGGCTAGTCCGTACACAACTTGAAAAAGTGGCAGCCGAGTCGGCTGCTTTTTTGAACCGACGGATGATCTCGTGCACCGGTTCAAAAAAGCACCGACTCGGTGCCACTTTGCTGTTTCCAGCAAAGTTGATAACGGACTAGCCTTATTTAAACTTGCTATGCTGTTTCCAGCATAGCTCTTAAACATTGAAGCTCAACCAAAGTCCGGGAAAGAGTGGTCTCATACAGAACTTATAAGATTCCCAAATCCAAAGACATTTCACGTTTATGGTGATTTCCCAGAACACATAGCGACATGCAAATATTGCAGGGCGC…
pMB1D-NTC1-CD47	CCCTTGGAGAACCACCTTGTTGGAGTATGAGACTCATAGGGTGGTTTGAGAGCTAAGCAGAAAGCTGCATAGCAAGTTCAAATAAGGCTAGTCCGTACACAACTTGAAAAAGTGGCAGCCGAGTCGGCTGCTTTTTTGAACCGACGGATGATCTCGTGCACCGGTTCAAAAAAGCACCGACTCGGTGCCACTTTGCTGTTTCCAGCAAAGTTGATAACGGACTAGCCTTATTTAAACTTGCTATGCTGTTTCCAGCATAGCTCTTAAACACACGATATTTTAGCTCGATCGGGAAAGAGTGGTCTCATACAGAACTTATAAGATTCCCAAATCCAAAGACATTTCACGTTTATGGTGATTTCCCAGAACACATAGCGACATGCAAATATTGCAGGGCGC…
pMB1D-CD46-CD47	CCCTTGGAGAACCACCTTGTTGGACTCGTAAGTCCCATTTGCAGTTTGAGAGCTAAGCAGAAAGCTGCATAGCAAGTTCAAATAAGGCTAGTCCGTACACAACTTGAAAAAGTGGCAGCCGAGTCGGCTGCTTTTTTGAACCGACGGATGATCTCGTGCACCGGTTCAAAAAAGCACCGACTCGGTGCCACTTTGCTGTTTCCAGCAAAGTTGATAACGGACTAGCCTTATTTAAACTTGCTATGCTGTTTCCAGCATAGCTCTTAAACACACGATATTTTAGCTCGATCGGGAAAGAGTGGTCTCATACAGAACTTATAAGATTCCCAAATCCAAAGACATTTCACGTTTATGGTGATTTCCCAGAACACATAGCGACATGCAAATATTGCAGGGCGC…
pMB1D-CD47-CD46	CCCTTGGAGAACCACCTTGTTGGATCGAGCTAAAATATCGTGTGTTTGAGAGCTAAGCAGAAAGCTGCATAGCAAGTTCAAATAAGGCTAGTCCGTACACAACTTGAAAAAGTGGCAGCCGAGTCGGCTGCTTTTTTGAACCGACGGATGATCTCGTGCACCGGTTCAAAAAAGCACCGACTCGGTGCCACTTTGCTGTTTCCAGCAAAGTTGATAACGGACTAGCCTTATTTAAACTTGCTATGCTGTTTCCAGCATAGCTCTTAAACTGCAAATGGGACTTACGAGTCGGGAAAGAGTGGTCTCATACAGAACTTATAAGATTCCCAAATCCAAAGACATTTCACGTTTATGGTGATTTCCCAGAACACATAGCGACATGCAAATATTGCAGGGCGC…
pMB1D-NTC1-NTC2	CCCTTGGAGAACCACCTTGTTGGAGTATGAGACTCATAGGGTGGTTTGAGAGCTAAGCAGAAAGCTGCATAGCAAGTTCAAATAAGGCTAGTCCGTACACAACTTGAAAAAGTGGCAGCCGAGTCGGCTGCTTTTTTGAACCGACGGATGATCTCGTGCACCGGTTCAAAAAAGCACCGACTCGGTGCCACTTTGCTGTTTCCAGCAAAGTTGATAACGGACTAGCCTTATTTAAACTTGCTATGCTGTTTCCAGCATAGCTCTTAAACATTGAAGCTCAACCAAAGTCCGGGAAAGAGTGGTCTCATACAGAACTTATAAGATTCCCAAATCCAAAGACATTTCACGTTTATGGTGATTTCCCAGAACACATAGCGACATGCAAATATTGCAGGGCGC…
Primer_name	Primer_sequence
pMB1D_Dual_gRNA_For	CCCTTGGAGAACCACCTTGTTGG
pMB1D_Dual_gRNA_Rev	AATACGGTTATCCACGCGGCC

## Sheet: Cas12a
gRNA_name	gRNA_sequence
enAsCas12a-CD47	ATACCAAACTGTCCCCAGAACAG
enAsCas12a-CD63	TCCCAATCTGTGTAGTTAGCAGC
enAsCas12a-Safe-1	CCGACAAGAGACGGTCCTAATGT
enAsCas12a-Safe-2	GCTTACGATCGTTGGAGGGCAGC
enAs12a-CD46-1	CTTACTATAACAGGCGTCATCTG
enAs12a-CD46-2	CAGTGGTCAAATGTCGATTTCCA
enAs12a-CD46-3	GGAGGTGGTGTACACAAAACCTC
enAs12a-CD46-4	AATGGCCAAGCAGTCCCTGCAAA
enAsCas12a-CD71-1	GGAATATGGAAGGAGACTGTCCC
enAsCas12a-CD71-2	GTGGCACCAACCGATCCAAAGTC
enAsCas12a-CD71-3	TAGAACCAGATCACTATGTTGTA
enAsCas12a-CD71-4	CGAGGACACAGATTATCCTTATT
enAs12a-CD47-Safe2_s	AAAAGCTGCCCTCCAACGATCGTAAGCATCTACAAGAGTAGAAATTACTGTTCTGGGGACAGTTTGGTATATCTACAAGAGTAGAAATTA
enAs12a-CD47-Safe2_as	TTGGTAATTTCTACTCTTGTAGATATACCAAACTGTCCCCAGAACAGTAATTTCTACTCTTGTAGATGCTTACGATCGTTGGAGGGCAGC
enAs12a-Safe1-CD47_s	AAAACTGTTCTGGGGACAGTTTGGTATATCTACAAGAGTAGAAATTAACATTAGGACCGTCTCTTGTCGGATCTACAAGAGTAGAAATTA
enAs12a-Safe1-CD47_as	TTGGTAATTTCTACTCTTGTAGATCCGACAAGAGACGGTCCTAATGTTAATTTCTACTCTTGTAGATATACCAAACTGTCCCCAGAACAG
enAs12a-CD46-Safe2_s	aaaaGCTGCCCTCCAACGATCGTAAGCatctacaagagtagaaattaTGGAAATCGACATTTGACCACTGatctacaagagtagaaatta
enAs12a-CD46-Safe2_as	ttggtaatttctactcttgtagatCAGTGGTCAAATGTCGATTTCCAtaatttctactcttgtagatGCTTACGATCGTTGGAGGGCAGC
enAs12a-Safe1-CD46_s	aaaaTGGAAATCGACATTTGACCACTGatctacaagagtagaaattaACATTAGGACCGTCTCTTGTCGGatctacaagagtagaaatta
enAs12a-Safe1-CD46_as	ttggtaatttctactcttgtagatCCGACAAGAGACGGTCCTAATGTtaatttctactcttgtagatCAGTGGTCAAATGTCGATTTCCA
enAs12a-CD47-CD46_s	aaaaTGGAAATCGACATTTGACCACTGatctacaagagtagaaattaCTGTTCTGGGGACAGTTTGGTATatctacaagagtagaaatta
enAs12a-CD47-CD46_as	ttggtaatttctactcttgtagatATACCAAACTGTCCCCAGAACAGtaatttctactcttgtagatCAGTGGTCAAATGTCGATTTCCA
enAs12a-CD46-CD47_s	aaaaCTGTTCTGGGGACAGTTTGGTATatctacaagagtagaaattaTGGAAATCGACATTTGACCACTGatctacaagagtagaaatta
enAs12a-CD46-CD47_as	ttggtaatttctactcttgtagatCAGTGGTCAAATGTCGATTTCCAtaatttctactcttgtagatATACCAAACTGTCCCCAGAACAG
enAs12a-Safe1-Safe2_s	AAAAGCTGCCCTCCAACGATCGTAAGCATCTACAAGAGTAGAAATTAACATTAGGACCGTCTCTTGTCGGATCTACAAGAGTAGAAATTA
enAs12a-Safe1-Safe2_as	TTGGTAATTTCTACTCTTGTAGATCCGACAAGAGACGGTCCTAATGTTAATTTCTACTCTTGTAGATGCTTACGATCGTTGGAGGGCAGC
Primer_name	Primer_sequence
enAsCas12a-FOR	ACCGGTTCTAGAGCGATGCCTGCTGCTAAGAGAGTGAAACTGGATCCTGCTGCTAAGAGAGTGAAACTGGATCCTGCTGCTAAGAGAGTGAAACTGGATACACAGTTCGAGGGCTTTACC
enAsCas12a-REV	GGATCCGCTAGCGTTGCGCAGCTCCTGGA
enAsCas12a-GA-FOR	AACACAGGACCGGTTCTAGACTAGAGCGATGCCTGCT
enAsCas12a-GA-REV	AAGTTTGTTGCGCCGGATCCGCTAGCGTTGCG
S1-GA-FOR	GATCCACTTTGGCGCCGGCCTCGAGCAG
S1-GA-REV	CTTTCAAGACCTAGGGCCCCCCTCGAGCCCGGGCATGCTCTTCAACCTCAATAACTGGAGTTATATGGACCATTGTTCTAGCGCTGATCCGACG
DNA_fragment_name	DNA_fragment_sequence
Illumina PBS-Filler-mU6-EF1a Ready for Gibson	CACTTTGGCGCCGGCCTCGAGCAGACATGATAAGATACATTGATGAGTTTGGACAAACCACAACTAGAATGCAGTGAAAAAAATGCTTTATTTGTGAAATTTGTGATGCTATTGCTTTATTTGTAACCATTATAAGCTGCAATAAACAAGTTGGATTTGGATGTGACTGGAGTTCAGACGTGTGCTCTTCCGATCAAAAAAAGAGACGTACAAAAAAGAGCAAGAAGCTAAAAAAGATTTAAAAATTATTTTTAGCGCAGTTAATGGAACAGGAACTAAATTTACCCCAAAGAATCAGGATATGAAGATGAAACATTTAAAAATGTTGTAAATCCAAATCCAGAATTTGATCCTGCATGAAAAATACCGCTTGAATATGTTTATTTTGCTCATTTTTAT…
WPRE-3LTR Ready for Gibson	GACCTTCCTTCCCGCGGCCTGCTGCCGGCTCTGCGGCCTCTTCCGCGTCTTCGCCTTCGCCCTCAGACGAGTCGGATCTCCCTTTGGGCCGCCTCCCCGCGTCGACTTTAAGACCAATGACTTACAAGGCAGCTGTAGATCTTAGCCACTTTTTAAAAGAAAAGGGGGGACTGGAAGGGCTAATTCACTCCCAACGAAGACAAGATCTGCTTTTTGCTTGTACTGGGTCTCTCTGGTTAGACCAGATCTGAGCCTGGGAGCTCTCTGGCTAACTAGGGAACCCACTGCTTAAGCCTCAATAAAGCTTGCCTTGAGTGCTTCAAGTAGTGTGTGCCCGTCTGTTGTGTGACTCTGGTAACTAGAGATCCCTCAGACCCTTTTAGTCAGTGTGGAAAATCT…

## Sheet: CasRx
gRNA_name	gRNA/Array_sequence
CD46-1	CAGACAATTGTGTCGCTGCCATC
CD46-2	AGCCATGTATGATTCCGATCACA
CD46-3	ACAATCACAGCAATGACCCAAAC
CD46-Array	CAGACAATTGTGTCGCTGCCATCcaagtaaacccctaccaactggtcggggtttgaaacAGCCATGTATGATTCCGATCACAcaagtaaacccctaccaactggtcggggtttgaaacACAATCACAGCAATGACCCAAACcaagtaaacccctaccaactggtcggggtttgaaac
CD71-1	AGGAGAGCTGTGCCTACACCGGATTTTGCA
CD71-2	TTCTGCAGCAGCTCTGGAGATTGTCTGGAC
CD71-3	ACTCAGGAATCCTCTCAATCAGTTCCTTAT
CD71-Array-1	AGGAGAGCTGTGCCTACACCGGATTTTGCAcaagtaaacccctaccaactggtcggggtttgaaacTTCTGCAGCAGCTCTGGAGATTGTCTGGACcaagtaaacccctaccaactggtcggggtttgaaacACTCAGGAATCCTCTCAATCAGTTCCTTATcaagtaaacccctaccaactggtcggggtttgaaac
CD71-Array-2	TTAATCACGAACTGACCAGCGACcaagtaaacccctaccaactggtcggggtttgaaacTCACAAATGAAAGCAGTTGGCTGcaagtaaacccctaccaactggtcggggtttgaaacAGCCACTGTAAACTCAGGCCCATcaagtaaacccctaccaactggtcggggtttgaaac
CD71-Array-3	CACAAATGAAAGCAGTTGGCTGTcaagtaaacccctaccaactggtcggggtttgaaacCCTCACAAATGAAAGCAGTTGGCcaagtaaacccctaccaactggtcggggtttgaaacCACGAGCAGAATACAGCCACTGTcaagtaaacccctaccaactggtcggggtttgaaac
CD71-Array-4	ATAAGGATAATCTGTGTCCTCGCcaagtaaacccctaccaactggtcggggtttgaaacAGACATGTCGGAAAGGAGACTCTcaagtaaacccctaccaactggtcggggtttgaaacCAGATTAATATAAGTGAAAGCCTcaagtaaacccctaccaactggtcggggtttgaaac
CD47-1	CCGCAATACAGAGACTCAGTCCA
CD47-2	AACCTGAAATCAGAAGAGGGCCA
CD47-3	GCATTGGTATACACGCCGCAATA
CD47-Array	CCGCAATACAGAGACTCAGTCCAcaagtaaacccctaccaactggtcggggtttgaaacAACCTGAAATCAGAAGAGGGCCAcaagtaaacccctaccaactggtcggggtttgaaacGCATTGGTATACACGCCGCAATAcaagtaaacccctaccaactggtcggggtttgaaac
CD63-1	CACAGTAACATTAATGCAGCAGG
CD63-2	AATCTGTGTAGTTAGCAGCCCCA
CD63-3	TAAGACAATAGTTCTCCTTGCAG
CD63-Array-1	CACAGTAACATTAATGCAGCAGGcaagtaaacccctaccaactggtcggggtttgaaacAATCTGTGTAGTTAGCAGCCCCAcaagtaaacccctaccaactggtcggggtttgaaacTAAGACAATAGTTCTCCTTGCAGcaagtaaacccctaccaactggtcggggtttgaaac
CD63-Array-2	CCACCAACATGATAAGAGACAGAcaagtaaacccctaccaactggtcggggtttgaaacAGCCCCCAATCTTCTCCACACAGcaagtaaacccctaccaactggtcggggtttgaaacCCCTCATGTGACGCGGTAACAGCcaagtaaacccctaccaactggtcggggtttgaaac
CD63-Array-3	AGTACACATGCATTAAGGTCCCAcaagtaaacccctaccaactggtcggggtttgaaacTTTTCGGGTAATTCTCCATCTGCcaagtaaacccctaccaactggtcggggtttgaaacCTACCCGGAAGAAGGCGCCCACCcaagtaaacccctaccaactggtcggggtttgaaac
CD63-Array-4	TATCTCTAAACACATAGCCAGCAcaagtaaacccctaccaactggtcggggtttgaaacACAAAAGCAATTCCAAGGGCTGCcaagtaaacccctaccaactggtcggggtttgaaacCTCCAGCCACGGTCCCCTCCCCCcaagtaaacccctaccaactggtcggggtttgaaac
NTC-1	GTATCCCATAGTCCTTAAATTGG
NTC-2	CCTGTGCTTCCTTTGATCTGGGG
NTC-3	GACGATATATACCAAGCGAACGT
NTC-Array	GTATCCCATAGTCCTTAAATTGGcaagtaaacccctaccaactggtcggggtttgaaacCCTGTGCTTCCTTTGATCTGGGGcaagtaaacccctaccaactggtcggggtttgaaacGACGATATATACCAAGCGAACGTcaagtaaacccctaccaactggtcggggtttgaaac
Primer_name	Primer_sequence
GG_Dual_gRNA_For	GCCGTCTAATGTTCAGCTAGTATGCACAGTTGATCCGTCTC
GG_Dual_gRNA_Rev	GTGTGACGTATGATCAGATCTATGCTACAGTGAACCGTCTC
pLV_CD71-Array-T4-3x Diff-For	actggtcggggtttgaaacCACCTGCGATCaaacAGGAGAGCTGTGCCTACACC
pLV_CD71-Array-T4-3x Diff-Rev	cgcggccaattcaaaaaaagtttcaaaccccgaccagttggtaggggtttacttgATAAGGAACTGATTGAGAGGATTCCTGAG
783-Rx-hU6-CD46-Array-1-For	actggtcggggtttgaaacCAGACAATTGTGTCGCTGCCATC
783-Rx-hU6-CD46-Array-1-Rev	cgcggccaattcaaaaaaagtttcaaaccccgaccagttggtaggggtttacttgGTTTGGGTCATTGCTGTGATTGTG
783-Rx-hU6-CD47-Array-1-For	actggtcggggtttgaaacCCGCAATACAGAGACTCAGTCCAc
783-Rx-hU6-CD47-Array-1-Rev	cgcggccaattcaaaaaaagtttcaaaccccgaccagttggtaggggtttacttgTATTGCGGCGTGTATACCAATGC
DNA_fragment_name	DNA_fragment_sequence
sgLenti orthogonal vector Fragment	cttggagaaccaccttgttggagacgcaggtgtcactggcgctgttggtgccggcacctgacacagcagaggatgcagagcccaaggggcgcgccaaagccgaaggagccacccagcacgcaagccaggaaccacctgcgatcGTTTAAGAGCTAAGCTGGAAACAGCATAGCAAGTTTAAATAAGGCTAGTCCGTTATCAACTTgaaaAAGTGGCACCGAGTCGGTGCGCTCACCTATTAGCGGCTAAGGtttttttgcatgcacagcatccccaaaggaggtgagcactttcttgccgtgggcgcggaccatggggttgccaaggatggcagtggggctggagaggttcccaaaggacgcaaagaacctctgggtccaggggtagacgatcagcagc…
sgLenti orthogonal vector Fragment 2	cttggagaaccaccttgttggagacgcaggtgtcactggcgctgttggtgccggcacctgacacagcagaggatgcagagcccaaggggcgcgccaaagccgaaggagccacccagcacgcaagccaggaaccacctgcgatcGCTCACCTATTAGCGGCTAAGGtttttttgcatgcacagcatccccaaaggagg
sgLenti-Orthogonal-CasRx-CasRx-DR36_hU6-Frag	AGTATGCACAGTTGATCCGTCTCAtgcagttttaaaattatgttttaaaatggactatcatatgcttaccgtaacttgaaagtatttcgatttcttggctttatatatcttgtggaaaggacgaaacaccgtgcaagtaaacccctaccaaagacgcaggtacttccccagcaccagcgtcttcccttgagtgacagctaggagttgtgaggcgcgccgcagcgcagcagcaagcgcctaagagagatggctcggcacatgtacctgcgatcctggtcggggtttgaaacGCTTAGAGACGGTTCACTGTAGCA
sgLenti-Orthogonal-CasRx-CasRx-DR36_Intermediate-Frag	AGTATGCACAGTTGATCCGTCTCAcagtggggctggagaggttcccaaaggacgcaaagaacctctgggtccaggggtagacgatcagcagcctggccagggcttcggccccacattcggccacattgaccttgccccagaggccggtgatgagccctaggtagcggtcgggcaggaagagggcctatttcccatgattccttcatatttgcatatacgatacaaggtctgttagagagataattagaattaatttgactgtaaacacaaagatattagtacaaaatacgtgacgtagaaagtaataatttcttgggtagtttgcaAGAGACGGTTCACTGTAGCA
sgLenti-Orthogonal-CasRx-CasRx-DR36_mU6-Frag	AGTATGCACAGTTGATCCGTCTCAttggcaagtaaacccctaccaaagacgcaggtgtcactggcgctgttggtgccggcacctgacacagcagaggatgcagagcccaaggggcgcgccaaagccgaaggagccacccagcacgcaagccaggaaccacctgcgatcctggtcggggtttgaaacGCTCACCTATTAGCGGCTAAGGtttttttgcatgcacagcatccccaaaggaggtgagcactttcttgccgtgggcgcggaccatggggttgccaaggatggcagtAGAGACGGTTCACTGTAGCA
