# Supplementary material for: Evaluation of Cas13d as a tool for genetic interaction mapping
Source: Nat Commun. 2025 Feb 14;16:1631. doi: 10.1038/s41467-025-56747-4 (PMC11828948; doi:10.1038/s41467-025-56747-4)
Supplement: Supplementary file 6 — Supplementary Data 4 [file 41467_2025_56747_MOESM6_ESM.xlsx]

## Sheet: Cas9-screen_count_matrix
sgRNA	Gene	Baseline	Untreated_Rep1	Untreated_Rep2	Treated_Rep1	Treated_Rep2
ABL1_1	ABL1	1345	997	691	116	357
ABL1_2	ABL1	3228	2206	1692	741	717
ABL1_3	ABL1	4708	209	187	3	27
ABL1_4	ABL1	6187	6772	5580	4782	3889
GAB2_1	GAB2	7343	5573	4694	3362	3218
GAB2_2	GAB2	10392	1893	1606	1471	1280
GAB2_3	GAB2	17406	4957	3864	2649	1447
GAB2_4	GAB2	27905	33400	27135	19445	17830
NF1_1	NF1	10614	6973	5272	10792	6546
NF1_2	NF1	8971	5307	4211	7864	6311
NF1_3	NF1	11548	5691	4657	6981	7868
NF1_4	NF1	3694	2151	1857	1424	1113
NTC-1	Non_Target	5956	7667	6198	4045	3992
NTC-2	Non_Target	6516	7494	5918	3493	3109
NTC-3	Non_Target	27847	32524	27362	20967	16516
NTC-4	Non_Target	22649	28063	22894	13271	13735
NTC-5	Non_Target	40184	49425	40446	30392	20002
PTPN1_1	PTPN1	9725	9998	8176	12388	10721
PTPN1_2	PTPN1	8325	4121	3492	30777	21711
PTPN1_3	PTPN1	7684	1772	1403	24040	20740
PTPN1_4	PTPN1	11958	14883	11895	9517	8237
SAFE_CUTTER-1	Safe	5773	4033	2934	2952	1724
SAFE_CUTTER-2	Safe	3144	3204	2987	1470	1157
SAFE_CUTTER-3	Safe	1280	968	930	572	535
SAFE_CUTTER-4	Safe	6078	6653	5340	2605	2237
SAFE_CUTTER-5	Safe	14246	16532	13600	8435	7434
SOS1_1	SOS1	9358	4910	4094	6125	6134
SOS1_2	SOS1	8811	2607	1928	572	553
SOS1_3	SOS1	7799	8235	6401	4167	3587
SOS1_4	SOS1	3513	778	621	368	285
SPRED2_1	SPRED2	35062	31972	25671	34868	25562
SPRED2_2	SPRED2	9206	7178	5617	4623	3090
SPRED2_3	SPRED2	18115	16772	13572	19175	14299
SPRED2_4	SPRED2	7184	5782	4854	4884	3421

## Sheet: U6-g1-g2_count_matrix
sgRNA	Gene	Baseline	Untreated_Rep1	Untreated_Rep2	Treated_Rep1	Treated_Rep2
ABL1_1*NTC_1	ABL1*NTC	1464	783	898	303	218
ABL1_1*NTC_10	ABL1*NTC	1154	990	958	429	601
ABL1_1*NTC_11	ABL1*NTC	1336	1081	1257	450	525
ABL1_1*NTC_12	ABL1*NTC	1246	1144	1050	356	578
ABL1_1*NTC_13	ABL1*NTC	1030	756	702	194	217
ABL1_1*NTC_14	ABL1*NTC	1155	520	622	218	286
ABL1_1*NTC_15	ABL1*NTC	1193	925	672	291	261
ABL1_1*NTC_16	ABL1*NTC	1204	917	630	307	321
ABL1_1*NTC_17	ABL1*NTC	1075	943	693	426	354
ABL1_1*NTC_18	ABL1*NTC	1365	719	737	289	266
ABL1_1*NTC_19	ABL1*NTC	1408	641	867	471	286
ABL1_1*NTC_2	ABL1*NTC	1515	1345	1174	674	527
ABL1_1*NTC_20	ABL1*NTC	1336	676	521	177	341
ABL1_1*NTC_21	ABL1*NTC	1222	1154	1196	601	791
ABL1_1*NTC_22	ABL1*NTC	981	774	873	316	398
ABL1_1*NTC_23	ABL1*NTC	1327	1196	1255	820	640
ABL1_1*NTC_24	ABL1*NTC	1279	1096	1222	444	410
ABL1_1*NTC_25	ABL1*NTC	1330	1049	1089	733	443
ABL1_1*NTC_26	ABL1*NTC	1105	628	680	270	248
ABL1_1*NTC_27	ABL1*NTC	1392	1302	989	485	605
ABL1_1*NTC_28	ABL1*NTC	1472	709	743	178	230
ABL1_1*NTC_29	ABL1*NTC	1825	890	914	446	313
ABL1_1*NTC_3	ABL1*NTC	1062	525	654	258	228
ABL1_1*NTC_30	ABL1*NTC	1109	887	937	369	379
ABL1_1*NTC_4	ABL1*NTC	940	738	863	511	421
ABL1_1*NTC_5	ABL1*NTC	1329	952	874	456	347
ABL1_1*NTC_6	ABL1*NTC	1166	927	888	288	206
ABL1_1*NTC_7	ABL1*NTC	1093	550	373	173	219
ABL1_1*NTC_8	ABL1*NTC	1221	1161	1026	1021	518
ABL1_1*NTC_9	ABL1*NTC	1132	903	898	351	393
ABL1_10*NTC_1	ABL1*NTC	1605	577	503	187	166
ABL1_10*NTC_10	ABL1*NTC	1436	856	1004	218	376
ABL1_10*NTC_11	ABL1*NTC	1651	1197	876	305	302
ABL1_10*NTC_12	ABL1*NTC	1512	1255	939	449	541
ABL1_10*NTC_13	ABL1*NTC	1502	486	154	127	79
ABL1_10*NTC_14	ABL1*NTC	1476	574	525	135	151
ABL1_10*NTC_15	ABL1*NTC	1587	744	835	301	280
ABL1_10*NTC_16	ABL1*NTC	1401	434	527	223	157
ABL1_10*NTC_17	ABL1*NTC	1168	418	508	139	212
ABL1_10*NTC_18	ABL1*NTC	1475	383	373	135	138
ABL1_10*NTC_19	ABL1*NTC	1387	510	785	160	245
ABL1_10*NTC_2	ABL1*NTC	1874	1153	972	346	384
ABL1_10*NTC_20	ABL1*NTC	1493	574	567	201	278
ABL1_10*NTC_21	ABL1*NTC	1252	1212	1293	410	1048
ABL1_10*NTC_22	ABL1*NTC	1238	829	736	206	234
ABL1_10*NTC_23	ABL1*NTC	1511	967	1091	367	940
ABL1_10*NTC_24	ABL1*NTC	1534	944	811	362	267
ABL1_10*NTC_25	ABL1*NTC	1579	1422	976	434	683
ABL1_10*NTC_26	ABL1*NTC	1344	350	344	97	91
ABL1_10*NTC_27	ABL1*NTC	1422	1091	884	319	195
ABL1_10*NTC_28	ABL1*NTC	1407	190	255	81	139
ABL1_10*NTC_29	ABL1*NTC	1708	459	397	225	205
ABL1_10*NTC_3	ABL1*NTC	1387	421	328	204	147
ABL1_10*NTC_30	ABL1*NTC	1448	352	564	236	150
ABL1_10*NTC_4	ABL1*NTC	1140	703	911	328	349
ABL1_10*NTC_5	ABL1*NTC	1481	433	375	228	155
ABL1_10*NTC_6	ABL1*NTC	1123	728	740	184	249
ABL1_10*NTC_7	ABL1*NTC	1168	183	112	59	96
ABL1_10*NTC_8	ABL1*NTC	1607	1232	1412	581	547
ABL1_10*NTC_9	ABL1*NTC	1416	910	958	412	441
ABL1_11*NTC_1	ABL1*NTC	1722	1092	1070	258	477
ABL1_11*NTC_10	ABL1*NTC	1556	1100	980	503	542
ABL1_11*NTC_11	ABL1*NTC	1992	1318	1267	526	616
ABL1_11*NTC_12	ABL1*NTC	1749	1317	1499	854	713
ABL1_11*NTC_13	ABL1*NTC	1555	385	430	201	140
ABL1_11*NTC_14	ABL1*NTC	1391	388	294	217	143
ABL1_11*NTC_15	ABL1*NTC	1614	1290	972	391	387
ABL1_11*NTC_16	ABL1*NTC	1480	717	437	178	230
ABL1_11*NTC_17	ABL1*NTC	1353	650	822	216	251
ABL1_11*NTC_18	ABL1*NTC	1863	1209	1155	510	467
ABL1_11*NTC_19	ABL1*NTC	1501	932	775	371	350
ABL1_11*NTC_2	ABL1*NTC	1950	1230	985	378	358
ABL1_11*NTC_20	ABL1*NTC	1723	648	460	223	272
ABL1_11*NTC_21	ABL1*NTC	1588	1194	1238	716	716
ABL1_11*NTC_22	ABL1*NTC	1529	911	772	380	233
ABL1_11*NTC_23	ABL1*NTC	1926	1343	1440	581	625
ABL1_11*NTC_24	ABL1*NTC	2073	1257	1200	614	600
ABL1_11*NTC_25	ABL1*NTC	1585	910	792	365	275
ABL1_11*NTC_26	ABL1*NTC	1373	379	361	135	121
ABL1_11*NTC_27	ABL1*NTC	1498	980	1080	436	618
ABL1_11*NTC_28	ABL1*NTC	1885	269	392	237	196
ABL1_11*NTC_29	ABL1*NTC	1947	959	803	301	471
ABL1_11*NTC_3	ABL1*NTC	1325	347	388	116	171
ABL1_11*NTC_30	ABL1*NTC	1447	527	610	175	453
ABL1_11*NTC_4	ABL1*NTC	1241	731	801	233	261
ABL1_11*NTC_5	ABL1*NTC	1805	1029	1009	299	442
ABL1_11*NTC_6	ABL1*NTC	1627	1281	1082	482	490
ABL1_11*NTC_7	ABL1*NTC	1552	343	515	347	146
ABL1_11*NTC_8	ABL1*NTC	1630	1727	1196	636	734
ABL1_11*NTC_9	ABL1*NTC	1462	1736	1201	553	500
ABL1_12*NTC_1	ABL1*NTC	1558	1621	1409	923	848
ABL1_12*NTC_10	ABL1*NTC	1503	1299	1645	626	680
ABL1_12*NTC_11	ABL1*NTC	1808	2059	1867	1354	810
ABL1_12*NTC_12	ABL1*NTC	1311	1425	1510	717	1137
ABL1_12*NTC_13	ABL1*NTC	1432	1102	1101	796	515
ABL1_12*NTC_14	ABL1*NTC	1213	1144	954	688	815
ABL1_12*NTC_15	ABL1*NTC	1325	1231	1273	908	638
ABL1_12*NTC_16	ABL1*NTC	1259	1514	1396	805	683
ABL1_12*NTC_17	ABL1*NTC	1214	1414	1209	564	597
ABL1_12*NTC_18	ABL1*NTC	1507	1438	1260	671	745
ABL1_12*NTC_19	ABL1*NTC	1451	1168	1597	583	735
ABL1_12*NTC_2	ABL1*NTC	1959	1529	1756	813	2086
ABL1_12*NTC_20	ABL1*NTC	1385	1023	1291	544	477
ABL1_12*NTC_21	ABL1*NTC	1075	1407	1209	667	985
ABL1_12*NTC_22	ABL1*NTC	1277	1213	1289	610	588
ABL1_12*NTC_23	ABL1*NTC	1535	1650	1607	814	760
ABL1_12*NTC_24	ABL1*NTC	1507	1119	1323	719	733
ABL1_12*NTC_25	ABL1*NTC	1438	1183	1645	993	947
ABL1_12*NTC_26	ABL1*NTC	1418	1316	1320	598	667
ABL1_12*NTC_27	ABL1*NTC	1556	1343	1395	694	687
ABL1_12*NTC_28	ABL1*NTC	1506	1217	1590	518	671
ABL1_12*NTC_29	ABL1*NTC	1809	1523	1637	881	910
ABL1_12*NTC_3	ABL1*NTC	982	842	896	895	505
ABL1_12*NTC_30	ABL1*NTC	1482	1509	1243	757	726
ABL1_12*NTC_4	ABL1*NTC	1113	1099	1502	499	606
ABL1_12*NTC_5	ABL1*NTC	1682	1535	1636	842	789
ABL1_12*NTC_6	ABL1*NTC	1359	1545	1656	1008	1001
ABL1_12*NTC_7	ABL1*NTC	1252	1371	1191	527	491
ABL1_12*NTC_8	ABL1*NTC	1267	1595	1392	626	822
ABL1_12*NTC_9	ABL1*NTC	1369	1055	1432	768	579
ABL1_13*NTC_1	ABL1*NTC	2255	2000	1839	1297	1000
ABL1_13*NTC_10	ABL1*NTC	2051	2099	1694	1243	1380
ABL1_13*NTC_11	ABL1*NTC	2315	2088	2206	1562	1229
ABL1_13*NTC_12	ABL1*NTC	1722	1778	1684	1086	1165
ABL1_13*NTC_13	ABL1*NTC	1826	1937	1612	990	932
ABL1_13*NTC_14	ABL1*NTC	1452	1218	1276	771	676
ABL1_13*NTC_15	ABL1*NTC	1755	1664	1590	858	813
ABL1_13*NTC_16	ABL1*NTC	1812	2002	1851	931	1004
ABL1_13*NTC_17	ABL1*NTC	1803	1681	1579	896	930
ABL1_13*NTC_18	ABL1*NTC	1955	1862	1900	1225	1281
ABL1_13*NTC_19	ABL1*NTC	2035	2341	1875	1130	1253
ABL1_13*NTC_2	ABL1*NTC	2243	1866	2405	1321	1656
ABL1_13*NTC_20	ABL1*NTC	1960	1782	1456	990	1211
ABL1_13*NTC_21	ABL1*NTC	1810	1633	2037	1509	1012
ABL1_13*NTC_22	ABL1*NTC	1613	1714	1311	1113	885
ABL1_13*NTC_23	ABL1*NTC	1937	1985	1756	1114	1487
ABL1_13*NTC_24	ABL1*NTC	1940	1742	1662	1378	1111
ABL1_13*NTC_25	ABL1*NTC	1949	2026	1794	1150	1114
ABL1_13*NTC_26	ABL1*NTC	1829	1882	1542	1028	1062
ABL1_13*NTC_27	ABL1*NTC	1957	1908	1683	2876	875
ABL1_13*NTC_28	ABL1*NTC	2314	2157	2211	1086	1398
ABL1_13*NTC_29	ABL1*NTC	2300	2185	2218	2319	4545
ABL1_13*NTC_3	ABL1*NTC	1390	1362	1621	762	842
ABL1_13*NTC_30	ABL1*NTC	1872	1355	2107	3841	1487
ABL1_13*NTC_4	ABL1*NTC	1436	1404	2079	1093	1187
ABL1_13*NTC_5	ABL1*NTC	1897	2007	2030	1494	1511
ABL1_13*NTC_6	ABL1*NTC	1879	2311	1763	1101	1054
ABL1_13*NTC_7	ABL1*NTC	1753	1617	1921	902	1733
ABL1_13*NTC_8	ABL1*NTC	1865	2180	1678	1214	1257
ABL1_13*NTC_9	ABL1*NTC	1525	1378	1721	1581	1285
ABL1_14*NTC_1	ABL1*NTC	1983	1388	1583	723	1076
ABL1_14*NTC_10	ABL1*NTC	1731	1527	1304	965	1113
ABL1_14*NTC_11	ABL1*NTC	2134	1677	1736	1334	1001
ABL1_14*NTC_12	ABL1*NTC	1548	1574	1374	1108	886
ABL1_14*NTC_13	ABL1*NTC	1456	1175	1364	460	598
ABL1_14*NTC_14	ABL1*NTC	1571	1294	1516	538	721
ABL1_14*NTC_15	ABL1*NTC	1499	1293	1316	1132	910
ABL1_14*NTC_16	ABL1*NTC	1621	1394	1338	1144	757
ABL1_14*NTC_17	ABL1*NTC	1621	1514	1139	792	611
ABL1_14*NTC_18	ABL1*NTC	1934	1608	1204	766	782
ABL1_14*NTC_19	ABL1*NTC	1488	1452	1353	864	1036
ABL1_14*NTC_2	ABL1*NTC	1896	1720	1668	612	938
ABL1_14*NTC_20	ABL1*NTC	1881	1560	1653	622	600
ABL1_14*NTC_21	ABL1*NTC	1477	1542	1668	881	1976
ABL1_14*NTC_22	ABL1*NTC	1322	1263	1735	557	827
ABL1_14*NTC_23	ABL1*NTC	1756	1581	1283	1104	621
ABL1_14*NTC_24	ABL1*NTC	1557	1552	1616	903	725
ABL1_14*NTC_25	ABL1*NTC	1614	1228	1984	949	882
ABL1_14*NTC_26	ABL1*NTC	1478	1321	1589	688	727
ABL1_14*NTC_27	ABL1*NTC	1672	1722	1335	733	1076
ABL1_14*NTC_28	ABL1*NTC	1730	1403	1433	889	699
ABL1_14*NTC_29	ABL1*NTC	2084	1645	2154	1203	1076
ABL1_14*NTC_3	ABL1*NTC	1602	1116	1221	665	609
ABL1_14*NTC_30	ABL1*NTC	1685	1457	1125	573	731
ABL1_14*NTC_4	ABL1*NTC	1182	1106	1459	678	934
ABL1_14*NTC_5	ABL1*NTC	1788	1900	1641	556	762
ABL1_14*NTC_6	ABL1*NTC	1562	1540	1332	712	1242
ABL1_14*NTC_7	ABL1*NTC	1404	1314	1061	547	459
ABL1_14*NTC_8	ABL1*NTC	1563	1369	1523	3394	1068
ABL1_14*NTC_9	ABL1*NTC	1407	1297	1414	509	549
ABL1_15*NTC_1	ABL1*NTC	1391	1385	1015	632	567
ABL1_15*NTC_10	ABL1*NTC	1243	1167	989	548	1413
ABL1_15*NTC_11	ABL1*NTC	1690	1597	1460	647	712
ABL1_15*NTC_12	ABL1*NTC	1056	1062	1172	3088	712
ABL1_15*NTC_13	ABL1*NTC	1170	876	603	1022	347
ABL1_15*NTC_14	ABL1*NTC	1093	718	775	313	495
ABL1_15*NTC_15	ABL1*NTC	1153	796	961	330	437
ABL1_15*NTC_16	ABL1*NTC	956	699	1075	313	400
ABL1_15*NTC_17	ABL1*NTC	1045	752	973	323	466
ABL1_15*NTC_18	ABL1*NTC	1153	1133	1350	470	372
ABL1_15*NTC_19	ABL1*NTC	1139	872	1144	658	490
ABL1_15*NTC_2	ABL1*NTC	1416	1591	1205	503	540
ABL1_15*NTC_20	ABL1*NTC	1361	923	847	323	282
ABL1_15*NTC_21	ABL1*NTC	977	611	1320	607	714
ABL1_15*NTC_22	ABL1*NTC	1041	806	990	307	660
ABL1_15*NTC_23	ABL1*NTC	1423	1416	1113	595	719
ABL1_15*NTC_24	ABL1*NTC	1171	950	1057	483	592
ABL1_15*NTC_25	ABL1*NTC	1217	1208	1233	438	344
ABL1_15*NTC_26	ABL1*NTC	828	532	572	287	223
ABL1_15*NTC_27	ABL1*NTC	1334	1254	1288	625	816
ABL1_15*NTC_28	ABL1*NTC	1157	811	1096	341	322
ABL1_15*NTC_29	ABL1*NTC	1219	1244	869	539	698
ABL1_15*NTC_3	ABL1*NTC	1075	644	898	386	329
ABL1_15*NTC_30	ABL1*NTC	945	674	1060	357	300
ABL1_15*NTC_4	ABL1*NTC	978	834	694	473	354
ABL1_15*NTC_5	ABL1*NTC	1311	907	1210	309	598
ABL1_15*NTC_6	ABL1*NTC	1328	1194	1168	811	679
ABL1_15*NTC_7	ABL1*NTC	1246	867	1067	357	446
ABL1_15*NTC_8	ABL1*NTC	1158	1200	1221	737	900
ABL1_15*NTC_9	ABL1*NTC	1071	1017	1144	540	615
ABL1_16*NTC_1	ABL1*NTC	1460	1455	869	509	648
ABL1_16*NTC_10	ABL1*NTC	1338	1380	1326	1131	806
ABL1_16*NTC_11	ABL1*NTC	1417	1340	1113	559	663
ABL1_16*NTC_12	ABL1*NTC	1272	819	1350	563	592
ABL1_16*NTC_13	ABL1*NTC	1288	935	1139	311	459
ABL1_16*NTC_14	ABL1*NTC	1351	1150	826	308	590
ABL1_16*NTC_15	ABL1*NTC	1611	1289	1328	1266	533
ABL1_16*NTC_16	ABL1*NTC	1214	1009	885	458	891
ABL1_16*NTC_17	ABL1*NTC	1057	808	1044	456	386
ABL1_16*NTC_18	ABL1*NTC	1478	1003	1314	919	630
ABL1_16*NTC_19	ABL1*NTC	1259	1048	1011	417	568
ABL1_16*NTC_2	ABL1*NTC	1613	1287	1316	484	505
ABL1_16*NTC_20	ABL1*NTC	1423	1442	1130	475	434
ABL1_16*NTC_21	ABL1*NTC	1135	1018	1129	459	525
ABL1_16*NTC_22	ABL1*NTC	1168	963	1143	519	505
ABL1_16*NTC_23	ABL1*NTC	1453	1650	1010	721	499
ABL1_16*NTC_24	ABL1*NTC	1502	1159	1235	918	523
ABL1_16*NTC_25	ABL1*NTC	1514	1490	1059	527	414
ABL1_16*NTC_26	ABL1*NTC	1100	897	880	459	441
ABL1_16*NTC_27	ABL1*NTC	1366	1433	1358	569	1132
ABL1_16*NTC_28	ABL1*NTC	1362	1342	1204	485	548
ABL1_16*NTC_29	ABL1*NTC	1644	1220	1385	584	568
ABL1_16*NTC_3	ABL1*NTC	1148	850	1139	723	656
ABL1_16*NTC_30	ABL1*NTC	1192	1118	889	430	457
ABL1_16*NTC_4	ABL1*NTC	1000	896	1119	432	463
ABL1_16*NTC_5	ABL1*NTC	1452	1308	1264	626	440
ABL1_16*NTC_6	ABL1*NTC	1282	681	1180	590	968
ABL1_16*NTC_7	ABL1*NTC	1071	1102	797	422	332
ABL1_16*NTC_8	ABL1*NTC	1403	991	1021	690	684
ABL1_16*NTC_9	ABL1*NTC	1203	934	890	466	287
ABL1_17*NTC_1	ABL1*NTC	2129	2025	1433	516	514
ABL1_17*NTC_10	ABL1*NTC	1783	1736	2158	956	1752
ABL1_17*NTC_11	ABL1*NTC	2212	1827	1945	1304	1049
ABL1_17*NTC_12	ABL1*NTC	1746	1716	1767	831	1255
ABL1_17*NTC_13	ABL1*NTC	1757	1348	1096	335	499
ABL1_17*NTC_14	ABL1*NTC	1931	1608	910	595	389
ABL1_17*NTC_15	ABL1*NTC	1883	1625	1479	549	525
ABL1_17*NTC_16	ABL1*NTC	1706	1308	1323	483	693
ABL1_17*NTC_17	ABL1*NTC	1528	1102	1018	464	400
ABL1_17*NTC_18	ABL1*NTC	1814	1397	1696	751	651
ABL1_17*NTC_19	ABL1*NTC	1730	1401	1768	964	961
ABL1_17*NTC_2	ABL1*NTC	2387	2060	2034	883	764
ABL1_17*NTC_20	ABL1*NTC	1933	1985	1417	415	583
ABL1_17*NTC_21	ABL1*NTC	1697	1913	1563	1899	912
ABL1_17*NTC_22	ABL1*NTC	1594	1230	1240	516	506
ABL1_17*NTC_23	ABL1*NTC	1851	1713	1487	772	757
ABL1_17*NTC_24	ABL1*NTC	1958	1588	1669	826	758
ABL1_17*NTC_25	ABL1*NTC	1912	1661	1502	602	468
ABL1_17*NTC_26	ABL1*NTC	1567	1413	1318	555	412
ABL1_17*NTC_27	ABL1*NTC	2047	1613	1966	601	929
ABL1_17*NTC_28	ABL1*NTC	2003	1396	1565	477	1296
ABL1_17*NTC_29	ABL1*NTC	2200	1753	1896	824	800
ABL1_17*NTC_3	ABL1*NTC	1587	1303	1545	524	688
ABL1_17*NTC_30	ABL1*NTC	1755	1332	1271	418	431
ABL1_17*NTC_4	ABL1*NTC	1452	1081	1399	484	528
ABL1_17*NTC_5	ABL1*NTC	1737	1204	1870	427	733
ABL1_17*NTC_6	ABL1*NTC	1671	1920	1687	810	1019
ABL1_17*NTC_7	ABL1*NTC	1629	1164	931	619	344
ABL1_17*NTC_8	ABL1*NTC	1709	1360	1613	682	666
ABL1_17*NTC_9	ABL1*NTC	1586	1096	1303	512	610
ABL1_18*NTC_1	ABL1*NTC	1668	1594	1535	960	895
ABL1_18*NTC_10	ABL1*NTC	1489	1434	1473	813	711
ABL1_18*NTC_11	ABL1*NTC	1693	1356	1736	1004	970
ABL1_18*NTC_12	ABL1*NTC	1535	1112	1317	1085	963
ABL1_18*NTC_13	ABL1*NTC	1501	1392	1412	1276	818
ABL1_18*NTC_14	ABL1*NTC	870	711	714	392	627
ABL1_18*NTC_15	ABL1*NTC	1393	950	1479	829	687
ABL1_18*NTC_16	ABL1*NTC	1546	1624	1530	633	807
ABL1_18*NTC_17	ABL1*NTC	1493	1530	1278	5737	1349
ABL1_18*NTC_18	ABL1*NTC	1719	1491	1098	1059	829
ABL1_18*NTC_19	ABL1*NTC	1312	1352	1240	836	824
ABL1_18*NTC_2	ABL1*NTC	1923	2145	1506	899	1192
ABL1_18*NTC_20	ABL1*NTC	1535	1803	1513	1012	864
ABL1_18*NTC_21	ABL1*NTC	1503	1526	1522	800	1011
ABL1_18*NTC_22	ABL1*NTC	1377	1076	1336	633	1937
ABL1_18*NTC_23	ABL1*NTC	1668	1766	1571	1203	1374
ABL1_18*NTC_24	ABL1*NTC	1724	1627	1439	993	819
ABL1_18*NTC_25	ABL1*NTC	1715	1807	1335	1171	1984
ABL1_18*NTC_26	ABL1*NTC	1614	1664	1678	709	794
ABL1_18*NTC_27	ABL1*NTC	1805	1497	1580	986	673
ABL1_18*NTC_28	ABL1*NTC	1873	1994	1708	898	933
ABL1_18*NTC_29	ABL1*NTC	1909	1701	1699	866	701
ABL1_18*NTC_3	ABL1*NTC	972	1008	1053	778	531
ABL1_18*NTC_30	ABL1*NTC	1556	1147	1346	960	3550
ABL1_18*NTC_4	ABL1*NTC	1321	1003	1163	731	655
ABL1_18*NTC_5	ABL1*NTC	1914	1475	1771	1062	885
ABL1_18*NTC_6	ABL1*NTC	1230	1123	1296	952	969
ABL1_18*NTC_7	ABL1*NTC	1403	1214	921	596	898
ABL1_18*NTC_8	ABL1*NTC	1578	1516	1270	874	815
ABL1_18*NTC_9	ABL1*NTC	1377	1150	1241	737	1078
ABL1_19*NTC_1	ABL1*NTC	1755	1530	1745	888	870
ABL1_19*NTC_10	ABL1*NTC	1504	1809	1707	1153	997
ABL1_19*NTC_11	ABL1*NTC	1930	1983	1769	1296	976
ABL1_19*NTC_12	ABL1*NTC	1305	1263	1340	701	996
ABL1_19*NTC_13	ABL1*NTC	1595	1470	1418	744	669
ABL1_19*NTC_14	ABL1*NTC	1331	1058	1624	494	475
ABL1_19*NTC_15	ABL1*NTC	1461	1310	1349	637	880
ABL1_19*NTC_16	ABL1*NTC	1463	1434	1375	717	1106
ABL1_19*NTC_17	ABL1*NTC	1526	1651	1239	762	632
ABL1_19*NTC_18	ABL1*NTC	1506	1746	1330	989	821
ABL1_19*NTC_19	ABL1*NTC	1372	1341	1507	810	1029
ABL1_19*NTC_2	ABL1*NTC	1670	1668	2068	1305	931
ABL1_19*NTC_20	ABL1*NTC	1938	1552	1190	702	827
ABL1_19*NTC_21	ABL1*NTC	1570	1264	1353	1028	767
ABL1_19*NTC_22	ABL1*NTC	1265	1121	1232	676	735
ABL1_19*NTC_23	ABL1*NTC	1656	1705	1577	1095	993
ABL1_19*NTC_24	ABL1*NTC	1769	1952	1638	1249	853
ABL1_19*NTC_25	ABL1*NTC	1478	1276	1508	985	780
ABL1_19*NTC_26	ABL1*NTC	1239	1358	1180	612	629
ABL1_19*NTC_27	ABL1*NTC	1631	1717	1441	1179	819
ABL1_19*NTC_28	ABL1*NTC	1723	1697	1360	785	688
ABL1_19*NTC_29	ABL1*NTC	2048	1770	1775	910	901
ABL1_19*NTC_3	ABL1*NTC	1277	1200	1362	884	644
ABL1_19*NTC_30	ABL1*NTC	1551	1334	1527	558	821
ABL1_19*NTC_4	ABL1*NTC	1212	959	1381	778	1280
ABL1_19*NTC_5	ABL1*NTC	1707	1380	1320	766	778
ABL1_19*NTC_6	ABL1*NTC	1642	1303	1422	717	638
ABL1_19*NTC_7	ABL1*NTC	1299	880	1622	565	569
ABL1_19*NTC_8	ABL1*NTC	1421	1324	1706	1032	913
ABL1_19*NTC_9	ABL1*NTC	1458	1457	1429	1779	761
ABL1_2*NTC_1	ABL1*NTC	1597	621	580	243	199
ABL1_2*NTC_10	ABL1*NTC	1402	1512	1236	531	646
ABL1_2*NTC_11	ABL1*NTC	1793	1498	1478	681	644
ABL1_2*NTC_12	ABL1*NTC	1291	1467	1181	612	1472
ABL1_2*NTC_13	ABL1*NTC	1442	745	436	177	198
ABL1_2*NTC_14	ABL1*NTC	850	247	251	101	120
ABL1_2*NTC_15	ABL1*NTC	1644	759	944	295	254
ABL1_2*NTC_16	ABL1*NTC	1572	551	808	248	410
ABL1_2*NTC_17	ABL1*NTC	1480	959	996	294	375
ABL1_2*NTC_18	ABL1*NTC	1532	419	477	146	170
ABL1_2*NTC_19	ABL1*NTC	1397	902	995	440	367
ABL1_2*NTC_2	ABL1*NTC	1585	808	861	396	249
ABL1_2*NTC_20	ABL1*NTC	1605	460	488	605	190
ABL1_2*NTC_21	ABL1*NTC	1310	1285	1343	950	760
ABL1_2*NTC_22	ABL1*NTC	1412	515	554	192	206
ABL1_2*NTC_23	ABL1*NTC	1380	1027	982	513	554
ABL1_2*NTC_24	ABL1*NTC	1504	1022	1088	337	438
ABL1_2*NTC_25	ABL1*NTC	1563	897	828	262	225
ABL1_2*NTC_26	ABL1*NTC	1159	209	304	160	67
ABL1_2*NTC_27	ABL1*NTC	1687	1084	893	347	292
ABL1_2*NTC_28	ABL1*NTC	1528	281	369	136	98
ABL1_2*NTC_29	ABL1*NTC	1789	772	926	268	288
ABL1_2*NTC_3	ABL1*NTC	1084	391	271	136	187
ABL1_2*NTC_30	ABL1*NTC	1547	493	548	153	171
ABL1_2*NTC_4	ABL1*NTC	1132	532	593	214	193
ABL1_2*NTC_5	ABL1*NTC	1530	391	407	113	121
ABL1_2*NTC_6	ABL1*NTC	1627	979	867	306	169
ABL1_2*NTC_7	ABL1*NTC	1314	182	192	59	54
ABL1_2*NTC_8	ABL1*NTC	1590	1380	1870	918	1071
ABL1_2*NTC_9	ABL1*NTC	1367	720	912	309	287
ABL1_20*NTC_1	ABL1*NTC	1837	1144	1108	523	574
ABL1_20*NTC_10	ABL1*NTC	1482	1128	1350	600	639
ABL1_20*NTC_11	ABL1*NTC	1660	1519	1472	678	805
ABL1_20*NTC_12	ABL1*NTC	1542	1422	1439	1864	610
ABL1_20*NTC_13	ABL1*NTC	1638	1661	1303	523	410
ABL1_20*NTC_14	ABL1*NTC	1551	978	983	373	648
ABL1_20*NTC_15	ABL1*NTC	1570	1626	1419	703	2675
ABL1_20*NTC_16	ABL1*NTC	1550	1158	1414	507	502
ABL1_20*NTC_17	ABL1*NTC	1238	995	1042	447	453
ABL1_20*NTC_18	ABL1*NTC	1519	1215	1064	507	572
ABL1_20*NTC_19	ABL1*NTC	1684	1372	1032	405	505
ABL1_20*NTC_2	ABL1*NTC	1998	1644	1311	444	660
ABL1_20*NTC_20	ABL1*NTC	1735	1240	999	448	510
ABL1_20*NTC_21	ABL1*NTC	1437	1501	1580	758	736
ABL1_20*NTC_22	ABL1*NTC	1162	850	1274	406	400
ABL1_20*NTC_23	ABL1*NTC	1502	1582	1524	673	712
ABL1_20*NTC_24	ABL1*NTC	1466	1349	1320	572	468
ABL1_20*NTC_25	ABL1*NTC	1671	1365	1251	491	474
ABL1_20*NTC_26	ABL1*NTC	1382	945	989	446	435
ABL1_20*NTC_27	ABL1*NTC	1658	1098	1451	466	376
ABL1_20*NTC_28	ABL1*NTC	1731	965	1222	440	408
ABL1_20*NTC_29	ABL1*NTC	1955	1437	1067	583	641
ABL1_20*NTC_3	ABL1*NTC	1250	750	888	368	370
ABL1_20*NTC_30	ABL1*NTC	1431	997	1226	317	492
ABL1_20*NTC_4	ABL1*NTC	1341	848	1200	377	583
ABL1_20*NTC_5	ABL1*NTC	1876	1682	1236	549	485
ABL1_20*NTC_6	ABL1*NTC	1654	1236	1038	865	768
ABL1_20*NTC_7	ABL1*NTC	1267	985	714	333	359
ABL1_20*NTC_8	ABL1*NTC	1501	1372	1134	862	560
ABL1_20*NTC_9	ABL1*NTC	1389	1149	986	397	444
ABL1_21*NTC_1	ABL1*NTC	1326	821	935	283	310
ABL1_21*NTC_10	ABL1*NTC	1145	956	942	398	1215
ABL1_21*NTC_11	ABL1*NTC	1480	1397	1098	407	443
ABL1_21*NTC_12	ABL1*NTC	1245	873	1043	444	609
ABL1_21*NTC_13	ABL1*NTC	1271	718	524	255	269
ABL1_21*NTC_14	ABL1*NTC	1277	782	726	186	274
ABL1_21*NTC_15	ABL1*NTC	1425	851	809	302	247
ABL1_21*NTC_16	ABL1*NTC	1235	833	802	677	354
ABL1_21*NTC_17	ABL1*NTC	1078	859	712	257	328
ABL1_21*NTC_18	ABL1*NTC	1173	590	576	231	299
ABL1_21*NTC_19	ABL1*NTC	1157	646	823	244	229
ABL1_21*NTC_2	ABL1*NTC	1511	1186	1135	415	394
ABL1_21*NTC_20	ABL1*NTC	1412	856	600	378	233
ABL1_21*NTC_21	ABL1*NTC	1159	1176	1233	748	791
ABL1_21*NTC_22	ABL1*NTC	1141	818	749	486	282
ABL1_21*NTC_23	ABL1*NTC	1270	915	1067	480	605
ABL1_21*NTC_24	ABL1*NTC	1537	1206	1049	547	435
ABL1_21*NTC_25	ABL1*NTC	1225	711	914	261	348
ABL1_21*NTC_26	ABL1*NTC	1057	519	721	223	257
ABL1_21*NTC_27	ABL1*NTC	1187	927	823	321	408
ABL1_21*NTC_28	ABL1*NTC	1587	762	740	320	267
ABL1_21*NTC_29	ABL1*NTC	1631	937	944	490	324
ABL1_21*NTC_3	ABL1*NTC	1252	536	719	281	374
ABL1_21*NTC_30	ABL1*NTC	1253	1093	991	363	296
ABL1_21*NTC_4	ABL1*NTC	1011	800	924	338	312
ABL1_21*NTC_5	ABL1*NTC	1346	997	896	353	274
ABL1_21*NTC_6	ABL1*NTC	1288	977	1233	265	427
ABL1_21*NTC_7	ABL1*NTC	1163	468	481	241	190
ABL1_21*NTC_8	ABL1*NTC	1302	1367	1116	960	588
ABL1_21*NTC_9	ABL1*NTC	1180	1016	767	377	432
ABL1_22*NTC_1	ABL1*NTC	1794	1850	1435	1069	1355
ABL1_22*NTC_10	ABL1*NTC	1539	1859	1540	1071	1770
ABL1_22*NTC_11	ABL1*NTC	1946	1628	1834	1504	1173
ABL1_22*NTC_12	ABL1*NTC	1552	1337	1768	991	1055
ABL1_22*NTC_13	ABL1*NTC	1831	1649	1583	1225	958
ABL1_22*NTC_14	ABL1*NTC	117	193	206	165	114
ABL1_22*NTC_15	ABL1*NTC	1730	1771	1697	1242	938
ABL1_22*NTC_16	ABL1*NTC	1369	1464	1867	923	1033
ABL1_22*NTC_17	ABL1*NTC	1594	1646	1545	820	1015
ABL1_22*NTC_18	ABL1*NTC	1744	1716	1495	1166	1420
ABL1_22*NTC_19	ABL1*NTC	1716	1600	1717	1073	1647
ABL1_22*NTC_2	ABL1*NTC	1900	1671	1879	1053	1452
ABL1_22*NTC_20	ABL1*NTC	1873	1570	1657	834	1039
ABL1_22*NTC_21	ABL1*NTC	1417	1531	1281	1670	1096
ABL1_22*NTC_22	ABL1*NTC	1328	1470	1193	926	916
ABL1_22*NTC_23	ABL1*NTC	1460	1451	1591	1151	1702
ABL1_22*NTC_24	ABL1*NTC	1601	1472	1446	1337	963
ABL1_22*NTC_25	ABL1*NTC	1678	1752	1882	1579	1111
ABL1_22*NTC_26	ABL1*NTC	1215	913	1073	1424	1088
ABL1_22*NTC_27	ABL1*NTC	1703	1345	1531	917	1091
ABL1_22*NTC_28	ABL1*NTC	1974	2019	1937	1256	1312
ABL1_22*NTC_29	ABL1*NTC	2022	1676	1923	1111	1082
ABL1_22*NTC_3	ABL1*NTC	1073	1479	1292	603	1067
ABL1_22*NTC_30	ABL1*NTC	1594	1636	1397	1312	837
ABL1_22*NTC_4	ABL1*NTC	1273	981	1330	1883	777
ABL1_22*NTC_5	ABL1*NTC	1697	1513	2031	1256	1164
ABL1_22*NTC_6	ABL1*NTC	1719	1590	1558	1191	1148
ABL1_22*NTC_7	ABL1*NTC	1313	1319	1248	1009	868
ABL1_22*NTC_8	ABL1*NTC	1392	1634	1720	977	2828
ABL1_22*NTC_9	ABL1*NTC	1577	1646	1122	1009	1110
ABL1_23*NTC_1	ABL1*NTC	1276	1091	1009	534	410
ABL1_23*NTC_10	ABL1*NTC	1046	1101	938	1479	661
ABL1_23*NTC_11	ABL1*NTC	1358	1226	1025	553	481
ABL1_23*NTC_12	ABL1*NTC	1115	1045	1023	1281	632
ABL1_23*NTC_13	ABL1*NTC	1012	830	899	353	242
ABL1_23*NTC_14	ABL1*NTC	647	354	540	134	165
ABL1_23*NTC_15	ABL1*NTC	1001	777	814	287	320
ABL1_23*NTC_16	ABL1*NTC	1050	844	797	362	357
ABL1_23*NTC_17	ABL1*NTC	1087	767	1135	341	356
ABL1_23*NTC_18	ABL1*NTC	1218	1077	1183	534	560
ABL1_23*NTC_19	ABL1*NTC	1197	907	1216	663	570
ABL1_23*NTC_2	ABL1*NTC	1354	1074	1613	535	654
ABL1_23*NTC_20	ABL1*NTC	1302	932	860	503	472
ABL1_23*NTC_21	ABL1*NTC	1074	1101	1075	675	942
ABL1_23*NTC_22	ABL1*NTC	989	1025	1210	946	637
ABL1_23*NTC_23	ABL1*NTC	1164	956	1028	572	400
ABL1_23*NTC_24	ABL1*NTC	910	533	1245	289	521
ABL1_23*NTC_25	ABL1*NTC	1242	1036	772	523	443
ABL1_23*NTC_26	ABL1*NTC	1026	746	707	305	433
ABL1_23*NTC_27	ABL1*NTC	1357	1355	1211	902	622
ABL1_23*NTC_28	ABL1*NTC	1257	994	880	404	267
ABL1_23*NTC_29	ABL1*NTC	1540	1223	1265	545	642
ABL1_23*NTC_3	ABL1*NTC	672	468	580	262	217
ABL1_23*NTC_30	ABL1*NTC	1049	931	1016	342	494
ABL1_23*NTC_4	ABL1*NTC	796	766	803	385	830
ABL1_23*NTC_5	ABL1*NTC	1279	1249	920	409	473
ABL1_23*NTC_6	ABL1*NTC	1018	1038	855	473	664
ABL1_23*NTC_7	ABL1*NTC	1044	706	736	304	370
ABL1_23*NTC_8	ABL1*NTC	1095	832	1157	564	855
ABL1_23*NTC_9	ABL1*NTC	1038	788	898	375	289
ABL1_24*NTC_1	ABL1*NTC	1583	1452	1450	732	497
ABL1_24*NTC_10	ABL1*NTC	1310	997	1288	519	713
ABL1_24*NTC_11	ABL1*NTC	1701	1538	1830	645	1031
ABL1_24*NTC_12	ABL1*NTC	1405	1351	923	679	617
ABL1_24*NTC_13	ABL1*NTC	1399	1426	1428	413	427
ABL1_24*NTC_14	ABL1*NTC	964	709	604	301	265
ABL1_24*NTC_15	ABL1*NTC	1527	1513	988	649	467
ABL1_24*NTC_16	ABL1*NTC	1311	938	1141	420	613
ABL1_24*NTC_17	ABL1*NTC	1122	1110	1143	437	480
ABL1_24*NTC_18	ABL1*NTC	1304	822	951	400	607
ABL1_24*NTC_19	ABL1*NTC	1608	1254	1231	554	558
ABL1_24*NTC_2	ABL1*NTC	1717	1515	1571	734	526
ABL1_24*NTC_20	ABL1*NTC	1351	1030	1185	558	410
ABL1_24*NTC_21	ABL1*NTC	1251	1076	1367	614	737
ABL1_24*NTC_22	ABL1*NTC	1121	804	748	339	348
ABL1_24*NTC_23	ABL1*NTC	1398	1163	1501	787	1187
ABL1_24*NTC_24	ABL1*NTC	1259	1200	1098	910	380
ABL1_24*NTC_25	ABL1*NTC	1303	1168	1111	541	958
ABL1_24*NTC_26	ABL1*NTC	1033	1011	760	438	365
ABL1_24*NTC_27	ABL1*NTC	1468	1198	1630	753	716
ABL1_24*NTC_28	ABL1*NTC	1270	1066	1157	1016	395
ABL1_24*NTC_29	ABL1*NTC	1741	1312	1468	471	725
ABL1_24*NTC_3	ABL1*NTC	1251	852	820	385	394
ABL1_24*NTC_30	ABL1*NTC	1380	942	887	354	344
ABL1_24*NTC_4	ABL1*NTC	1015	907	994	456	410
ABL1_24*NTC_5	ABL1*NTC	1575	1549	1410	950	601
ABL1_24*NTC_6	ABL1*NTC	1346	1299	1066	488	538
ABL1_24*NTC_7	ABL1*NTC	1149	926	892	526	479
ABL1_24*NTC_8	ABL1*NTC	1209	1162	1262	567	931
ABL1_24*NTC_9	ABL1*NTC	1262	1047	1104	400	473
ABL1_25*NTC_1	ABL1*NTC	1774	1528	1425	801	594
ABL1_25*NTC_10	ABL1*NTC	1627	1768	1622	758	837
ABL1_25*NTC_11	ABL1*NTC	1909	1869	2113	856	1246
ABL1_25*NTC_12	ABL1*NTC	1552	1371	1307	913	923
ABL1_25*NTC_13	ABL1*NTC	1624	1095	1209	571	499
ABL1_25*NTC_14	ABL1*NTC	351	411	276	129	132
ABL1_25*NTC_15	ABL1*NTC	1726	1325	1447	698	702
ABL1_25*NTC_16	ABL1*NTC	1484	1146	1422	590	783
ABL1_25*NTC_17	ABL1*NTC	1377	1205	1088	579	538
ABL1_25*NTC_18	ABL1*NTC	1727	1539	1551	692	640
ABL1_25*NTC_19	ABL1*NTC	1745	1190	1464	619	632
ABL1_25*NTC_2	ABL1*NTC	2012	1610	2060	748	1662
ABL1_25*NTC_20	ABL1*NTC	1717	1120	1074	609	437
ABL1_25*NTC_21	ABL1*NTC	1553	1355	1570	1639	857
ABL1_25*NTC_22	ABL1*NTC	1400	975	1147	520	503
ABL1_25*NTC_23	ABL1*NTC	1813	1455	1629	926	1174
ABL1_25*NTC_24	ABL1*NTC	1543	1321	1596	1193	872
ABL1_25*NTC_25	ABL1*NTC	1566	1278	1812	1125	616
ABL1_25*NTC_26	ABL1*NTC	1419	1087	1251	473	483
ABL1_25*NTC_27	ABL1*NTC	1831	1496	1596	1477	592
ABL1_25*NTC_28	ABL1*NTC	1938	1396	1310	509	529
ABL1_25*NTC_29	ABL1*NTC	1828	1851	1701	1072	748
ABL1_25*NTC_3	ABL1*NTC	875	902	649	247	345
ABL1_25*NTC_30	ABL1*NTC	1542	1415	1326	587	340
ABL1_25*NTC_4	ABL1*NTC	1263	1110	1497	495	890
ABL1_25*NTC_5	ABL1*NTC	2006	1582	1379	800	709
ABL1_25*NTC_6	ABL1*NTC	1639	1362	1257	1006	823
ABL1_25*NTC_7	ABL1*NTC	1405	741	1297	441	462
ABL1_25*NTC_8	ABL1*NTC	1767	1637	1481	2773	987
ABL1_25*NTC_9	ABL1*NTC	1409	1001	1470	657	718
ABL1_26*NTC_1	ABL1*NTC	2214	1691	1692	1197	812
ABL1_26*NTC_10	ABL1*NTC	1535	1468	1481	775	1036
ABL1_26*NTC_11	ABL1*NTC	2056	1528	1724	697	897
ABL1_26*NTC_12	ABL1*NTC	1648	1613	1535	797	739
ABL1_26*NTC_13	ABL1*NTC	1898	1975	1357	1791	571
ABL1_26*NTC_14	ABL1*NTC	1456	1066	1066	438	816
ABL1_26*NTC_15	ABL1*NTC	1977	1841	1452	689	649
ABL1_26*NTC_16	ABL1*NTC	1867	1430	1397	705	753
ABL1_26*NTC_17	ABL1*NTC	1763	1547	1175	691	554
ABL1_26*NTC_18	ABL1*NTC	1918	1311	1311	365	568
ABL1_26*NTC_19	ABL1*NTC	1917	1647	831	448	427
ABL1_26*NTC_2	ABL1*NTC	2259	1991	1653	1396	917
ABL1_26*NTC_20	ABL1*NTC	1912	1667	1112	600	599
ABL1_26*NTC_21	ABL1*NTC	1590	1625	1307	717	857
ABL1_26*NTC_22	ABL1*NTC	1536	1449	1358	672	484
ABL1_26*NTC_23	ABL1*NTC	2042	1944	1797	1132	1221
ABL1_26*NTC_24	ABL1*NTC	1980	1479	1518	778	749
ABL1_26*NTC_25	ABL1*NTC	1582	1309	1619	906	659
ABL1_26*NTC_26	ABL1*NTC	1762	1485	1452	532	534
ABL1_26*NTC_27	ABL1*NTC	1955	1610	1340	1000	847
ABL1_26*NTC_28	ABL1*NTC	2281	1529	1462	656	812
ABL1_26*NTC_29	ABL1*NTC	2331	1819	1771	782	968
ABL1_26*NTC_3	ABL1*NTC	1478	1078	1292	662	514
ABL1_26*NTC_30	ABL1*NTC	1812	1574	1317	617	571
ABL1_26*NTC_4	ABL1*NTC	1511	1252	1316	548	707
ABL1_26*NTC_5	ABL1*NTC	2065	1905	1443	670	615
ABL1_26*NTC_6	ABL1*NTC	2108	1912	1438	787	817
ABL1_26*NTC_7	ABL1*NTC	1602	950	867	478	565
ABL1_26*NTC_8	ABL1*NTC	1642	1441	1881	628	1354
ABL1_26*NTC_9	ABL1*NTC	1513	1579	1327	1141	1064
ABL1_27*NTC_1	ABL1*NTC	2016	1766	1512	1021	746
ABL1_27*NTC_10	ABL1*NTC	1547	1308	1607	828	849
ABL1_27*NTC_11	ABL1*NTC	2220	1783	2036	974	1306
ABL1_27*NTC_12	ABL1*NTC	1613	1702	1570	919	1151
ABL1_27*NTC_13	ABL1*NTC	1663	1697	1263	611	570
ABL1_27*NTC_14	ABL1*NTC	1717	1588	1526	746	653
ABL1_27*NTC_15	ABL1*NTC	1801	1493	1508	647	644
ABL1_27*NTC_16	ABL1*NTC	1760	1457	1438	857	841
ABL1_27*NTC_17	ABL1*NTC	1568	1370	1103	618	5450
ABL1_27*NTC_18	ABL1*NTC	1896	1520	1853	925	819
ABL1_27*NTC_19	ABL1*NTC	1580	1140	1464	1016	1050
ABL1_27*NTC_2	ABL1*NTC	2247	2074	1290	814	766
ABL1_27*NTC_20	ABL1*NTC	1819	1710	1227	716	741
ABL1_27*NTC_21	ABL1*NTC	1543	1687	1536	1061	1139
ABL1_27*NTC_22	ABL1*NTC	1486	1212	1523	833	805
ABL1_27*NTC_23	ABL1*NTC	1720	1784	1494	903	789
ABL1_27*NTC_24	ABL1*NTC	1833	1322	1742	1012	1611
ABL1_27*NTC_25	ABL1*NTC	2092	1873	1588	759	1026
ABL1_27*NTC_26	ABL1*NTC	1678	1426	1192	656	660
ABL1_27*NTC_27	ABL1*NTC	1729	1424	1305	816	1717
ABL1_27*NTC_28	ABL1*NTC	1958	1834	1743	614	779
ABL1_27*NTC_29	ABL1*NTC	2331	2061	2218	1162	3271
ABL1_27*NTC_3	ABL1*NTC	1390	1031	1304	795	561
ABL1_27*NTC_30	ABL1*NTC	1708	1547	1633	1012	807
ABL1_27*NTC_4	ABL1*NTC	1254	1346	1494	514	779
ABL1_27*NTC_5	ABL1*NTC	2041	1706	1555	717	834
ABL1_27*NTC_6	ABL1*NTC	1583	1434	1874	809	853
ABL1_27*NTC_7	ABL1*NTC	1466	1212	1534	552	440
ABL1_27*NTC_8	ABL1*NTC	1773	2090	1633	1018	1047
ABL1_27*NTC_9	ABL1*NTC	1501	1598	1379	792	1019
ABL1_3*NTC_1	ABL1*NTC	1742	1330	1931	611	759
ABL1_3*NTC_10	ABL1*NTC	1646	2037	1320	896	877
ABL1_3*NTC_11	ABL1*NTC	1947	1246	1764	1030	1360
ABL1_3*NTC_12	ABL1*NTC	1718	1684	1759	1012	816
ABL1_3*NTC_13	ABL1*NTC	1609	1075	1751	431	444
ABL1_3*NTC_14	ABL1*NTC	1922	1134	1267	698	637
ABL1_3*NTC_15	ABL1*NTC	1503	1404	1636	608	727
ABL1_3*NTC_16	ABL1*NTC	1593	936	1614	796	591
ABL1_3*NTC_17	ABL1*NTC	1344	1169	1090	396	466
ABL1_3*NTC_18	ABL1*NTC	1633	1633	1865	744	3501
ABL1_3*NTC_19	ABL1*NTC	1505	1359	1360	767	907
ABL1_3*NTC_2	ABL1*NTC	2064	1555	1495	535	585
ABL1_3*NTC_20	ABL1*NTC	1556	1901	1519	499	557
ABL1_3*NTC_21	ABL1*NTC	1404	1307	1088	833	620
ABL1_3*NTC_22	ABL1*NTC	1379	1309	1358	592	562
ABL1_3*NTC_23	ABL1*NTC	1653	1675	1581	786	1154
ABL1_3*NTC_24	ABL1*NTC	1607	1356	1526	999	681
ABL1_3*NTC_25	ABL1*NTC	1585	1589	1374	595	584
ABL1_3*NTC_26	ABL1*NTC	1243	1162	902	644	553
ABL1_3*NTC_27	ABL1*NTC	1648	1298	1543	884	771
ABL1_3*NTC_28	ABL1*NTC	2063	1340	1400	575	421
ABL1_3*NTC_29	ABL1*NTC	1947	1822	2027	894	730
ABL1_3*NTC_3	ABL1*NTC	1261	1072	993	457	437
ABL1_3*NTC_30	ABL1*NTC	1667	1627	1114	535	569
ABL1_3*NTC_4	ABL1*NTC	1200	960	1360	434	816
ABL1_3*NTC_5	ABL1*NTC	1858	1618	1993	608	953
ABL1_3*NTC_6	ABL1*NTC	1463	1431	1580	823	743
ABL1_3*NTC_7	ABL1*NTC	1437	1196	867	767	280
ABL1_3*NTC_8	ABL1*NTC	1527	1094	1516	571	839
ABL1_3*NTC_9	ABL1*NTC	1663	1270	1650	410	668
ABL1_4*NTC_1	ABL1*NTC	1823	1649	1633	925	745
ABL1_4*NTC_10	ABL1*NTC	1559	1418	1385	966	771
ABL1_4*NTC_11	ABL1*NTC	1779	1569	1804	1040	925
ABL1_4*NTC_12	ABL1*NTC	1532	1519	1453	839	759
ABL1_4*NTC_13	ABL1*NTC	1433	1617	1241	915	690
ABL1_4*NTC_14	ABL1*NTC	612	669	437	356	384
ABL1_4*NTC_15	ABL1*NTC	1504	1725	1606	881	872
ABL1_4*NTC_16	ABL1*NTC	1510	1427	1507	713	750
ABL1_4*NTC_17	ABL1*NTC	1464	1474	1349	767	630
ABL1_4*NTC_18	ABL1*NTC	1694	1424	1050	714	1651
ABL1_4*NTC_19	ABL1*NTC	1539	2032	1266	913	829
ABL1_4*NTC_2	ABL1*NTC	1918	2011	1584	814	1042
ABL1_4*NTC_20	ABL1*NTC	1452	1733	1299	591	794
ABL1_4*NTC_21	ABL1*NTC	1326	1662	1421	1170	869
ABL1_4*NTC_22	ABL1*NTC	1237	1071	1158	524	1302
ABL1_4*NTC_23	ABL1*NTC	1662	2083	1446	979	742
ABL1_4*NTC_24	ABL1*NTC	1523	1484	1181	860	535
ABL1_4*NTC_25	ABL1*NTC	1792	1709	1961	948	1177
ABL1_4*NTC_26	ABL1*NTC	1409	1383	1250	945	728
ABL1_4*NTC_27	ABL1*NTC	1910	2013	1414	875	632
ABL1_4*NTC_28	ABL1*NTC	1947	1578	1880	698	735
ABL1_4*NTC_29	ABL1*NTC	1633	1473	2170	905	1109
ABL1_4*NTC_3	ABL1*NTC	1427	1200	1221	527	647
ABL1_4*NTC_30	ABL1*NTC	1602	1825	1548	849	918
ABL1_4*NTC_4	ABL1*NTC	1098	965	1265	1235	618
ABL1_4*NTC_5	ABL1*NTC	1881	1764	1990	655	867
ABL1_4*NTC_6	ABL1*NTC	1526	1410	1609	1115	1083
ABL1_4*NTC_7	ABL1*NTC	1463	1386	1133	575	585
ABL1_4*NTC_8	ABL1*NTC	1331	1369	1423	705	1392
ABL1_4*NTC_9	ABL1*NTC	1316	1480	1225	682	1130
ABL1_5*NTC_1	ABL1*NTC	1457	329	332	136	132
ABL1_5*NTC_10	ABL1*NTC	1307	545	470	743	197
ABL1_5*NTC_11	ABL1*NTC	1435	299	254	126	120
ABL1_5*NTC_12	ABL1*NTC	1227	892	1098	398	510
ABL1_5*NTC_13	ABL1*NTC	1128	12	16	43	35
ABL1_5*NTC_14	ABL1*NTC	857	35	20	27	18
ABL1_5*NTC_15	ABL1*NTC	1432	358	555	159	146
ABL1_5*NTC_16	ABL1*NTC	1064	36	32	47	37
ABL1_5*NTC_17	ABL1*NTC	1006	98	27	26	60
ABL1_5*NTC_18	ABL1*NTC	1470	390	489	140	121
ABL1_5*NTC_19	ABL1*NTC	1316	263	190	110	64
ABL1_5*NTC_2	ABL1*NTC	1712	128	155	98	82
ABL1_5*NTC_20	ABL1*NTC	1236	92	62	26	52
ABL1_5*NTC_21	ABL1*NTC	1203	1090	1313	480	711
ABL1_5*NTC_22	ABL1*NTC	1162	257	242	74	125
ABL1_5*NTC_23	ABL1*NTC	1415	525	679	235	295
ABL1_5*NTC_24	ABL1*NTC	1479	130	153	84	114
ABL1_5*NTC_25	ABL1*NTC	1322	152	150	85	68
ABL1_5*NTC_26	ABL1*NTC	790	22	36	68	25
ABL1_5*NTC_27	ABL1*NTC	1317	318	393	139	143
ABL1_5*NTC_28	ABL1*NTC	1075	21	21	30	12
ABL1_5*NTC_29	ABL1*NTC	1400	62	166	72	63
ABL1_5*NTC_3	ABL1*NTC	930	16	44	11	40
ABL1_5*NTC_30	ABL1*NTC	989	36	65	29	35
ABL1_5*NTC_4	ABL1*NTC	1035	129	53	75	62
ABL1_5*NTC_5	ABL1*NTC	1485	92	55	53	43
ABL1_5*NTC_6	ABL1*NTC	1280	456	494	116	160
ABL1_5*NTC_7	ABL1*NTC	964	0	8	25	6
ABL1_5*NTC_8	ABL1*NTC	1233	834	829	323	314
ABL1_5*NTC_9	ABL1*NTC	1123	407	563	144	173
ABL1_6*NTC_1	ABL1*NTC	1505	882	828	360	496
ABL1_6*NTC_10	ABL1*NTC	1324	923	1249	519	539
ABL1_6*NTC_11	ABL1*NTC	1578	1018	1408	486	878
ABL1_6*NTC_12	ABL1*NTC	1320	1319	1087	617	939
ABL1_6*NTC_13	ABL1*NTC	1455	729	757	271	238
ABL1_6*NTC_14	ABL1*NTC	1529	760	902	295	302
ABL1_6*NTC_15	ABL1*NTC	1346	968	926	302	396
ABL1_6*NTC_16	ABL1*NTC	1375	805	719	299	314
ABL1_6*NTC_17	ABL1*NTC	1389	731	874	283	369
ABL1_6*NTC_18	ABL1*NTC	1535	960	1197	561	386
ABL1_6*NTC_19	ABL1*NTC	1365	839	793	251	305
ABL1_6*NTC_2	ABL1*NTC	1718	1078	1232	374	491
ABL1_6*NTC_20	ABL1*NTC	1379	512	448	186	135
ABL1_6*NTC_21	ABL1*NTC	1249	1098	1075	533	479
ABL1_6*NTC_22	ABL1*NTC	1264	691	958	325	322
ABL1_6*NTC_23	ABL1*NTC	1444	1588	899	640	646
ABL1_6*NTC_24	ABL1*NTC	1600	1170	1076	386	427
ABL1_6*NTC_25	ABL1*NTC	1382	779	884	336	383
ABL1_6*NTC_26	ABL1*NTC	1182	505	553	349	296
ABL1_6*NTC_27	ABL1*NTC	1441	1110	1161	482	458
ABL1_6*NTC_28	ABL1*NTC	1509	556	592	224	219
ABL1_6*NTC_29	ABL1*NTC	1784	1009	1099	498	651
ABL1_6*NTC_3	ABL1*NTC	1208	552	871	234	307
ABL1_6*NTC_30	ABL1*NTC	1299	565	728	378	258
ABL1_6*NTC_4	ABL1*NTC	1100	651	767	318	370
ABL1_6*NTC_5	ABL1*NTC	1548	974	1144	319	320
ABL1_6*NTC_6	ABL1*NTC	1261	924	1023	465	373
ABL1_6*NTC_7	ABL1*NTC	1116	368	445	288	168
ABL1_6*NTC_8	ABL1*NTC	1361	1082	1184	661	670
ABL1_6*NTC_9	ABL1*NTC	1244	801	891	406	244
ABL1_7*NTC_1	ABL1*NTC	1563	907	739	257	241
ABL1_7*NTC_10	ABL1*NTC	1416	1104	1166	418	481
ABL1_7*NTC_11	ABL1*NTC	1574	1296	1213	2546	361
ABL1_7*NTC_12	ABL1*NTC	1461	988	1222	427	518
ABL1_7*NTC_13	ABL1*NTC	1312	440	538	140	153
ABL1_7*NTC_14	ABL1*NTC	1003	349	374	179	180
ABL1_7*NTC_15	ABL1*NTC	1429	726	895	172	194
ABL1_7*NTC_16	ABL1*NTC	1504	805	684	263	324
ABL1_7*NTC_17	ABL1*NTC	1172	600	585	232	225
ABL1_7*NTC_18	ABL1*NTC	1311	345	615	155	165
ABL1_7*NTC_19	ABL1*NTC	1455	740	571	286	233
ABL1_7*NTC_2	ABL1*NTC	1770	1135	1157	460	422
ABL1_7*NTC_20	ABL1*NTC	1493	477	525	141	226
ABL1_7*NTC_21	ABL1*NTC	1293	1294	1215	1812	437
ABL1_7*NTC_22	ABL1*NTC	1208	610	628	254	200
ABL1_7*NTC_23	ABL1*NTC	1303	1068	1161	646	632
ABL1_7*NTC_24	ABL1*NTC	1292	718	861	277	248
ABL1_7*NTC_25	ABL1*NTC	1495	1039	1004	355	538
ABL1_7*NTC_26	ABL1*NTC	1042	396	411	181	146
ABL1_7*NTC_27	ABL1*NTC	1307	951	571	300	263
ABL1_7*NTC_28	ABL1*NTC	1466	413	430	158	156
ABL1_7*NTC_29	ABL1*NTC	1598	651	557	239	218
ABL1_7*NTC_3	ABL1*NTC	1335	562	479	367	194
ABL1_7*NTC_30	ABL1*NTC	1402	656	709	249	287
ABL1_7*NTC_4	ABL1*NTC	1156	964	1068	430	431
ABL1_7*NTC_5	ABL1*NTC	1495	673	740	206	338
ABL1_7*NTC_6	ABL1*NTC	1366	573	556	227	233
ABL1_7*NTC_7	ABL1*NTC	1218	236	343	179	168
ABL1_7*NTC_8	ABL1*NTC	1426	1494	925	799	549
ABL1_7*NTC_9	ABL1*NTC	1175	922	940	382	293
ABL1_8*NTC_1	ABL1*NTC	1735	1387	1144	454	480
ABL1_8*NTC_10	ABL1*NTC	1574	1398	1474	763	1029
ABL1_8*NTC_11	ABL1*NTC	1685	1344	2025	812	938
ABL1_8*NTC_12	ABL1*NTC	1592	1604	1406	1277	1014
ABL1_8*NTC_13	ABL1*NTC	1796	1215	1278	658	393
ABL1_8*NTC_14	ABL1*NTC	1493	699	726	215	256
ABL1_8*NTC_15	ABL1*NTC	1774	1316	1276	547	840
ABL1_8*NTC_16	ABL1*NTC	1565	1397	972	392	321
ABL1_8*NTC_17	ABL1*NTC	1624	1443	1499	923	1710
ABL1_8*NTC_18	ABL1*NTC	1526	1094	1102	349	478
ABL1_8*NTC_19	ABL1*NTC	1791	1463	1790	968	1386
ABL1_8*NTC_2	ABL1*NTC	1883	1798	1335	505	490
ABL1_8*NTC_20	ABL1*NTC	1784	807	737	289	265
ABL1_8*NTC_21	ABL1*NTC	1517	1447	1322	980	1410
ABL1_8*NTC_22	ABL1*NTC	1476	1158	1082	689	505
ABL1_8*NTC_23	ABL1*NTC	1612	1417	1741	563	599
ABL1_8*NTC_24	ABL1*NTC	1487	1328	1047	404	471
ABL1_8*NTC_25	ABL1*NTC	1578	1426	1325	439	627
ABL1_8*NTC_26	ABL1*NTC	1278	641	688	236	208
ABL1_8*NTC_27	ABL1*NTC	1519	1321	1228	422	561
ABL1_8*NTC_28	ABL1*NTC	1715	865	667	271	211
ABL1_8*NTC_29	ABL1*NTC	1851	1564	1300	396	441
ABL1_8*NTC_3	ABL1*NTC	1246	788	673	206	207
ABL1_8*NTC_30	ABL1*NTC	1504	655	821	217	308
ABL1_8*NTC_4	ABL1*NTC	1329	1221	1034	345	396
ABL1_8*NTC_5	ABL1*NTC	1733	1014	831	266	263
ABL1_8*NTC_6	ABL1*NTC	1638	1561	752	499	414
ABL1_8*NTC_7	ABL1*NTC	1193	796	701	229	163
ABL1_8*NTC_8	ABL1*NTC	1677	1535	1427	1822	844
ABL1_8*NTC_9	ABL1*NTC	1387	1121	1304	835	537
ABL1_9*NTC_1	ABL1*NTC	1571	1459	1190	481	394
ABL1_9*NTC_10	ABL1*NTC	1524	1159	1622	742	577
ABL1_9*NTC_11	ABL1*NTC	1890	1391	1369	909	739
ABL1_9*NTC_12	ABL1*NTC	1258	1121	1368	481	540
ABL1_9*NTC_13	ABL1*NTC	1645	953	785	344	398
ABL1_9*NTC_14	ABL1*NTC	1528	1168	1197	311	332
ABL1_9*NTC_15	ABL1*NTC	1631	1072	1324	441	443
ABL1_9*NTC_16	ABL1*NTC	1759	1256	1564	490	578
ABL1_9*NTC_17	ABL1*NTC	1569	1162	956	421	312
ABL1_9*NTC_18	ABL1*NTC	1615	1316	952	370	394
ABL1_9*NTC_19	ABL1*NTC	1702	1087	799	475	331
ABL1_9*NTC_2	ABL1*NTC	1930	1669	1491	627	696
ABL1_9*NTC_20	ABL1*NTC	1643	1289	966	370	424
ABL1_9*NTC_21	ABL1*NTC	1437	1195	980	549	982
ABL1_9*NTC_22	ABL1*NTC	1268	1136	971	399	536
ABL1_9*NTC_23	ABL1*NTC	1674	1558	925	785	474
ABL1_9*NTC_24	ABL1*NTC	1606	1052	1490	778	562
ABL1_9*NTC_25	ABL1*NTC	1661	1349	1062	540	519
ABL1_9*NTC_26	ABL1*NTC	1350	975	806	329	215
ABL1_9*NTC_27	ABL1*NTC	1579	1124	1349	1622	433
ABL1_9*NTC_28	ABL1*NTC	1655	1142	1204	507	347
ABL1_9*NTC_29	ABL1*NTC	1929	1458	1431	537	472
ABL1_9*NTC_3	ABL1*NTC	1553	1035	1005	333	447
ABL1_9*NTC_30	ABL1*NTC	1520	1032	1313	391	571
ABL1_9*NTC_4	ABL1*NTC	1235	747	906	428	330
ABL1_9*NTC_5	ABL1*NTC	1896	1591	1447	551	567
ABL1_9*NTC_6	ABL1*NTC	1420	969	882	461	440
ABL1_9*NTC_7	ABL1*NTC	1352	816	599	224	291
ABL1_9*NTC_8	ABL1*NTC	1871	1210	1463	598	796
ABL1_9*NTC_9	ABL1*NTC	1320	890	1014	512	397
GAB2_1*NTC_1	GAB2*NTC	1819	408	187	183	192
GAB2_1*NTC_10	GAB2*NTC	1442	794	787	618	350
GAB2_1*NTC_11	GAB2*NTC	1757	520	517	386	244
GAB2_1*NTC_12	GAB2*NTC	1657	1106	1141	3838	665
GAB2_1*NTC_13	GAB2*NTC	1569	113	127	90	176
GAB2_1*NTC_14	GAB2*NTC	1014	57	28	117	91
GAB2_1*NTC_15	GAB2*NTC	1513	141	197	141	138
GAB2_1*NTC_16	GAB2*NTC	1330	319	237	495	205
GAB2_1*NTC_17	GAB2*NTC	1393	151	179	196	243
GAB2_1*NTC_18	GAB2*NTC	1610	201	121	158	221
GAB2_1*NTC_19	GAB2*NTC	1464	375	440	257	612
GAB2_1*NTC_2	GAB2*NTC	2124	1327	1080	620	496
GAB2_1*NTC_20	GAB2*NTC	1606	92	72	410	195
GAB2_1*NTC_21	GAB2*NTC	1249	1001	1010	747	685
GAB2_1*NTC_22	GAB2*NTC	1258	826	524	1253	345
GAB2_1*NTC_23	GAB2*NTC	1535	990	917	504	450
GAB2_1*NTC_24	GAB2*NTC	1510	340	198	311	246
GAB2_1*NTC_25	GAB2*NTC	1744	545	476	539	342
GAB2_1*NTC_26	GAB2*NTC	1271	102	252	171	217
GAB2_1*NTC_27	GAB2*NTC	1656	718	727	514	502
GAB2_1*NTC_28	GAB2*NTC	1375	52	96	115	60
GAB2_1*NTC_29	GAB2*NTC	1782	267	286	205	273
GAB2_1*NTC_3	GAB2*NTC	1333	112	119	152	65
GAB2_1*NTC_30	GAB2*NTC	1383	328	179	215	179
GAB2_1*NTC_4	GAB2*NTC	1062	469	516	342	234
GAB2_1*NTC_5	GAB2*NTC	1756	123	134	171	189
GAB2_1*NTC_6	GAB2*NTC	1457	464	282	298	279
GAB2_1*NTC_7	GAB2*NTC	1466	57	64	317	120
GAB2_1*NTC_8	GAB2*NTC	1580	1325	1255	1125	746
GAB2_1*NTC_9	GAB2*NTC	1450	787	547	455	444
GAB2_10*NTC_1	GAB2*NTC	1586	1648	1454	1144	840
GAB2_10*NTC_10	GAB2*NTC	1299	1259	1552	971	710
GAB2_10*NTC_11	GAB2*NTC	1443	1269	1433	981	1065
GAB2_10*NTC_12	GAB2*NTC	1443	1074	1187	780	1282
GAB2_10*NTC_13	GAB2*NTC	1428	1278	1494	900	877
GAB2_10*NTC_14	GAB2*NTC	1275	1216	1334	1379	788
GAB2_10*NTC_15	GAB2*NTC	1439	1423	1302	915	1058
GAB2_10*NTC_16	GAB2*NTC	1421	1322	1059	876	956
GAB2_10*NTC_17	GAB2*NTC	1339	1502	1246	612	760
GAB2_10*NTC_18	GAB2*NTC	1320	1423	1437	850	959
GAB2_10*NTC_19	GAB2*NTC	1237	1158	1222	1038	1380
GAB2_10*NTC_2	GAB2*NTC	1622	1771	1152	998	1115
GAB2_10*NTC_20	GAB2*NTC	1524	1529	1476	1260	1322
GAB2_10*NTC_21	GAB2*NTC	1218	1184	1250	790	742
GAB2_10*NTC_22	GAB2*NTC	1157	1518	1246	618	848
GAB2_10*NTC_23	GAB2*NTC	1342	1518	1253	909	1172
GAB2_10*NTC_24	GAB2*NTC	1186	1457	1549	762	764
GAB2_10*NTC_25	GAB2*NTC	1459	1648	1434	832	870
GAB2_10*NTC_26	GAB2*NTC	1213	1495	1126	763	814
GAB2_10*NTC_27	GAB2*NTC	1266	1549	1503	668	858
GAB2_10*NTC_28	GAB2*NTC	1414	1178	1351	973	776
GAB2_10*NTC_29	GAB2*NTC	1501	1374	1734	1023	2507
GAB2_10*NTC_3	GAB2*NTC	1231	1074	1395	693	967
GAB2_10*NTC_30	GAB2*NTC	1486	1136	1618	810	918
GAB2_10*NTC_4	GAB2*NTC	1094	955	1187	607	741
GAB2_10*NTC_5	GAB2*NTC	1590	1294	1643	1025	1102
GAB2_10*NTC_6	GAB2*NTC	1234	1258	1537	870	630
GAB2_10*NTC_7	GAB2*NTC	1269	1159	1207	1129	1159
GAB2_10*NTC_8	GAB2*NTC	1308	902	1244	1057	996
GAB2_10*NTC_9	GAB2*NTC	1089	1063	1184	901	904
GAB2_11*NTC_1	GAB2*NTC	1813	1586	1435	752	1115
GAB2_11*NTC_10	GAB2*NTC	1662	934	1246	849	828
GAB2_11*NTC_11	GAB2*NTC	2052	1831	1442	1227	1695
GAB2_11*NTC_12	GAB2*NTC	1354	1509	1331	701	658
GAB2_11*NTC_13	GAB2*NTC	1580	1142	1009	602	1256
GAB2_11*NTC_14	GAB2*NTC	1567	1118	1286	984	794
GAB2_11*NTC_15	GAB2*NTC	1538	1271	1191	892	1116
GAB2_11*NTC_16	GAB2*NTC	1532	866	1401	498	676
GAB2_11*NTC_17	GAB2*NTC	1495	1813	1334	630	696
GAB2_11*NTC_18	GAB2*NTC	1559	1318	1506	580	834
GAB2_11*NTC_19	GAB2*NTC	1727	1211	1383	885	740
GAB2_11*NTC_2	GAB2*NTC	1999	2169	1421	779	845
GAB2_11*NTC_20	GAB2*NTC	1465	1430	1401	889	642
GAB2_11*NTC_21	GAB2*NTC	1681	1456	1413	766	812
GAB2_11*NTC_22	GAB2*NTC	1369	1136	1078	836	970
GAB2_11*NTC_23	GAB2*NTC	1591	1417	1364	1358	1859
GAB2_11*NTC_24	GAB2*NTC	1530	853	1425	718	961
GAB2_11*NTC_25	GAB2*NTC	1656	1460	1310	791	554
GAB2_11*NTC_26	GAB2*NTC	1404	998	900	648	874
GAB2_11*NTC_27	GAB2*NTC	1556	1185	1242	733	582
GAB2_11*NTC_28	GAB2*NTC	1737	1104	1378	1615	765
GAB2_11*NTC_29	GAB2*NTC	1973	1717	1520	1091	1151
GAB2_11*NTC_3	GAB2*NTC	1439	1234	1185	679	715
GAB2_11*NTC_30	GAB2*NTC	1368	1080	971	2106	565
GAB2_11*NTC_4	GAB2*NTC	1215	916	1383	772	761
GAB2_11*NTC_5	GAB2*NTC	1800	1843	1381	635	817
GAB2_11*NTC_6	GAB2*NTC	1687	1357	1517	659	707
GAB2_11*NTC_7	GAB2*NTC	1442	992	1171	613	687
GAB2_11*NTC_8	GAB2*NTC	1641	1177	1213	1163	857
GAB2_11*NTC_9	GAB2*NTC	1551	1125	1589	770	786
GAB2_12*NTC_1	GAB2*NTC	1803	888	967	583	582
GAB2_12*NTC_10	GAB2*NTC	1336	744	1088	720	907
GAB2_12*NTC_11	GAB2*NTC	1691	1264	1008	498	807
GAB2_12*NTC_12	GAB2*NTC	1344	1031	858	608	636
GAB2_12*NTC_13	GAB2*NTC	1500	878	631	420	625
GAB2_12*NTC_14	GAB2*NTC	171	83	143	89	75
GAB2_12*NTC_15	GAB2*NTC	1547	811	937	585	761
GAB2_12*NTC_16	GAB2*NTC	1486	639	855	742	627
GAB2_12*NTC_17	GAB2*NTC	1362	727	766	417	467
GAB2_12*NTC_18	GAB2*NTC	1350	664	689	471	429
GAB2_12*NTC_19	GAB2*NTC	1799	896	652	692	419
GAB2_12*NTC_2	GAB2*NTC	1749	936	1105	520	552
GAB2_12*NTC_20	GAB2*NTC	1487	659	783	587	405
GAB2_12*NTC_21	GAB2*NTC	1465	904	1132	666	868
GAB2_12*NTC_22	GAB2*NTC	1261	689	970	506	646
GAB2_12*NTC_23	GAB2*NTC	1961	1662	1295	1000	793
GAB2_12*NTC_24	GAB2*NTC	1512	1168	1301	681	762
GAB2_12*NTC_25	GAB2*NTC	1679	918	716	726	586
GAB2_12*NTC_26	GAB2*NTC	1282	815	758	843	544
GAB2_12*NTC_27	GAB2*NTC	1724	957	1168	2363	1512
GAB2_12*NTC_28	GAB2*NTC	1590	767	883	479	1175
GAB2_12*NTC_29	GAB2*NTC	1961	1092	1011	582	623
GAB2_12*NTC_3	GAB2*NTC	1140	572	565	405	201
GAB2_12*NTC_30	GAB2*NTC	1541	929	968	695	1396
GAB2_12*NTC_4	GAB2*NTC	1126	730	807	566	492
GAB2_12*NTC_5	GAB2*NTC	1853	1066	951	682	612
GAB2_12*NTC_6	GAB2*NTC	1357	842	650	721	335
GAB2_12*NTC_7	GAB2*NTC	1264	391	448	314	501
GAB2_12*NTC_8	GAB2*NTC	1399	990	1158	675	617
GAB2_12*NTC_9	GAB2*NTC	1340	808	790	493	375
GAB2_13*NTC_1	GAB2*NTC	1824	1592	1321	866	1284
GAB2_13*NTC_10	GAB2*NTC	1502	1487	1243	730	781
GAB2_13*NTC_11	GAB2*NTC	1973	1830	1400	1066	980
GAB2_13*NTC_12	GAB2*NTC	1473	1596	1772	1046	1446
GAB2_13*NTC_13	GAB2*NTC	1599	1005	980	2318	622
GAB2_13*NTC_14	GAB2*NTC	1168	940	784	460	683
GAB2_13*NTC_15	GAB2*NTC	1448	1093	1069	722	619
GAB2_13*NTC_16	GAB2*NTC	1573	1417	1302	784	766
GAB2_13*NTC_17	GAB2*NTC	1213	954	1013	375	651
GAB2_13*NTC_18	GAB2*NTC	1611	1080	694	618	576
GAB2_13*NTC_19	GAB2*NTC	1631	1180	1017	819	597
GAB2_13*NTC_2	GAB2*NTC	2100	1459	1360	794	1017
GAB2_13*NTC_20	GAB2*NTC	1759	827	954	7887	630
GAB2_13*NTC_21	GAB2*NTC	1565	1402	1372	1180	1021
GAB2_13*NTC_22	GAB2*NTC	1413	868	1030	727	670
GAB2_13*NTC_23	GAB2*NTC	1559	1061	1490	695	1611
GAB2_13*NTC_24	GAB2*NTC	1864	938	1203	786	1121
GAB2_13*NTC_25	GAB2*NTC	1757	1071	1328	804	637
GAB2_13*NTC_26	GAB2*NTC	1300	946	928	447	494
GAB2_13*NTC_27	GAB2*NTC	1797	1505	1048	994	470
GAB2_13*NTC_28	GAB2*NTC	1780	900	927	495	522
GAB2_13*NTC_29	GAB2*NTC	1963	1332	1482	883	847
GAB2_13*NTC_3	GAB2*NTC	1408	874	848	443	502
GAB2_13*NTC_30	GAB2*NTC	1651	1074	921	645	611
GAB2_13*NTC_4	GAB2*NTC	1222	904	706	675	477
GAB2_13*NTC_5	GAB2*NTC	1898	1242	1086	899	664
GAB2_13*NTC_6	GAB2*NTC	1295	1036	1199	972	751
GAB2_13*NTC_7	GAB2*NTC	1403	778	1056	917	452
GAB2_13*NTC_8	GAB2*NTC	1617	1461	1330	1055	892
GAB2_13*NTC_9	GAB2*NTC	1407	1252	961	2639	599
GAB2_14*NTC_1	GAB2*NTC	1938	1539	1673	1124	1444
GAB2_14*NTC_10	GAB2*NTC	1532	1490	1531	1127	1396
GAB2_14*NTC_11	GAB2*NTC	1833	1749	1952	875	1315
GAB2_14*NTC_12	GAB2*NTC	1636	1469	1603	1892	1052
GAB2_14*NTC_13	GAB2*NTC	1569	1831	1200	882	2546
GAB2_14*NTC_14	GAB2*NTC	1123	1271	1083	574	561
GAB2_14*NTC_15	GAB2*NTC	1739	1408	1469	1216	837
GAB2_14*NTC_16	GAB2*NTC	1586	1411	1616	953	1115
GAB2_14*NTC_17	GAB2*NTC	1623	1462	1659	937	858
GAB2_14*NTC_18	GAB2*NTC	1655	1104	1617	849	791
GAB2_14*NTC_19	GAB2*NTC	1539	999	1509	1012	1166
GAB2_14*NTC_2	GAB2*NTC	2220	1836	2013	997	1133
GAB2_14*NTC_20	GAB2*NTC	1805	1728	1735	1170	962
GAB2_14*NTC_21	GAB2*NTC	1402	1259	1599	850	980
GAB2_14*NTC_22	GAB2*NTC	1431	1160	1399	904	964
GAB2_14*NTC_23	GAB2*NTC	1596	1637	1710	1176	1052
GAB2_14*NTC_24	GAB2*NTC	1671	1439	1560	1936	4470
GAB2_14*NTC_25	GAB2*NTC	1471	1473	1381	1843	1184
GAB2_14*NTC_26	GAB2*NTC	1415	1503	1447	1025	857
GAB2_14*NTC_27	GAB2*NTC	1718	1820	1627	896	1041
GAB2_14*NTC_28	GAB2*NTC	1868	2085	1920	764	1058
GAB2_14*NTC_29	GAB2*NTC	1984	1854	1845	1334	2914
GAB2_14*NTC_3	GAB2*NTC	1273	1037	1293	1420	650
GAB2_14*NTC_30	GAB2*NTC	1782	1771	1127	820	900
GAB2_14*NTC_4	GAB2*NTC	1316	1342	1221	865	988
GAB2_14*NTC_5	GAB2*NTC	1841	1502	2002	1097	1307
GAB2_14*NTC_6	GAB2*NTC	1625	1461	1366	1548	1011
GAB2_14*NTC_7	GAB2*NTC	1610	1437	1366	902	951
GAB2_14*NTC_8	GAB2*NTC	1418	1322	1510	919	1007
GAB2_14*NTC_9	GAB2*NTC	1508	1461	1192	1639	1083
GAB2_15*NTC_1	GAB2*NTC	1761	668	555	323	367
GAB2_15*NTC_10	GAB2*NTC	1433	672	736	616	1473
GAB2_15*NTC_11	GAB2*NTC	1947	892	1272	725	509
GAB2_15*NTC_12	GAB2*NTC	1335	1522	1633	1169	795
GAB2_15*NTC_13	GAB2*NTC	1476	339	319	358	507
GAB2_15*NTC_14	GAB2*NTC	89	51	111	25	25
GAB2_15*NTC_15	GAB2*NTC	1531	580	676	339	360
GAB2_15*NTC_16	GAB2*NTC	1542	604	580	363	267
GAB2_15*NTC_17	GAB2*NTC	1365	421	564	361	304
GAB2_15*NTC_18	GAB2*NTC	1484	478	490	301	893
GAB2_15*NTC_19	GAB2*NTC	1445	398	396	267	323
GAB2_15*NTC_2	GAB2*NTC	1783	782	604	422	400
GAB2_15*NTC_20	GAB2*NTC	1748	505	352	271	554
GAB2_15*NTC_21	GAB2*NTC	1235	1186	798	1075	712
GAB2_15*NTC_22	GAB2*NTC	1198	503	694	346	447
GAB2_15*NTC_23	GAB2*NTC	1527	926	1129	516	664
GAB2_15*NTC_24	GAB2*NTC	1527	609	922	483	517
GAB2_15*NTC_25	GAB2*NTC	1523	653	663	421	425
GAB2_15*NTC_26	GAB2*NTC	1315	432	461	343	233
GAB2_15*NTC_27	GAB2*NTC	1728	970	778	636	445
GAB2_15*NTC_28	GAB2*NTC	1565	294	483	331	345
GAB2_15*NTC_29	GAB2*NTC	1767	843	854	475	433
GAB2_15*NTC_3	GAB2*NTC	931	277	364	199	169
GAB2_15*NTC_30	GAB2*NTC	1528	372	594	395	377
GAB2_15*NTC_4	GAB2*NTC	1131	559	703	309	312
GAB2_15*NTC_5	GAB2*NTC	1727	502	737	392	483
GAB2_15*NTC_6	GAB2*NTC	1606	674	838	492	445
GAB2_15*NTC_7	GAB2*NTC	1445	264	258	272	190
GAB2_15*NTC_8	GAB2*NTC	1432	967	1199	671	594
GAB2_15*NTC_9	GAB2*NTC	1195	862	740	1079	1421
GAB2_16*NTC_1	GAB2*NTC	1786	1899	1680	1085	1052
GAB2_16*NTC_10	GAB2*NTC	1542	1531	1421	687	918
GAB2_16*NTC_11	GAB2*NTC	1845	1552	1463	1003	2644
GAB2_16*NTC_12	GAB2*NTC	1542	1444	1439	1143	901
GAB2_16*NTC_13	GAB2*NTC	1506	836	934	587	790
GAB2_16*NTC_14	GAB2*NTC	1302	857	970	464	543
GAB2_16*NTC_15	GAB2*NTC	1473	970	1000	411	650
GAB2_16*NTC_16	GAB2*NTC	1521	1180	1284	576	601
GAB2_16*NTC_17	GAB2*NTC	1277	1205	1207	1626	900
GAB2_16*NTC_18	GAB2*NTC	1526	1346	1453	562	845
GAB2_16*NTC_19	GAB2*NTC	1607	1434	900	787	456
GAB2_16*NTC_2	GAB2*NTC	1923	1721	1340	724	939
GAB2_16*NTC_20	GAB2*NTC	1635	1325	1109	677	653
GAB2_16*NTC_21	GAB2*NTC	1452	1340	1328	780	980
GAB2_16*NTC_22	GAB2*NTC	1298	1197	1156	551	650
GAB2_16*NTC_23	GAB2*NTC	1758	1561	1473	878	793
GAB2_16*NTC_24	GAB2*NTC	1543	1187	1499	602	619
GAB2_16*NTC_25	GAB2*NTC	1573	1396	1352	710	1348
GAB2_16*NTC_26	GAB2*NTC	1227	946	866	485	865
GAB2_16*NTC_27	GAB2*NTC	1535	1054	1355	994	735
GAB2_16*NTC_28	GAB2*NTC	1503	1010	893	559	622
GAB2_16*NTC_29	GAB2*NTC	1771	1384	1290	726	1049
GAB2_16*NTC_3	GAB2*NTC	1505	975	690	564	562
GAB2_16*NTC_30	GAB2*NTC	1327	1166	1339	538	905
GAB2_16*NTC_4	GAB2*NTC	1135	647	1537	611	524
GAB2_16*NTC_5	GAB2*NTC	1620	957	1237	695	672
GAB2_16*NTC_6	GAB2*NTC	1402	1302	1778	848	841
GAB2_16*NTC_7	GAB2*NTC	1418	1033	941	579	718
GAB2_16*NTC_8	GAB2*NTC	1472	1468	1379	1020	1283
GAB2_16*NTC_9	GAB2*NTC	1564	1404	1419	756	761
GAB2_17*NTC_1	GAB2*NTC	1745	1385	1145	834	744
GAB2_17*NTC_10	GAB2*NTC	1640	1468	1413	1068	678
GAB2_17*NTC_11	GAB2*NTC	2088	1597	1537	834	1130
GAB2_17*NTC_12	GAB2*NTC	1689	2112	1376	1188	922
GAB2_17*NTC_13	GAB2*NTC	1809	1046	1141	824	513
GAB2_17*NTC_14	GAB2*NTC	192	69	95	90	75
GAB2_17*NTC_15	GAB2*NTC	1593	1157	985	622	645
GAB2_17*NTC_16	GAB2*NTC	1752	1189	1110	614	851
GAB2_17*NTC_17	GAB2*NTC	1684	1376	1140	710	380
GAB2_17*NTC_18	GAB2*NTC	1706	1363	1226	714	654
GAB2_17*NTC_19	GAB2*NTC	1529	1320	1233	618	749
GAB2_17*NTC_2	GAB2*NTC	2048	1758	1624	2953	968
GAB2_17*NTC_20	GAB2*NTC	1998	1261	1566	804	678
GAB2_17*NTC_21	GAB2*NTC	1314	1361	1617	576	833
GAB2_17*NTC_22	GAB2*NTC	1504	1024	1352	729	813
GAB2_17*NTC_23	GAB2*NTC	2041	1435	1744	672	991
GAB2_17*NTC_24	GAB2*NTC	1704	1306	1583	633	906
GAB2_17*NTC_25	GAB2*NTC	1887	1221	1350	794	635
GAB2_17*NTC_26	GAB2*NTC	1558	1356	803	446	601
GAB2_17*NTC_27	GAB2*NTC	1901	1238	1635	1112	1366
GAB2_17*NTC_28	GAB2*NTC	1871	767	1140	695	705
GAB2_17*NTC_29	GAB2*NTC	2231	1953	1673	872	1113
GAB2_17*NTC_3	GAB2*NTC	748	572	388	344	375
GAB2_17*NTC_30	GAB2*NTC	1412	861	1430	678	674
GAB2_17*NTC_4	GAB2*NTC	1408	1017	1286	669	593
GAB2_17*NTC_5	GAB2*NTC	1821	1542	1644	851	2409
GAB2_17*NTC_6	GAB2*NTC	1517	1203	1654	821	1040
GAB2_17*NTC_7	GAB2*NTC	1574	889	918	506	594
GAB2_17*NTC_8	GAB2*NTC	1764	1419	1604	1474	925
GAB2_17*NTC_9	GAB2*NTC	1545	1396	1586	764	997
GAB2_18*NTC_1	GAB2*NTC	1585	953	1006	1195	776
GAB2_18*NTC_10	GAB2*NTC	1606	1226	1047	918	557
GAB2_18*NTC_11	GAB2*NTC	1665	1615	1639	650	2837
GAB2_18*NTC_12	GAB2*NTC	1445	1070	1542	746	860
GAB2_18*NTC_13	GAB2*NTC	1514	766	736	331	491
GAB2_18*NTC_14	GAB2*NTC	1390	878	605	440	356
GAB2_18*NTC_15	GAB2*NTC	1623	868	1005	592	640
GAB2_18*NTC_16	GAB2*NTC	1485	1086	841	506	465
GAB2_18*NTC_17	GAB2*NTC	1254	833	810	594	589
GAB2_18*NTC_18	GAB2*NTC	1511	1078	674	874	466
GAB2_18*NTC_19	GAB2*NTC	1696	894	916	605	572
GAB2_18*NTC_2	GAB2*NTC	1933	1110	994	702	676
GAB2_18*NTC_20	GAB2*NTC	1711	799	851	627	447
GAB2_18*NTC_21	GAB2*NTC	1493	1342	1206	908	728
GAB2_18*NTC_22	GAB2*NTC	1145	859	914	1035	583
GAB2_18*NTC_23	GAB2*NTC	1665	1050	1260	729	616
GAB2_18*NTC_24	GAB2*NTC	1726	1182	1055	14396	484
GAB2_18*NTC_25	GAB2*NTC	1501	1139	1199	693	2404
GAB2_18*NTC_26	GAB2*NTC	1249	619	673	379	356
GAB2_18*NTC_27	GAB2*NTC	1493	975	609	595	1785
GAB2_18*NTC_28	GAB2*NTC	1628	753	585	2655	590
GAB2_18*NTC_29	GAB2*NTC	1863	940	1081	620	1250
GAB2_18*NTC_3	GAB2*NTC	1362	873	558	581	510
GAB2_18*NTC_30	GAB2*NTC	1422	876	787	554	711
GAB2_18*NTC_4	GAB2*NTC	1096	697	820	477	490
GAB2_18*NTC_5	GAB2*NTC	1690	995	1082	623	1085
GAB2_18*NTC_6	GAB2*NTC	1579	1294	976	718	929
GAB2_18*NTC_7	GAB2*NTC	1260	481	524	269	390
GAB2_18*NTC_8	GAB2*NTC	1539	1158	1065	739	584
GAB2_18*NTC_9	GAB2*NTC	1618	823	947	650	496
GAB2_19*NTC_1	GAB2*NTC	1747	1602	1322	901	1115
GAB2_19*NTC_10	GAB2*NTC	1697	1587	1627	988	923
GAB2_19*NTC_11	GAB2*NTC	2149	1988	1799	1194	1557
GAB2_19*NTC_12	GAB2*NTC	1638	1303	1320	784	1822
GAB2_19*NTC_13	GAB2*NTC	1814	1294	1230	914	1023
GAB2_19*NTC_14	GAB2*NTC	304	264	315	103	226
GAB2_19*NTC_15	GAB2*NTC	1940	1604	1328	932	1058
GAB2_19*NTC_16	GAB2*NTC	1603	1316	1490	767	885
GAB2_19*NTC_17	GAB2*NTC	1617	1183	1028	639	772
GAB2_19*NTC_18	GAB2*NTC	1827	1462	1480	1959	737
GAB2_19*NTC_19	GAB2*NTC	1836	1569	1446	872	533
GAB2_19*NTC_2	GAB2*NTC	2079	2021	1731	1122	912
GAB2_19*NTC_20	GAB2*NTC	1947	1308	1645	950	779
GAB2_19*NTC_21	GAB2*NTC	1677	1821	1255	794	726
GAB2_19*NTC_22	GAB2*NTC	1468	1365	1234	923	621
GAB2_19*NTC_23	GAB2*NTC	1725	1624	1660	1058	1353
GAB2_19*NTC_24	GAB2*NTC	1780	1767	1488	905	1452
GAB2_19*NTC_25	GAB2*NTC	1611	1275	1409	769	912
GAB2_19*NTC_26	GAB2*NTC	1435	958	1431	692	972
GAB2_19*NTC_27	GAB2*NTC	1697	1269	1640	1169	2144
GAB2_19*NTC_28	GAB2*NTC	1835	1345	1387	789	936
GAB2_19*NTC_29	GAB2*NTC	2229	1819	1905	1071	1021
GAB2_19*NTC_3	GAB2*NTC	947	886	935	571	610
GAB2_19*NTC_30	GAB2*NTC	1394	1540	1695	544	990
GAB2_19*NTC_4	GAB2*NTC	1328	1191	1243	662	664
GAB2_19*NTC_5	GAB2*NTC	1764	1289	1642	910	954
GAB2_19*NTC_6	GAB2*NTC	1754	1401	1647	754	955
GAB2_19*NTC_7	GAB2*NTC	1582	986	1101	935	812
GAB2_19*NTC_8	GAB2*NTC	1747	1641	1802	915	848
GAB2_19*NTC_9	GAB2*NTC	1680	1380	1177	844	860
GAB2_2*NTC_1	GAB2*NTC	1372	1077	1164	729	1046
GAB2_2*NTC_10	GAB2*NTC	1222	1112	1358	753	926
GAB2_2*NTC_11	GAB2*NTC	1440	1614	1344	911	1147
GAB2_2*NTC_12	GAB2*NTC	1244	1173	857	856	758
GAB2_2*NTC_13	GAB2*NTC	1374	1139	1231	602	594
GAB2_2*NTC_14	GAB2*NTC	1367	588	1148	465	562
GAB2_2*NTC_15	GAB2*NTC	1274	1094	1175	538	577
GAB2_2*NTC_16	GAB2*NTC	1264	1268	898	493	541
GAB2_2*NTC_17	GAB2*NTC	1222	1051	1068	561	732
GAB2_2*NTC_18	GAB2*NTC	1414	1029	955	474	598
GAB2_2*NTC_19	GAB2*NTC	1359	1398	1398	834	729
GAB2_2*NTC_2	GAB2*NTC	1504	1329	1416	870	977
GAB2_2*NTC_20	GAB2*NTC	1440	1090	919	541	638
GAB2_2*NTC_21	GAB2*NTC	1248	1170	1307	1168	782
GAB2_2*NTC_22	GAB2*NTC	1135	1162	1172	1399	557
GAB2_2*NTC_23	GAB2*NTC	1283	1102	1082	704	1171
GAB2_2*NTC_24	GAB2*NTC	1364	1306	891	685	771
GAB2_2*NTC_25	GAB2*NTC	1475	1175	1273	917	2746
GAB2_2*NTC_26	GAB2*NTC	1153	864	898	382	593
GAB2_2*NTC_27	GAB2*NTC	1423	1452	1323	711	886
GAB2_2*NTC_28	GAB2*NTC	1397	927	832	686	471
GAB2_2*NTC_29	GAB2*NTC	1554	1089	1331	619	665
GAB2_2*NTC_3	GAB2*NTC	1218	947	967	599	522
GAB2_2*NTC_30	GAB2*NTC	1457	1267	1171	871	868
GAB2_2*NTC_4	GAB2*NTC	1266	984	1268	787	568
GAB2_2*NTC_5	GAB2*NTC	1565	1156	984	661	625
GAB2_2*NTC_6	GAB2*NTC	1420	1107	982	755	827
GAB2_2*NTC_7	GAB2*NTC	1164	901	630	431	428
GAB2_2*NTC_8	GAB2*NTC	1246	1426	910	851	827
GAB2_2*NTC_9	GAB2*NTC	1348	1258	1333	1420	1004
GAB2_20*NTC_1	GAB2*NTC	1710	1872	919	780	922
GAB2_20*NTC_10	GAB2*NTC	1523	1389	1981	683	733
GAB2_20*NTC_11	GAB2*NTC	1646	1333	1739	613	998
GAB2_20*NTC_12	GAB2*NTC	1482	1689	1184	723	1571
GAB2_20*NTC_13	GAB2*NTC	1619	1102	1363	775	609
GAB2_20*NTC_14	GAB2*NTC	1111	930	903	539	404
GAB2_20*NTC_15	GAB2*NTC	1533	1120	974	768	815
GAB2_20*NTC_16	GAB2*NTC	1571	1104	1126	1218	723
GAB2_20*NTC_17	GAB2*NTC	1392	1395	832	664	715
GAB2_20*NTC_18	GAB2*NTC	1695	1366	1286	743	835
GAB2_20*NTC_19	GAB2*NTC	1482	1172	1407	565	797
GAB2_20*NTC_2	GAB2*NTC	1888	1497	1459	760	841
GAB2_20*NTC_20	GAB2*NTC	1637	1367	1324	861	829
GAB2_20*NTC_21	GAB2*NTC	1532	1373	982	1405	684
GAB2_20*NTC_22	GAB2*NTC	1231	1144	960	786	632
GAB2_20*NTC_23	GAB2*NTC	1524	1425	1403	914	1243
GAB2_20*NTC_24	GAB2*NTC	1609	1092	1215	846	718
GAB2_20*NTC_25	GAB2*NTC	1442	1407	1250	444	585
GAB2_20*NTC_26	GAB2*NTC	1298	1089	1063	505	708
GAB2_20*NTC_27	GAB2*NTC	1629	1467	1156	653	835
GAB2_20*NTC_28	GAB2*NTC	1541	1259	952	635	517
GAB2_20*NTC_29	GAB2*NTC	1818	1198	1841	913	721
GAB2_20*NTC_3	GAB2*NTC	1370	1105	924	486	854
GAB2_20*NTC_30	GAB2*NTC	1494	1005	942	579	540
GAB2_20*NTC_4	GAB2*NTC	1127	985	1024	536	783
GAB2_20*NTC_5	GAB2*NTC	1788	1435	1217	1248	892
GAB2_20*NTC_6	GAB2*NTC	1436	1098	1571	785	813
GAB2_20*NTC_7	GAB2*NTC	1161	747	930	557	823
GAB2_20*NTC_8	GAB2*NTC	1432	1214	1278	801	941
GAB2_20*NTC_9	GAB2*NTC	1383	1278	1205	667	585
GAB2_21*NTC_1	GAB2*NTC	1643	860	965	936	567
GAB2_21*NTC_10	GAB2*NTC	1597	1182	1184	480	675
GAB2_21*NTC_11	GAB2*NTC	1990	1293	1157	815	1257
GAB2_21*NTC_12	GAB2*NTC	1503	1081	1252	760	859
GAB2_21*NTC_13	GAB2*NTC	1666	781	719	584	451
GAB2_21*NTC_14	GAB2*NTC	1462	741	793	463	449
GAB2_21*NTC_15	GAB2*NTC	1670	819	565	578	423
GAB2_21*NTC_16	GAB2*NTC	1694	927	820	549	832
GAB2_21*NTC_17	GAB2*NTC	1245	533	631	547	523
GAB2_21*NTC_18	GAB2*NTC	1631	520	779	454	575
GAB2_21*NTC_19	GAB2*NTC	1530	787	600	540	768
GAB2_21*NTC_2	GAB2*NTC	2006	1144	1094	1004	771
GAB2_21*NTC_20	GAB2*NTC	1663	505	740	448	732
GAB2_21*NTC_21	GAB2*NTC	1668	1687	1200	765	920
GAB2_21*NTC_22	GAB2*NTC	1312	802	767	554	412
GAB2_21*NTC_23	GAB2*NTC	1664	1193	1341	1051	1677
GAB2_21*NTC_24	GAB2*NTC	1661	939	842	605	779
GAB2_21*NTC_25	GAB2*NTC	1592	744	717	569	564
GAB2_21*NTC_26	GAB2*NTC	1286	528	543	400	489
GAB2_21*NTC_27	GAB2*NTC	1721	818	901	757	798
GAB2_21*NTC_28	GAB2*NTC	1778	595	445	457	283
GAB2_21*NTC_29	GAB2*NTC	1986	830	784	612	583
GAB2_21*NTC_3	GAB2*NTC	1487	842	685	516	473
GAB2_21*NTC_30	GAB2*NTC	1543	582	702	488	500
GAB2_21*NTC_4	GAB2*NTC	1229	627	830	495	635
GAB2_21*NTC_5	GAB2*NTC	1772	785	814	418	523
GAB2_21*NTC_6	GAB2*NTC	1429	891	830	399	551
GAB2_21*NTC_7	GAB2*NTC	1520	468	449	384	276
GAB2_21*NTC_8	GAB2*NTC	1608	1447	969	1364	632
GAB2_21*NTC_9	GAB2*NTC	1512	813	794	583	392
GAB2_22*NTC_1	GAB2*NTC	1901	1956	1599	830	996
GAB2_22*NTC_10	GAB2*NTC	1437	1561	1718	1212	1357
GAB2_22*NTC_11	GAB2*NTC	1817	1991	1715	1049	1851
GAB2_22*NTC_12	GAB2*NTC	1318	1405	1631	898	1671
GAB2_22*NTC_13	GAB2*NTC	1748	1884	1471	961	1400
GAB2_22*NTC_14	GAB2*NTC	1679	1660	1754	1009	1207
GAB2_22*NTC_15	GAB2*NTC	1470	1752	1682	1005	1138
GAB2_22*NTC_16	GAB2*NTC	1621	1673	1837	847	2064
GAB2_22*NTC_17	GAB2*NTC	1502	1523	1150	772	798
GAB2_22*NTC_18	GAB2*NTC	1748	1461	1764	1305	959
GAB2_22*NTC_19	GAB2*NTC	1499	1412	1659	1002	837
GAB2_22*NTC_2	GAB2*NTC	1807	1729	1751	1142	1150
GAB2_22*NTC_20	GAB2*NTC	1539	2025	1643	1024	1100
GAB2_22*NTC_21	GAB2*NTC	1399	1427	1168	887	966
GAB2_22*NTC_22	GAB2*NTC	1496	1371	1230	762	872
GAB2_22*NTC_23	GAB2*NTC	1591	1653	1755	740	1030
GAB2_22*NTC_24	GAB2*NTC	1636	1637	1514	954	1076
GAB2_22*NTC_25	GAB2*NTC	1721	1868	1389	1101	1135
GAB2_22*NTC_26	GAB2*NTC	1392	1641	1599	1223	1379
GAB2_22*NTC_27	GAB2*NTC	1638	1308	1424	950	1122
GAB2_22*NTC_28	GAB2*NTC	1909	1789	1573	1280	912
GAB2_22*NTC_29	GAB2*NTC	1786	1980	1765	1248	1292
GAB2_22*NTC_3	GAB2*NTC	1124	988	1035	692	2036
GAB2_22*NTC_30	GAB2*NTC	1611	1391	1683	971	1038
GAB2_22*NTC_4	GAB2*NTC	1382	874	1196	847	904
GAB2_22*NTC_5	GAB2*NTC	1742	1509	1630	1153	1545
GAB2_22*NTC_6	GAB2*NTC	1563	1486	1520	1094	1122
GAB2_22*NTC_7	GAB2*NTC	1286	1317	1417	882	812
GAB2_22*NTC_8	GAB2*NTC	1485	1522	1270	1137	886
GAB2_22*NTC_9	GAB2*NTC	1363	1274	1303	1073	736
GAB2_23*NTC_1	GAB2*NTC	1460	1647	1409	1114	723
GAB2_23*NTC_10	GAB2*NTC	1107	1046	1153	553	641
GAB2_23*NTC_11	GAB2*NTC	1584	1311	1508	1033	836
GAB2_23*NTC_12	GAB2*NTC	1398	1458	825	912	515
GAB2_23*NTC_13	GAB2*NTC	1299	1037	1131	784	1298
GAB2_23*NTC_14	GAB2*NTC	1593	1227	1440	1461	712
GAB2_23*NTC_15	GAB2*NTC	1286	1146	1399	782	868
GAB2_23*NTC_16	GAB2*NTC	1397	1083	1224	716	829
GAB2_23*NTC_17	GAB2*NTC	1246	1214	1057	1014	894
GAB2_23*NTC_18	GAB2*NTC	1553	1150	1028	1242	683
GAB2_23*NTC_19	GAB2*NTC	1268	1201	1466	763	713
GAB2_23*NTC_2	GAB2*NTC	1617	1380	1182	1099	1120
GAB2_23*NTC_20	GAB2*NTC	1279	1083	1229	522	760
GAB2_23*NTC_21	GAB2*NTC	1071	803	1049	1087	428
GAB2_23*NTC_22	GAB2*NTC	1116	877	960	746	826
GAB2_23*NTC_23	GAB2*NTC	1519	1456	1648	1077	1769
GAB2_23*NTC_24	GAB2*NTC	1362	1218	1423	1202	786
GAB2_23*NTC_25	GAB2*NTC	1453	1258	1261	690	813
GAB2_23*NTC_26	GAB2*NTC	1113	1022	942	496	524
GAB2_23*NTC_27	GAB2*NTC	1373	1319	1474	784	848
GAB2_23*NTC_28	GAB2*NTC	1490	1319	1711	1009	1438
GAB2_23*NTC_29	GAB2*NTC	1503	1306	1690	863	1264
GAB2_23*NTC_3	GAB2*NTC	1332	1246	1426	610	775
GAB2_23*NTC_30	GAB2*NTC	1329	1027	1443	859	854
GAB2_23*NTC_4	GAB2*NTC	1228	929	1150	710	922
GAB2_23*NTC_5	GAB2*NTC	1434	1409	1180	677	1151
GAB2_23*NTC_6	GAB2*NTC	1225	628	1197	929	623
GAB2_23*NTC_7	GAB2*NTC	1029	695	663	663	551
GAB2_23*NTC_8	GAB2*NTC	1139	1105	1081	1249	898
GAB2_23*NTC_9	GAB2*NTC	1305	1216	1168	764	773
GAB2_24*NTC_1	GAB2*NTC	1842	1847	1714	1261	990
GAB2_24*NTC_10	GAB2*NTC	1460	1560	1484	1296	1180
GAB2_24*NTC_11	GAB2*NTC	1854	1639	1613	859	1352
GAB2_24*NTC_12	GAB2*NTC	1597	1532	1051	1615	818
GAB2_24*NTC_13	GAB2*NTC	1872	1536	1800	1048	1066
GAB2_24*NTC_14	GAB2*NTC	749	754	913	390	724
GAB2_24*NTC_15	GAB2*NTC	1717	1632	1554	821	1082
GAB2_24*NTC_16	GAB2*NTC	1606	1339	1669	1588	1040
GAB2_24*NTC_17	GAB2*NTC	1545	1393	994	939	971
GAB2_24*NTC_18	GAB2*NTC	1757	1412	1860	2833	1100
GAB2_24*NTC_19	GAB2*NTC	1611	1654	1620	901	921
GAB2_24*NTC_2	GAB2*NTC	1925	1732	1666	1486	922
GAB2_24*NTC_20	GAB2*NTC	1757	1689	1884	872	1594
GAB2_24*NTC_21	GAB2*NTC	1412	1344	1094	658	1342
GAB2_24*NTC_22	GAB2*NTC	1390	1391	1148	886	644
GAB2_24*NTC_23	GAB2*NTC	1804	1682	1731	937	1246
GAB2_24*NTC_24	GAB2*NTC	1683	1680	1718	838	1065
GAB2_24*NTC_25	GAB2*NTC	1528	1594	1329	1141	1004
GAB2_24*NTC_26	GAB2*NTC	1279	1588	1293	979	1249
GAB2_24*NTC_27	GAB2*NTC	1726	1762	1955	726	2738
GAB2_24*NTC_28	GAB2*NTC	1911	1896	2168	1530	1086
GAB2_24*NTC_29	GAB2*NTC	2000	1798	1911	1099	1278
GAB2_24*NTC_3	GAB2*NTC	1585	1573	1204	939	736
GAB2_24*NTC_30	GAB2*NTC	1586	1522	1350	955	1446
GAB2_24*NTC_4	GAB2*NTC	1339	1163	1093	1099	857
GAB2_24*NTC_5	GAB2*NTC	1761	2126	2139	1376	1206
GAB2_24*NTC_6	GAB2*NTC	1617	1510	1551	794	809
GAB2_24*NTC_7	GAB2*NTC	1612	1412	1321	957	1037
GAB2_24*NTC_8	GAB2*NTC	1560	1425	1519	868	953
GAB2_24*NTC_9	GAB2*NTC	1438	1241	1302	1285	945
GAB2_25*NTC_1	GAB2*NTC	1892	1856	1582	1568	1597
GAB2_25*NTC_10	GAB2*NTC	1318	1176	1556	768	827
GAB2_25*NTC_11	GAB2*NTC	1853	1851	1829	1078	914
GAB2_25*NTC_12	GAB2*NTC	1558	1454	1588	1149	964
GAB2_25*NTC_13	GAB2*NTC	1800	1584	1356	991	1182
GAB2_25*NTC_14	GAB2*NTC	1242	1217	1098	964	648
GAB2_25*NTC_15	GAB2*NTC	1598	1687	1664	763	1054
GAB2_25*NTC_16	GAB2*NTC	1470	1081	1781	745	1896
GAB2_25*NTC_17	GAB2*NTC	1539	1754	1349	865	708
GAB2_25*NTC_18	GAB2*NTC	1529	1590	1339	1348	745
GAB2_25*NTC_19	GAB2*NTC	1685	1380	2009	1796	1169
GAB2_25*NTC_2	GAB2*NTC	1831	1916	1627	1087	1173
GAB2_25*NTC_20	GAB2*NTC	1543	1814	1575	863	5000
GAB2_25*NTC_21	GAB2*NTC	1349	1200	1433	1631	857
GAB2_25*NTC_22	GAB2*NTC	1264	1428	1076	698	627
GAB2_25*NTC_23	GAB2*NTC	1694	1468	1790	805	1703
GAB2_25*NTC_24	GAB2*NTC	1594	1416	2081	1345	1761
GAB2_25*NTC_25	GAB2*NTC	1521	1953	1735	874	1145
GAB2_25*NTC_26	GAB2*NTC	1368	1563	1712	936	1027
GAB2_25*NTC_27	GAB2*NTC	1651	1649	1453	856	817
GAB2_25*NTC_28	GAB2*NTC	1612	1714	1356	1868	1688
GAB2_25*NTC_29	GAB2*NTC	2013	1747	2242	1504	1284
GAB2_25*NTC_3	GAB2*NTC	1116	1117	906	557	1029
GAB2_25*NTC_30	GAB2*NTC	1690	1587	1808	980	1461
GAB2_25*NTC_4	GAB2*NTC	1233	1389	1367	775	1140
GAB2_25*NTC_5	GAB2*NTC	1863	2001	1644	984	1235
GAB2_25*NTC_6	GAB2*NTC	1791	1762	1593	1167	1075
GAB2_25*NTC_7	GAB2*NTC	1377	1057	1137	986	2378
GAB2_25*NTC_8	GAB2*NTC	1790	1827	1710	1006	1040
GAB2_25*NTC_9	GAB2*NTC	1390	1442	1410	1007	1132
GAB2_26*NTC_1	GAB2*NTC	1777	1584	1303	1188	965
GAB2_26*NTC_10	GAB2*NTC	1312	1423	1492	776	823
GAB2_26*NTC_11	GAB2*NTC	1574	1891	1327	1408	1518
GAB2_26*NTC_12	GAB2*NTC	1253	1204	1292	815	762
GAB2_26*NTC_13	GAB2*NTC	1633	1235	1174	789	862
GAB2_26*NTC_14	GAB2*NTC	1379	1293	858	3634	636
GAB2_26*NTC_15	GAB2*NTC	1583	1532	1455	648	999
GAB2_26*NTC_16	GAB2*NTC	1514	1398	1416	747	1275
GAB2_26*NTC_17	GAB2*NTC	1291	1362	1043	653	650
GAB2_26*NTC_18	GAB2*NTC	1500	1650	1185	1221	922
GAB2_26*NTC_19	GAB2*NTC	1534	1531	1267	1014	1721
GAB2_26*NTC_2	GAB2*NTC	2129	1819	1554	961	826
GAB2_26*NTC_20	GAB2*NTC	1830	1589	1492	1040	1603
GAB2_26*NTC_21	GAB2*NTC	1482	1769	1306	905	1009
GAB2_26*NTC_22	GAB2*NTC	1509	1550	1595	818	725
GAB2_26*NTC_23	GAB2*NTC	1755	1665	1552	920	1164
GAB2_26*NTC_24	GAB2*NTC	1540	1377	1553	1456	1738
GAB2_26*NTC_25	GAB2*NTC	1675	1570	1437	1176	890
GAB2_26*NTC_26	GAB2*NTC	1305	1105	1429	833	855
GAB2_26*NTC_27	GAB2*NTC	1572	1097	1637	736	1507
GAB2_26*NTC_28	GAB2*NTC	1831	1460	1478	4980	953
GAB2_26*NTC_29	GAB2*NTC	2090	2265	1590	1505	1025
GAB2_26*NTC_3	GAB2*NTC	1304	1351	1212	658	1000
GAB2_26*NTC_30	GAB2*NTC	1558	1552	1810	1066	1091
GAB2_26*NTC_4	GAB2*NTC	1072	1100	1347	1237	896
GAB2_26*NTC_5	GAB2*NTC	1850	1879	1858	706	950
GAB2_26*NTC_6	GAB2*NTC	1746	1625	1410	1646	756
GAB2_26*NTC_7	GAB2*NTC	1369	1596	1212	634	898
GAB2_26*NTC_8	GAB2*NTC	1651	1491	1398	1908	1057
GAB2_26*NTC_9	GAB2*NTC	1453	1529	1251	896	1030
GAB2_27*NTC_1	GAB2*NTC	1359	1177	1229	534	787
GAB2_27*NTC_10	GAB2*NTC	1299	1315	989	578	732
GAB2_27*NTC_11	GAB2*NTC	1503	1168	1605	1464	803
GAB2_27*NTC_12	GAB2*NTC	1127	1053	1223	779	675
GAB2_27*NTC_13	GAB2*NTC	1194	1199	1087	465	398
GAB2_27*NTC_14	GAB2*NTC	1504	1023	1222	543	691
GAB2_27*NTC_15	GAB2*NTC	1308	873	1187	498	1555
GAB2_27*NTC_16	GAB2*NTC	1335	1104	919	951	501
GAB2_27*NTC_17	GAB2*NTC	1151	1308	934	680	367
GAB2_27*NTC_18	GAB2*NTC	1167	892	1254	579	672
GAB2_27*NTC_19	GAB2*NTC	1295	1026	801	810	456
GAB2_27*NTC_2	GAB2*NTC	1596	1125	1276	1696	924
GAB2_27*NTC_20	GAB2*NTC	1463	1229	977	1991	692
GAB2_27*NTC_21	GAB2*NTC	1127	1024	1255	771	838
GAB2_27*NTC_22	GAB2*NTC	1210	1131	961	682	528
GAB2_27*NTC_23	GAB2*NTC	1508	1474	1204	901	776
GAB2_27*NTC_24	GAB2*NTC	1445	1295	1136	614	561
GAB2_27*NTC_25	GAB2*NTC	1107	1029	1193	463	1258
GAB2_27*NTC_26	GAB2*NTC	1129	1099	772	468	555
GAB2_27*NTC_27	GAB2*NTC	1189	1292	1131	734	494
GAB2_27*NTC_28	GAB2*NTC	1397	921	786	496	484
GAB2_27*NTC_29	GAB2*NTC	1572	1179	1112	760	940
GAB2_27*NTC_3	GAB2*NTC	1276	930	537	450	475
GAB2_27*NTC_30	GAB2*NTC	1217	1120	757	749	658
GAB2_27*NTC_4	GAB2*NTC	863	893	1130	598	526
GAB2_27*NTC_5	GAB2*NTC	1518	1144	968	689	559
GAB2_27*NTC_6	GAB2*NTC	1157	1228	966	801	637
GAB2_27*NTC_7	GAB2*NTC	1160	756	726	299	261
GAB2_27*NTC_8	GAB2*NTC	1231	1440	1246	848	754
GAB2_27*NTC_9	GAB2*NTC	1150	783	1080	470	645
GAB2_3*NTC_1	GAB2*NTC	1852	975	777	737	536
GAB2_3*NTC_10	GAB2*NTC	1693	874	1090	605	676
GAB2_3*NTC_11	GAB2*NTC	2157	1502	1545	1358	546
GAB2_3*NTC_12	GAB2*NTC	1682	1603	1351	1983	979
GAB2_3*NTC_13	GAB2*NTC	1714	673	686	428	340
GAB2_3*NTC_14	GAB2*NTC	1661	833	672	541	968
GAB2_3*NTC_15	GAB2*NTC	1797	826	1051	688	458
GAB2_3*NTC_16	GAB2*NTC	1662	1030	794	1071	464
GAB2_3*NTC_17	GAB2*NTC	1517	601	582	443	366
GAB2_3*NTC_18	GAB2*NTC	1770	682	646	420	369
GAB2_3*NTC_19	GAB2*NTC	1602	685	753	395	401
GAB2_3*NTC_2	GAB2*NTC	1954	1195	1050	708	747
GAB2_3*NTC_20	GAB2*NTC	1830	767	716	497	493
GAB2_3*NTC_21	GAB2*NTC	1615	1077	1364	881	582
GAB2_3*NTC_22	GAB2*NTC	1405	773	716	640	396
GAB2_3*NTC_23	GAB2*NTC	1811	1593	1352	856	1024
GAB2_3*NTC_24	GAB2*NTC	2021	1206	1095	741	636
GAB2_3*NTC_25	GAB2*NTC	1768	996	1214	738	632
GAB2_3*NTC_26	GAB2*NTC	1460	612	830	387	601
GAB2_3*NTC_27	GAB2*NTC	1865	1287	927	869	532
GAB2_3*NTC_28	GAB2*NTC	1829	828	699	513	417
GAB2_3*NTC_29	GAB2*NTC	2171	1855	1549	1406	937
GAB2_3*NTC_3	GAB2*NTC	1516	408	591	362	497
GAB2_3*NTC_30	GAB2*NTC	1748	772	624	508	483
GAB2_3*NTC_4	GAB2*NTC	1330	805	699	441	476
GAB2_3*NTC_5	GAB2*NTC	2093	1252	885	646	685
GAB2_3*NTC_6	GAB2*NTC	1825	1253	1348	1460	656
GAB2_3*NTC_7	GAB2*NTC	1593	619	529	362	340
GAB2_3*NTC_8	GAB2*NTC	1743	965	1215	801	720
GAB2_3*NTC_9	GAB2*NTC	1486	1053	868	550	605
GAB2_4*NTC_1	GAB2*NTC	1520	1249	1496	981	1094
GAB2_4*NTC_10	GAB2*NTC	1376	1423	1372	893	753
GAB2_4*NTC_11	GAB2*NTC	1651	1638	1972	1134	2739
GAB2_4*NTC_12	GAB2*NTC	1407	1300	1216	791	733
GAB2_4*NTC_13	GAB2*NTC	1528	1716	1320	962	868
GAB2_4*NTC_14	GAB2*NTC	1436	1002	1306	998	1227
GAB2_4*NTC_15	GAB2*NTC	1539	1393	1533	1458	930
GAB2_4*NTC_16	GAB2*NTC	1563	1384	1361	829	854
GAB2_4*NTC_17	GAB2*NTC	1262	1351	987	816	1014
GAB2_4*NTC_18	GAB2*NTC	1199	997	1475	761	1323
GAB2_4*NTC_19	GAB2*NTC	1509	1231	1648	1115	794
GAB2_4*NTC_2	GAB2*NTC	1540	1166	2089	829	1469
GAB2_4*NTC_20	GAB2*NTC	1567	1242	1557	1565	938
GAB2_4*NTC_21	GAB2*NTC	1267	1030	1311	799	818
GAB2_4*NTC_22	GAB2*NTC	1181	804	1170	848	687
GAB2_4*NTC_23	GAB2*NTC	1448	1380	1882	1133	1047
GAB2_4*NTC_24	GAB2*NTC	1254	1263	1479	757	904
GAB2_4*NTC_25	GAB2*NTC	1326	1354	1465	977	871
GAB2_4*NTC_26	GAB2*NTC	1131	1070	1518	867	799
GAB2_4*NTC_27	GAB2*NTC	1352	1036	1261	1515	1186
GAB2_4*NTC_28	GAB2*NTC	1749	2024	1599	1202	915
GAB2_4*NTC_29	GAB2*NTC	1795	1804	1560	1281	702
GAB2_4*NTC_3	GAB2*NTC	1241	1392	1370	945	743
GAB2_4*NTC_30	GAB2*NTC	1376	1360	1027	849	1331
GAB2_4*NTC_4	GAB2*NTC	1087	1026	1328	740	1525
GAB2_4*NTC_5	GAB2*NTC	1492	1361	1550	981	859
GAB2_4*NTC_6	GAB2*NTC	1431	1344	1575	664	724
GAB2_4*NTC_7	GAB2*NTC	1306	1135	1167	731	789
GAB2_4*NTC_8	GAB2*NTC	1426	1073	1551	999	2980
GAB2_4*NTC_9	GAB2*NTC	1220	1662	1353	1067	557
GAB2_5*NTC_1	GAB2*NTC	1654	1444	1383	773	978
GAB2_5*NTC_10	GAB2*NTC	1553	1488	1237	2033	912
GAB2_5*NTC_11	GAB2*NTC	1903	1614	1398	1099	1105
GAB2_5*NTC_12	GAB2*NTC	1463	1236	1392	914	1455
GAB2_5*NTC_13	GAB2*NTC	1703	1233	1373	796	817
GAB2_5*NTC_14	GAB2*NTC	776	571	467	341	431
GAB2_5*NTC_15	GAB2*NTC	1437	1217	1570	1073	793
GAB2_5*NTC_16	GAB2*NTC	1570	1155	1411	1141	1023
GAB2_5*NTC_17	GAB2*NTC	1322	1241	1088	618	555
GAB2_5*NTC_18	GAB2*NTC	1657	1554	1700	954	796
GAB2_5*NTC_19	GAB2*NTC	1611	1615	1329	857	1098
GAB2_5*NTC_2	GAB2*NTC	1923	1964	1635	813	895
GAB2_5*NTC_20	GAB2*NTC	1890	1474	1392	1130	1198
GAB2_5*NTC_21	GAB2*NTC	1394	1185	1293	969	1067
GAB2_5*NTC_22	GAB2*NTC	1308	1094	1080	846	936
GAB2_5*NTC_23	GAB2*NTC	1578	1561	1591	1081	1035
GAB2_5*NTC_24	GAB2*NTC	1675	1195	1413	1252	739
GAB2_5*NTC_25	GAB2*NTC	1582	1642	1332	1154	1271
GAB2_5*NTC_26	GAB2*NTC	1371	1250	1149	1387	615
GAB2_5*NTC_27	GAB2*NTC	1688	1414	1285	641	765
GAB2_5*NTC_28	GAB2*NTC	1842	1442	1153	893	824
GAB2_5*NTC_29	GAB2*NTC	1776	1612	1749	968	1218
GAB2_5*NTC_3	GAB2*NTC	1054	902	1078	455	556
GAB2_5*NTC_30	GAB2*NTC	1500	1087	1478	1058	704
GAB2_5*NTC_4	GAB2*NTC	1251	933	1043	844	756
GAB2_5*NTC_5	GAB2*NTC	1874	1483	1624	947	924
GAB2_5*NTC_6	GAB2*NTC	1447	1493	1373	728	849
GAB2_5*NTC_7	GAB2*NTC	1303	1046	1037	747	646
GAB2_5*NTC_8	GAB2*NTC	1523	1326	1497	800	802
GAB2_5*NTC_9	GAB2*NTC	1332	1146	1291	2269	847
GAB2_6*NTC_1	GAB2*NTC	1588	1249	1544	1069	1023
GAB2_6*NTC_10	GAB2*NTC	1821	1581	1450	1092	1021
GAB2_6*NTC_11	GAB2*NTC	1869	1708	1859	1813	1322
GAB2_6*NTC_12	GAB2*NTC	1521	1381	1631	986	874
GAB2_6*NTC_13	GAB2*NTC	1421	1398	1434	870	848
GAB2_6*NTC_14	GAB2*NTC	731	981	772	348	480
GAB2_6*NTC_15	GAB2*NTC	1531	1476	1642	744	1167
GAB2_6*NTC_16	GAB2*NTC	1452	1263	1691	780	649
GAB2_6*NTC_17	GAB2*NTC	1565	1719	1405	786	864
GAB2_6*NTC_18	GAB2*NTC	1614	1487	1405	755	975
GAB2_6*NTC_19	GAB2*NTC	1554	1542	1106	944	891
GAB2_6*NTC_2	GAB2*NTC	1915	1615	1801	1113	1039
GAB2_6*NTC_20	GAB2*NTC	1698	1208	1920	678	942
GAB2_6*NTC_21	GAB2*NTC	1510	1382	1386	992	971
GAB2_6*NTC_22	GAB2*NTC	1225	1270	1512	666	822
GAB2_6*NTC_23	GAB2*NTC	1597	1232	1757	1473	1150
GAB2_6*NTC_24	GAB2*NTC	1674	1300	1923	2986	1179
GAB2_6*NTC_25	GAB2*NTC	1672	1828	1393	1349	1070
GAB2_6*NTC_26	GAB2*NTC	1317	1461	1576	742	1049
GAB2_6*NTC_27	GAB2*NTC	1571	1219	1301	989	707
GAB2_6*NTC_28	GAB2*NTC	1813	1461	1438	858	844
GAB2_6*NTC_29	GAB2*NTC	2082	1811	1976	1417	1138
GAB2_6*NTC_3	GAB2*NTC	1318	1334	966	409	765
GAB2_6*NTC_30	GAB2*NTC	1619	1190	1445	651	900
GAB2_6*NTC_4	GAB2*NTC	1278	921	1624	814	1163
GAB2_6*NTC_5	GAB2*NTC	1778	1601	1620	1157	1074
GAB2_6*NTC_6	GAB2*NTC	1683	1478	1446	997	773
GAB2_6*NTC_7	GAB2*NTC	1427	1170	1446	602	712
GAB2_6*NTC_8	GAB2*NTC	1511	1439	1229	870	3788
GAB2_6*NTC_9	GAB2*NTC	1347	1275	1242	870	854
GAB2_7*NTC_1	GAB2*NTC	1586	385	387	263	291
GAB2_7*NTC_10	GAB2*NTC	1286	517	742	591	370
GAB2_7*NTC_11	GAB2*NTC	1782	542	565	500	466
GAB2_7*NTC_12	GAB2*NTC	1241	933	983	631	571
GAB2_7*NTC_13	GAB2*NTC	1385	186	153	171	163
GAB2_7*NTC_14	GAB2*NTC	468	50	15	104	15
GAB2_7*NTC_15	GAB2*NTC	1257	129	195	193	163
GAB2_7*NTC_16	GAB2*NTC	1366	211	211	240	248
GAB2_7*NTC_17	GAB2*NTC	1220	197	270	187	256
GAB2_7*NTC_18	GAB2*NTC	1409	229	178	217	269
GAB2_7*NTC_19	GAB2*NTC	1407	318	436	323	481
GAB2_7*NTC_2	GAB2*NTC	1502	679	961	544	512
GAB2_7*NTC_20	GAB2*NTC	1565	181	105	1128	194
GAB2_7*NTC_21	GAB2*NTC	1390	941	1091	585	576
GAB2_7*NTC_22	GAB2*NTC	1173	528	494	397	288
GAB2_7*NTC_23	GAB2*NTC	1558	781	764	569	522
GAB2_7*NTC_24	GAB2*NTC	1362	373	298	793	333
GAB2_7*NTC_25	GAB2*NTC	1457	253	318	223	227
GAB2_7*NTC_26	GAB2*NTC	1077	129	129	109	205
GAB2_7*NTC_27	GAB2*NTC	1274	556	472	331	613
GAB2_7*NTC_28	GAB2*NTC	1604	161	77	178	167
GAB2_7*NTC_29	GAB2*NTC	1547	229	392	372	260
GAB2_7*NTC_3	GAB2*NTC	1112	140	145	145	220
GAB2_7*NTC_30	GAB2*NTC	1326	282	277	261	437
GAB2_7*NTC_4	GAB2*NTC	944	173	229	249	216
GAB2_7*NTC_5	GAB2*NTC	1541	260	259	223	279
GAB2_7*NTC_6	GAB2*NTC	1238	377	326	361	390
GAB2_7*NTC_7	GAB2*NTC	1235	133	109	240	332
GAB2_7*NTC_8	GAB2*NTC	1432	1058	994	742	690
GAB2_7*NTC_9	GAB2*NTC	1234	559	420	321	256
GAB2_8*NTC_1	GAB2*NTC	1392	1169	1316	685	787
GAB2_8*NTC_10	GAB2*NTC	1145	1161	869	1893	974
GAB2_8*NTC_11	GAB2*NTC	1499	1486	1677	1471	2612
GAB2_8*NTC_12	GAB2*NTC	1216	1236	1178	703	617
GAB2_8*NTC_13	GAB2*NTC	1241	1031	1286	940	643
GAB2_8*NTC_14	GAB2*NTC	1303	1371	1355	1085	606
GAB2_8*NTC_15	GAB2*NTC	1345	1172	1296	2170	700
GAB2_8*NTC_16	GAB2*NTC	1361	1285	1227	1122	713
GAB2_8*NTC_17	GAB2*NTC	1157	1220	1051	763	684
GAB2_8*NTC_18	GAB2*NTC	1445	1233	1314	643	1440
GAB2_8*NTC_19	GAB2*NTC	1289	1242	1383	699	737
GAB2_8*NTC_2	GAB2*NTC	1477	1623	1338	729	779
GAB2_8*NTC_20	GAB2*NTC	1315	1655	1371	851	1009
GAB2_8*NTC_21	GAB2*NTC	1158	996	1008	842	807
GAB2_8*NTC_22	GAB2*NTC	1082	969	1017	486	513
GAB2_8*NTC_23	GAB2*NTC	1317	1342	1073	695	734
GAB2_8*NTC_24	GAB2*NTC	1352	1135	1263	735	718
GAB2_8*NTC_25	GAB2*NTC	1416	1195	1130	759	722
GAB2_8*NTC_26	GAB2*NTC	1178	1304	1012	603	775
GAB2_8*NTC_27	GAB2*NTC	1339	1102	1127	977	727
GAB2_8*NTC_28	GAB2*NTC	1343	1193	1235	749	745
GAB2_8*NTC_29	GAB2*NTC	1641	1464	1460	1280	1037
GAB2_8*NTC_3	GAB2*NTC	1201	1190	1279	593	686
GAB2_8*NTC_30	GAB2*NTC	1235	1049	1355	651	1597
GAB2_8*NTC_4	GAB2*NTC	908	1196	1202	758	984
GAB2_8*NTC_5	GAB2*NTC	1551	1509	1172	872	716
GAB2_8*NTC_6	GAB2*NTC	1402	1360	1129	680	756
GAB2_8*NTC_7	GAB2*NTC	1166	897	1246	915	907
GAB2_8*NTC_8	GAB2*NTC	1362	1054	1131	1189	694
GAB2_8*NTC_9	GAB2*NTC	1299	1379	1345	2578	724
GAB2_9*NTC_1	GAB2*NTC	1990	1590	1699	1406	1044
GAB2_9*NTC_10	GAB2*NTC	1678	1621	1886	1270	1096
GAB2_9*NTC_11	GAB2*NTC	2095	2084	1945	1382	17775
GAB2_9*NTC_12	GAB2*NTC	1846	1600	1604	2131	1193
GAB2_9*NTC_13	GAB2*NTC	1843	1724	1266	971	777
GAB2_9*NTC_14	GAB2*NTC	214	113	228	109	97
GAB2_9*NTC_15	GAB2*NTC	1831	1971	1587	1223	1061
GAB2_9*NTC_16	GAB2*NTC	1757	1555	1850	1751	1181
GAB2_9*NTC_17	GAB2*NTC	1550	1687	1380	815	731
GAB2_9*NTC_18	GAB2*NTC	1740	1531	1326	1074	917
GAB2_9*NTC_19	GAB2*NTC	1573	1386	1988	908	1119
GAB2_9*NTC_2	GAB2*NTC	2037	1936	2058	2055	1115
GAB2_9*NTC_20	GAB2*NTC	1855	1771	1663	1001	1256
GAB2_9*NTC_21	GAB2*NTC	1740	1673	1752	1043	2236
GAB2_9*NTC_22	GAB2*NTC	1523	1555	1644	1376	1082
GAB2_9*NTC_23	GAB2*NTC	1848	1935	1889	1301	1217
GAB2_9*NTC_24	GAB2*NTC	2051	1707	1650	1783	1211
GAB2_9*NTC_25	GAB2*NTC	1672	1676	1863	1081	2645
GAB2_9*NTC_26	GAB2*NTC	1552	1565	1689	1007	838
GAB2_9*NTC_27	GAB2*NTC	2094	1769	2044	1231	900
GAB2_9*NTC_28	GAB2*NTC	2028	1504	1961	3817	2028
GAB2_9*NTC_29	GAB2*NTC	2143	2026	1941	1213	2064
GAB2_9*NTC_3	GAB2*NTC	1303	1134	1779	728	850
GAB2_9*NTC_30	GAB2*NTC	1654	1458	1677	1449	982
GAB2_9*NTC_4	GAB2*NTC	1324	1049	1496	699	773
GAB2_9*NTC_5	GAB2*NTC	2033	1614	1678	834	1667
GAB2_9*NTC_6	GAB2*NTC	1591	1600	1594	1074	939
GAB2_9*NTC_7	GAB2*NTC	1536	1200	1537	704	731
GAB2_9*NTC_8	GAB2*NTC	1650	1343	1372	1165	807
GAB2_9*NTC_9	GAB2*NTC	1528	1193	1338	851	992
NF1_1*NTC_1	NF1*NTC	1677	1920	1743	1960	2757
NF1_1*NTC_10	NF1*NTC	1364	1313	1287	1087	1414
NF1_1*NTC_11	NF1*NTC	1711	1869	2196	1629	1521
NF1_1*NTC_12	NF1*NTC	1293	1368	1698	1030	1585
NF1_1*NTC_13	NF1*NTC	1597	1379	1447	2342	2333
NF1_1*NTC_14	NF1*NTC	171	262	158	135	246
NF1_1*NTC_15	NF1*NTC	1510	1202	1540	1952	2002
NF1_1*NTC_16	NF1*NTC	1217	1835	1739	1601	1658
NF1_1*NTC_17	NF1*NTC	1171	1173	1249	1758	2502
NF1_1*NTC_18	NF1*NTC	1511	1390	1622	2006	1318
NF1_1*NTC_19	NF1*NTC	1360	1629	1953	1703	2459
NF1_1*NTC_2	NF1*NTC	1739	1866	1589	1658	2606
NF1_1*NTC_20	NF1*NTC	1407	1574	1414	4540	3141
NF1_1*NTC_21	NF1*NTC	1198	1227	1712	748	1329
NF1_1*NTC_22	NF1*NTC	1267	1398	1352	1711	834
NF1_1*NTC_23	NF1*NTC	1840	1646	1634	2944	1765
NF1_1*NTC_24	NF1*NTC	1565	1591	1748	1804	1858
NF1_1*NTC_25	NF1*NTC	1509	1533	2018	1653	8018
NF1_1*NTC_26	NF1*NTC	1186	1339	1132	2363	3205
NF1_1*NTC_27	NF1*NTC	1354	1248	1584	1029	1382
NF1_1*NTC_28	NF1*NTC	1693	1478	1855	3517	5028
NF1_1*NTC_29	NF1*NTC	1742	1844	2009	2241	1593
NF1_1*NTC_3	NF1*NTC	1167	1116	1215	1923	2241
NF1_1*NTC_30	NF1*NTC	1342	1236	1445	3748	1951
NF1_1*NTC_4	NF1*NTC	1078	1125	1347	1200	1325
NF1_1*NTC_5	NF1*NTC	1571	1604	1933	1973	1855
NF1_1*NTC_6	NF1*NTC	1426	1413	1336	1505	1828
NF1_1*NTC_7	NF1*NTC	1264	1134	1132	3401	2292
NF1_1*NTC_8	NF1*NTC	1178	1077	1343	981	1472
NF1_1*NTC_9	NF1*NTC	1251	1056	1753	1127	1396
NF1_10*NTC_1	NF1*NTC	1795	1657	1638	1440	2091
NF1_10*NTC_10	NF1*NTC	1616	1057	2222	1122	1308
NF1_10*NTC_11	NF1*NTC	2159	2049	1904	1446	1776
NF1_10*NTC_12	NF1*NTC	1586	1589	1795	1222	1492
NF1_10*NTC_13	NF1*NTC	1894	2294	1640	1544	1879
NF1_10*NTC_14	NF1*NTC	1703	1670	2063	1407	3053
NF1_10*NTC_15	NF1*NTC	1592	1494	1786	1487	1649
NF1_10*NTC_16	NF1*NTC	1589	1948	1939	1576	1456
NF1_10*NTC_17	NF1*NTC	1609	1591	1505	1362	1141
NF1_10*NTC_18	NF1*NTC	1873	1721	1571	1327	1452
NF1_10*NTC_19	NF1*NTC	1668	1253	1466	5721	1252
NF1_10*NTC_2	NF1*NTC	2132	1749	1791	1042	1372
NF1_10*NTC_20	NF1*NTC	1690	1644	1909	2177	2142
NF1_10*NTC_21	NF1*NTC	1555	1851	1569	1029	914
NF1_10*NTC_22	NF1*NTC	1580	1542	1376	1235	1054
NF1_10*NTC_23	NF1*NTC	1965	1669	2053	1337	1314
NF1_10*NTC_24	NF1*NTC	1664	1546	1478	1388	1123
NF1_10*NTC_25	NF1*NTC	1819	2053	1703	1976	1118
NF1_10*NTC_26	NF1*NTC	1565	1493	1772	1271	2333
NF1_10*NTC_27	NF1*NTC	1896	1974	1861	1308	1249
NF1_10*NTC_28	NF1*NTC	1779	2045	2095	2854	1833
NF1_10*NTC_29	NF1*NTC	2206	2073	2151	1500	4778
NF1_10*NTC_3	NF1*NTC	1708	1689	2144	2503	1584
NF1_10*NTC_30	NF1*NTC	1776	1679	1835	1587	1164
NF1_10*NTC_4	NF1*NTC	1282	1314	1456	913	1438
NF1_10*NTC_5	NF1*NTC	1985	2344	2210	1989	1770
NF1_10*NTC_6	NF1*NTC	1746	1749	1469	1149	1354
NF1_10*NTC_7	NF1*NTC	1449	1411	1556	1478	3420
NF1_10*NTC_8	NF1*NTC	1560	1268	1810	1311	1039
NF1_10*NTC_9	NF1*NTC	1504	1515	1490	1214	1046
NF1_11*NTC_1	NF1*NTC	1448	1447	1531	4269	2755
NF1_11*NTC_10	NF1*NTC	1219	1031	1220	990	946
NF1_11*NTC_11	NF1*NTC	1703	1851	1834	2164	1857
NF1_11*NTC_12	NF1*NTC	1061	1092	1390	1043	1187
NF1_11*NTC_13	NF1*NTC	1380	1281	824	3880	2923
NF1_11*NTC_14	NF1*NTC	1351	1048	952	10097	6546
NF1_11*NTC_15	NF1*NTC	1361	1147	911	3681	7285
NF1_11*NTC_16	NF1*NTC	1226	1246	1147	1504	1656
NF1_11*NTC_17	NF1*NTC	1283	1069	1520	6035	2208
NF1_11*NTC_18	NF1*NTC	1395	1092	1516	7800	4903
NF1_11*NTC_19	NF1*NTC	1191	1246	1157	2376	2124
NF1_11*NTC_2	NF1*NTC	1437	1327	1711	3005	1984
NF1_11*NTC_20	NF1*NTC	1402	1093	1535	4745	3851
NF1_11*NTC_21	NF1*NTC	1178	1091	1214	930	1239
NF1_11*NTC_22	NF1*NTC	1300	1315	1488	1758	1110
NF1_11*NTC_23	NF1*NTC	1529	1398	1499	1126	1020
NF1_11*NTC_24	NF1*NTC	1373	1548	1445	2123	2412
NF1_11*NTC_25	NF1*NTC	1222	1248	1340	3562	1426
NF1_11*NTC_26	NF1*NTC	1128	1077	826	2761	5625
NF1_11*NTC_27	NF1*NTC	1356	1515	1313	2736	1368
NF1_11*NTC_28	NF1*NTC	1360	702	942	7775	8572
NF1_11*NTC_29	NF1*NTC	1645	1154	1273	3125	3902
NF1_11*NTC_3	NF1*NTC	1355	729	816	5905	6791
NF1_11*NTC_30	NF1*NTC	1176	1046	1018	2555	2612
NF1_11*NTC_4	NF1*NTC	1091	961	1601	1690	2476
NF1_11*NTC_5	NF1*NTC	1544	1253	1130	3462	2125
NF1_11*NTC_6	NF1*NTC	1325	1395	1444	2948	2655
NF1_11*NTC_7	NF1*NTC	1139	772	663	4398	3585
NF1_11*NTC_8	NF1*NTC	1148	1066	1433	950	1406
NF1_11*NTC_9	NF1*NTC	1138	1201	994	2742	1771
NF1_12*NTC_1	NF1*NTC	1568	1723	1774	1243	1730
NF1_12*NTC_10	NF1*NTC	1164	1295	1513	1120	1759
NF1_12*NTC_11	NF1*NTC	1660	1884	1781	1527	2840
NF1_12*NTC_12	NF1*NTC	1131	1324	1478	992	1242
NF1_12*NTC_13	NF1*NTC	1525	1641	1038	2637	1813
NF1_12*NTC_14	NF1*NTC	1444	1289	1698	3958	3222
NF1_12*NTC_15	NF1*NTC	1298	1308	1264	867	1408
NF1_12*NTC_16	NF1*NTC	1295	1592	1362	2063	1923
NF1_12*NTC_17	NF1*NTC	1174	1169	1594	1165	1543
NF1_12*NTC_18	NF1*NTC	1556	1495	1261	1226	1332
NF1_12*NTC_19	NF1*NTC	1473	1475	1615	2781	2621
NF1_12*NTC_2	NF1*NTC	1833	2052	1345	4242	2537
NF1_12*NTC_20	NF1*NTC	1507	1606	1594	2508	2206
NF1_12*NTC_21	NF1*NTC	1227	1464	1682	804	1059
NF1_12*NTC_22	NF1*NTC	1196	1240	1366	1189	1311
NF1_12*NTC_23	NF1*NTC	1548	1416	1782	882	1452
NF1_12*NTC_24	NF1*NTC	1525	1428	1608	1445	2096
NF1_12*NTC_25	NF1*NTC	1370	1343	1699	1610	1894
NF1_12*NTC_26	NF1*NTC	1203	1098	1137	1992	1528
NF1_12*NTC_27	NF1*NTC	1316	1181	1605	2417	1135
NF1_12*NTC_28	NF1*NTC	1679	1388	1450	3625	3673
NF1_12*NTC_29	NF1*NTC	1769	2093	1937	2123	1815
NF1_12*NTC_3	NF1*NTC	1206	1110	1718	7058	1875
NF1_12*NTC_30	NF1*NTC	1322	1229	1413	1684	1458
NF1_12*NTC_4	NF1*NTC	1105	1003	1394	1878	1577
NF1_12*NTC_5	NF1*NTC	1582	1400	1405	4565	2220
NF1_12*NTC_6	NF1*NTC	1353	1463	1239	978	885
NF1_12*NTC_7	NF1*NTC	1336	1467	1286	2015	3569
NF1_12*NTC_8	NF1*NTC	1225	1168	1022	980	909
NF1_12*NTC_9	NF1*NTC	1223	1703	1003	1082	1296
NF1_13*NTC_1	NF1*NTC	1875	2097	1751	5921	1746
NF1_13*NTC_10	NF1*NTC	1665	1556	1261	1182	1428
NF1_13*NTC_11	NF1*NTC	1973	1785	1684	1475	1918
NF1_13*NTC_12	NF1*NTC	1306	1610	1845	1451	1138
NF1_13*NTC_13	NF1*NTC	1664	1814	1926	1477	4900
NF1_13*NTC_14	NF1*NTC	1650	1568	1587	1594	1993
NF1_13*NTC_15	NF1*NTC	1608	1539	1799	2929	1162
NF1_13*NTC_16	NF1*NTC	1491	1597	1466	1531	1701
NF1_13*NTC_17	NF1*NTC	1601	1824	1631	1686	1656
NF1_13*NTC_18	NF1*NTC	1753	1735	1576	1592	1338
NF1_13*NTC_19	NF1*NTC	1528	1629	1977	2357	2044
NF1_13*NTC_2	NF1*NTC	1828	1933	1651	1798	2022
NF1_13*NTC_20	NF1*NTC	1678	1571	1729	1555	1828
NF1_13*NTC_21	NF1*NTC	1593	1373	1697	1254	1073
NF1_13*NTC_22	NF1*NTC	1354	1349	1253	3221	1327
NF1_13*NTC_23	NF1*NTC	1743	1665	1693	1042	1479
NF1_13*NTC_24	NF1*NTC	1564	1655	1465	1349	1347
NF1_13*NTC_25	NF1*NTC	1648	1823	1621	1748	1465
NF1_13*NTC_26	NF1*NTC	1225	1627	1288	1990	1309
NF1_13*NTC_27	NF1*NTC	1699	1786	1715	1120	1204
NF1_13*NTC_28	NF1*NTC	1749	1476	1913	3734	2268
NF1_13*NTC_29	NF1*NTC	1942	2233	1858	1141	1654
NF1_13*NTC_3	NF1*NTC	1416	1497	1602	1554	1211
NF1_13*NTC_30	NF1*NTC	1575	1421	1612	1582	1958
NF1_13*NTC_4	NF1*NTC	1213	1355	1452	1135	1732
NF1_13*NTC_5	NF1*NTC	1832	1937	2362	2103	2114
NF1_13*NTC_6	NF1*NTC	1427	1466	1812	1058	2000
NF1_13*NTC_7	NF1*NTC	1444	1511	1796	1830	1598
NF1_13*NTC_8	NF1*NTC	1485	1887	1554	1105	943
NF1_13*NTC_9	NF1*NTC	1470	1418	1349	2465	1216
NF1_14*NTC_1	NF1*NTC	1837	1951	1801	1443	1386
NF1_14*NTC_10	NF1*NTC	1487	1508	1528	1105	1012
NF1_14*NTC_11	NF1*NTC	2015	1799	1718	1245	1764
NF1_14*NTC_12	NF1*NTC	1598	1463	1450	953	1243
NF1_14*NTC_13	NF1*NTC	1748	1679	1453	1093	1978
NF1_14*NTC_14	NF1*NTC	1300	1216	1214	800	876
NF1_14*NTC_15	NF1*NTC	1804	1922	2125	1156	1008
NF1_14*NTC_16	NF1*NTC	1724	1374	1532	1050	1218
NF1_14*NTC_17	NF1*NTC	1599	1555	1631	1012	1233
NF1_14*NTC_18	NF1*NTC	1732	1712	2030	1213	1110
NF1_14*NTC_19	NF1*NTC	1537	1437	1541	1677	1677
NF1_14*NTC_2	NF1*NTC	2263	2287	2018	1332	1330
NF1_14*NTC_20	NF1*NTC	1703	1876	1882	1147	1063
NF1_14*NTC_21	NF1*NTC	1414	1150	1561	850	1295
NF1_14*NTC_22	NF1*NTC	1572	1393	1568	928	1106
NF1_14*NTC_23	NF1*NTC	1813	2007	1368	1355	1020
NF1_14*NTC_24	NF1*NTC	1663	1472	1652	1171	1153
NF1_14*NTC_25	NF1*NTC	1723	1682	1794	1260	1058
NF1_14*NTC_26	NF1*NTC	1429	1947	1365	1110	1028
NF1_14*NTC_27	NF1*NTC	1761	1613	1785	945	982
NF1_14*NTC_28	NF1*NTC	1898	1606	2242	1220	977
NF1_14*NTC_29	NF1*NTC	2019	2199	2049	5648	1133
NF1_14*NTC_3	NF1*NTC	1568	1784	1689	1239	1036
NF1_14*NTC_30	NF1*NTC	1802	1531	1810	1003	1018
NF1_14*NTC_4	NF1*NTC	1458	1244	1606	777	783
NF1_14*NTC_5	NF1*NTC	2050	2319	1611	1454	1298
NF1_14*NTC_6	NF1*NTC	1540	1556	1371	1005	850
NF1_14*NTC_7	NF1*NTC	1490	1540	1406	820	768
NF1_14*NTC_8	NF1*NTC	1589	1617	1636	925	1230
NF1_14*NTC_9	NF1*NTC	1261	1150	1471	839	823
NF1_15*NTC_1	NF1*NTC	1719	1619	1812	2457	3095
NF1_15*NTC_10	NF1*NTC	1584	1325	1776	1675	1915
NF1_15*NTC_11	NF1*NTC	2001	2120	1900	1633	1857
NF1_15*NTC_12	NF1*NTC	1648	1530	1861	1322	1046
NF1_15*NTC_13	NF1*NTC	1602	2152	1698	3141	1919
NF1_15*NTC_14	NF1*NTC	1171	832	1007	1358	1604
NF1_15*NTC_15	NF1*NTC	1609	1577	1371	1678	1686
NF1_15*NTC_16	NF1*NTC	1615	1608	1781	3458	2346
NF1_15*NTC_17	NF1*NTC	1223	1135	1456	1940	2283
NF1_15*NTC_18	NF1*NTC	1709	1325	1490	2003	2215
NF1_15*NTC_19	NF1*NTC	1584	2166	1755	3242	2216
NF1_15*NTC_2	NF1*NTC	2041	1884	1814	1779	2800
NF1_15*NTC_20	NF1*NTC	1848	1620	1555	2479	2992
NF1_15*NTC_21	NF1*NTC	1459	1530	1787	1262	1173
NF1_15*NTC_22	NF1*NTC	1273	1396	1664	1784	1514
NF1_15*NTC_23	NF1*NTC	1704	1687	1656	1283	1595
NF1_15*NTC_24	NF1*NTC	1547	1408	1781	1425	2598
NF1_15*NTC_25	NF1*NTC	1690	1869	1559	2038	1755
NF1_15*NTC_26	NF1*NTC	1504	1307	1578	2387	2073
NF1_15*NTC_27	NF1*NTC	1596	1577	1848	2085	2191
NF1_15*NTC_28	NF1*NTC	1820	2110	1979	2607	2936
NF1_15*NTC_29	NF1*NTC	1959	1930	2327	2359	3301
NF1_15*NTC_3	NF1*NTC	1270	1156	1260	1935	3112
NF1_15*NTC_30	NF1*NTC	1591	1883	1899	2356	2156
NF1_15*NTC_4	NF1*NTC	1319	1466	1167	1444	2951
NF1_15*NTC_5	NF1*NTC	1825	2242	1591	2344	2672
NF1_15*NTC_6	NF1*NTC	1531	1597	1529	1213	1528
NF1_15*NTC_7	NF1*NTC	1589	1627	1925	2063	2783
NF1_15*NTC_8	NF1*NTC	1381	1543	1373	1166	1077
NF1_15*NTC_9	NF1*NTC	1476	1601	1237	1109	1630
NF1_16*NTC_1	NF1*NTC	1350	1508	1479	1015	1168
NF1_16*NTC_10	NF1*NTC	1188	1556	1586	855	903
NF1_16*NTC_11	NF1*NTC	1354	1583	1171	1204	1214
NF1_16*NTC_12	NF1*NTC	1141	1581	1274	783	967
NF1_16*NTC_13	NF1*NTC	1396	1337	1408	784	920
NF1_16*NTC_14	NF1*NTC	1333	1377	1229	844	920
NF1_16*NTC_15	NF1*NTC	1350	1484	1307	879	892
NF1_16*NTC_16	NF1*NTC	1248	1279	1480	905	1226
NF1_16*NTC_17	NF1*NTC	1196	1093	1210	731	751
NF1_16*NTC_18	NF1*NTC	1476	1580	1525	1324	1458
NF1_16*NTC_19	NF1*NTC	1260	1279	1633	1082	1227
NF1_16*NTC_2	NF1*NTC	1441	1525	1711	1014	856
NF1_16*NTC_20	NF1*NTC	1409	1779	1363	1031	1450
NF1_16*NTC_21	NF1*NTC	1188	1561	1265	815	784
NF1_16*NTC_22	NF1*NTC	1137	1210	1031	912	808
NF1_16*NTC_23	NF1*NTC	1228	1450	1307	1850	914
NF1_16*NTC_24	NF1*NTC	1585	1577	1450	1024	1937
NF1_16*NTC_25	NF1*NTC	1364	1176	1517	794	993
NF1_16*NTC_26	NF1*NTC	1186	1414	1382	766	797
NF1_16*NTC_27	NF1*NTC	1461	1392	1083	3657	1041
NF1_16*NTC_28	NF1*NTC	1554	1461	1374	991	1976
NF1_16*NTC_29	NF1*NTC	1725	1541	1307	1216	915
NF1_16*NTC_3	NF1*NTC	1041	1285	1783	773	1115
NF1_16*NTC_30	NF1*NTC	1412	1145	953	836	939
NF1_16*NTC_4	NF1*NTC	960	883	1158	667	1091
NF1_16*NTC_5	NF1*NTC	1469	1365	1337	949	970
NF1_16*NTC_6	NF1*NTC	1271	1519	1006	832	1039
NF1_16*NTC_7	NF1*NTC	1077	1202	895	832	815
NF1_16*NTC_8	NF1*NTC	1304	1324	1018	1085	551
NF1_16*NTC_9	NF1*NTC	1002	1257	1099	1154	609
NF1_17*NTC_1	NF1*NTC	1675	1840	1436	1458	1253
NF1_17*NTC_10	NF1*NTC	1563	1447	1574	1234	1135
NF1_17*NTC_11	NF1*NTC	1818	1938	1821	1326	1078
NF1_17*NTC_12	NF1*NTC	1379	1204	1213	887	1085
NF1_17*NTC_13	NF1*NTC	1419	1420	1656	1717	1199
NF1_17*NTC_14	NF1*NTC	1431	1390	1639	1115	1256
NF1_17*NTC_15	NF1*NTC	1293	1348	1358	973	899
NF1_17*NTC_16	NF1*NTC	1475	1454	1401	910	988
NF1_17*NTC_17	NF1*NTC	1522	1601	1452	1178	625
NF1_17*NTC_18	NF1*NTC	1564	1324	1609	819	1026
NF1_17*NTC_19	NF1*NTC	1597	1799	1568	1434	1858
NF1_17*NTC_2	NF1*NTC	1916	1934	2098	1187	1059
NF1_17*NTC_20	NF1*NTC	1655	1617	1665	1030	1244
NF1_17*NTC_21	NF1*NTC	1683	1419	1350	905	1063
NF1_17*NTC_22	NF1*NTC	1258	1373	1140	689	648
NF1_17*NTC_23	NF1*NTC	1726	1747	1248	1102	865
NF1_17*NTC_24	NF1*NTC	1741	1867	1705	1619	1423
NF1_17*NTC_25	NF1*NTC	1600	1887	1668	824	1203
NF1_17*NTC_26	NF1*NTC	1326	1241	1377	1160	782
NF1_17*NTC_27	NF1*NTC	1439	1226	1649	743	1053
NF1_17*NTC_28	NF1*NTC	1852	1927	1634	1235	1225
NF1_17*NTC_29	NF1*NTC	1775	1720	2150	1200	1304
NF1_17*NTC_3	NF1*NTC	1260	1431	1495	1003	991
NF1_17*NTC_30	NF1*NTC	1519	1718	1857	1197	1635
NF1_17*NTC_4	NF1*NTC	1213	1173	1567	865	1061
NF1_17*NTC_5	NF1*NTC	1847	1709	2116	1495	1182
NF1_17*NTC_6	NF1*NTC	1527	1774	1538	887	935
NF1_17*NTC_7	NF1*NTC	1362	1388	1470	1024	1951
NF1_17*NTC_8	NF1*NTC	1476	1396	1375	1114	4313
NF1_17*NTC_9	NF1*NTC	1417	1322	1506	827	1003
NF1_18*NTC_1	NF1*NTC	2030	2403	2046	1653	1450
NF1_18*NTC_10	NF1*NTC	1736	1802	1530	934	1623
NF1_18*NTC_11	NF1*NTC	1803	1737	2062	1168	1309
NF1_18*NTC_12	NF1*NTC	1632	1414	1446	1396	1001
NF1_18*NTC_13	NF1*NTC	1950	2036	1826	1319	1346
NF1_18*NTC_14	NF1*NTC	213	189	187	156	104
NF1_18*NTC_15	NF1*NTC	1617	1853	1652	1040	1209
NF1_18*NTC_16	NF1*NTC	1809	1566	1806	1179	1933
NF1_18*NTC_17	NF1*NTC	1553	1447	1779	1062	1602
NF1_18*NTC_18	NF1*NTC	1781	1893	1744	1462	1386
NF1_18*NTC_19	NF1*NTC	1867	1712	1888	1235	1394
NF1_18*NTC_2	NF1*NTC	2366	2798	2304	1595	2591
NF1_18*NTC_20	NF1*NTC	1916	2071	1809	1177	1235
NF1_18*NTC_21	NF1*NTC	1635	1836	1420	850	1319
NF1_18*NTC_22	NF1*NTC	1520	1627	1536	1143	1244
NF1_18*NTC_23	NF1*NTC	1882	1878	2087	1323	1124
NF1_18*NTC_24	NF1*NTC	1864	1869	2240	1435	2495
NF1_18*NTC_25	NF1*NTC	1571	1561	1542	1289	2876
NF1_18*NTC_26	NF1*NTC	1603	1525	1781	1678	1284
NF1_18*NTC_27	NF1*NTC	1906	1734	1900	1255	1152
NF1_18*NTC_28	NF1*NTC	1899	1885	1922	1194	1638
NF1_18*NTC_29	NF1*NTC	1825	1838	1927	977	1712
NF1_18*NTC_3	NF1*NTC	1543	1533	1605	1410	925
NF1_18*NTC_30	NF1*NTC	1654	1459	1627	1433	1258
NF1_18*NTC_4	NF1*NTC	1308	1258	1414	1096	1159
NF1_18*NTC_5	NF1*NTC	1739	1712	1960	1263	1430
NF1_18*NTC_6	NF1*NTC	1767	1586	1311	1106	738
NF1_18*NTC_7	NF1*NTC	1483	1497	1613	1652	1110
NF1_18*NTC_8	NF1*NTC	1700	1535	1809	769	1306
NF1_18*NTC_9	NF1*NTC	1407	1398	2161	987	1064
NF1_19*NTC_1	NF1*NTC	1622	1901	1917	2283	1576
NF1_19*NTC_10	NF1*NTC	1728	1641	2164	1416	1132
NF1_19*NTC_11	NF1*NTC	1800	2080	1942	1365	5326
NF1_19*NTC_12	NF1*NTC	1312	1542	1438	946	1022
NF1_19*NTC_13	NF1*NTC	1694	2015	1709	1905	2044
NF1_19*NTC_14	NF1*NTC	702	707	588	813	669
NF1_19*NTC_15	NF1*NTC	1603	1522	1737	1937	1738
NF1_19*NTC_16	NF1*NTC	1555	1685	1349	2865	2475
NF1_19*NTC_17	NF1*NTC	1494	1447	1374	1669	1626
NF1_19*NTC_18	NF1*NTC	1454	1802	1653	1346	2765
NF1_19*NTC_19	NF1*NTC	1459	1410	1811	1563	1930
NF1_19*NTC_2	NF1*NTC	1806	1782	2100	2468	1890
NF1_19*NTC_20	NF1*NTC	1703	1922	1953	2933	1908
NF1_19*NTC_21	NF1*NTC	1452	1184	1284	1143	1024
NF1_19*NTC_22	NF1*NTC	1373	1884	1377	2689	4223
NF1_19*NTC_23	NF1*NTC	1690	2221	1598	1180	1899
NF1_19*NTC_24	NF1*NTC	1677	1797	1585	1165	4976
NF1_19*NTC_25	NF1*NTC	1814	1619	1713	2597	1228
NF1_19*NTC_26	NF1*NTC	1349	1521	1422	1417	2390
NF1_19*NTC_27	NF1*NTC	1536	1548	1412	1840	14356
NF1_19*NTC_28	NF1*NTC	1657	1820	1735	1982	2001
NF1_19*NTC_29	NF1*NTC	1811	1863	2102	2446	2993
NF1_19*NTC_3	NF1*NTC	1124	1164	1259	866	1350
NF1_19*NTC_30	NF1*NTC	1721	1525	1457	2680	1934
NF1_19*NTC_4	NF1*NTC	1230	1366	1330	1536	1370
NF1_19*NTC_5	NF1*NTC	1927	2458	1751	1533	2437
NF1_19*NTC_6	NF1*NTC	1347	1179	1356	1486	1364
NF1_19*NTC_7	NF1*NTC	1281	1247	1293	1563	1623
NF1_19*NTC_8	NF1*NTC	1424	1456	1399	1365	1558
NF1_19*NTC_9	NF1*NTC	1540	1631	1841	1520	1291
NF1_2*NTC_1	NF1*NTC	1369	1468	1374	2181	2339
NF1_2*NTC_10	NF1*NTC	1420	996	977	985	1107
NF1_2*NTC_11	NF1*NTC	1431	1543	1412	1804	1192
NF1_2*NTC_12	NF1*NTC	1239	1108	1158	904	1082
NF1_2*NTC_13	NF1*NTC	1375	1351	1428	2377	2085
NF1_2*NTC_14	NF1*NTC	1920	2031	1453	2949	1899
NF1_2*NTC_15	NF1*NTC	1322	1225	1491	1881	3700
NF1_2*NTC_16	NF1*NTC	1323	1617	1139	1400	1663
NF1_2*NTC_17	NF1*NTC	1011	1126	1134	1276	1747
NF1_2*NTC_18	NF1*NTC	1475	1899	1700	1384	3696
NF1_2*NTC_19	NF1*NTC	1315	1524	1043	1133	1123
NF1_2*NTC_2	NF1*NTC	1614	1594	1378	1283	1571
NF1_2*NTC_20	NF1*NTC	1464	1380	1216	1679	4347
NF1_2*NTC_21	NF1*NTC	1296	1184	1167	950	775
NF1_2*NTC_22	NF1*NTC	1080	1142	1337	1163	4588
NF1_2*NTC_23	NF1*NTC	1351	1269	1358	721	1308
NF1_2*NTC_24	NF1*NTC	1404	1638	1408	1397	1995
NF1_2*NTC_25	NF1*NTC	1316	1437	1343	988	1181
NF1_2*NTC_26	NF1*NTC	1093	1108	1417	2164	1718
NF1_2*NTC_27	NF1*NTC	1213	1101	1254	949	1086
NF1_2*NTC_28	NF1*NTC	1528	1270	1330	4144	2601
NF1_2*NTC_29	NF1*NTC	1660	1414	1456	2230	2171
NF1_2*NTC_3	NF1*NTC	1180	976	1285	2966	3079
NF1_2*NTC_30	NF1*NTC	1220	1371	1217	1647	1857
NF1_2*NTC_4	NF1*NTC	916	939	913	1505	1326
NF1_2*NTC_5	NF1*NTC	1480	1829	1449	3210	7729
NF1_2*NTC_6	NF1*NTC	1206	1388	1355	1258	2068
NF1_2*NTC_7	NF1*NTC	1285	1043	1324	2660	1893
NF1_2*NTC_8	NF1*NTC	1390	1368	893	1382	786
NF1_2*NTC_9	NF1*NTC	1221	1255	983	1151	1474
NF1_20*NTC_1	NF1*NTC	1734	1708	1814	1739	2387
NF1_20*NTC_10	NF1*NTC	1453	1400	2045	1744	1258
NF1_20*NTC_11	NF1*NTC	1698	1689	1837	1443	1059
NF1_20*NTC_12	NF1*NTC	1409	2132	1134	1424	1068
NF1_20*NTC_13	NF1*NTC	1631	1610	1422	1978	1959
NF1_20*NTC_14	NF1*NTC	1313	1166	1269	1409	2821
NF1_20*NTC_15	NF1*NTC	1697	1551	1647	1646	1709
NF1_20*NTC_16	NF1*NTC	1585	1458	1207	1499	1598
NF1_20*NTC_17	NF1*NTC	1459	1601	1344	2518	1753
NF1_20*NTC_18	NF1*NTC	1587	1461	1379	1548	1920
NF1_20*NTC_19	NF1*NTC	1704	1663	1628	1887	2114
NF1_20*NTC_2	NF1*NTC	1996	1938	2164	1834	1253
NF1_20*NTC_20	NF1*NTC	1718	1584	1509	1955	1651
NF1_20*NTC_21	NF1*NTC	1392	1284	1019	1254	1093
NF1_20*NTC_22	NF1*NTC	1351	1384	1519	1267	1259
NF1_20*NTC_23	NF1*NTC	1489	1613	1797	1549	1152
NF1_20*NTC_24	NF1*NTC	1849	1654	1470	1301	1820
NF1_20*NTC_25	NF1*NTC	1619	1369	1630	2117	1483
NF1_20*NTC_26	NF1*NTC	1366	1040	1314	3456	1256
[truncated: 8,621 more rows]

## Sheet: U6-g1-U6-g2_count_matrix
sgRNA	Gene	Baseline	Untreated_Rep1	Untreated_Rep2	Treated_Rep1	Treated_Rep2
PTPN1_14*NF1_15	PTPN1*NF1	4272	4090	2915	4555	6345
PTPN1_9*ABL1_25	PTPN1*ABL1	2615	2352	1702	3241	4716
NTC_19*NTC_19	NTC*NTC	37848	38745	30899	30756	40637
GAB2_11*PTPN1_3	GAB2*PTPN1	545	576	355	688	1010
NF1_22*ABL1_2	NF1*ABL1	2343	2187	1580	1286	1523
PTPN1_15*ABL1_17	PTPN1*ABL1	1895	2053	1402	4753	6738
NTC_24*ABL1_4	NTC*ABL1	101	77	66	35	116
NTC_25*NF1_7	NTC*NF1	946	1013	706	1214	1453
PTPN1_13*NTC_23	PTPN1*NTC	2486	1883	1251	12180	13575
ABL1_5*GAB2_26	ABL1*GAB2	544	135	122	42	58
SPRED2_13*ABL1_16	SPRED2*ABL1	1406	1243	978	723	1113
NTC_23*GAB2_15	NTC*GAB2	3743	2322	1569	1302	1964
NTC_2*NF1_12	NTC*NF1	1064	949	617	673	852
ABL1_22*NTC_13	ABL1*NTC	2545	1973	1609	1373	1856
SPRED2_24*SPRED2_16	SPRED2*SPRED2	555	463	347	407	543
NTC_24*NTC_24	NTC*NTC	5932	6247	4731	4974	6651
ABL1_16*PTPN1_24	ABL1*PTPN1	1358	1371	929	594	832
GAB2_3*GAB2_4	GAB2*GAB2	1919	1186	833	1133	1106
NF1_17*SPRED2_9	NF1*SPRED2	425	403	316	204	327
GAB2_21*PTPN1_18	GAB2*PTPN1	1432	831	584	899	1245
PTPN1_24*PTPN1_24	PTPN1*PTPN1	35122	35690	28721	29700	40435
NTC_30*NTC_4	NTC*NTC	1612	1450	956	993	1527
PTPN1_23*GAB2_3	PTPN1*GAB2	1698	1071	772	687	741
SPRED2_26*ABL1_2	SPRED2*ABL1	3136	2556	1914	1514	2023
NTC_21*GAB2_27	NTC*GAB2	1188	1050	942	905	1052
ABL1_14*ABL1_14	ABL1*ABL1	27699	24860	19201	13378	19999
SOS1_18*NF1_6	SOS1*NF1	249	230	109	248	329
PTPN1_18*NTC_8	PTPN1*NTC	2597	2432	1914	2540	3848
NTC_7*PTPN1_23	NTC*PTPN1	1240	1113	796	1499	1015
NTC_29*ABL1_4	NTC*ABL1	446	351	271	138	217
ABL1_10*SPRED2_17	ABL1*SPRED2	363	208	160	58	83
NF1_17*NTC_12	NF1*NTC	1634	1495	1238	976	1219
PTPN1_23*PTPN1_23	PTPN1*PTPN1	17927	18551	14386	16653	21636
GAB2_10*GAB2_4	GAB2*GAB2	826	592	460	328	425
NF1_18*NF1_7	NF1*NF1	1635	1523	1366	1833	2114
SOS1_27*NTC_22	SOS1*NTC	357	255	251	294	411
GAB2_27*SPRED2_22	GAB2*SPRED2	3508	2894	1942	1603	2548
SPRED2_11*NTC_3	SPRED2*NTC	803	839	535	644	1000
NTC_1*SPRED2_17	NTC*SPRED2	2139	2003	1295	1481	1974
GAB2_13*PTPN1_26	GAB2*PTPN1	490	465	279	1020	1161
ABL1_3*PTPN1_18	ABL1*PTPN1	1912	1801	1404	1373	1558
NF1_13*NF1_13	NF1*NF1	18410	21124	15831	23350	31490
PTPN1_27*NTC_10	PTPN1*NTC	2018	1979	1389	1751	1888
NTC_15*NF1_15	NTC*NF1	1952	1891	1200	1678	2428
ABL1_26*NTC_8	ABL1*NTC	3209	2514	1865	1161	1437
SPRED2_13*GAB2_4	SPRED2*GAB2	2276	2174	1660	1464	2193
NF1_14*NTC_18	NF1*NTC	1524	1356	1034	1119	1084
NF1_25*PTPN1_15	NF1*PTPN1	1407	1663	1033	2745	3407
NTC_27*ABL1_13	NTC*ABL1	1695	1496	1085	1106	1033
NTC_23*NF1_19	NTC*NF1	2022	1963	1459	1413	2072
ABL1_2*NTC_28	ABL1*NTC	3570	2068	1397	692	709
ABL1_17*ABL1_17	ABL1*ABL1	31259	26718	20129	12624	15965
NTC_28*NTC_28	NTC*NTC	37003	36836	28526	28674	38306
PTPN1_25*NTC_5	PTPN1*NTC	1851	1939	1373	3504	3848
PTPN1_24*NTC_3	PTPN1*NTC	1623	1368	1229	1238	1512
PTPN1_13*SOS1_23	PTPN1*SOS1	929	583	295	390	514
GAB2_4*PTPN1_26	GAB2*PTPN1	612	538	406	2137	2130
PTPN1_25*ABL1_26	PTPN1*ABL1	5388	5091	4359	6969	8358
NF1_2*GAB2_19	NF1*GAB2	176	175	145	130	317
NTC_2*PTPN1_25	NTC*PTPN1	2383	2415	1770	3609	5356
GAB2_26*GAB2_25	GAB2*GAB2	407	376	197	204	204
ABL1_3*NTC_7	ABL1*NTC	984	765	459	259	314
NTC_14*GAB2_22	NTC*GAB2	622	583	332	286	287
PTPN1_14*NF1_10	PTPN1*NF1	3133	3049	2105	2631	3994
ABL1_8*PTPN1_11	ABL1*PTPN1	1598	1442	1094	623	738
ABL1_14*PTPN1_11	ABL1*PTPN1	2367	2156	1403	1090	1535
ABL1_22*NTC_25	ABL1*NTC	2027	1986	1194	1281	1469
GAB2_3*GAB2_19	GAB2*GAB2	1562	930	642	542	686
NF1_13*SPRED2_5	NF1*SPRED2	429	328	346	461	494
GAB2_11*NTC_18	GAB2*NTC	2315	2273	1588	1541	1607
NTC_2*NTC_23	NTC*NTC	3029	2554	1768	1608	2074
PTPN1_19*PTPN1_19	PTPN1*PTPN1	28405	29975	23888	52465	74135
NTC_3*PTPN1_18	NTC*PTPN1	2919	2843	1935	3998	4650
GAB2_21*SPRED2_22	GAB2*SPRED2	1851	1121	800	689	848
NTC_17*NTC_18	NTC*NTC	1459	1429	857	903	1112
ABL1_24*ABL1_24	ABL1*ABL1	19203	18199	14356	10341	13375
NTC_22*NTC_20	NTC*NTC	834	693	546	332	613
NF1_22*ABL1_18	NF1*ABL1	1967	1630	1378	1264	1690
GAB2_21*NF1_10	GAB2*NF1	1700	997	624	586	710
NTC_3*NTC_1	NTC*NTC	1715	1422	1136	1417	1828
GAB2_10*GAB2_10	GAB2*GAB2	19085	17418	13205	14619	17550
GAB2_16*ABL1_26	GAB2*ABL1	2166	1913	1214	783	962
NF1_15*GAB2_9	NF1*GAB2	1242	1195	935	1043	1325
ABL1_5*NF1_24	ABL1*NF1	769	210	133	46	78
GAB2_5*ABL1_2	GAB2*ABL1	1994	1602	1167	1081	1474
NF1_15*NTC_5	NF1*NTC	1584	1546	1127	1602	1980
GAB2_26*ABL1_7	GAB2*ABL1	375	186	185	88	233
NF1_14*SPRED2_22	NF1*SPRED2	2400	2065	1563	1659	2747
GAB2_23*NF1_7	GAB2*NF1	776	565	536	823	980
PTPN1_22*GAB2_11	PTPN1*GAB2	2587	2200	1807	3603	5764
NTC_15*NTC_15	NTC*NTC	15532	14678	11656	11344	15302
NF1_4*PTPN1_18	NF1*PTPN1	587	456	386	4866	6206
GAB2_2*GAB2_2	GAB2*GAB2	9168	8275	7067	6528	8719
SPRED2_19*SOS1_21	SPRED2*SOS1	505	584	433	327	470
GAB2_2*GAB2_22	GAB2*GAB2	355	347	183	223	318
NTC_29*SOS1_26	NTC*SOS1	995	464	357	162	189
PTPN1_19*SPRED2_20	PTPN1*SPRED2	1252	1499	976	2362	2895
NTC_14*NF1_27	NTC*NF1	1189	1035	743	902	1087
NTC_10*SPRED2_15	NTC*SPRED2	1699	1541	1150	1044	1630
SPRED2_13*SPRED2_16	SPRED2*SPRED2	2807	2684	1796	1776	2464
GAB2_8*PTPN1_21	GAB2*PTPN1	983	959	696	966	1008
GAB2_7*NF1_17	GAB2*NF1	593	205	131	121	265
PTPN1_24*NTC_2	PTPN1*NTC	2502	2724	1925	1573	2273
GAB2_20*NTC_4	GAB2*NTC	925	551	465	335	499
NF1_14*ABL1_20	NF1*ABL1	1638	1150	867	445	756
PTPN1_2*GAB2_20	PTPN1*GAB2	648	526	386	493	876
NTC_5*PTPN1_15	NTC*PTPN1	1037	1234	878	1667	2883
PTPN1_14*NF1_14	PTPN1*NF1	3032	2770	1934	2179	2832
ABL1_14*SOS1_17	ABL1*SOS1	1328	914	556	289	461
GAB2_18*GAB2_18	GAB2*GAB2	21926	14495	10036	9524	13309
PTPN1_12*SOS1_11	PTPN1*SOS1	514	364	302	196	803
SOS1_6*NTC_13	SOS1*NTC	1001	864	631	541	757
PTPN1_9*SPRED2_19	PTPN1*SPRED2	830	959	618	1284	2039
GAB2_15*GAB2_15	GAB2*GAB2	40291	21126	15248	14847	17932
NTC_12*NF1_23	NTC*NF1	508	387	306	267	354
NF1_25*NF1_10	NF1*NF1	1934	1659	1497	1746	2369
GAB2_18*NTC_24	GAB2*NTC	420	265	137	124	147
PTPN1_16*SPRED2_23	PTPN1*SPRED2	612	486	481	1017	767
SPRED2_25*NTC_8	SPRED2*NTC	892	948	669	698	1087
GAB2_16*NTC_9	GAB2*NTC	1734	1442	1171	1120	1266
PTPN1_14*GAB2_15	PTPN1*GAB2	4021	2908	1870	1787	2090
ABL1_26*NF1_27	ABL1*NF1	3412	2531	1907	1195	1389
SOS1_6*GAB2_6	SOS1*GAB2	1002	1063	620	530	1047
NTC_19*SPRED2_22	NTC*SPRED2	4462	4501	3158	3794	4008
PTPN1_18*ABL1_17	PTPN1*ABL1	2449	2682	1624	2245	3296
GAB2_19*GAB2_4	GAB2*GAB2	1447	1046	813	536	722
ABL1_14*SPRED2_1	ABL1*SPRED2	1344	1228	798	537	622
PTPN1_22*PTPN1_24	PTPN1*PTPN1	1835	1775	1235	3716	4233
PTPN1_25*PTPN1_22	PTPN1*PTPN1	2193	1758	1380	10432	12975
NTC_20*SPRED2_23	NTC*SPRED2	1811	1830	1285	1171	1456
GAB2_15*ABL1_5	GAB2*ABL1	712	184	116	30	62
SOS1_3*SOS1_1	SOS1*SOS1	144	95	79	59	48
NF1_3*GAB2_16	NF1*GAB2	1635	1659	1134	1478	1880
GAB2_27*SPRED2_4	GAB2*SPRED2	2017	1779	1084	1004	1403
NF1_10*NTC_13	NF1*NTC	2121	2215	1415	1607	1813
PTPN1_27*ABL1_21	PTPN1*ABL1	669	536	366	353	357
SOS1_9*ABL1_9	SOS1*ABL1	673	416	227	145	212
GAB2_5*SPRED2_15	GAB2*SPRED2	866	789	541	471	713
NTC_14*PTPN1_1	NTC*PTPN1	566	515	336	368	621
PTPN1_19*NTC_29	PTPN1*NTC	1979	2416	1417	2500	4137
PTPN1_27*ABL1_2	PTPN1*ABL1	2128	2054	1434	1106	1521
NTC_9*NTC_9	NTC*NTC	31217	27603	23391	25565	32462
GAB2_14*NF1_23	GAB2*NF1	388	308	213	173	145
NTC_4*SOS1_5	NTC*SOS1	413	130	153	37	76
SOS1_17*ABL1_17	SOS1*ABL1	1197	612	394	175	195
NTC_14*GAB2_10	NTC*GAB2	665	518	321	512	478
ABL1_22*SPRED2_21	ABL1*SPRED2	1223	1232	737	764	897
ABL1_2*ABL1_3	ABL1*ABL1	2025	1331	940	670	429
PTPN1_19*NF1_24	PTPN1*NF1	2496	3016	1802	4306	6369
ABL1_8*NTC_2	ABL1*NTC	1611	1558	921	585	802
NF1_7*PTPN1_2	NF1*PTPN1	1510	1746	1424	6127	8162
GAB2_27*GAB2_27	GAB2*GAB2	39326	32051	22940	23619	32915
ABL1_26*GAB2_27	ABL1*GAB2	5367	4108	2840	1892	2057
SOS1_3*SPRED2_26	SOS1*SPRED2	1239	1128	675	653	951
NF1_25*PTPN1_17	NF1*PTPN1	481	476	396	458	621
NTC_20*SPRED2_21	NTC*SPRED2	827	972	613	557	704
GAB2_16*NF1_1	GAB2*NF1	486	590	309	309	650
GAB2_10*NF1_9	GAB2*NF1	724	652	436	621	489
ABL1_27*ABL1_27	ABL1*ABL1	31681	28334	22493	16680	20367
PTPN1_3*SPRED2_22	PTPN1*SPRED2	527	702	405	1617	2633
PTPN1_26*GAB2_16	PTPN1*GAB2	790	839	467	2210	4602
GAB2_4*NF1_19	GAB2*NF1	1131	1035	847	980	1559
PTPN1_2*PTPN1_6	PTPN1*PTPN1	280	294	170	358	650
SOS1_2*NTC_10	SOS1*NTC	1705	670	679	248	389
ABL1_27*ABL1_18	ABL1*ABL1	2010	1337	1150	672	895
NF1_13*GAB2_15	NF1*GAB2	1770	1051	870	752	1359
PTPN1_11*NTC_25	PTPN1*NTC	1378	1301	953	1107	1402
SPRED2_9*PTPN1_15	SPRED2*PTPN1	799	776	688	2098	1824
NF1_21*GAB2_27	NF1*GAB2	888	814	549	593	806
GAB2_15*ABL1_18	GAB2*ABL1	2401	1273	867	567	834
ABL1_17*NTC_28	ABL1*NTC	3145	2491	1490	903	1018
NF1_22*NTC_21	NF1*NTC	607	566	354	416	459
NTC_13*NTC_13	NTC*NTC	20916	19903	16271	16909	21327
NF1_10*NF1_10	NF1*NF1	32151	32113	26406	31643	40891
NF1_17*NTC_8	NF1*NTC	1128	919	675	610	1042
SOS1_19*SOS1_19	SOS1*SOS1	12558	12385	9216	10000	12627
NTC_17*GAB2_14	NTC*GAB2	1139	1125	643	1033	1345
SPRED2_19*GAB2_4	SPRED2*GAB2	767	699	472	985	685
NF1_24*SPRED2_2	NF1*SPRED2	2185	2265	1641	1923	3385
ABL1_15*PTPN1_21	ABL1*PTPN1	1426	1333	956	1023	1405
NF1_15*ABL1_23	NF1*ABL1	397	359	269	333	1056
NTC_19*GAB2_16	NTC*GAB2	3041	2659	2167	1983	2655
SOS1_6*SOS1_13	SOS1*SOS1	652	884	438	310	452
SPRED2_5*SPRED2_22	SPRED2*SPRED2	664	712	384	652	677
GAB2_9*GAB2_16	GAB2*GAB2	576	550	256	283	340
GAB2_27*SOS1_23	GAB2*SOS1	1600	646	387	173	248
ABL1_22*NTC_19	ABL1*NTC	3660	3589	2432	2440	3792
ABL1_25*PTPN1_11	ABL1*PTPN1	2288	1965	1216	1056	1756
NF1_13*NF1_14	NF1*NF1	1537	1590	1000	1224	1737
NTC_19*PTPN1_24	NTC*PTPN1	4163	3760	2610	2567	3644
ABL1_19*NTC_16	ABL1*NTC	905	772	561	350	473
NTC_16*SOS1_2	NTC*SOS1	552	325	267	163	166
NTC_13*ABL1_26	NTC*ABL1	2757	2006	1530	939	1498
ABL1_2*NF1_18	ABL1*NF1	1771	1153	967	407	615
GAB2_10*NF1_13	GAB2*NF1	907	1001	708	891	2243
GAB2_9*NTC_27	GAB2*NTC	669	578	440	257	477
SPRED2_13*ABL1_18	SPRED2*ABL1	2679	2713	1955	2493	2440
PTPN1_18*NTC_1	PTPN1*NTC	1850	2028	1240	1843	2301
GAB2_21*ABL1_15	GAB2*ABL1	1163	543	436	313	401
PTPN1_19*NF1_11	PTPN1*NF1	674	810	468	2830	2765
PTPN1_24*GAB2_26	PTPN1*GAB2	2190	1903	1557	1467	1606
NTC_16*NF1_19	NTC*NF1	511	461	309	541	558
NTC_10*NTC_4	NTC*NTC	2943	2525	1739	1978	2629
GAB2_11*NTC_8	GAB2*NTC	2792	2253	1731	1417	1897
NTC_1*NF1_12	NTC*NF1	804	765	488	506	622
PTPN1_17*PTPN1_17	PTPN1*PTPN1	9902	10888	8370	13481	17624
SPRED2_9*PTPN1_18	SPRED2*PTPN1	1141	1278	870	1590	2164
NTC_3*ABL1_14	NTC*ABL1	2644	2536	1628	1309	1743
PTPN1_12*NF1_24	PTPN1*NF1	1983	2055	1553	4212	10045
NF1_27*NTC_12	NF1*NTC	3747	3383	2422	2608	3679
ABL1_22*PTPN1_18	ABL1*PTPN1	3027	2897	2196	3601	5018
PTPN1_20*PTPN1_10	PTPN1*PTPN1	92	56	59	36	444
NTC_23*PTPN1_11	NTC*PTPN1	3169	2906	1989	2002	2514
NF1_26*NTC_28	NF1*NTC	2982	2816	1899	2289	3280
PTPN1_25*SPRED2_25	PTPN1*SPRED2	1376	1277	824	3415	4135
NF1_15*ABL1_22	NF1*ABL1	3098	2755	2080	3883	4895
GAB2_15*GAB2_26	GAB2*GAB2	1777	1109	622	429	577
NTC_23*SPRED2_21	NTC*SPRED2	1267	1070	770	641	7393
GAB2_4*GAB2_18	GAB2*GAB2	1618	1001	677	747	796
NF1_7*NF1_7	NF1*NF1	28831	27803	23575	60726	79463
NTC_3*SPRED2_8	NTC*SPRED2	2463	2379	1676	1728	3052
NF1_9*NTC_19	NF1*NTC	2018	2013	1360	1495	2528
PTPN1_2*SOS1_14	PTPN1*SOS1	977	958	612	1043	1323
SPRED2_22*PTPN1_19	SPRED2*PTPN1	2668	2720	1832	6507	4846
GAB2_17*NF1_10	GAB2*NF1	1729	1402	1124	1002	1717
NTC_8*ABL1_1	NTC*ABL1	470	310	212	74	233
NF1_24*ABL1_25	NF1*ABL1	2426	2520	1506	1728	2093
PTPN1_2*SOS1_3	PTPN1*SOS1	590	540	390	725	860
NTC_3*NTC_3	NTC*NTC	22974	22241	17368	18853	26423
ABL1_21*GAB2_18	ABL1*GAB2	511	286	183	105	75
NTC_6*SPRED2_2	NTC*SPRED2	1154	1296	836	703	1143
GAB2_16*PTPN1_9	GAB2*PTPN1	1788	1438	1117	3671	4607
SPRED2_10*SPRED2_17	SPRED2*SPRED2	1791	1613	1174	2268	2405
PTPN1_11*GAB2_19	PTPN1*GAB2	1563	1455	827	768	1195
NTC_2*SPRED2_7	NTC*SPRED2	1689	1383	991	1026	1045
PTPN1_13*ABL1_8	PTPN1*ABL1	1283	859	725	4480	4484
ABL1_19*ABL1_19	ABL1*ABL1	31186	31407	23395	19566	25431
SOS1_6*NTC_8	SOS1*NTC	1139	950	779	564	754
PTPN1_4*PTPN1_9	PTPN1*PTPN1	264	202	162	501	1026
NF1_3*NF1_8	NF1*NF1	299	279	229	933	960
NTC_26*ABL1_20	NTC*ABL1	831	585	451	309	355
NTC_9*GAB2_3	NTC*GAB2	2253	1579	920	1031	1143
ABL1_18*NF1_19	ABL1*NF1	1270	1171	949	863	1120
PTPN1_9*PTPN1_9	PTPN1*PTPN1	39221	38623	31927	94498	134463
NF1_14*SPRED2_4	NF1*SPRED2	1325	1504	919	1051	1106
ABL1_18*GAB2_23	ABL1*GAB2	734	628	421	368	425
SPRED2_22*SPRED2_16	SPRED2*SPRED2	2112	1880	1597	1540	2312
SPRED2_1*ABL1_7	SPRED2*ABL1	280	209	149	37	59
ABL1_23*NTC_26	ABL1*NTC	95	90	77	76	50
GAB2_8*SPRED2_25	GAB2*SPRED2	361	391	212	248	269
NTC_27*NTC_13	NTC*NTC	1535	1367	1097	907	1173
GAB2_18*ABL1_25	GAB2*ABL1	1571	874	428	480	734
NF1_6*GAB2_4	NF1*GAB2	564	532	385	1592	2015
GAB2_4*SPRED2_1	GAB2*SPRED2	1182	1023	819	812	906
NTC_28*NF1_25	NTC*NF1	2278	2030	1338	1507	2263
NTC_5*PTPN1_14	NTC*PTPN1	1402	1364	937	910	1676
GAB2_10*SPRED2_17	GAB2*SPRED2	1985	1987	1298	1362	2195
SPRED2_24*PTPN1_9	SPRED2*PTPN1	612	564	474	1176	2355
NTC_30*PTPN1_11	NTC*PTPN1	1730	1785	1207	1265	1360
ABL1_2*NF1_22	ABL1*NF1	1821	1143	799	370	414
PTPN1_19*ABL1_13	PTPN1*ABL1	1863	2094	1274	3747	4050
NTC_26*SPRED2_24	NTC*SPRED2	204	275	157	156	164
NTC_13*NF1_23	NTC*NF1	411	303	315	313	945
SPRED2_22*NTC_13	SPRED2*NTC	2403	2456	1903	2383	2567
NTC_29*GAB2_12	NTC*GAB2	1047	653	441	474	509
PTPN1_2*SPRED2_22	PTPN1*SPRED2	1604	1636	985	2652	3907
PTPN1_25*PTPN1_25	PTPN1*PTPN1	38762	41714	33158	102668	129395
PTPN1_25*NTC_4	PTPN1*NTC	3052	3117	2138	6787	8262
SPRED2_17*ABL1_22	SPRED2*ABL1	2406	2406	1569	1878	2374
ABL1_26*NF1_10	ABL1*NF1	3522	2730	2075	1337	1802
PTPN1_13*PTPN1_13	PTPN1*PTPN1	21209	18022	16305	93887	130714
ABL1_20*NTC_8	ABL1*NTC	1637	1099	720	471	503
NTC_15*NTC_2	NTC*NTC	1142	1004	698	677	957
ABL1_4*ABL1_15	ABL1*ABL1	273	365	192	150	171
NF1_15*NTC_9	NF1*NTC	3185	3056	2261	4351	6686
ABL1_3*ABL1_3	ABL1*ABL1	18426	16986	13522	7749	10536
SOS1_15*NF1_5	SOS1*NF1	155	168	103	238	138
SOS1_2*NF1_7	SOS1*NF1	1572	985	705	389	619
NTC_19*SOS1_2	NTC*SOS1	2490	1550	1058	602	605
ABL1_22*NF1_24	ABL1*NF1	3076	2967	2262	2294	2596
SOS1_27*NTC_10	SOS1*NTC	703	664	469	515	545
NTC_23*SPRED2_7	NTC*SPRED2	2160	2046	1359	1283	1803
SPRED2_4*SOS1_23	SPRED2*SOS1	958	650	472	252	251
PTPN1_13*GAB2_15	PTPN1*GAB2	2099	1059	715	3187	4786
SPRED2_8*NF1_12	SPRED2*NF1	899	799	654	603	1152
NTC_20*NF1_26	NTC*NF1	2150	2179	1717	1508	1674
ABL1_19*NTC_19	ABL1*NTC	3474	2966	1912	1663	1978
SPRED2_5*GAB2_27	SPRED2*GAB2	858	1037	549	762	715
ABL1_10*ABL1_21	ABL1*ABL1	130	30	19	12	34
SPRED2_16*SPRED2_16	SPRED2*SPRED2	28723	27561	21960	23348	29262
PTPN1_27*GAB2_16	PTPN1*GAB2	1637	1296	1018	1163	1381
NF1_10*PTPN1_11	NF1*PTPN1	2383	2469	1684	2011	2799
PTPN1_13*ABL1_26	PTPN1*ABL1	2908	2422	1657	5137	6149
NF1_25*NF1_3	NF1*NF1	1115	1290	810	1173	1399
NTC_1*NTC_6	NTC*NTC	1038	1044	653	585	883
SPRED2_17*PTPN1_23	SPRED2*PTPN1	1359	1350	1084	1001	1333
GAB2_2*SPRED2_11	GAB2*SPRED2	451	403	217	206	329
NF1_8*NTC_17	NF1*NTC	188	204	147	623	917
NTC_15*NTC_7	NTC*NTC	726	590	564	315	393
NTC_13*SPRED2_9	NTC*SPRED2	695	607	431	619	563
ABL1_21*NTC_28	ABL1*NTC	978	532	497	225	313
GAB2_27*PTPN1_9	GAB2*PTPN1	3154	2399	1689	4004	4874
GAB2_11*GAB2_11	GAB2*GAB2	42547	38215	26976	25496	39387
NF1_13*GAB2_19	NF1*GAB2	1178	1027	837	826	1218
SPRED2_1*PTPN1_9	SPRED2*PTPN1	1348	1325	1044	3961	4050
ABL1_21*SPRED2_8	ABL1*SPRED2	697	535	351	197	233
SPRED2_7*ABL1_9	SPRED2*ABL1	1832	1410	996	618	957
PTPN1_23*NTC_17	PTPN1*NTC	1042	1025	710	810	744
GAB2_20*ABL1_18	GAB2*ABL1	946	779	426	392	434
ABL1_5*NTC_28	ABL1*NTC	933	213	223	61	103
PTPN1_11*ABL1_22	PTPN1*ABL1	1892	1780	1162	1302	1464
SPRED2_4*ABL1_15	SPRED2*ABL1	1303	1262	966	1067	1519
PTPN1_24*ABL1_9	PTPN1*ABL1	3082	2415	1748	1013	1504
ABL1_9*SPRED2_4	ABL1*SPRED2	1749	1525	958	598	735
ABL1_19*NTC_13	ABL1*NTC	2272	2297	1376	1259	1296
NTC_19*NTC_25	NTC*NTC	2322	1962	1493	1459	2055
PTPN1_13*SPRED2_17	PTPN1*SPRED2	1857	1493	1145	9903	12175
ABL1_26*SOS1_15	ABL1*SOS1	1530	983	761	427	538
SPRED2_9*SPRED2_21	SPRED2*SPRED2	396	329	213	251	436
NTC_10*NTC_19	NTC*NTC	4289	4168	2651	2693	4857
GAB2_4*GAB2_4	GAB2*GAB2	24894	23053	19743	19315	26377
SOS1_3*ABL1_13	SOS1*ABL1	896	853	641	540	1021
PTPN1_23*NF1_9	PTPN1*NF1	681	491	335	604	596
NTC_29*SPRED2_16	NTC*SPRED2	2122	2077	1281	1369	1899
SOS1_26*NTC_23	SOS1*NTC	1298	686	474	176	219
PTPN1_3*SOS1_22	PTPN1*SOS1	24	22	25	56	30
NTC_18*ABL1_17	NTC*ABL1	1791	1470	1126	1051	1012
ABL1_7*SOS1_3	ABL1*SOS1	227	232	114	44	53
SPRED2_13*SOS1_24	SPRED2*SOS1	631	604	385	499	502
NF1_19*GAB2_17	NF1*GAB2	1201	1021	749	839	1082
PTPN1_2*NTC_9	PTPN1*NTC	1533	1538	1147	2274	2800
PTPN1_13*GAB2_13	PTPN1*GAB2	908	591	417	2309	2878
SPRED2_26*PTPN1_24	SPRED2*PTPN1	2828	2705	1975	1526	2765
NF1_19*NTC_2	NF1*NTC	1291	1302	1018	1159	1164
SOS1_15*GAB2_6	SOS1*GAB2	912	772	428	282	364
NTC_29*GAB2_11	NTC*GAB2	3552	3181	2325	2004	2527
NTC_20*ABL1_19	NTC*ABL1	2114	2178	1355	1360	2130
GAB2_27*SOS1_22	GAB2*SOS1	145	85	48	66	54
SPRED2_22*NF1_9	SPRED2*NF1	1443	1280	1057	1153	1794
GAB2_26*PTPN1_17	GAB2*PTPN1	438	359	245	369	395
SOS1_14*SPRED2_4	SOS1*SPRED2	1396	908	761	395	662
ABL1_26*PTPN1_19	ABL1*PTPN1	3216	2765	2157	1719	2487
PTPN1_2*ABL1_1	PTPN1*ABL1	288	304	224	207	308
NTC_6*SOS1_6	NTC*SOS1	555	461	422	276	406
PTPN1_1*GAB2_13	PTPN1*GAB2	729	623	416	392	1238
GAB2_16*NTC_2	GAB2*NTC	1560	1318	1019	711	1205
NTC_21*ABL1_2	NTC*ABL1	1155	932	626	564	596
SPRED2_7*SPRED2_7	SPRED2*SPRED2	17886	17542	14367	15102	17483
NF1_22*ABL1_14	NF1*ABL1	1785	1667	1264	905	1457
SOS1_2*PTPN1_18	SOS1*PTPN1	1654	964	793	480	526
NF1_11*GAB2_20	NF1*GAB2	424	358	337	485	874
SOS1_6*PTPN1_24	SOS1*PTPN1	1431	1472	929	658	1101
GAB2_23*NTC_1	GAB2*NTC	559	424	353	308	1694
PTPN1_11*PTPN1_2	PTPN1*PTPN1	1630	1688	1217	1804	2540
NTC_8*NTC_8	NTC*NTC	31518	29535	23899	25849	33112
SOS1_23*GAB2_17	SOS1*GAB2	792	268	244	99	88
PTPN1_27*SPRED2_7	PTPN1*SPRED2	1239	1231	977	815	1055
NTC_5*NTC_7	NTC*NTC	607	557	417	467	381
PTPN1_9*NTC_23	PTPN1*NTC	3154	3018	2263	6385	10089
ABL1_23*ABL1_23	ABL1*ABL1	2672	2470	1743	1501	1991
SOS1_26*NTC_1	SOS1*NTC	572	282	187	113	131
GAB2_27*NF1_15	GAB2*NF1	4022	3291	2413	2556	3504
PTPN1_27*NTC_27	PTPN1*NTC	1745	1867	1215	1186	1726
PTPN1_25*PTPN1_27	PTPN1*PTPN1	3164	3145	2200	6371	8933
PTPN1_11*ABL1_9	PTPN1*ABL1	2315	1914	1332	893	1188
PTPN1_22*SOS1_19	PTPN1*SOS1	764	511	520	950	1575
SPRED2_17*SPRED2_22	SPRED2*SPRED2	2552	2371	1889	2157	2743
NF1_15*NTC_7	NF1*NTC	1460	1333	1025	1495	2149
NTC_23*NF1_25	NTC*NF1	2463	2404	1702	1526	2039
PTPN1_25*PTPN1_15	PTPN1*PTPN1	2558	2085	1783	12938	17264
PTPN1_20*NTC_27	PTPN1*NTC	846	629	535	496	813
PTPN1_4*ABL1_25	PTPN1*ABL1	310	291	184	163	261
GAB2_26*GAB2_27	GAB2*GAB2	2176	2080	1309	1441	1401
SOS1_23*SPRED2_11	SOS1*SPRED2	510	270	197	74	100
ABL1_22*SPRED2_17	ABL1*SPRED2	3567	3124	2106	2867	3353
GAB2_3*NF1_6	GAB2*NF1	687	428	434	465	817
GAB2_20*GAB2_20	GAB2*GAB2	14524	12147	8376	7566	9957
NF1_24*NTC_22	NF1*NTC	1325	1158	898	1239	1240
NF1_10*PTPN1_25	NF1*PTPN1	3176	2745	2310	4266	6688
ABL1_17*SPRED2_26	ABL1*SPRED2	2518	1899	1258	604	852
NTC_11*ABL1_9	NTC*ABL1	2390	1629	1365	666	972
ABL1_7*SPRED2_7	ABL1*SPRED2	297	237	104	74	57
NF1_3*NTC_20	NF1*NTC	1384	1193	1116	1735	1419
SOS1_9*PTPN1_2	SOS1*PTPN1	388	390	274	385	383
NTC_22*GAB2_14	NTC*GAB2	627	718	402	373	703
PTPN1_24*GAB2_2	PTPN1*GAB2	1019	1095	608	577	667
NF1_9*PTPN1_21	NF1*PTPN1	1493	1482	1015	1619	2115
ABL1_13*SPRED2_20	ABL1*SPRED2	1038	891	663	755	854
ABL1_5*SPRED2_2	ABL1*SPRED2	635	169	149	59	93
ABL1_15*ABL1_15	ABL1*ABL1	18071	17407	14013	15072	19694
PTPN1_14*NTC_2	PTPN1*NTC	2359	2097	1528	1382	2618
ABL1_26*NTC_6	ABL1*NTC	1775	1376	1012	515	937
NTC_30*SPRED2_25	NTC*SPRED2	768	577	488	707	729
NF1_3*ABL1_26	NF1*ABL1	3003	2586	1946	1893	2306
GAB2_23*PTPN1_23	GAB2*PTPN1	571	422	292	309	624
NTC_20*SOS1_27	NTC*SOS1	748	502	466	361	510
NTC_3*PTPN1_22	NTC*PTPN1	1721	1496	1245	2434	3308
NTC_27*GAB2_11	NTC*GAB2	3171	2714	1942	1766	2569
PTPN1_5*NF1_9	PTPN1*NF1	549	425	402	306	455
PTPN1_27*PTPN1_27	PTPN1*PTPN1	21407	22421	16925	19304	26679
NF1_24*SOS1_27	NF1*SOS1	708	678	439	669	756
NF1_22*NF1_27	NF1*NF1	2030	2165	1327	1880	1876
NF1_24*PTPN1_7	NF1*PTPN1	1170	1120	904	1137	1617
SOS1_18*GAB2_3	SOS1*GAB2	1207	639	445	369	549
GAB2_12*SOS1_3	GAB2*SOS1	383	276	182	195	246
SOS1_3*NF1_15	SOS1*NF1	1496	1526	987	1257	1734
GAB2_5*GAB2_5	GAB2*GAB2	21125	18659	14482	12963	17276
NTC_23*NF1_13	NTC*NF1	2365	2031	1520	2220	2168
SPRED2_4*NF1_3	SPRED2*NF1	1310	1404	1044	1890	2159
NTC_23*NTC_5	NTC*NTC	1601	1683	1139	990	1086
NTC_9*ABL1_14	NTC*ABL1	1901	1758	1141	981	1449
NTC_14*SPRED2_1	NTC*SPRED2	646	575	349	353	467
NTC_20*PTPN1_14	NTC*PTPN1	2161	2146	1501	1203	1928
SPRED2_8*ABL1_25	SPRED2*ABL1	2336	2160	1316	1249	1379
GAB2_5*GAB2_11	GAB2*GAB2	2586	1970	1445	1176	1431
PTPN1_12*NTC_12	PTPN1*NTC	2484	2538	1887	5943	8819
NTC_26*SPRED2_22	NTC*SPRED2	1459	1387	944	1213	1801
ABL1_14*ABL1_4	ABL1*ABL1	435	263	302	127	289
GAB2_25*GAB2_25	GAB2*GAB2	7659	7115	5596	5929	7916
PTPN1_3*GAB2_17	PTPN1*GAB2	361	347	233	1052	1140
NTC_17*NTC_17	NTC*NTC	24577	24060	18417	20071	24831
NF1_18*GAB2_3	NF1*GAB2	2183	1558	1221	1213	1501
PTPN1_6*PTPN1_6	PTPN1*PTPN1	5508	6071	4435	5311	6713
SPRED2_16*SOS1_6	SPRED2*SOS1	1070	824	714	624	644
SOS1_1*NF1_17	SOS1*NF1	158	182	92	38	54
SOS1_27*ABL1_9	SOS1*ABL1	839	584	460	229	292
GAB2_21*SOS1_3	GAB2*SOS1	733	337	249	177	225
NTC_16*GAB2_3	NTC*GAB2	896	530	344	287	358
ABL1_19*ABL1_2	ABL1*ABL1	3038	2476	1877	1138	1499
SPRED2_4*SPRED2_4	SPRED2*SPRED2	22789	24592	18889	22954	31697
NTC_20*SPRED2_13	NTC*SPRED2	2426	2342	1827	1638	2306
GAB2_13*GAB2_15	GAB2*GAB2	2148	1071	759	560	787
SOS1_12*SOS1_12	SOS1*SOS1	10988	9789	7382	6434	7973
NTC_30*PTPN1_16	NTC*PTPN1	493	431	360	284	577
NTC_5*NF1_19	NTC*NF1	815	614	563	631	1330
NTC_2*GAB2_20	NTC*GAB2	1265	1067	699	565	725
SPRED2_13*NTC_9	SPRED2*NTC	3392	3668	2211	2514	3453
NTC_11*NTC_25	NTC*NTC	1399	1289	911	1233	978
ABL1_9*PTPN1_9	ABL1*PTPN1	2573	1997	1514	1789	2078
ABL1_18*SPRED2_1	ABL1*SPRED2	1093	1636	718	631	1109
PTPN1_21*PTPN1_21	PTPN1*PTPN1	25287	28455	20848	33583	47543
SPRED2_7*NF1_25	SPRED2*NF1	1333	1471	829	1198	1092
GAB2_13*NTC_18	GAB2*NTC	1315	993	590	516	538
PTPN1_21*ABL1_2	PTPN1*ABL1	2987	3027	1953	2774	3014
PTPN1_18*ABL1_23	PTPN1*ABL1	394	401	254	220	452
PTPN1_18*SPRED2_10	PTPN1*SPRED2	2061	2408	1346	2681	4807
ABL1_16*PTPN1_19	ABL1*PTPN1	1113	1073	664	914	1670
NF1_19*NTC_28	NF1*NTC	2207	1995	1409	1925	4330
ABL1_24*PTPN1_23	ABL1*PTPN1	749	767	526	497	570
SPRED2_20*ABL1_3	SPRED2*ABL1	1562	1511	1028	821	1118
NF1_27*SOS1_17	NF1*SOS1	1701	1184	936	435	581
ABL1_15*ABL1_26	ABL1*ABL1	2173	1648	1407	813	1029
GAB2_7*NF1_10	GAB2*NF1	1044	498	354	325	359
NTC_19*PTPN1_22	NTC*PTPN1	2491	2472	1901	3709	5240
SOS1_21*GAB2_13	SOS1*GAB2	745	552	390	364	439
NTC_23*NTC_23	NTC*NTC	36599	36136	27029	30524	38635
ABL1_26*ABL1_21	ABL1*ABL1	1222	787	479	279	348
NTC_11*NTC_11	NTC*NTC	29573	28386	22395	23008	34155
NTC_26*NTC_26	NTC*NTC	13724	12991	10744	11181	15261
SOS1_2*GAB2_25	SOS1*GAB2	544	230	201	81	102
NF1_14*NF1_14	NF1*NF1	30237	30273	22063	23039	30220
NTC_12*NF1_17	NTC*NF1	1388	1076	893	688	1099
ABL1_11*SOS1_19	ABL1*SOS1	439	277	185	125	204
PTPN1_9*SPRED2_22	PTPN1*SPRED2	2767	2523	1764	6567	7964
ABL1_17*NF1_13	ABL1*NF1	1697	1427	991	625	748
GAB2_18*NTC_8	GAB2*NTC	1570	847	556	476	530
NTC_23*PTPN1_9	NTC*PTPN1	3284	3519	2334	7952	9000
ABL1_24*ABL1_22	ABL1*ABL1	1552	1413	900	725	922
PTPN1_27*ABL1_18	PTPN1*ABL1	1855	1714	1391	1082	1592
ABL1_18*SPRED2_26	ABL1*SPRED2	2241	2200	1374	1279	1548
SPRED2_26*NTC_22	SPRED2*NTC	1764	1467	1191	1110	1549
NTC_3*NTC_19	NTC*NTC	3336	3136	2457	2090	3442
PTPN1_7*PTPN1_23	PTPN1*PTPN1	743	914	679	765	849
ABL1_26*NF1_15	ABL1*NF1	4304	3892	2787	2496	3049
NF1_26*NTC_18	NF1*NTC	1878	2066	1245	2152	1648
SPRED2_2*SPRED2_2	SPRED2*SPRED2	33027	36063	26920	36773	51917
NF1_3*GAB2_20	NF1*GAB2	948	736	566	531	777
NTC_20*NTC_23	NTC*NTC	2490	2283	1702	1612	1805
SPRED2_25*GAB2_21	SPRED2*GAB2	598	485	286	238	383
PTPN1_13*NF1_26	PTPN1*NF1	1710	1242	1053	10554	16834
GAB2_20*GAB2_17	GAB2*GAB2	930	579	434	409	500
PTPN1_19*PTPN1_18	PTPN1*PTPN1	2280	2626	1641	6256	10045
NTC_30*GAB2_18	NTC*GAB2	1400	929	718	467	691
GAB2_15*NTC_10	GAB2*NTC	2387	1363	837	1080	877
ABL1_9*NTC_10	ABL1*NTC	2656	1685	1264	777	973
GAB2_20*ABL1_8	GAB2*ABL1	955	770	428	442	574
SOS1_13*SPRED2_4	SOS1*SPRED2	652	559	484	318	530
SPRED2_4*PTPN1_25	SPRED2*PTPN1	2076	2308	1677	3566	6686
NTC_18*SPRED2_4	NTC*SPRED2	1032	955	719	563	694
GAB2_8*GAB2_8	GAB2*GAB2	9677	9539	7159	7781	10358
ABL1_3*NTC_30	ABL1*NTC	1436	1224	902	539	701
SOS1_18*SPRED2_9	SOS1*SPRED2	349	345	326	243	506
ABL1_9*PTPN1_24	ABL1*PTPN1	2850	2415	1558	832	1444
PTPN1_19*NTC_7	PTPN1*NTC	1063	900	721	1404	2213
ABL1_18*ABL1_19	ABL1*ABL1	2527	2326	1518	1153	1751
SOS1_13*NF1_15	SOS1*NF1	1383	1315	1025	1147	1731
SPRED2_20*NTC_13	SPRED2*NTC	1688	1523	1203	1924	2137
NF1_11*NTC_10	NF1*NTC	777	801	585	1451	1981
SPRED2_23*SPRED2_17	SPRED2*SPRED2	2186	1908	1527	1687	1884
SPRED2_17*SPRED2_17	SPRED2*SPRED2	33420	33134	25094	32008	39678
NTC_29*SPRED2_10	NTC*SPRED2	1692	1765	1153	1452	1718
NTC_17*PTPN1_11	NTC*PTPN1	1924	1742	1256	2436	1792
NTC_18*ABL1_18	NTC*ABL1	1874	1534	1232	775	1179
SPRED2_17*NF1_22	SPRED2*NF1	1430	1313	1100	878	1314
SOS1_2*NF1_14	SOS1*NF1	1824	994	679	351	447
NTC_14*ABL1_24	NTC*ABL1	684	610	426	323	513
PTPN1_22*PTPN1_8	PTPN1*PTPN1	121	155	56	424	214
ABL1_18*NTC_23	ABL1*NTC	2736	2421	1670	1238	1539
NTC_27*NTC_27	NTC*NTC	23084	22718	17232	17836	25420
SOS1_6*GAB2_16	SOS1*GAB2	1046	785	1128	474	652
ABL1_19*GAB2_13	ABL1*GAB2	1356	918	672	546	611
SOS1_14*GAB2_15	SOS1*GAB2	2445	1257	912	554	738
GAB2_4*GAB2_20	GAB2*GAB2	1059	708	587	458	644
NTC_5*SOS1_23	NTC*SOS1	665	360	242	91	108
GAB2_22*GAB2_7	GAB2*GAB2	650	367	280	233	358
ABL1_27*SPRED2_23	ABL1*SPRED2	2531	2323	1383	1062	1349
NTC_20*NTC_9	NTC*NTC	1851	1899	1312	1031	1342
NF1_10*SOS1_13	NF1*SOS1	1460	1230	843	774	999
SOS1_23*GAB2_18	SOS1*GAB2	721	304	157	75	74
GAB2_6*NTC_28	GAB2*NTC	2317	2014	1429	1186	1391
PTPN1_21*GAB2_11	PTPN1*GAB2	3668	4297	2639	3801	4960
GAB2_11*SPRED2_14	GAB2*SPRED2	2134	1875	1210	1168	1568
GAB2_9*SPRED2_20	GAB2*SPRED2	386	423	218	227	468
PTPN1_14*ABL1_25	PTPN1*ABL1	2747	2849	1973	1823	2534
NF1_10*GAB2_5	NF1*GAB2	1808	1489	1184	1567	1981
ABL1_8*ABL1_8	ABL1*ABL1	23614	18538	14865	10072	13874
ABL1_2*SOS1_18	ABL1*SOS1	1230	633	538	145	290
SPRED2_20*GAB2_26	SPRED2*GAB2	1221	1202	963	819	1392
GAB2_5*NTC_13	GAB2*NTC	1462	1247	834	673	840
NF1_9*NTC_30	NF1*NTC	1262	1086	855	936	1288
SPRED2_26*PTPN1_21	SPRED2*PTPN1	2656	2658	2111	3818	4797
NTC_17*SPRED2_2	NTC*SPRED2	1570	1525	1035	1036	1427
NTC_19*SPRED2_7	NTC*SPRED2	2416	2176	1576	1305	2041
ABL1_24*NTC_10	ABL1*NTC	1325	1366	794	804	642
PTPN1_19*SPRED2_10	PTPN1*SPRED2	1851	1927	1528	4547	5884
GAB2_3*ABL1_2	GAB2*ABL1	2753	1638	973	769	1302
SPRED2_22*ABL1_26	SPRED2*ABL1	3839	3517	2436	2171	2434
ABL1_13*NF1_25	ABL1*NF1	1424	1372	915	818	1709
NTC_5*NTC_29	NTC*NTC	1219	1171	780	696	852
ABL1_2*GAB2_10	ABL1*GAB2	1538	982	617	256	304
GAB2_18*SOS1_12	GAB2*SOS1	791	408	360	308	323
SOS1_25*SOS1_14	SOS1*SOS1	270	238	144	100	129
SPRED2_20*ABL1_9	SPRED2*ABL1	2093	1841	1255	1048	1557
NTC_10*NTC_30	NTC*NTC	2760	2587	1786	1800	3299
PTPN1_22*GAB2_20	PTPN1*GAB2	776	729	447	1205	1415
GAB2_13*NF1_27	GAB2*NF1	1992	1558	942	985	1209
NTC_18*ABL1_26	NTC*ABL1	2770	2353	1466	1038	1427
ABL1_18*PTPN1_9	ABL1*PTPN1	2518	2407	1567	3868	4948
GAB2_8*SOS1_2	GAB2*SOS1	718	376	245	173	162
NTC_26*SPRED2_4	NTC*SPRED2	871	631	551	577	786
NF1_14*PTPN1_27	NF1*PTPN1	1532	1694	1014	1238	1676
GAB2_6*SOS1_26	GAB2*SOS1	751	441	259	165	137
SPRED2_22*GAB2_15	SPRED2*GAB2	3969	2687	1906	1994	2916
NF1_14*SOS1_2	NF1*SOS1	1279	786	558	455	342
NF1_20*NF1_1	NF1*NF1	174	144	139	242	514
GAB2_17*NTC_1	GAB2*NTC	1047	941	506	619	617
PTPN1_14*NTC_30	PTPN1*NTC	2611	2571	1675	1522	2240
GAB2_11*NF1_19	GAB2*NF1	2022	1865	1388	1289	2002
NF1_26*SOS1_3	NF1*SOS1	1106	890	589	662	1020
PTPN1_2*GAB2_3	PTPN1*GAB2	1372	893	748	1077	1234
SOS1_23*SOS1_23	SOS1*SOS1	13692	7393	5249	2128	2731
NF1_24*NTC_10	NF1*NTC	2317	2184	1376	1714	4519
SPRED2_22*GAB2_6	SPRED2*GAB2	2363	2202	1514	1592	2304
NTC_2*GAB2_6	NTC*GAB2	1928	1744	1314	1095	1386
NF1_27*ABL1_3	NF1*ABL1	2095	1772	1389	739	1264
ABL1_14*SOS1_13	ABL1*SOS1	1317	1043	805	509	752
GAB2_20*ABL1_17	GAB2*ABL1	1046	1032	461	440	597
SPRED2_13*SPRED2_13	SPRED2*SPRED2	33364	35562	26389	31864	46634
NTC_14*GAB2_17	NTC*GAB2	889	798	472	468	545
NTC_21*PTPN1_15	NTC*PTPN1	701	659	443	1021	1183
NF1_3*ABL1_11	NF1*ABL1	693	407	363	330	462
NTC_28*NTC_8	NTC*NTC	3233	2896	1771	1483	3619
NTC_30*NF1_10	NTC*NF1	2213	1919	1396	2125	2068
NTC_3*GAB2_26	NTC*GAB2	1744	1825	956	980	1312
NF1_14*NTC_17	NF1*NTC	1383	1274	864	844	1064
SOS1_19*PTPN1_22	SOS1*PTPN1	600	485	451	1029	971
NF1_18*SPRED2_2	NF1*SPRED2	1992	2057	1321	1966	2233
NTC_15*PTPN1_23	NTC*PTPN1	952	903	660	747	827
SPRED2_10*GAB2_5	SPRED2*GAB2	1300	1358	857	1288	1533
GAB2_19*NF1_15	GAB2*NF1	2393	2434	1384	2165	3871
NF1_25*ABL1_25	NF1*ABL1	1879	1643	1385	1465	2300
GAB2_1*GAB2_9	GAB2*GAB2	105	26	26	12	13
GAB2_26*SOS1_3	GAB2*SOS1	697	644	491	430	799
NTC_11*NTC_27	NTC*NTC	1645	1582	1152	1198	2118
SOS1_16*NF1_13	SOS1*NF1	224	167	157	101	168
NTC_20*PTPN1_18	NTC*PTPN1	2222	2228	1872	2214	3763
PTPN1_20*NF1_15	PTPN1*NF1	1293	1091	944	1438	2831
NTC_11*NF1_19	NTC*NF1	1214	1126	876	1367	1507
ABL1_18*SPRED2_13	ABL1*SPRED2	2166	2359	1605	1148	2090
PTPN1_19*PTPN1_7	PTPN1*PTPN1	1195	1300	766	1933	2526
SPRED2_3*ABL1_13	SPRED2*ABL1	1012	860	575	727	753
ABL1_9*NF1_9	ABL1*NF1	1385	937	742	349	437
GAB2_27*NTC_8	GAB2*NTC	2628	1572	1371	1202	1392
NTC_4*NF1_24	NTC*NF1	2421	2053	1805	1528	2193
PTPN1_13*NTC_17	PTPN1*NTC	1159	871	718	6053	6761
PTPN1_25*GAB2_17	PTPN1*GAB2	2999	2569	1893	5018	9619
NF1_27*SPRED2_23	NF1*SPRED2	2818	2998	2190	1799	2342
PTPN1_20*SPRED2_16	PTPN1*SPRED2	772	746	605	580	737
ABL1_14*PTPN1_23	ABL1*PTPN1	1635	1476	886	810	910
NF1_7*GAB2_6	NF1*GAB2	1989	2070	1548	2689	3926
NTC_23*NF1_11	NTC*NF1	906	871	619	923	1521
ABL1_27*NF1_14	ABL1*NF1	2470	1967	1279	918	1269
SOS1_10*NTC_10	SOS1*NTC	120	140	46	31	45
NTC_18*NTC_2	NTC*NTC	1704	1339	1070	993	1492
SPRED2_14*ABL1_2	SPRED2*ABL1	1591	1259	981	700	874
PTPN1_25*NTC_22	PTPN1*NTC	2168	1996	1411	4774	5783
ABL1_2*ABL1_2	ABL1*ABL1	38452	27412	19247	9619	12043
GAB2_13*NTC_4	GAB2*NTC	1508	1136	757	684	797
NTC_4*NTC_2	NTC*NTC	2148	1959	1435	1208	1730
GAB2_13*GAB2_10	GAB2*GAB2	1004	849	560	350	581
ABL1_16*ABL1_16	ABL1*ABL1	9993	9920	7504	6475	8193
GAB2_3*GAB2_22	GAB2*GAB2	1441	913	640	434	615
GAB2_21*NTC_27	GAB2*NTC	1346	643	419	364	457
GAB2_12*GAB2_3	GAB2*GAB2	997	441	253	236	473
NTC_1*SPRED2_15	NTC*SPRED2	1042	895	693	986	1158
PTPN1_25*GAB2_6	PTPN1*GAB2	2517	2393	1599	4447	6116
SOS1_2*NTC_14	SOS1*NTC	781	530	241	160	143
NF1_11*GAB2_14	NF1*GAB2	489	457	224	609	971
SOS1_6*NF1_7	SOS1*NF1	944	853	653	865	1087
NF1_17*NTC_15	NF1*NTC	749	541	637	525	644
ABL1_16*GAB2_5	ABL1*GAB2	860	618	582	521	473
NTC_6*SOS1_23	NTC*SOS1	557	228	177	59	98
NF1_7*SPRED2_10	NF1*SPRED2	1959	1863	1196	3631	5448
PTPN1_23*NF1_10	PTPN1*NF1	1517	1566	1078	992	1701
NF1_17*PTPN1_24	NF1*PTPN1	1213	1245	917	874	1032
ABL1_14*ABL1_18	ABL1*ABL1	1985	1456	1135	747	877
NTC_22*NTC_22	NTC*NTC	10613	10189	8174	8904	11264
NTC_15*GAB2_10	NTC*GAB2	896	698	470	372	492
SPRED2_26*NF1_22	SPRED2*NF1	1947	1803	1236	1118	1773
NTC_11*NTC_3	NTC*NTC	1357	1100	951	773	1293
NF1_17*PTPN1_21	NF1*PTPN1	1247	1211	817	1531	1525
NF1_27*NF1_3	NF1*NF1	2007	2142	1374	1606	2132
NTC_22*NTC_17	NTC*NTC	745	905	526	471	773
ABL1_24*GAB2_17	ABL1*GAB2	1212	810	503	434	514
PTPN1_7*NF1_16	PTPN1*NF1	175	232	199	225	437
SOS1_14*ABL1_26	SOS1*ABL1	3119	2069	1532	772	1019
PTPN1_27*ABL1_3	PTPN1*ABL1	1538	1424	1088	732	1376
GAB2_22*NTC_21	GAB2*NTC	411	320	320	264	361
GAB2_3*NTC_13	GAB2*NTC	1871	1433	767	656	762
NTC_11*PTPN1_14	NTC*PTPN1	2623	2252	1519	1715	2268
SPRED2_17*NTC_19	SPRED2*NTC	3043	3161	1955	2294	2694
PTPN1_11*PTPN1_11	PTPN1*PTPN1	36354	36349	27165	33563	44431
SOS1_8*GAB2_26	SOS1*GAB2	102	63	21	24	30
ABL1_25*ABL1_22	ABL1*ABL1	2436	2136	1332	678	1042
NTC_6*SPRED2_15	NTC*SPRED2	639	844	473	382	499
SOS1_13*GAB2_22	SOS1*GAB2	616	537	327	167	335
GAB2_22*ABL1_5	GAB2*ABL1	441	157	105	68	55
NTC_7*NTC_28	NTC*NTC	2224	1977	1528	1552	1687
PTPN1_25*NTC_30	PTPN1*NTC	2978	2955	2185	5080	9482
GAB2_5*SPRED2_13	GAB2*SPRED2	2101	1825	1269	1481	1691
PTPN1_15*NF1_16	PTPN1*NF1	352	417	282	766	1208
SOS1_16*SPRED2_23	SOS1*SPRED2	327	296	281	207	263
ABL1_25*SOS1_19	ABL1*SOS1	1143	1032	693	365	498
SPRED2_2*NF1_15	SPRED2*NF1	2770	2797	2247	3641	4997
SPRED2_21*PTPN1_2	SPRED2*PTPN1	477	336	391	475	653
PTPN1_21*PTPN1_14	PTPN1*PTPN1	2966	2956	2212	3019	3909
PTPN1_18*SPRED2_19	PTPN1*SPRED2	672	741	425	716	988
SPRED2_26*NTC_20	SPRED2*NTC	2139	1752	1242	1136	1541
SPRED2_11*SPRED2_11	SPRED2*SPRED2	14936	15836	12584	16185	19963
SPRED2_8*SPRED2_8	SPRED2*SPRED2	27268	28695	20888	23729	29802
NTC_13*SPRED2_16	NTC*SPRED2	1558	1481	1195	1042	1143
PTPN1_22*ABL1_8	PTPN1*ABL1	1238	1187	793	1639	2021
ABL1_13*ABL1_5	ABL1*ABL1	489	158	126	52	54
SOS1_18*PTPN1_21	SOS1*PTPN1	873	1110	569	592	740
PTPN1_27*SOS1_4	PTPN1*SOS1	50	70	87	41	44
SOS1_18*SPRED2_21	SOS1*SPRED2	348	386	256	166	342
NTC_8*NTC_5	NTC*NTC	994	1040	634	608	791
SPRED2_22*ABL1_14	SPRED2*ABL1	2675	2711	1586	2017	2902
ABL1_21*ABL1_21	ABL1*ABL1	8462	6321	4891	2889	3574
NTC_4*PTPN1_9	NTC*PTPN1	2311	2255	1700	6126	7721
NTC_30*NF1_6	NTC*NF1	528	590	357	1292	1065
ABL1_8*PTPN1_12	ABL1*PTPN1	1773	1850	1286	1351	1977
GAB2_21*ABL1_19	GAB2*ABL1	1624	872	572	460	1028
SPRED2_13*ABL1_24	SPRED2*ABL1	2168	1961	1280	1528	2392
NF1_7*NTC_3	NF1*NTC	1861	1520	1358	3146	4052
GAB2_6*ABL1_11	GAB2*ABL1	616	406	285	234	267
ABL1_20*ABL1_20	ABL1*ABL1	22217	18029	13371	7777	9751
NTC_22*NTC_4	NTC*NTC	822	803	630	535	766
NTC_4*GAB2_11	NTC*GAB2	3461	3133	2150	1843	3094
NTC_29*GAB2_17	NTC*GAB2	1881	1398	1121	1097	1301
SPRED2_7*NF1_27	SPRED2*NF1	1568	1542	833	1123	1814
NF1_10*ABL1_9	NF1*ABL1	2604	2030	1486	871	1628
PTPN1_11*PTPN1_27	PTPN1*PTPN1	2101	2191	1437	1565	2206
ABL1_27*NTC_13	ABL1*NTC	1916	1425	1102	728	1049
ABL1_25*PTPN1_2	ABL1*PTPN1	1550	1379	1006	860	1362
ABL1_9*NTC_20	ABL1*NTC	1941	1459	1092	597	714
SPRED2_12*SPRED2_12	SPRED2*SPRED2	1817	1990	1488	2028	2388
SPRED2_7*PTPN1_22	SPRED2*PTPN1	1147	1343	873	2503	1979
ABL1_22*NTC_26	ABL1*NTC	1623	1489	1061	1266	1176
SOS1_27*NF1_13	SOS1*NF1	333	465	244	381	502
SPRED2_2*ABL1_27	SPRED2*ABL1	2149	1717	1412	1553	1594
NTC_3*GAB2_15	NTC*GAB2	3738	2117	1684	1244	1787
SOS1_6*SOS1_6	SOS1*SOS1	13656	13742	10336	9195	13672
PTPN1_11*GAB2_15	PTPN1*GAB2	2904	1625	1243	1291	1529
NF1_27*GAB2_27	NF1*GAB2	3910	3883	2554	2458	3309
ABL1_14*GAB2_12	ABL1*GAB2	1170	794	547	365	406
SOS1_15*GAB2_21	SOS1*GAB2	585	252	164	146	174
NF1_27*SPRED2_14	NF1*SPRED2	2109	2153	1587	1498	1918
ABL1_14*SPRED2_23	ABL1*SPRED2	2688	2313	1473	1028	1229
NTC_19*GAB2_20	NTC*GAB2	1761	1675	976	901	1232
GAB2_5*SPRED2_7	GAB2*SPRED2	1173	1040	690	538	743
NTC_9*SPRED2_1	NTC*SPRED2	1274	1250	764	823	1864
NTC_19*NTC_1	NTC*NTC	2734	2044	1729	1775	2289
NTC_29*SPRED2_2	NTC*SPRED2	1899	1628	1306	1425	1926
NF1_25*NTC_13	NF1*NTC	1403	1424	1103	1054	1765
NF1_1*SOS1_17	NF1*SOS1	374	368	285	107	124
ABL1_26*PTPN1_1	ABL1*PTPN1	1942	1848	1106	796	1177
GAB2_14*PTPN1_26	GAB2*PTPN1	424	500	268	810	1437
SPRED2_4*NTC_14	SPRED2*NTC	904	943	605	542	1312
NTC_3*NF1_9	NTC*NF1	1262	1350	771	876	1240
ABL1_18*NF1_3	ABL1*NF1	1494	1422	766	825	1065
SOS1_5*PTPN1_12	SOS1*PTPN1	496	245	167	117	171
ABL1_15*GAB2_5	ABL1*GAB2	985	752	487	463	494
GAB2_2*SPRED2_23	GAB2*SPRED2	660	759	464	325	619
ABL1_26*NF1_18	ABL1*NF1	2319	1764	1384	801	1086
SPRED2_19*NTC_6	SPRED2*NTC	463	477	365	372	448
GAB2_11*SPRED2_8	GAB2*SPRED2	3059	2547	1876	1551	2018
NTC_8*ABL1_27	NTC*ABL1	2754	2442	1749	1384	1738
GAB2_13*ABL1_20	GAB2*ABL1	1255	870	612	381	603
ABL1_16*GAB2_10	ABL1*GAB2	643	532	375	398	461
NF1_25*GAB2_16	NF1*GAB2	1524	1332	916	1273	1883
NF1_1*GAB2_19	NF1*GAB2	426	318	343	470	644
SPRED2_11*SPRED2_4	SPRED2*SPRED2	843	1060	707	626	1133
GAB2_26*NF1_3	GAB2*NF1	1128	926	687	849	1209
NTC_11*NTC_19	NTC*NTC	2477	2411	1674	1416	2542
NTC_10*NTC_10	NTC*NTC	34044	33595	24440	27345	37202
SOS1_6*SPRED2_14	SOS1*SPRED2	1118	1034	697	452	1036
NF1_24*GAB2_16	NF1*GAB2	1749	1598	1087	1067	1496
SOS1_19*PTPN1_14	SOS1*PTPN1	1070	931	816	615	1334
NF1_26*NTC_20	NF1*NTC	1754	1529	1096	1187	1889
NTC_3*NF1_27	NTC*NF1	2710	2710	1734	2113	2345
PTPN1_16*SOS1_1	PTPN1*SOS1	111	132	90	79	91
SOS1_3*SOS1_3	SOS1*SOS1	10294	10413	7806	7477	9854
ABL1_25*ABL1_25	ABL1*ABL1	23218	19395	14883	10614	13847
ABL1_14*PTPN1_24	ABL1*PTPN1	2427	2276	1643	1034	1290
PTPN1_1*NTC_13	PTPN1*NTC	950	842	663	843	1096
SPRED2_22*ABL1_25	SPRED2*ABL1	3333	3174	2257	1936	2727
NTC_29*SPRED2_11	NTC*SPRED2	1199	1079	821	1071	1308
GAB2_18*ABL1_21	GAB2*ABL1	577	314	238	138	161
NF1_18*SPRED2_13	NF1*SPRED2	2471	2452	1801	2161	2760
ABL1_17*PTPN1_19	ABL1*PTPN1	2242	2075	1406	1213	1456
NF1_7*ABL1_7	NF1*ABL1	590	448	370	269	467
SPRED2_1*NTC_15	SPRED2*NTC	923	899	556	742	836
NTC_27*SPRED2_2	NTC*SPRED2	1608	1467	1135	1183	1709
NTC_24*NF1_7	NTC*NF1	339	400	213	737	618
SPRED2_8*ABL1_20	SPRED2*ABL1	1794	1462	900	661	711
SPRED2_15*SPRED2_2	SPRED2*SPRED2	1060	995	732	962	1176
GAB2_19*GAB2_19	GAB2*GAB2	19174	17623	13220	12950	17171
NF1_9*PTPN1_2	NF1*PTPN1	901	1130	554	1415	2009
NTC_25*NF1_26	NTC*NF1	1343	1517	1169	1350	1546
SPRED2_22*ABL1_13	SPRED2*ABL1	2668	2411	1759	2059	2592
GAB2_20*SPRED2_13	GAB2*SPRED2	1271	1192	748	654	831
NF1_27*NTC_2	NF1*NTC	2699	2604	1663	1789	2602
PTPN1_16*NTC_13	PTPN1*NTC	367	255	298	231	425
GAB2_6*PTPN1_24	GAB2*PTPN1	2107	1862	1481	1160	1836
NTC_13*SPRED2_4	NTC*SPRED2	1293	1216	948	746	1155
NF1_19*SOS1_3	NF1*SOS1	699	601	459	676	602
PTPN1_19*PTPN1_20	PTPN1*PTPN1	571	453	443	768	1384
SOS1_11*SPRED2_26	SOS1*SPRED2	531	228	164	73	66
ABL1_25*PTPN1_14	ABL1*PTPN1	2546	2313	1497	1237	1296
ABL1_3*SPRED2_25	ABL1*SPRED2	676	612	464	264	400
ABL1_18*SOS1_9	ABL1*SOS1	538	507	347	218	201
PTPN1_27*NF1_27	PTPN1*NF1	2299	2145	1475	1614	2292
NF1_10*SOS1_26	NF1*SOS1	1026	548	511	407	484
SOS1_21*NF1_25	SOS1*NF1	1168	1194	738	698	757
ABL1_18*NF1_23	ABL1*NF1	464	401	303	238	331
NTC_15*ABL1_8	NTC*ABL1	1016	862	685	663	779
NF1_22*NF1_15	NF1*NF1	3021	2909	2116	3398	4296
SPRED2_11*ABL1_13	SPRED2*ABL1	905	833	698	619	812
SPRED2_26*PTPN1_13	SPRED2*PTPN1	1629	1534	1131	4081	5212
SOS1_26*NF1_23	SOS1*NF1	214	94	48	29	26
ABL1_14*NF1_27	ABL1*NF1	2304	1812	1363	980	1468
NF1_10*GAB2_3	NF1*GAB2	2323	1533	1115	1138	1315
SOS1_23*SOS1_3	SOS1*SOS1	466	248	192	73	80
SOS1_12*SOS1_23	SOS1*SOS1	498	272	164	69	94
PTPN1_23*GAB2_17	PTPN1*GAB2	1060	789	675	539	815
NF1_15*PTPN1_2	NF1*PTPN1	1921	1953	1571	5181	5807
ABL1_18*NF1_6	ABL1*NF1	518	370	375	843	1264
SOS1_12*PTPN1_21	SOS1*PTPN1	893	814	566	664	874
SPRED2_9*SPRED2_9	SPRED2*SPRED2	12686	13130	10003	12448	15693
GAB2_5*GAB2_18	GAB2*GAB2	1169	734	438	602	660
NTC_13*SPRED2_5	NTC*SPRED2	551	503	304	472	385
PTPN1_21*SPRED2_12	PTPN1*SPRED2	242	211	151	202	476
SOS1_16*SOS1_6	SOS1*SOS1	167	146	101	79	94
PTPN1_12*GAB2_6	PTPN1*GAB2	1545	1557	1185	3041	4714
NF1_18*NTC_7	NF1*NTC	1002	982	622	906	1666
ABL1_20*NTC_7	ABL1*NTC	860	546	426	200	330
NF1_24*NTC_15	NF1*NTC	1373	1258	840	1044	1136
ABL1_26*ABL1_17	ABL1*ABL1	3275	2289	1744	1104	1335
NF1_7*ABL1_9	NF1*ABL1	2747	2429	1774	1895	2953
PTPN1_16*NTC_29	PTPN1*NTC	420	468	352	298	398
NF1_21*GAB2_23	NF1*GAB2	257	184	157	109	136
ABL1_27*PTPN1_11	ABL1*PTPN1	1917	1802	1186	757	980
GAB2_8*ABL1_9	GAB2*ABL1	1025	707	489	236	406
ABL1_22*NF1_10	ABL1*NF1	3579	3637	2479	2721	3099
PTPN1_11*NF1_13	PTPN1*NF1	1577	1604	1055	1356	2394
ABL1_2*NF1_3	ABL1*NF1	1982	1270	942	506	506
NTC_23*SOS1_22	NTC*SOS1	204	194	109	69	175
SPRED2_7*SPRED2_26	SPRED2*SPRED2	1839	1710	1505	1208	1964
NF1_18*ABL1_17	NF1*ABL1	1979	1671	1116	1430	1463
PTPN1_24*NF1_15	PTPN1*NF1	3736	4171	3051	3852	12190
ABL1_20*PTPN1_25	ABL1*PTPN1	1880	1485	1115	1066	1200
ABL1_22*PTPN1_3	ABL1*PTPN1	827	573	664	1668	2088
PTPN1_15*PTPN1_9	PTPN1*PTPN1	2612	1974	1393	18641	29118
GAB2_3*GAB2_26	GAB2*GAB2	1918	1227	802	501	756
SPRED2_11*ABL1_27	SPRED2*ABL1	1467	1469	1056	1018	1182
NTC_2*ABL1_13	NTC*ABL1	1806	1541	1201	1069	1528
NF1_7*ABL1_25	NF1*ABL1	2839	2500	1927	3159	4470
NTC_2*NTC_10	NTC*NTC	2540	2512	1463	1727	2078
SPRED2_7*ABL1_2	SPRED2*ABL1	1878	1901	1199	773	1110
ABL1_26*PTPN1_2	ABL1*PTPN1	1753	1507	1346	1163	1484
SPRED2_1*SOS1_4	SPRED2*SOS1	47	35	15	14	23
ABL1_17*ABL1_9	ABL1*ABL1	2404	1494	1025	427	531
PTPN1_7*GAB2_20	PTPN1*GAB2	632	389	326	291	530
NTC_21*SPRED2_23	NTC*SPRED2	880	587	481	473	629
ABL1_19*SPRED2_13	ABL1*SPRED2	2766	2677	1777	1618	2361
PTPN1_1*SPRED2_22	PTPN1*SPRED2	1591	1587	1075	1732	1998
SPRED2_14*SPRED2_2	SPRED2*SPRED2	1470	1517	889	1081	1422
ABL1_27*NF1_12	ABL1*NF1	925	707	490	421	400
PTPN1_14*GAB2_13	PTPN1*GAB2	1591	1279	918	786	1080
SPRED2_10*SPRED2_4	SPRED2*SPRED2	1181	1199	934	1277	1842
SPRED2_19*NTC_30	SPRED2*NTC	868	987	788	559	868
SOS1_18*SOS1_18	SOS1*SOS1	10177	9668	7117	5922	7548
GAB2_13*PTPN1_14	GAB2*PTPN1	1991	1418	1019	742	1987
NF1_13*ABL1_17	NF1*ABL1	1766	1662	1046	1330	3196
NF1_25*SOS1_7	NF1*SOS1	211	239	122	76	103
ABL1_18*GAB2_6	ABL1*GAB2	1904	1828	1082	1025	1195
PTPN1_23*NTC_2	PTPN1*NTC	1281	1169	856	1342	1409
PTPN1_19*PTPN1_12	PTPN1*PTPN1	2166	2155	1729	7055	12428
ABL1_26*PTPN1_11	ABL1*PTPN1	3428	2599	2084	1404	1844
NTC_1*SPRED2_22	NTC*SPRED2	2481	2417	1543	1987	2414
GAB2_12*NF1_10	GAB2*NF1	1004	604	493	346	432
NF1_7*SOS1_23	NF1*SOS1	1240	1077	689	381	634
PTPN1_7*GAB2_11	PTPN1*GAB2	1826	2040	1185	1476	2140
SPRED2_19*NTC_13	SPRED2*NTC	692	824	708	585	1035
PTPN1_25*ABL1_27	PTPN1*ABL1	4284	4038	2928	6160	8279
PTPN1_11*PTPN1_9	PTPN1*PTPN1	2312	2471	1456	5071	7246
GAB2_5*NTC_27	GAB2*NTC	1492	1401	889	603	935
ABL1_22*SOS1_16	ABL1*SOS1	547	482	254	259	371
ABL1_11*SPRED2_10	ABL1*SPRED2	517	429	326	176	244
ABL1_18*PTPN1_12	ABL1*PTPN1	1925	1789	1244	1955	3884
ABL1_19*GAB2_5	ABL1*GAB2	1987	1473	1096	787	1048
ABL1_25*NF1_27	ABL1*NF1	2751	1983	1465	1000	1295
ABL1_27*GAB2_15	ABL1*GAB2	2963	1660	1090	767	831
SOS1_6*NF1_18	SOS1*NF1	871	638	574	551	482
ABL1_6*NTC_30	ABL1*NTC	154	75	66	24	43
NTC_17*NTC_19	NTC*NTC	2436	2336	1334	1394	2388
GAB2_2*GAB2_5	GAB2*GAB2	578	466	283	259	373
PTPN1_9*NTC_3	PTPN1*NTC	1857	1738	1365	3720	7773
NTC_4*GAB2_15	NTC*GAB2	2728	1904	1220	1016	1365
NTC_29*GAB2_9	NTC*GAB2	828	697	572	517	563
GAB2_4*PTPN1_19	GAB2*PTPN1	1865	1723	1367	2239	3885
NTC_4*GAB2_18	NTC*GAB2	1650	1162	686	650	995
ABL1_15*NTC_5	ABL1*NTC	726	545	441	344	514
ABL1_3*GAB2_14	ABL1*GAB2	1106	937	616	373	568
SPRED2_17*GAB2_11	SPRED2*GAB2	3742	3735	2222	2436	3405
NF1_3*NTC_19	NF1*NTC	2685	2895	1773	3190	3590
ABL1_15*NF1_17	ABL1*NF1	717	750	521	441	366
NF1_22*NTC_2	NF1*NTC	1556	1431	963	1028	1459
SPRED2_4*PTPN1_9	SPRED2*PTPN1	2083	2094	1307	5251	6276
SPRED2_1*NF1_27	SPRED2*NF1	1425	1083	814	923	1334
PTPN1_11*ABL1_17	PTPN1*ABL1	1963	1629	1086	1192	1502
NF1_12*NF1_12	NF1*NF1	12300	12034	9305	14474	20114
NTC_3*SPRED2_17	NTC*SPRED2	3183	2862	2233	2270	3228
PTPN1_12*NTC_4	PTPN1*NTC	1707	1660	1294	3668	4537
NTC_23*NTC_14	NTC*NTC	1464	1327	1095	884	1100
NTC_28*ABL1_18	NTC*ABL1	2797	2490	1707	1377	1687
SPRED2_5*NTC_1	SPRED2*NTC	389	475	263	272	568
GAB2_3*GAB2_6	GAB2*GAB2	2338	1571	873	784	1028
ABL1_18*NTC_30	ABL1*NTC	1792	1561	1109	1084	1664
SPRED2_13*SOS1_25	SPRED2*SOS1	576	576	287	265	423
SOS1_27*NTC_25	SOS1*NTC	545	598	230	319	334
NTC_30*SPRED2_16	NTC*SPRED2	1854	1724	1327	1185	1807
NF1_6*SOS1_7	NF1*SOS1	65	59	20	140	106
GAB2_9*SOS1_6	GAB2*SOS1	306	302	232	307	226
NF1_14*SPRED2_24	NF1*SPRED2	412	395	224	297	494
NTC_4*ABL1_9	NTC*ABL1	2692	2077	1401	735	1096
PTPN1_1*SPRED2_13	PTPN1*SPRED2	1460	1647	1172	1892	2214
NTC_12*SPRED2_11	NTC*SPRED2	1110	1106	702	790	819
SPRED2_16*ABL1_4	SPRED2*ABL1	393	546	259	279	339
NF1_11*NF1_11	NF1*NF1	10190	10413	8040	23579	30707
GAB2_23*SOS1_9	GAB2*SOS1	207	226	145	85	108
GAB2_21*ABL1_8	GAB2*ABL1	1251	536	424	253	335
NTC_21*NTC_30	NTC*NTC	923	652	630	493	635
NTC_21*ABL1_26	NTC*ABL1	1300	1099	756	469	619
PTPN1_12*ABL1_13	PTPN1*ABL1	1539	1594	1333	3145	9554
NF1_25*GAB2_13	NF1*GAB2	1198	849	711	589	588
NTC_9*ABL1_2	NTC*ABL1	2406	2100	1532	1035	1472
SOS1_12*SPRED2_26	SOS1*SPRED2	1035	860	705	588	665
NTC_14*SOS1_17	NTC*SOS1	722	378	276	120	223
ABL1_18*PTPN1_24	ABL1*PTPN1	2423	2179	1518	1219	2088
SPRED2_7*NTC_13	SPRED2*NTC	1307	1204	1011	1057	965
GAB2_3*ABL1_18	GAB2*ABL1	2349	1411	1138	812	1157
NF1_19*SPRED2_21	NF1*SPRED2	553	442	413	631	835
SPRED2_7*NF1_10	SPRED2*NF1	1713	1631	1229	1103	1823
NTC_27*NF1_14	NTC*NF1	1816	1670	1198	868	1723
PTPN1_15*PTPN1_1	PTPN1*PTPN1	1128	996	759	2626	3971
SPRED2_13*GAB2_20	SPRED2*GAB2	1582	1606	953	1062	1117
GAB2_4*GAB2_27	GAB2*GAB2	2838	2469	1635	1853	1982
SPRED2_17*GAB2_4	SPRED2*GAB2	1797	1838	1120	1299	1468
SPRED2_10*SPRED2_10	SPRED2*SPRED2	28081	29546	22851	33907	43760
ABL1_2*SPRED2_13	ABL1*SPRED2	3243	2317	1511	765	1557
GAB2_12*SPRED2_2	GAB2*SPRED2	846	405	321	285	308
SPRED2_20*ABL1_17	SPRED2*ABL1	1922	1968	1380	2172	2235
PTPN1_27*GAB2_14	PTPN1*GAB2	1308	1340	896	1206	1553
PTPN1_22*NTC_12	PTPN1*NTC	2362	2332	1640	5236	5328
ABL1_19*SOS1_21	ABL1*SOS1	1394	1257	693	661	737
ABL1_26*SPRED2_23	ABL1*SPRED2	3124	2661	1977	1172	1506
ABL1_26*GAB2_9	ABL1*GAB2	1212	934	603	378	523
NF1_14*PTPN1_14	NF1*PTPN1	2483	2174	1699	1519	2323
SOS1_23*ABL1_19	SOS1*ABL1	922	531	333	117	155
NF1_10*NTC_2	NF1*NTC	2054	1768	1456	1150	2177
SOS1_17*GAB2_22	SOS1*GAB2	596	372	159	67	98
NF1_10*PTPN1_27	NF1*PTPN1	2063	1916	1222	2028	2252
ABL1_24*SPRED2_4	ABL1*SPRED2	1005	876	725	605	691
ABL1_2*ABL1_20	ABL1*ABL1	2255	1211	720	366	302
NTC_27*PTPN1_20	NTC*PTPN1	590	501	403	420	607
ABL1_26*PTPN1_25	ABL1*PTPN1	4131	3966	2953	3029	4080
NTC_5*NF1_27	NTC*NF1	1342	1201	915	693	991
SPRED2_20*NTC_8	SPRED2*NTC	2090	2235	1432	1640	2090
NTC_28*GAB2_17	NTC*GAB2	2332	1816	1454	1130	1654
NTC_18*NTC_15	NTC*NTC	1098	938	652	591	637
ABL1_2*ABL1_22	ABL1*ABL1	3019	1732	1299	581	794
GAB2_6*NF1_14	GAB2*NF1	1707	1462	1091	858	1281
PTPN1_27*SOS1_18	PTPN1*SOS1	783	815	530	445	770
GAB2_15*NF1_15	GAB2*NF1	3575	2251	1582	1804	1988
NF1_15*NTC_13	NF1*NTC	2616	2087	1859	3632	5363
SOS1_19*ABL1_4	SOS1*ABL1	181	128	140	57	85
NF1_24*PTPN1_11	NF1*PTPN1	2078	1905	1276	1633	2385
NTC_5*SPRED2_7	NTC*SPRED2	835	777	525	471	608
NTC_10*GAB2_17	NTC*GAB2	2336	2134	1573	1294	1530
NF1_18*GAB2_23	NF1*GAB2	724	584	357	597	1167
GAB2_5*ABL1_26	GAB2*ABL1	2347	1984	1785	763	1166
GAB2_11*NF1_15	GAB2*NF1	4248	3830	2877	3499	6062
PTPN1_27*NF1_24	PTPN1*NF1	2057	2086	1533	1623	3019
ABL1_27*SPRED2_10	ABL1*SPRED2	1962	1786	1293	1278	1618
SPRED2_8*NTC_20	SPRED2*NTC	1477	1396	1029	1078	1559
GAB2_18*SPRED2_2	GAB2*SPRED2	1466	1035	615	657	1029
SPRED2_3*SPRED2_13	SPRED2*SPRED2	1351	1500	1004	2378	1837
PTPN1_12*PTPN1_12	PTPN1*PTPN1	27731	29192	22243	71846	108411
NF1_25*NF1_17	NF1*NF1	968	889	665	894	954
NTC_25*ABL1_27	NTC*ABL1	1577	1171	800	709	1059
SPRED2_8*NTC_28	SPRED2*NTC	2807	2599	1812	1870	2597
PTPN1_23*NF1_24	PTPN1*NF1	1500	1613	1025	1145	1931
NF1_13*SPRED2_20	NF1*SPRED2	936	877	690	1720	1401
NTC_29*SOS1_27	NTC*SOS1	685	815	446	540	454
NTC_3*NF1_13	NTC*NF1	1687	1383	1046	1424	1546
SPRED2_3*SPRED2_25	SPRED2*SPRED2	476	525	333	505	564
GAB2_10*ABL1_22	GAB2*ABL1	1690	1431	1162	920	1355
GAB2_4*NF1_14	GAB2*NF1	1843	2070	1149	1111	1338
NTC_5*PTPN1_11	NTC*PTPN1	1242	1272	911	771	1043
NTC_27*ABL1_14	NTC*ABL1	1774	1446	1161	885	1101
GAB2_11*NTC_28	GAB2*NTC	3840	2799	2311	1759	2856
NTC_19*NTC_20	NTC*NTC	2313	2114	1736	1461	2240
SPRED2_17*SOS1_14	SPRED2*SOS1	1537	1609	970	839	1437
GAB2_8*SOS1_15	GAB2*SOS1	456	518	243	164	200
NF1_25*PTPN1_25	NF1*PTPN1	1892	2197	1463	3228	4213
GAB2_9*GAB2_9	GAB2*GAB2	9838	9901	7321	7852	10488
SOS1_25*SPRED2_16	SOS1*SPRED2	327	265	255	117	213
ABL1_7*NTC_12	ABL1*NTC	619	358	299	103	148
SOS1_23*PTPN1_16	SOS1*PTPN1	255	127	81	21	29
GAB2_16*SPRED2_8	GAB2*SPRED2	1568	1354	721	904	1141
PTPN1_26*NTC_4	PTPN1*NTC	652	702	548	2326	3145
NTC_26*PTPN1_25	NTC*PTPN1	1465	1516	1184	2421	2632
NTC_17*NTC_12	NTC*NTC	2079	2220	1174	2484	1966
PTPN1_14*NTC_15	PTPN1*NTC	1965	1765	1210	1668	1712
SPRED2_3*PTPN1_23	SPRED2*PTPN1	692	635	553	627	674
GAB2_3*GAB2_3	GAB2*GAB2	24834	17293	12894	11642	15589
NF1_18*ABL1_13	NF1*ABL1	1763	1728	1197	1187	1750
NTC_7*PTPN1_6	NTC*PTPN1	401	410	323	258	546
NTC_7*NF1_2	NTC*NF1	170	197	99	208	192
SPRED2_8*SOS1_9	SPRED2*SOS1	549	434	406	252	565
NF1_15*ABL1_9	NF1*ABL1	3416	3131	2090	1887	2593
SPRED2_5*ABL1_17	SPRED2*ABL1	586	606	370	498	607
NTC_10*NTC_20	NTC*NTC	2362	2286	1677	1276	1811
SPRED2_16*SOS1_1	SPRED2*SOS1	315	353	234	214	256
NTC_12*NTC_12	NTC*NTC	26033	23209	20928	21136	26470
NTC_23*NF1_24	NTC*NF1	3523	2970	2436	2243	2910
NF1_27*NTC_17	NF1*NTC	2118	1757	1396	1872	1952
GAB2_27*NTC_14	GAB2*NTC	1490	956	640	489	748
ABL1_7*NF1_24	ABL1*NF1	487	362	253	81	175
NF1_11*NTC_1	NF1*NTC	515	442	371	929	1135
SPRED2_8*SPRED2_26	SPRED2*SPRED2	2589	2265	1596	2153	2428
NTC_15*SPRED2_25	NTC*SPRED2	552	466	310	424	869
SOS1_1*ABL1_25	SOS1*ABL1	390	285	196	68	165
PTPN1_1*PTPN1_21	PTPN1*PTPN1	1291	1135	811	1957	2055
NTC_4*ABL1_13	NTC*ABL1	1871	1475	1113	855	1456
SPRED2_15*SPRED2_15	SPRED2*SPRED2	14840	13848	11925	13727	17071
SOS1_17*GAB2_11	SOS1*GAB2	1929	899	577	294	281
GAB2_16*NTC_28	GAB2*NTC	2054	1763	1082	1086	1425
NF1_7*NF1_9	NF1*NF1	1076	1039	710	2655	2316
SPRED2_20*SPRED2_2	SPRED2*SPRED2	1892	1964	1315	2018	3070
GAB2_7*GAB2_7	GAB2*GAB2	14440	7016	5223	5340	7010
GAB2_22*NTC_12	GAB2*NTC	1823	1234	986	1354	1313
SPRED2_3*PTPN1_5	SPRED2*PTPN1	510	518	336	411	495
PTPN1_25*NF1_18	PTPN1*NF1	2287	2167	1592	4145	6198
SPRED2_3*PTPN1_12	SPRED2*PTPN1	1035	1168	933	2224	3264
PTPN1_13*PTPN1_5	PTPN1*PTPN1	777	775	444	3213	4321
SPRED2_11*NTC_9	SPRED2*NTC	1078	1117	655	920	1058
SOS1_18*ABL1_18	SOS1*ABL1	920	735	555	396	505
NF1_15*PTPN1_11	NF1*PTPN1	3135	3382	2419	4047	5211
SOS1_18*PTPN1_19	SOS1*PTPN1	862	925	617	738	860
ABL1_3*SOS1_21	ABL1*SOS1	998	778	473	355	452
GAB2_6*NTC_5	GAB2*NTC	936	1126	549	399	934
SPRED2_12*GAB2_17	SPRED2*GAB2	115	142	41	101	74
SPRED2_22*NF1_22	SPRED2*NF1	1872	1997	1272	1574	1994
SPRED2_13*ABL1_21	SPRED2*ABL1	1214	1114	590	427	662
SPRED2_9*NTC_11	SPRED2*NTC	952	952	548	673	851
ABL1_1*ABL1_1	ABL1*ABL1	6164	5004	3829	2274	3010
GAB2_18*NF1_24	GAB2*NF1	1526	921	704	719	761
PTPN1_25*SPRED2_23	PTPN1*SPRED2	3049	3156	2536	5960	11420
GAB2_21*SPRED2_2	GAB2*SPRED2	1345	845	590	504	1410
ABL1_13*SOS1_23	ABL1*SOS1	945	443	349	130	160
SPRED2_16*ABL1_11	SPRED2*ABL1	723	559	313	223	309
NTC_26*GAB2_19	NTC*GAB2	856	569	457	422	597
NF1_5*ABL1_25	NF1*ABL1	309	260	123	558	456
NTC_16*ABL1_27	NTC*ABL1	1062	1048	691	443	618
PTPN1_19*SPRED2_3	PTPN1*SPRED2	857	906	539	1479	1690
PTPN1_14*PTPN1_11	PTPN1*PTPN1	2601	2565	1680	1801	2555
SPRED2_26*SPRED2_26	SPRED2*SPRED2	35436	33748	25826	27279	37298
NTC_1*PTPN1_21	NTC*PTPN1	2180	2061	1718	1989	2461
NTC_28*ABL1_9	NTC*ABL1	3453	2698	1905	1283	1517
NF1_15*ABL1_16	NF1*ABL1	1426	1120	934	1155	1327
SOS1_15*SOS1_14	SOS1*SOS1	690	445	399	161	243
NF1_22*PTPN1_18	NF1*PTPN1	1987	1839	1276	3135	3339
SOS1_3*SOS1_19	SOS1*SOS1	460	479	298	170	357
PTPN1_20*ABL1_25	PTPN1*ABL1	973	787	567	568	988
ABL1_17*ABL1_26	ABL1*ABL1	3381	2515	1771	657	784
NTC_1*SPRED2_21	NTC*SPRED2	652	690	526	537	569
SPRED2_10*NTC_28	SPRED2*NTC	2077	1869	1480	2376	2663
PTPN1_12*NTC_15	PTPN1*NTC	1270	1164	871	2823	3687
NTC_15*GAB2_9	NTC*GAB2	501	484	358	316	617
NTC_11*GAB2_18	NTC*GAB2	1527	1129	726	679	850
NTC_4*PTPN1_18	NTC*PTPN1	2591	2958	1899	3260	3921
SPRED2_14*NTC_5	SPRED2*NTC	868	1013	548	520	4827
NF1_19*NTC_14	NF1*NTC	712	728	480	776	873
GAB2_19*SPRED2_9	GAB2*SPRED2	588	606	340	365	942
PTPN1_24*GAB2_16	PTPN1*GAB2	2180	2353	1683	1603	1763
PTPN1_24*SPRED2_17	PTPN1*SPRED2	3360	2921	2559	2268	3717
NF1_12*PTPN1_14	NF1*PTPN1	1101	939	804	981	1160
PTPN1_15*NTC_13	PTPN1*NTC	1625	1605	1233	3251	6141
ABL1_2*ABL1_8	ABL1*ABL1	4414	2495	717	468	297
ABL1_19*PTPN1_11	ABL1*PTPN1	2218	2029	1210	1169	1541
PTPN1_18*NTC_23	PTPN1*NTC	3218	3137	2241	2929	4581
ABL1_19*NTC_27	ABL1*NTC	2320	1824	1383	1471	6990
ABL1_2*SPRED2_22	ABL1*SPRED2	3270	2185	1627	837	1136
PTPN1_24*NF1_9	PTPN1*NF1	1261	1212	960	842	1305
SPRED2_22*SPRED2_22	SPRED2*SPRED2	37925	38165	29473	37004	48907
SPRED2_21*NTC_27	SPRED2*NTC	617	669	420	617	457
NF1_26*SPRED2_26	NF1*SPRED2	2569	2230	1663	2206	2536
GAB2_19*ABL1_10	GAB2*ABL1	245	108	85	49	68
GAB2_13*NTC_27	GAB2*NTC	1518	1508	759	627	935
GAB2_26*GAB2_17	GAB2*GAB2	1274	979	847	848	799
PTPN1_7*ABL1_27	PTPN1*ABL1	1409	1299	947	902	1346
NTC_4*SPRED2_22	NTC*SPRED2	2669	2692	1951	5084	2766
NF1_27*GAB2_16	NF1*GAB2	2471	2338	1524	2882	2218
SPRED2_13*SOS1_9	SPRED2*SOS1	715	636	525	374	510
SPRED2_2*PTPN1_27	SPRED2*PTPN1	1538	1289	1180	1795	2228
NF1_20*ABL1_14	NF1*ABL1	628	452	327	488	565
NF1_3*NTC_23	NF1*NTC	2751	2427	1961	2244	3270
NTC_4*SPRED2_17	NTC*SPRED2	2484	2337	1679	1969	2347
NF1_5*ABL1_17	NF1*ABL1	343	439	206	3637	2307
PTPN1_21*NTC_25	PTPN1*NTC	1377	1573	1138	1682	2066
PTPN1_24*SOS1_14	PTPN1*SOS1	2003	1870	1359	1080	1305
SPRED2_8*PTPN1_5	SPRED2*PTPN1	1049	921	683	932	751
PTPN1_6*NTC_7	PTPN1*NTC	289	204	139	135	270
NF1_21*PTPN1_27	NF1*PTPN1	561	474	478	396	451
SPRED2_8*SPRED2_19	SPRED2*SPRED2	799	862	530	556	1105
PTPN1_12*NF1_21	PTPN1*NF1	390	375	267	1966	1048
PTPN1_18*GAB2_11	PTPN1*GAB2	3637	3755	2761	3424	5226
PTPN1_24*ABL1_7	PTPN1*ABL1	716	512	406	186	273
NF1_16*NF1_7	NF1*NF1	309	309	185	520	308
PTPN1_20*ABL1_3	PTPN1*ABL1	698	568	353	252	303
NTC_4*GAB2_20	NTC*GAB2	998	781	638	583	666
PTPN1_11*NTC_9	PTPN1*NTC	2515	2084	1454	1517	1947
NTC_4*SPRED2_13	NTC*SPRED2	2823	2755	2005	2152	3034
PTPN1_22*SOS1_21	PTPN1*SOS1	828	718	530	1255	2075
ABL1_15*SPRED2_2	ABL1*SPRED2	1245	1156	892	841	1208
ABL1_2*SOS1_9	ABL1*SOS1	740	388	262	83	126
GAB2_15*NTC_23	GAB2*NTC	3025	1350	924	775	822
SPRED2_23*NTC_11	SPRED2*NTC	1797	1647	1167	1130	1660
NTC_20*SPRED2_18	NTC*SPRED2	126	174	110	358	53
SPRED2_13*NTC_13	SPRED2*NTC	2481	2374	1728	1888	2395
NTC_24*NTC_1	NTC*NTC	297	299	177	202	242
SPRED2_8*SPRED2_10	SPRED2*SPRED2	1945	2061	1349	2048	2839
GAB2_3*NF1_2	GAB2*NF1	244	198	120	130	277
ABL1_25*NTC_2	ABL1*NTC	2096	1735	1413	996	996
SPRED2_27*GAB2_6	SPRED2*GAB2	120	56	76	152	51
GAB2_17*GAB2_17	GAB2*GAB2	19248	15178	12283	11655	14617
NTC_17*SPRED2_8	NTC*SPRED2	1527	1686	1080	1247	1464
SOS1_6*NF1_15	SOS1*NF1	1607	1586	1061	1362	2078
SPRED2_16*ABL1_16	SPRED2*ABL1	1160	1178	691	531	1115
PTPN1_11*SOS1_7	PTPN1*SOS1	270	217	179	111	161
PTPN1_15*NTC_9	PTPN1*NTC	2031	2150	1219	5314	5609
NF1_15*PTPN1_1	NF1*PTPN1	1600	1492	1051	2307	2477
NTC_17*SOS1_26	NTC*SOS1	680	436	205	109	171
SOS1_8*NF1_27	SOS1*NF1	185	118	79	43	77
SOS1_14*SOS1_14	SOS1*SOS1	20917	17687	13558	8146	10863
NTC_2*NTC_11	NTC*NTC	1919	1692	1067	1180	1736
PTPN1_12*ABL1_24	PTPN1*ABL1	1138	1133	850	1944	2542
GAB2_8*ABL1_22	GAB2*ABL1	1007	912	669	640	1010
NTC_3*PTPN1_24	NTC*PTPN1	2986	2868	1959	1795	2733
SOS1_15*ABL1_26	SOS1*ABL1	1483	954	660	359	533
SPRED2_19*ABL1_7	SPRED2*ABL1	197	106	114	44	97
PTPN1_1*NF1_6	PTPN1*NF1	378	241	225	690	734
GAB2_27*NTC_4	GAB2*NTC	2466	1492	1213	1003	1273
GAB2_19*GAB2_11	GAB2*GAB2	2768	2191	1417	1220	1499
NTC_23*GAB2_16	NTC*GAB2	2519	2483	1519	1280	2250
PTPN1_14*NF1_26	PTPN1*NF1	3205	3669	2177	2452	3042
NTC_22*SPRED2_2	NTC*SPRED2	1161	1198	783	887	970
NTC_15*NF1_3	NTC*NF1	989	1067	614	830	1038
SPRED2_9*SOS1_3	SPRED2*SOS1	459	441	206	346	497
ABL1_10*SOS1_23	ABL1*SOS1	184	56	40	7	13
GAB2_4*PTPN1_2	GAB2*PTPN1	1039	1077	993	1085	1409
GAB2_8*NF1_7	GAB2*NF1	671	572	453	598	935
NTC_28*NF1_15	NTC*NF1	4110	3857	3223	6418	5200
GAB2_4*GAB2_15	GAB2*GAB2	2507	1702	961	980	981
NTC_2*SPRED2_20	NTC*SPRED2	1412	1423	919	915	1338
PTPN1_27*PTPN1_12	PTPN1*PTPN1	1970	2036	1596	3746	4430
PTPN1_25*ABL1_9	PTPN1*ABL1	3656	3013	2110	3258	4522
SPRED2_15*SOS1_19	SPRED2*SOS1	546	522	299	372	367
SPRED2_10*NTC_25	SPRED2*NTC	1153	995	696	1199	1591
NTC_13*NTC_22	NTC*NTC	1067	1085	819	643	890
NTC_26*ABL1_22	NTC*ABL1	1394	1101	896	793	1219
NTC_11*PTPN1_25	NTC*PTPN1	2427	2505	1970	3579	4922
NTC_10*GAB2_13	NTC*GAB2	1497	1175	757	663	840
ABL1_24*SOS1_26	ABL1*SOS1	553	309	166	82	84
NTC_1*ABL1_1	NTC*ABL1	426	362	234	112	136
SOS1_9*SPRED2_21	SOS1*SPRED2	316	158	165	117	254
GAB2_19*SPRED2_19	GAB2*SPRED2	627	569	398	702	415
SPRED2_1*NF1_12	SPRED2*NF1	516	460	407	752	520
NF1_26*SPRED2_22	NF1*SPRED2	2541	2508	1735	2278	2746
NTC_17*GAB2_4	NTC*GAB2	1269	1145	888	864	1137
NF1_18*NF1_18	NF1*NF1	19989	19733	15394	17915	23053
PTPN1_5*NTC_25	PTPN1*NTC	747	754	377	593	404
PTPN1_11*GAB2_24	PTPN1*GAB2	605	599	323	306	437
SPRED2_9*GAB2_16	SPRED2*GAB2	914	808	593	749	812
PTPN1_14*ABL1_19	PTPN1*ABL1	3172	2898	2167	1900	2580
ABL1_14*ABL1_2	ABL1*ABL1	2347	1887	1281	626	740
SPRED2_26*PTPN1_1	SPRED2*PTPN1	1507	1580	1007	925	1305
NTC_1*ABL1_10	NTC*ABL1	257	132	138	76	64
SOS1_24*ABL1_13	SOS1*ABL1	344	252	191	143	248
NTC_23*SPRED2_14	NTC*SPRED2	2465	2407	1647	1384	2049
NF1_26*GAB2_5	NF1*GAB2	1648	1432	1095	946	1334
NF1_2*NF1_2	NF1*NF1	2714	3076	2358	4112	5628
NTC_19*PTPN1_9	NTC*PTPN1	3963	3649	2704	9216	11196
ABL1_22*NTC_17	ABL1*NTC	1927	2117	1161	1276	1428
SPRED2_14*SPRED2_14	SPRED2*SPRED2	21423	21644	17199	20356	26408
ABL1_25*NF1_17	ABL1*NF1	934	716	392	281	403
SPRED2_21*ABL1_26	SPRED2*ABL1	1123	866	666	393	749
GAB2_26*NTC_15	GAB2*NTC	946	715	494	375	562
GAB2_18*NTC_4	GAB2*NTC	1188	807	517	368	553
NTC_30*ABL1_17	NTC*ABL1	2122	1952	1241	1248	1914
GAB2_27*PTPN1_11	GAB2*PTPN1	2771	2382	1429	1289	1855
SPRED2_14*NTC_23	SPRED2*NTC	2119	1657	1264	1257	1688
PTPN1_9*NF1_22	PTPN1*NF1	1476	1210	1146	3406	3765
NF1_3*GAB2_11	NF1*GAB2	3150	3073	2260	2342	4416
NF1_11*SPRED2_13	NF1*SPRED2	718	672	531	1399	2008
ABL1_23*PTPN1_25	ABL1*PTPN1	282	227	227	228	471
ABL1_17*GAB2_27	ABL1*GAB2	3044	2178	1758	1180	1125
SPRED2_10*ABL1_19	SPRED2*ABL1	2070	1879	1239	1875	2233
SPRED2_4*NTC_7	SPRED2*NTC	941	808	566	577	986
ABL1_18*SOS1_13	ABL1*SOS1	1089	1053	820	545	1135
ABL1_24*SPRED2_14	ABL1*SPRED2	954	863	602	354	593
NTC_23*ABL1_24	NTC*ABL1	1913	1983	1119	904	2572
SPRED2_23*SPRED2_2	SPRED2*SPRED2	2019	2238	1299	1509	1683
NF1_25*NF1_20	NF1*NF1	466	419	217	462	548
NTC_25*SOS1_9	NTC*SOS1	393	217	181	142	238
ABL1_9*SPRED2_21	ABL1*SPRED2	1158	761	535	397	397
NF1_5*NF1_5	NF1*NF1	4276	4363	3291	12448	16699
NF1_19*NF1_3	NF1*NF1	1243	1190	874	1673	3088
PTPN1_14*SOS1_18	PTPN1*SOS1	1245	1276	840	639	1030
NTC_12*GAB2_15	NTC*GAB2	2933	1768	1196	1148	1473
GAB2_11*NF1_14	GAB2*NF1	3143	3179	1967	1640	2186
NTC_5*NTC_21	NTC*NTC	334	438	200	184	249
SPRED2_16*NF1_20	SPRED2*NF1	449	411	389	378	463
GAB2_27*NTC_9	GAB2*NTC	2822	1756	1271	1210	1669
SOS1_10*PTPN1_5	SOS1*PTPN1	70	26	16	22	22
NF1_15*GAB2_8	NF1*GAB2	750	741	619	878	1522
NF1_25*NTC_16	NF1*NTC	580	587	299	363	495
PTPN1_18*NTC_7	PTPN1*NTC	1372	1181	918	1646	1830
SPRED2_23*ABL1_9	SPRED2*ABL1	2288	1905	1312	789	1008
GAB2_16*NF1_7	GAB2*NF1	1258	1209	763	1453	1852
PTPN1_18*NTC_18	PTPN1*NTC	1681	1713	1263	1722	2421
ABL1_25*SPRED2_13	ABL1*SPRED2	2682	2557	1550	1037	1514
ABL1_25*ABL1_13	ABL1*ABL1	2082	1503	1065	591	759
SPRED2_23*ABL1_19	SPRED2*ABL1	1945	1729	1225	1476	1802
SPRED2_22*NTC_22	SPRED2*NTC	1861	1624	1499	1240	1545
GAB2_11*NTC_13	GAB2*NTC	2604	2055	1533	1385	1538
NTC_19*ABL1_14	NTC*ABL1	3135	2448	1877	1615	1904
SOS1_15*NF1_18	SOS1*NF1	606	487	511	320	842
SPRED2_15*ABL1_3	SPRED2*ABL1	914	749	585	282	536
PTPN1_15*GAB2_19	PTPN1*GAB2	1540	1420	1088	2971	5062
SOS1_23*NF1_12	SOS1*NF1	386	294	185	67	111
ABL1_7*SPRED2_10	ABL1*SPRED2	331	325	253	106	121
NTC_23*NF1_22	NTC*NF1	2260	2081	1423	1397	1830
SPRED2_8*NTC_13	SPRED2*NTC	1749	1672	1217	1428	1412
GAB2_24*GAB2_24	GAB2*GAB2	6125	6499	4907	4819	6400
SPRED2_8*NTC_7	SPRED2*NTC	1239	1010	756	749	1145
SOS1_23*SPRED2_7	SOS1*SPRED2	631	330	199	68	90
NF1_27*NTC_29	NF1*NTC	2481	2317	1664	1630	2254
SPRED2_17*ABL1_25	SPRED2*ABL1	2593	2458	1616	1473	1713
ABL1_5*ABL1_23	ABL1*ABL1	135	11	10	2	6
PTPN1_21*GAB2_15	PTPN1*GAB2	2844	1902	1375	1604	1899
NTC_25*NTC_25	NTC*NTC	19106	17923	15862	16382	21072
SOS1_23*GAB2_3	SOS1*GAB2	991	327	219	91	113
GAB2_26*ABL1_25	GAB2*ABL1	1641	1166	910	911	1049
NF1_19*SPRED2_1	NF1*SPRED2	789	801	609	650	940
SPRED2_26*NF1_15	SPRED2*NF1	4088	4151	2893	4795	6013
PTPN1_27*ABL1_20	PTPN1*ABL1	1371	1197	755	901	610
SPRED2_10*GAB2_26	SPRED2*GAB2	1288	1067	890	1052	1138
NF1_13*GAB2_14	NF1*GAB2	1068	1076	601	741	950
NF1_3*NTC_22	NF1*NTC	1183	1336	850	1713	1942
GAB2_8*PTPN1_19	GAB2*PTPN1	962	1112	666	1119	2084
PTPN1_15*ABL1_26	PTPN1*ABL1	3082	3180	2298	3448	4505
SOS1_2*ABL1_9	SOS1*ABL1	2012	884	551	205	247
SPRED2_16*NF1_25	SPRED2*NF1	1741	1649	1163	1205	2215
NF1_10*ABL1_19	NF1*ABL1	2979	3070	1839	1839	3405
PTPN1_23*NTC_9	PTPN1*NTC	1334	1123	815	1063	1813
NTC_15*NTC_23	NTC*NTC	1790	1338	1160	1021	1298
PTPN1_24*GAB2_27	PTPN1*GAB2	3857	3757	2585	2600	3889
ABL1_2*PTPN1_2	ABL1*PTPN1	1696	1401	859	507	761
PTPN1_10*NTC_27	PTPN1*NTC	124	202	126	72	133
PTPN1_21*SPRED2_8	PTPN1*SPRED2	2306	2452	1627	2731	3263
PTPN1_20*NF1_27	PTPN1*NF1	1128	1121	753	756	884
ABL1_26*NTC_14	ABL1*NTC	1688	1169	1012	613	685
GAB2_12*NF1_22	GAB2*NF1	581	398	277	305	486
PTPN1_13*NF1_19	PTPN1*NF1	884	534	617	5818	10735
SPRED2_8*PTPN1_8	SPRED2*PTPN1	265	175	173	136	221
NTC_12*NF1_19	NTC*NF1	1427	1114	1049	1077	1579
GAB2_9*GAB2_18	GAB2*GAB2	465	280	212	155	193
PTPN1_19*GAB2_9	PTPN1*GAB2	904	1009	664	1245	2186
NTC_17*NTC_15	NTC*NTC	1049	999	619	620	696
GAB2_17*NTC_9	GAB2*NTC	1635	1196	844	712	872
SPRED2_4*NF1_15	SPRED2*NF1	2328	2445	1620	2980	4746
ABL1_27*NTC_6	ABL1*NTC	1281	1136	821	648	699
GAB2_14*ABL1_2	GAB2*ABL1	1673	1396	1063	705	1350
GAB2_27*ABL1_11	GAB2*ABL1	937	430	345	189	230
GAB2_16*SOS1_14	GAB2*SOS1	1061	1005	574	445	620
NTC_28*NF1_24	NTC*NF1	3118	3170	2084	2363	3815
SPRED2_15*NF1_14	SPRED2*NF1	1014	844	554	688	1328
GAB2_14*GAB2_5	GAB2*GAB2	838	717	472	358	461
NF1_25*ABL1_17	NF1*ABL1	1716	1772	1173	1086	1371
NTC_3*NF1_10	NTC*NF1	3069	2733	2191	2626	2661
NTC_23*GAB2_2	NTC*GAB2	1179	1148	768	601	895
SOS1_15*SPRED2_8	SOS1*SPRED2	775	713	461	466	438
PTPN1_2*NF1_23	PTPN1*NF1	294	260	209	361	852
SPRED2_26*ABL1_20	SPRED2*ABL1	2175	1968	1019	677	867
PTPN1_9*NF1_15	PTPN1*NF1	4041	4056	2864	14642	23860
NTC_13*ABL1_22	NTC*ABL1	2030	1703	1209	6800	1788
SOS1_24*GAB2_10	SOS1*GAB2	229	172	163	91	143
GAB2_13*SPRED2_25	GAB2*SPRED2	695	665	382	328	337
NTC_26*SOS1_21	NTC*SOS1	561	479	401	382	451
ABL1_16*PTPN1_4	ABL1*PTPN1	125	96	69	96	66
PTPN1_18*NTC_2	PTPN1*NTC	2300	2112	1816	2194	2993
GAB2_18*PTPN1_22	GAB2*PTPN1	987	624	339	948	831
GAB2_11*ABL1_2	GAB2*ABL1	2966	2341	1763	1331	1913
PTPN1_12*NTC_30	PTPN1*NTC	1508	1711	1185	3805	4650
NTC_26*NF1_19	NTC*NF1	712	669	466	555	743
NTC_23*GAB2_5	NTC*GAB2	2295	1986	1290	1248	1911
NF1_6*NF1_7	NF1*NF1	580	453	449	2822	3295
NTC_27*NF1_22	NTC*NF1	1247	1061	666	753	1037
NTC_9*NF1_21	NTC*NF1	524	507	293	449	510
PTPN1_24*SPRED2_23	PTPN1*SPRED2	2963	2909	1966	2334	7484
SPRED2_26*ABL1_9	SPRED2*ABL1	3099	2389	1539	1019	1468
SPRED2_2*PTPN1_9	SPRED2*PTPN1	2141	1895	1612	7120	7990
NTC_1*PTPN1_2	NTC*PTPN1	1160	1267	969	2199	2584
ABL1_15*SPRED2_19	ABL1*SPRED2	465	390	332	372	705
NF1_3*NTC_25	NF1*NTC	1363	1186	1014	1878	3136
PTPN1_25*SPRED2_3	PTPN1*SPRED2	1428	1404	866	3126	4217
NF1_17*SPRED2_20	NF1*SPRED2	788	791	410	669	688
PTPN1_18*GAB2_25	PTPN1*GAB2	705	843	476	848	750
PTPN1_5*SOS1_16	PTPN1*SOS1	184	164	143	61	128
NF1_3*NF1_3	NF1*NF1	24762	27214	20864	29887	42732
PTPN1_23*SPRED2_14	PTPN1*SPRED2	1112	1189	715	957	916
GAB2_19*SPRED2_16	GAB2*SPRED2	1627	1190	835	833	1185
NF1_25*NF1_25	NF1*NF1	21787	20731	16635	21076	26311
NTC_18*GAB2_2	NTC*GAB2	649	455	413	381	478
PTPN1_27*PTPN1_2	PTPN1*PTPN1	1223	1224	923	2048	2303
SOS1_14*SPRED2_8	SOS1*SPRED2	1768	1615	913	977	745
PTPN1_12*SPRED2_7	PTPN1*SPRED2	1340	1381	1429	3084	4176
GAB2_10*NTC_28	GAB2*NTC	2045	1785	1200	1088	1404
PTPN1_20*PTPN1_14	PTPN1*PTPN1	1010	1086	652	613	846
GAB2_5*ABL1_24	GAB2*ABL1	1239	775	625	446	721
NTC_22*GAB2_16	NTC*GAB2	978	972	622	559	849
SOS1_23*GAB2_8	SOS1*GAB2	337	210	84	19	43
PTPN1_2*ABL1_19	PTPN1*ABL1	1800	2008	1311	3529	3014
ABL1_2*NF1_19	ABL1*NF1	1805	1080	853	412	494
ABL1_25*PTPN1_7	ABL1*PTPN1	1231	987	755	508	723
SPRED2_22*PTPN1_24	SPRED2*PTPN1	2868	2696	2197	2278	2922
GAB2_11*GAB2_13	GAB2*GAB2	1558	1075	719	583	841
GAB2_3*NTC_15	GAB2*NTC	1683	979	816	578	917
NTC_21*PTPN1_19	NTC*PTPN1	858	900	607	1105	1326
NTC_19*GAB2_27	NTC*GAB2	4858	4389	3211	3156	3830
PTPN1_12*SOS1_23	PTPN1*SOS1	1003	769	431	396	439
ABL1_19*SOS1_9	ABL1*SOS1	649	497	318	254	279
PTPN1_12*GAB2_9	PTPN1*GAB2	618	542	381	1701	1555
NF1_9*ABL1_5	NF1*ABL1	303	144	89	29	76
PTPN1_11*NF1_3	PTPN1*NF1	1726	1808	1153	1856	2321
SOS1_21*ABL1_17	SOS1*ABL1	1474	1318	934	576	860
ABL1_2*ABL1_26	ABL1*ABL1	3716	2119	1543	559	750
NTC_1*GAB2_15	NTC*GAB2	2335	1204	1081	1119	1330
NF1_26*PTPN1_18	NF1*PTPN1	2266	2538	2054	4098	5819
NF1_15*NF1_15	NF1*NF1	44098	46519	34321	68265	86517
GAB2_7*GAB2_5	GAB2*GAB2	675	283	252	1536	376
GAB2_10*NTC_6	GAB2*NTC	937	833	503	424	564
GAB2_22*PTPN1_5	GAB2*PTPN1	669	590	441	396	490
NTC_3*ABL1_13	NTC*ABL1	1466	1125	855	1365	1066
SPRED2_26*SPRED2_9	SPRED2*SPRED2	816	802	472	603	824
SPRED2_26*SPRED2_14	SPRED2*SPRED2	2100	1880	1368	1495	2188
NTC_23*GAB2_22	NTC*GAB2	1509	1191	884	1483	1487
NF1_13*ABL1_20	NF1*ABL1	1257	953	727	522	710
SOS1_2*GAB2_11	SOS1*GAB2	2736	1491	903	384	645
NF1_17*GAB2_7	NF1*GAB2	472	312	228	165	420
PTPN1_12*GAB2_11	PTPN1*GAB2	2974	3075	2013	8177	10784
SOS1_2*GAB2_10	SOS1*GAB2	948	493	308	116	185
ABL1_18*NTC_10	ABL1*NTC	1900	1619	1038	1039	1264
SPRED2_4*SPRED2_2	SPRED2*SPRED2	1620	1391	1321	1345	2159
ABL1_17*SPRED2_7	ABL1*SPRED2	1395	1051	797	348	596
SPRED2_2*SPRED2_17	SPRED2*SPRED2	2226	2235	1466	3143	3708
SOS1_23*NTC_7	SOS1*NTC	452	263	117	51	77
GAB2_6*PTPN1_2	GAB2*PTPN1	1072	1132	748	1182	1664
NTC_18*SOS1_25	NTC*SOS1	346	251	155	166	213
PTPN1_11*SPRED2_16	PTPN1*SPRED2	1932	1947	1189	1870	1940
NF1_22*NF1_13	NF1*NF1	1144	1524	887	1159	1797
GAB2_2*PTPN1_11	GAB2*PTPN1	747	826	441	362	571
ABL1_18*NTC_14	ABL1*NTC	970	915	637	548	753
NTC_28*GAB2_4	NTC*GAB2	2142	2046	1335	1154	1864
ABL1_13*ABL1_20	ABL1*ABL1	1374	949	685	356	636
PTPN1_5*PTPN1_2	PTPN1*PTPN1	585	708	468	1105	858
NF1_4*ABL1_18	NF1*ABL1	453	412	312	1567	1702
NF1_3*PTPN1_18	NF1*PTPN1	1946	2112	1525	4002	6241
PTPN1_7*PTPN1_26	PTPN1*PTPN1	383	417	218	1070	1493
NTC_18*NF1_15	NTC*NF1	2621	2681	1941	2799	4784
NF1_10*GAB2_27	NF1*GAB2	3639	2972	2378	2231	2877
NTC_8*NTC_9	NTC*NTC	2593	2419	1509	2100	2356
GAB2_2*NTC_4	GAB2*NTC	595	507	296	459	964
NTC_7*NTC_15	NTC*NTC	1164	1010	752	922	865
GAB2_4*ABL1_26	GAB2*ABL1	3142	2540	1774	1189	1489
NTC_29*SPRED2_17	NTC*SPRED2	2267	1857	1406	1330	1954
ABL1_9*NTC_13	ABL1*NTC	2306	1863	1028	657	882
SPRED2_8*SOS1_11	SPRED2*SOS1	663	487	278	128	128
NTC_2*ABL1_26	NTC*ABL1	3221	2837	2020	1042	1709
NF1_7*NF1_12	NF1*NF1	995	805	643	1794	2478
NTC_7*PTPN1_19	NTC*PTPN1	1623	1586	1202	2086	2719
GAB2_25*SOS1_9	GAB2*SOS1	183	151	98	143	121
ABL1_22*SPRED2_20	ABL1*SPRED2	1646	1474	1095	1083	1548
PTPN1_18*PTPN1_18	PTPN1*PTPN1	28528	30828	25376	41472	54435
NTC_11*ABL1_3	NTC*ABL1	1836	1563	1198	713	975
PTPN1_18*ABL1_4	PTPN1*ABL1	435	587	236	573	528
ABL1_26*ABL1_19	ABL1*ABL1	3687	2936	1958	1276	1538
PTPN1_7*GAB2_21	PTPN1*GAB2	789	500	338	349	421
ABL1_20*SPRED2_22	ABL1*SPRED2	1792	1302	945	562	621
SPRED2_14*NTC_28	SPRED2*NTC	1938	1931	1421	1201	1655
SPRED2_13*ABL1_22	SPRED2*ABL1	3526	3546	2317	2645	3547
SOS1_13*ABL1_1	SOS1*ABL1	191	123	107	48	71
SPRED2_20*NF1_26	SPRED2*NF1	2325	2170	1623	2883	2859
NF1_11*NF1_27	NF1*NF1	864	782	585	1477	2055
GAB2_15*PTPN1_19	GAB2*PTPN1	2362	1241	941	1024	1549
SPRED2_8*SOS1_17	SPRED2*SOS1	1381	1017	866	310	416
ABL1_19*PTPN1_1	ABL1*PTPN1	1419	1274	865	696	920
PTPN1_25*NF1_6	PTPN1*NF1	928	738	494	4322	6784
PTPN1_18*ABL1_24	PTPN1*ABL1	1906	1799	1233	1327	2356
GAB2_25*NTC_17	GAB2*NTC	555	538	281	371	365
ABL1_25*NTC_30	ABL1*NTC	2187	1887	1191	987	971
NTC_10*SPRED2_23	NTC*SPRED2	2901	2950	2034	1909	2926
NTC_23*PTPN1_17	NTC*PTPN1	858	740	542	1064	889
NTC_17*NF1_22	NTC*NF1	1096	894	756	628	794
PTPN1_11*GAB2_3	PTPN1*GAB2	2441	1842	1028	927	1419
PTPN1_20*PTPN1_20	PTPN1*PTPN1	9985	10260	7954	7429	10555
SOS1_26*NTC_6	SOS1*NTC	519	348	126	130	194
NF1_26*SPRED2_23	NF1*SPRED2	2239	1979	1596	1682	2512
NTC_4*PTPN1_5	NTC*PTPN1	1119	1166	730	581	979
GAB2_18*PTPN1_15	GAB2*PTPN1	911	650	489	894	892
ABL1_8*PTPN1_19	ABL1*PTPN1	1672	1489	1179	1116	1260
SPRED2_14*NF1_26	SPRED2*NF1	1751	1729	1076	1435	1801
GAB2_11*GAB2_6	GAB2*GAB2	2410	1676	1493	1265	2032
SPRED2_17*SPRED2_2	SPRED2*SPRED2	2288	2267	1775	1933	2198
SPRED2_5*PTPN1_22	SPRED2*PTPN1	285	229	271	568	973
PTPN1_14*SPRED2_11	PTPN1*SPRED2	1525	1432	977	1211	1436
ABL1_13*SPRED2_13	ABL1*SPRED2	2012	2175	1460	1412	2220
SOS1_11*SOS1_11	SOS1*SOS1	7932	3854	2912	1332	1683
SOS1_5*ABL1_27	SOS1*ABL1	673	235	199	79	95
GAB2_9*SOS1_26	GAB2*SOS1	325	137	172	54	105
PTPN1_21*NF1_11	PTPN1*NF1	643	612	425	911	1862
ABL1_2*ABL1_14	ABL1*ABL1	2598	1657	1084	445	496
SOS1_19*ABL1_7	SOS1*ABL1	308	116	131	67	65
PTPN1_2*PTPN1_19	PTPN1*PTPN1	1162	1291	882	3552	4049
NF1_19*NTC_9	NF1*NTC	1379	1146	1076	1988	3176
GAB2_9*ABL1_27	GAB2*ABL1	1005	824	551	421	369
SPRED2_26*NTC_10	SPRED2*NTC	3181	2932	1923	1756	2404
ABL1_13*SOS1_24	ABL1*SOS1	386	419	256	223	285
PTPN1_27*ABL1_26	PTPN1*ABL1	3056	2710	1925	1822	1860
ABL1_5*ABL1_9	ABL1*ABL1	841	149	95	47	68
GAB2_6*GAB2_27	GAB2*GAB2	2535	2248	1653	1369	1807
NTC_1*NTC_30	NTC*NTC	1873	1645	1265	1121	1697
PTPN1_25*ABL1_16	PTPN1*ABL1	1674	1529	1243	2296	3144
NF1_26*SPRED2_17	NF1*SPRED2	2911	3086	2141	2410	3062
NF1_10*NTC_23	NF1*NTC	3133	2836	2067	1937	2615
SOS1_3*NTC_24	SOS1*NTC	233	254	140	120	219
NTC_2*NTC_30	NTC*NTC	1919	1787	1411	1107	1439
ABL1_9*ABL1_9	ABL1*ABL1	32841	24533	19339	10897	14307
NTC_9*PTPN1_14	NTC*PTPN1	2412	1975	1529	1346	2143
ABL1_2*NF1_14	ABL1*NF1	2701	1792	1327	755	748
ABL1_13*SPRED2_17	ABL1*SPRED2	2031	2102	1359	1275	1388
ABL1_17*ABL1_22	ABL1*ABL1	2179	1732	1053	615	805
GAB2_2*PTPN1_7	GAB2*PTPN1	434	523	200	252	564
PTPN1_24*GAB2_14	PTPN1*GAB2	1723	1650	1077	1035	1740
SOS1_13*ABL1_25	SOS1*ABL1	1218	899	655	563	624
PTPN1_7*NTC_29	PTPN1*NTC	1083	833	663	866	1900
PTPN1_14*SPRED2_26	PTPN1*SPRED2	3150	2915	2015	1965	3060
ABL1_27*SPRED2_26	ABL1*SPRED2	2632	2136	1418	1135	1209
NTC_10*SOS1_25	NTC*SOS1	515	508	306	258	302
GAB2_14*NF1_19	GAB2*NF1	939	846	809	988	1917
NTC_23*PTPN1_19	NTC*PTPN1	3047	3055	2552	4211	5217
PTPN1_2*SPRED2_13	PTPN1*SPRED2	1697	1689	1226	3494	4625
PTPN1_23*GAB2_15	PTPN1*GAB2	1973	1140	819	691	927
NF1_14*NTC_28	NF1*NTC	2765	2420	1775	1874	2144
NF1_18*PTPN1_19	NF1*PTPN1	1890	1620	1468	2144	3399
GAB2_4*ABL1_13	GAB2*ABL1	1605	1359	1013	871	1276
NTC_28*GAB2_15	NTC*GAB2	3655	2252	1562	1169	1563
NF1_7*ABL1_3	NF1*ABL1	2060	1888	1434	1688	2131
NTC_30*ABL1_19	NTC*ABL1	2188	2037	1483	1471	1998
PTPN1_24*NTC_14	PTPN1*NTC	1421	1093	1053	960	1113
ABL1_26*SOS1_21	ABL1*SOS1	1810	1275	862	569	717
ABL1_27*ABL1_13	ABL1*ABL1	2012	1887	1137	915	857
SOS1_17*GAB2_4	SOS1*GAB2	916	485	293	120	131
GAB2_26*SPRED2_23	GAB2*SPRED2	1473	1261	995	990	1149
NF1_20*NTC_18	NF1*NTC	403	372	362	322	451
ABL1_9*NF1_18	ABL1*NF1	1839	1218	944	575	657
PTPN1_15*NTC_20	PTPN1*NTC	1475	1300	1257	3113	4683
NTC_24*ABL1_25	NTC*ABL1	495	483	332	258	311
PTPN1_24*GAB2_23	PTPN1*GAB2	1026	943	579	565	790
SPRED2_13*SPRED2_21	SPRED2*SPRED2	1124	1267	920	860	973
NF1_21*PTPN1_24	NF1*PTPN1	733	529	451	401	725
NF1_26*PTPN1_12	NF1*PTPN1	1960	2413	1682	4551	6496
SPRED2_13*ABL1_23	SPRED2*ABL1	471	266	250	194	293
NTC_5*SPRED2_19	NTC*SPRED2	401	417	256	310	333
GAB2_20*SPRED2_20	GAB2*SPRED2	658	490	395	294	507
NF1_27*NF1_7	NF1*NF1	2246	2163	1831	2545	5609
GAB2_23*ABL1_16	GAB2*ABL1	375	459	267	204	212
GAB2_10*NF1_20	GAB2*NF1	357	326	239	289	350
ABL1_9*NTC_19	ABL1*NTC	3476	2443	1865	1011	1198
NTC_1*GAB2_9	NTC*GAB2	885	691	480	334	578
SOS1_27*SPRED2_26	SOS1*SPRED2	815	657	549	457	503
SOS1_1*SOS1_13	SOS1*SOS1	159	188	83	50	62
NF1_10*SPRED2_22	NF1*SPRED2	2739	2804	1957	2310	2455
NTC_29*NTC_19	NTC*NTC	2860	2848	1803	1661	2843
ABL1_14*NTC_20	ABL1*NTC	1648	1398	1078	799	1084
PTPN1_18*SOS1_11	PTPN1*SOS1	787	281	310	180	215
NTC_29*NTC_9	NTC*NTC	2407	2083	1492	1586	1767
SOS1_21*GAB2_5	SOS1*GAB2	1031	841	665	630	869
GAB2_5*SPRED2_8	GAB2*SPRED2	1495	1132	909	861	1237
PTPN1_2*SPRED2_17	PTPN1*SPRED2	1613	1576	1155	3188	4298
SPRED2_26*GAB2_17	SPRED2*GAB2	2332	2198	1409	1199	1758
NTC_3*GAB2_23	NTC*GAB2	1063	720	640	441	588
GAB2_19*GAB2_18	GAB2*GAB2	1297	743	512	431	455
GAB2_15*NTC_2	GAB2*NTC	2202	1194	747	705	938
ABL1_9*NF1_22	ABL1*NF1	1642	1264	710	409	609
SOS1_12*NTC_29	SOS1*NTC	728	485	364	376	336
GAB2_13*NTC_15	GAB2*NTC	1251	1026	562	432	621
NTC_10*SOS1_24	NTC*SOS1	613	544	365	288	489
SOS1_2*NF1_22	SOS1*NF1	1387	705	609	194	338
GAB2_27*GAB2_17	GAB2*GAB2	2283	1381	1103	750	1287
SPRED2_7*SPRED2_22	SPRED2*SPRED2	2337	1787	1572	1987	2277
SPRED2_17*ABL1_8	SPRED2*ABL1	1806	1662	1179	856	1088
SOS1_27*NTC_9	SOS1*NTC	719	507	372	282	563
PTPN1_14*SPRED2_13	PTPN1*SPRED2	3215	3153	2204	2790	3245
ABL1_10*NTC_4	ABL1*NTC	265	138	98	50	56
ABL1_9*NTC_12	ABL1*NTC	3095	2291	1597	902	995
PTPN1_18*NTC_9	PTPN1*NTC	2624	2844	1887	3157	3605
GAB2_3*SPRED2_24	GAB2*SPRED2	576	445	242	208	288
PTPN1_11*PTPN1_21	PTPN1*PTPN1	2518	2793	1820	2740	3422
PTPN1_21*ABL1_24	PTPN1*ABL1	1426	1388	1025	1153	2325
SPRED2_14*NTC_18	SPRED2*NTC	1161	1124	648	628	753
NF1_19*PTPN1_11	NF1*PTPN1	1405	1254	973	1744	1935
ABL1_25*NF1_24	ABL1*NF1	2367	2002	1234	902	999
ABL1_22*ABL1_2	ABL1*ABL1	3475	3221	2000	1731	2256
PTPN1_12*PTPN1_25	PTPN1*PTPN1	2105	1979	1535	11413	17894
ABL1_13*NF1_4	ABL1*NF1	461	471	330	770	1202
NF1_7*ABL1_14	NF1*ABL1	2287	2117	1570	3054	3873
PTPN1_27*GAB2_11	PTPN1*GAB2	3100	3034	2120	2408	2992
PTPN1_22*SOS1_13	PTPN1*SOS1	821	606	670	1911	2052
PTPN1_22*PTPN1_11	PTPN1*PTPN1	1435	1362	1047	3266	3672
GAB2_14*NF1_3	GAB2*NF1	1071	1040	717	832	1153
SPRED2_7*NF1_13	SPRED2*NF1	1088	1126	838	997	1056
NF1_25*SPRED2_16	NF1*SPRED2	1709	1532	1370	1027	1470
NTC_26*GAB2_15	NTC*GAB2	1489	971	665	492	791
NTC_6*SOS1_2	NTC*SOS1	900	509	283	195	234
NTC_3*ABL1_22	NTC*ABL1	2872	2598	1906	1369	2032
SPRED2_7*PTPN1_19	SPRED2*PTPN1	1523	1446	1232	2405	2672
NTC_3*GAB2_21	NTC*GAB2	1718	1074	689	786	1681
NTC_10*PTPN1_11	NTC*PTPN1	2989	3028	1883	2898	2641
NF1_27*NF1_27	NF1*NF1	36078	35599	27345	31434	39988
NTC_3*GAB2_16	NTC*GAB2	2138	2026	1290	1370	2624
NTC_10*ABL1_3	NTC*ABL1	2283	1844	1289	965	1028
NF1_27*GAB2_17	NF1*GAB2	2139	1757	1406	1287	1576
GAB2_15*SOS1_16	GAB2*SOS1	384	105	133	92	84
GAB2_6*ABL1_17	GAB2*ABL1	1765	1481	1112	842	1476
SPRED2_3*GAB2_17	SPRED2*GAB2	825	825	517	621	689
NF1_15*PTPN1_13	NF1*PTPN1	1566	1370	1107	7421	13086
SPRED2_17*ABL1_26	SPRED2*ABL1	3484	3059	2241	1910	1821
SOS1_14*NTC_19	SOS1*NTC	2644	1988	1631	845	1198
NTC_27*SOS1_11	NTC*SOS1	606	276	187	75	126
NTC_29*GAB2_26	NTC*GAB2	1610	1498	871	838	1048
NTC_18*SPRED2_10	NTC*SPRED2	1439	1128	951	1590	1776
NTC_25*GAB2_6	NTC*GAB2	1101	1020	637	626	615
GAB2_3*GAB2_12	GAB2*GAB2	1072	380	382	257	341
ABL1_16*ABL1_22	ABL1*ABL1	1410	1100	906	663	924
NF1_7*PTPN1_26	NF1*PTPN1	752	750	589	4321	28396
SOS1_14*NF1_27	SOS1*NF1	2154	1738	1023	688	942
ABL1_2*NF1_27	ABL1*NF1	3094	2120	1315	558	784
NTC_28*GAB2_22	NTC*GAB2	1454	1362	995	646	1174
ABL1_17*NTC_2	ABL1*NTC	2095	1515	1115	756	729
NTC_20*PTPN1_27	NTC*PTPN1	1700	1673	1147	980	1715
GAB2_15*NF1_18	GAB2*NF1	1843	996	766	664	748
SOS1_27*GAB2_11	SOS1*GAB2	957	805	531	458	657
ABL1_2*PTPN1_6	ABL1*PTPN1	643	432	286	124	139
ABL1_26*NTC_9	ABL1*NTC	3198	2572	1628	1195	1764
NTC_29*ABL1_26	NTC*ABL1	3106	2647	1675	1033	1405
GAB2_15*NTC_15	GAB2*NTC	1548	706	530	418	429
PTPN1_20*ABL1_20	PTPN1*ABL1	831	581	585	275	354
NTC_20*NTC_12	NTC*NTC	2559	2337	2024	1691	1885
SPRED2_7*SPRED2_2	SPRED2*SPRED2	1517	1583	1016	949	1402
NF1_11*GAB2_15	NF1*GAB2	917	708	520	821	1016
PTPN1_18*PTPN1_15	PTPN1*PTPN1	1599	1550	966	3703	4522
PTPN1_3*SPRED2_5	PTPN1*SPRED2	141	136	94	490	851
SPRED2_10*NTC_6	SPRED2*NTC	935	947	853	781	1111
PTPN1_13*SPRED2_8	PTPN1*SPRED2	1426	1232	872	6031	13420
NTC_17*PTPN1_23	NTC*PTPN1	1256	1277	874	915	1263
ABL1_26*ABL1_9	ABL1*ABL1	3486	2252	1537	810	852
SPRED2_2*NTC_6	SPRED2*NTC	1083	906	705	1097	1414
GAB2_21*SPRED2_20	GAB2*SPRED2	928	618	352	400	517
NTC_8*ABL1_15	NTC*ABL1	1764	1671	1063	1060	1297
NF1_26*NF1_26	NF1*NF1	29132	32116	24078	32557	40205
PTPN1_24*NTC_13	PTPN1*NTC	2458	1954	1803	1716	2410
NTC_11*PTPN1_3	NTC*PTPN1	487	497	344	952	1323
SOS1_9*ABL1_26	SOS1*ABL1	997	811	576	230	403
NTC_4*PTPN1_15	NTC*PTPN1	1774	1966	1342	3351	3737
SPRED2_15*NTC_23	SPRED2*NTC	1381	1153	910	891	1813
SPRED2_19*GAB2_6	SPRED2*GAB2	654	787	507	479	524
NF1_26*NTC_30	NF1*NTC	1888	2007	1227	1440	2553
SOS1_2*ABL1_25	SOS1*ABL1	2108	960	614	264	302
NTC_23*SPRED2_9	NTC*SPRED2	1317	1245	902	856	1013
ABL1_24*PTPN1_25	ABL1*PTPN1	1633	1412	1264	1447	2279
ABL1_16*SPRED2_19	ABL1*SPRED2	413	308	270	196	258
PTPN1_15*SPRED2_21	PTPN1*SPRED2	749	739	595	1345	2463
SOS1_1*SOS1_1	SOS1*SOS1	4247	3804	2708	1905	2419
SOS1_2*NTC_30	SOS1*NTC	1679	798	619	271	418
ABL1_19*ABL1_26	ABL1*ABL1	3942	3120	1844	1178	1724
NTC_3*GAB2_17	NTC*GAB2	2187	1942	1313	1504	1637
NF1_3*PTPN1_5	NF1*PTPN1	977	771	765	1070	1150
SOS1_5*ABL1_25	SOS1*ABL1	465	238	171	65	61
PTPN1_24*PTPN1_20	PTPN1*PTPN1	819	826	664	617	740
PTPN1_9*NTC_8	PTPN1*NTC	2742	2386	1694	4509	6953
SPRED2_4*SPRED2_21	SPRED2*SPRED2	660	685	487	919	819
NTC_17*NTC_9	NTC*NTC	1856	1365	1235	1172	1699
SPRED2_20*SPRED2_20	SPRED2*SPRED2	21226	21123	18034	23556	31181
NTC_12*NTC_5	NTC*NTC	1232	1314	843	773	964
NTC_1*SPRED2_8	NTC*SPRED2	2001	1756	1301	1180	1497
SPRED2_1*NTC_11	SPRED2*NTC	1068	1061	832	784	1097
PTPN1_24*GAB2_15	PTPN1*GAB2	3361	2507	1496	1556	1520
PTPN1_25*NF1_15	PTPN1*NF1	5043	5292	3941	17825	29240
NF1_16*NF1_16	NF1*NF1	4201	4233	3398	3677	5314
SPRED2_7*GAB2_5	SPRED2*GAB2	1269	954	788	731	1193
NTC_26*ABL1_19	NTC*ABL1	1259	1073	1042	643	928
GAB2_21*NF1_24	GAB2*NF1	1743	939	659	585	807
GAB2_23*PTPN1_2	GAB2*PTPN1	536	721	400	750	601
NF1_7*PTPN1_18	NF1*PTPN1	3086	3045	2447	12552	14783
PTPN1_9*SPRED2_11	PTPN1*SPRED2	1293	1591	962	3087	4388
NTC_19*NTC_11	NTC*NTC	2921	2820	2103	3018	2682
ABL1_16*ABL1_13	ABL1*ABL1	927	738	600	613	440
SOS1_18*SPRED2_1	SOS1*SPRED2	532	639	337	219	342
GAB2_19*GAB2_14	GAB2*GAB2	1074	970	630	711	760
PTPN1_2*SOS1_2	PTPN1*SOS1	1147	741	559	416	482
GAB2_3*PTPN1_6	GAB2*PTPN1	540	385	196	227	181
GAB2_10*ABL1_13	GAB2*ABL1	1391	1349	868	742	912
ABL1_26*GAB2_23	ABL1*GAB2	1431	994	676	499	620
NTC_25*NTC_2	NTC*NTC	1333	1160	845	799	1046
SPRED2_6*ABL1_13	SPRED2*ABL1	67	43	76	24	29
GAB2_16*PTPN1_22	GAB2*PTPN1	960	1066	608	1547	1458
SOS1_2*NF1_24	SOS1*NF1	1812	1174	752	339	374
NTC_2*NF1_19	NTC*NF1	1444	1466	1133	1316	1686
SPRED2_13*NF1_10	SPRED2*NF1	3140	3171	2232	2784	3422
NF1_1*NTC_9	NF1*NTC	630	507	346	485	828
NTC_11*NF1_7	NTC*NF1	1565	1545	995	1569	2221
SPRED2_13*PTPN1_11	SPRED2*PTPN1	3097	2713	2028	2181	3096
NTC_1*NTC_2	NTC*NTC	2005	1837	1558	1373	1440
SPRED2_13*GAB2_3	SPRED2*GAB2	3056	2402	1850	1495	2345
PTPN1_13*ABL1_17	PTPN1*ABL1	1749	1399	792	6805	8067
SPRED2_20*ABL1_22	SPRED2*ABL1	2001	2257	1319	2100	2635
NTC_19*PTPN1_14	NTC*PTPN1	3854	3214	2497	2524	2936
SPRED2_13*NF1_14	SPRED2*NF1	2827	2476	1883	2104	3688
NTC_19*ABL1_22	NTC*ABL1	3619	3198	2204	2136	3358
SPRED2_26*GAB2_6	SPRED2*GAB2	2296	1893	1534	1123	1515
GAB2_11*SOS1_24	GAB2*SOS1	655	595	350	310	407
ABL1_10*NTC_17	ABL1*NTC	204	146	107	39	50
GAB2_18*SOS1_18	GAB2*SOS1	629	407	245	165	262
NF1_9*PTPN1_11	NF1*PTPN1	1423	1405	903	1124	1822
ABL1_22*SOS1_18	ABL1*SOS1	1250	1033	783	705	1174
PTPN1_14*SPRED2_21	PTPN1*SPRED2	1294	1260	882	1149	1761
NTC_23*ABL1_25	NTC*ABL1	3485	2744	2124	1994	2227
PTPN1_1*ABL1_18	PTPN1*ABL1	1071	1268	831	825	1076
NTC_9*PTPN1_19	NTC*PTPN1	2100	1844	1335	2652	4090
GAB2_7*NTC_21	GAB2*NTC	301	98	45	117	77
GAB2_14*PTPN1_27	GAB2*PTPN1	1360	1289	1039	919	1401
SPRED2_2*PTPN1_15	SPRED2*PTPN1	1463	1751	1134	2973	4312
NTC_18*NTC_8	NTC*NTC	1813	1564	1099	1100	1375
NTC_12*NF1_12	NTC*NF1	880	884	607	1040	1358
GAB2_16*NTC_14	GAB2*NTC	663	552	369	293	505
PTPN1_5*PTPN1_18	PTPN1*PTPN1	1222	1213	965	1271	2473
GAB2_10*SOS1_6	GAB2*SOS1	687	714	502	362	637
PTPN1_25*SPRED2_17	PTPN1*SPRED2	3755	3856	2818	9398	13741
NF1_17*ABL1_7	NF1*ABL1	287	192	139	82	103
NTC_7*NF1_24	NTC*NF1	1958	1820	1226	1625	1618
SPRED2_25*NF1_25	SPRED2*NF1	742	697	474	669	934
ABL1_17*GAB2_18	ABL1*GAB2	1629	1094	642	286	471
NTC_28*GAB2_12	NTC*GAB2	1382	846	637	544	838
SOS1_5*SPRED2_20	SOS1*SPRED2	336	166	126	59	74
GAB2_16*GAB2_16	GAB2*GAB2	21397	21521	16377	16763	20500
SPRED2_4*PTPN1_22	SPRED2*PTPN1	1162	1227	740	2336	3173
NTC_12*PTPN1_23	NTC*PTPN1	1398	1122	1060	1066	2213
ABL1_24*NF1_24	ABL1*NF1	1529	1362	953	608	806
GAB2_9*ABL1_14	GAB2*ABL1	667	532	514	326	526
SPRED2_22*SPRED2_26	SPRED2*SPRED2	3311	2815	2224	2723	3510
NTC_30*SOS1_15	NTC*SOS1	869	840	557	357	541
NTC_18*PTPN1_14	NTC*PTPN1	2183	2112	1333	1307	1845
GAB2_26*NF1_13	GAB2*NF1	1045	1157	615	738	1065
PTPN1_25*SOS1_19	PTPN1*SOS1	1609	1552	1126	3269	6801
NTC_5*ABL1_9	NTC*ABL1	1257	983	624	359	533
SPRED2_15*GAB2_27	SPRED2*GAB2	1452	1248	969	1028	1039
NTC_28*SOS1_27	NTC*SOS1	960	937	627	474	680
NF1_25*ABL1_27	NF1*ABL1	2240	1909	1361	1024	1506
ABL1_25*SOS1_23	ABL1*SOS1	1220	572	402	94	128
NF1_18*SPRED2_16	NF1*SPRED2	1624	1594	1121	1123	2154
ABL1_10*ABL1_10	ABL1*ABL1	4157	3067	2232	1276	1537
NTC_9*SPRED2_17	NTC*SPRED2	2433	2326	1593	2380	2026
PTPN1_13*ABL1_13	PTPN1*ABL1	1326	1064	742	4667	7393
SOS1_18*GAB2_5	SOS1*GAB2	709	551	250	269	426
SPRED2_11*ABL1_24	SPRED2*ABL1	800	749	536	575	639
NF1_7*NTC_15	NF1*NTC	1610	1897	1068	2963	3403
NF1_14*NF1_9	NF1*NF1	926	831	609	586	760
NTC_11*NTC_29	NTC*NTC	1933	1801	1261	1111	1527
NTC_8*GAB2_4	NTC*GAB2	1585	1244	957	956	1330
SPRED2_9*ABL1_17	SPRED2*ABL1	1087	942	638	1049	1022
PTPN1_20*NTC_11	PTPN1*NTC	833	736	583	483	670
GAB2_16*NTC_29	GAB2*NTC	1267	1102	784	690	1210
GAB2_19*NF1_12	GAB2*NF1	687	624	472	419	408
NF1_27*NTC_28	NF1*NTC	3726	3148	2287	3019	3278
GAB2_22*NTC_5	GAB2*NTC	731	711	418	485	539
ABL1_19*NTC_23	ABL1*NTC	3322	2900	1987	1534	1870
NF1_18*PTPN1_24	NF1*PTPN1	2263	2174	1615	1819	2145
PTPN1_22*ABL1_25	PTPN1*ABL1	1566	1445	1234	3123	3144
ABL1_11*NTC_11	ABL1*NTC	656	442	322	142	208
GAB2_7*NF1_7	GAB2*NF1	709	388	241	706	403
ABL1_26*GAB2_12	ABL1*GAB2	1824	974	816	488	599
PTPN1_25*SPRED2_8	PTPN1*SPRED2	2769	2520	1960	5881	9135
SOS1_13*SOS1_13	SOS1*SOS1	12278	11754	9165	8755	11986
ABL1_19*ABL1_18	ABL1*ABL1	2362	1905	1414	1014	1483
ABL1_22*PTPN1_12	ABL1*PTPN1	2702	2812	1965	4474	5404
SOS1_26*GAB2_10	SOS1*GAB2	505	281	140	77	114
NTC_17*SPRED2_1	NTC*SPRED2	1084	928	724	504	817
SOS1_17*SPRED2_11	SOS1*SPRED2	602	303	230	111	108
PTPN1_16*NF1_15	PTPN1*NF1	804	733	634	1025	2025
PTPN1_5*GAB2_13	PTPN1*GAB2	458	394	305	248	371
SPRED2_17*GAB2_15	SPRED2*GAB2	2986	1841	1386	1538	1522
ABL1_26*SPRED2_10	ABL1*SPRED2	2452	1909	1555	1122	1334
GAB2_3*ABL1_25	GAB2*ABL1	2492	1379	1047	670	974
ABL1_9*NTC_28	ABL1*NTC	3742	2850	2069	1154	1572
SPRED2_16*GAB2_27	SPRED2*GAB2	3200	3110	1984	2068	3164
GAB2_17*SPRED2_8	GAB2*SPRED2	1413	1038	851	593	841
PTPN1_24*NF1_25	PTPN1*NF1	2062	1747	1474	1410	1954
PTPN1_7*NTC_9	PTPN1*NTC	1317	1258	988	1361	1583
ABL1_2*GAB2_11	ABL1*GAB2	3904	2507	1659	677	1024
ABL1_27*NTC_10	ABL1*NTC	2442	1860	1263	1401	1331
PTPN1_14*PTPN1_24	PTPN1*PTPN1	3445	3720	2665	2630	3648
ABL1_15*NTC_18	ABL1*NTC	1044	988	637	578	611
ABL1_20*NTC_10	ABL1*NTC	1838	1327	880	476	570
SPRED2_16*NTC_15	SPRED2*NTC	1413	1356	937	1011	1258
SOS1_12*SOS1_3	SOS1*SOS1	385	299	231	136	226
NTC_12*SOS1_18	NTC*SOS1	878	717	498	439	538
NTC_16*NF1_25	NTC*NF1	683	429	451	420	646
NTC_27*PTPN1_14	NTC*PTPN1	2062	1819	1259	1571	1784
ABL1_18*SPRED2_20	ABL1*SPRED2	1252	1081	760	664	981
ABL1_25*SPRED2_16	ABL1*SPRED2	2188	1973	1228	891	944
GAB2_23*PTPN1_17	GAB2*PTPN1	297	418	122	247	360
NTC_6*PTPN1_11	NTC*PTPN1	1174	1033	676	662	1040
PTPN1_16*SPRED2_16	PTPN1*SPRED2	512	549	403	528	604
NTC_19*NF1_10	NTC*NF1	3755	3214	2678	2605	3517
ABL1_8*GAB2_15	ABL1*GAB2	2094	1050	767	461	606
NTC_22*SPRED2_23	NTC*SPRED2	1208	1174	722	878	789
ABL1_9*GAB2_11	ABL1*GAB2	4394	2933	2158	1103	1495
PTPN1_3*PTPN1_21	PTPN1*PTPN1	538	503	372	1507	2334
PTPN1_11*ABL1_26	PTPN1*ABL1	3631	3240	2379	1345	2453
GAB2_11*ABL1_26	GAB2*ABL1	4508	3575	2246	1311	2013
SOS1_2*SPRED2_1	SOS1*SPRED2	856	652	311	174	204
PTPN1_22*NTC_6	PTPN1*NTC	893	679	575	1909	2680
SPRED2_7*NTC_17	SPRED2*NTC	1261	1193	743	976	1013
PTPN1_16*PTPN1_16	PTPN1*PTPN1	6750	6890	5842	7439	9347
NTC_22*GAB2_18	NTC*GAB2	842	486	372	267	480
PTPN1_25*NTC_19	PTPN1*NTC	4559	4567	3203	9365	12506
GAB2_16*ABL1_15	GAB2*ABL1	1161	1082	745	750	765
SPRED2_10*SOS1_2	SPRED2*SOS1	1357	967	689	465	618
SPRED2_7*NTC_18	SPRED2*NTC	1227	1270	776	1013	933
NF1_20*ABL1_8	NF1*ABL1	402	379	210	309	352
NF1_5*GAB2_25	NF1*GAB2	107	89	105	168	436
NF1_13*NF1_24	NF1*NF1	1593	1737	1097	1402	2112
SPRED2_23*SPRED2_11	SPRED2*SPRED2	989	1015	674	696	1318
PTPN1_20*SOS1_9	PTPN1*SOS1	198	199	160	75	122
NF1_26*ABL1_22	NF1*ABL1	2421	2223	1419	1786	4414
NTC_13*SPRED2_14	NTC*SPRED2	1637	1551	1023	1337	1617
PTPN1_24*NTC_29	PTPN1*NTC	2271	2430	1614	1402	2146
SPRED2_2*GAB2_5	SPRED2*GAB2	1489	1366	834	957	1477
NTC_8*SPRED2_3	NTC*SPRED2	880	770	654	946	997
NTC_13*PTPN1_25	NTC*PTPN1	2244	2370	1486	3753	3757
NTC_19*SOS1_12	NTC*SOS1	1617	1376	958	701	953
SPRED2_15*PTPN1_25	SPRED2*PTPN1	1217	1006	858	1701	2574
SPRED2_25*NF1_26	SPRED2*NF1	1118	895	800	808	1100
GAB2_6*PTPN1_15	GAB2*PTPN1	1282	1310	919	1391	1885
NTC_27*GAB2_27	NTC*GAB2	2871	2396	1556	1593	1978
NTC_28*PTPN1_27	NTC*PTPN1	2594	2458	1657	2083	2588
GAB2_4*PTPN1_25	GAB2*PTPN1	2428	2627	1812	3374	4406
ABL1_17*GAB2_17	ABL1*GAB2	1787	1183	777	448	611
NF1_25*GAB2_4	NF1*GAB2	1485	1388	897	1147	1492
PTPN1_16*GAB2_3	PTPN1*GAB2	487	370	188	202	330
PTPN1_1*SOS1_6	PTPN1*SOS1	626	550	492	368	438
GAB2_1*NF1_25	GAB2*NF1	140	53	44	28	73
ABL1_16*NTC_1	ABL1*NTC	762	686	478	379	517
NTC_3*ABL1_15	NTC*ABL1	1714	1464	1179	1157	1903
NTC_23*PTPN1_14	NTC*PTPN1	3781	3134	2496	2204	2909
SPRED2_20*PTPN1_7	SPRED2*PTPN1	926	1029	747	1279	1581
ABL1_11*ABL1_11	ABL1*ABL1	7577	5361	4478	2823	3044
NF1_14*GAB2_27	NF1*GAB2	2819	2621	1683	1737	2553
NTC_30*SPRED2_4	NTC*SPRED2	1476	1519	821	968	1518
NTC_14*GAB2_14	NTC*GAB2	692	614	390	457	671
ABL1_8*NF1_13	ABL1*NF1	1106	1180	690	588	655
NTC_30*ABL1_25	NTC*ABL1	2280	1736	1206	1064	1520
SOS1_15*SOS1_15	SOS1*SOS1	13103	11947	8687	6144	8784
NTC_23*SPRED2_13	NTC*SPRED2	3609	3860	2226	2790	3811
ABL1_17*NF1_26	ABL1*NF1	2681	2107	1416	961	1195
PTPN1_26*PTPN1_26	PTPN1*PTPN1	11507	12599	9946	50251	67893
ABL1_13*ABL1_13	ABL1*ABL1	21318	20345	15759	14622	19244
SPRED2_5*SPRED2_5	SPRED2*SPRED2	6765	6590	5360	7276	9601
SOS1_16*PTPN1_25	SOS1*PTPN1	408	426	382	567	869
NTC_23*GAB2_11	NTC*GAB2	5151	4603	3359	3045	4095
NF1_7*NTC_25	NF1*NTC	1555	1583	1054	3415	3828
NTC_28*ABL1_8	NTC*ABL1	2422	1955	1405	1523	1590
PTPN1_19*NTC_19	PTPN1*NTC	3261	3410	2607	4204	7813
NF1_11*SOS1_21	NF1*SOS1	355	415	219	404	466
GAB2_11*NTC_1	GAB2*NTC	2162	1775	1415	1149	1871
NTC_6*SPRED2_10	NTC*SPRED2	987	685	677	742	1308
NTC_25*NTC_30	NTC*NTC	1275	1375	788	615	1024
NF1_7*NTC_12	NF1*NTC	2866	3159	2146	5874	6741
SPRED2_16*NF1_10	SPRED2*NF1	2137	1670	1406	1568	2459
NTC_30*NTC_6	NTC*NTC	945	787	653	693	972
NF1_24*SPRED2_22	NF1*SPRED2	2814	2464	2034	2176	2634
GAB2_26*NTC_8	GAB2*NTC	1603	1237	824	1050	1106
GAB2_4*GAB2_16	GAB2*GAB2	1763	1623	1059	907	1461
PTPN1_5*SPRED2_7	PTPN1*SPRED2	759	793	513	413	800
SOS1_26*SPRED2_22	SOS1*SPRED2	1132	676	489	212	276
SPRED2_16*NTC_17	SPRED2*NTC	1474	1285	1053	978	1229
SPRED2_13*NTC_21	SPRED2*NTC	857	639	590	617	898
PTPN1_22*GAB2_21	PTPN1*GAB2	849	525	332	954	1258
NF1_10*ABL1_2	NF1*ABL1	2530	2378	1621	1214	1843
NTC_11*NTC_13	NTC*NTC	1748	1446	1132	949	1884
GAB2_26*PTPN1_25	GAB2*PTPN1	1927	2063	1486	2477	3138
NTC_14*NTC_8	NTC*NTC	1069	1060	757	798	1033
NTC_9*SPRED2_4	NTC*SPRED2	1470	1427	1022	1099	1491
NTC_22*ABL1_14	NTC*ABL1	1036	1082	695	450	688
SOS1_17*GAB2_20	SOS1*GAB2	499	205	152	45	75
NTC_12*SPRED2_21	NTC*SPRED2	751	770	599	516	603
PTPN1_22*NF1_10	PTPN1*NF1	1599	1613	1113	4212	5173
GAB2_18*SPRED2_17	GAB2*SPRED2	1533	1063	697	572	1275
NF1_27*NTC_8	NF1*NTC	2670	2405	1677	2378	2270
NF1_10*SOS1_2	NF1*SOS1	1912	1240	883	472	689
NTC_20*SPRED2_17	NTC*SPRED2	2031	1836	1467	1242	1664
GAB2_5*ABL1_19	GAB2*ABL1	1970	1686	994	994	1830
NTC_22*ABL1_26	NTC*ABL1	1815	1424	1018	764	830
SOS1_2*NTC_26	SOS1*NTC	1070	465	460	204	189
PTPN1_5*NTC_30	PTPN1*NTC	980	959	724	750	1302
NTC_23*GAB2_4	NTC*GAB2	2398	2235	1622	1279	2031
GAB2_4*ABL1_17	GAB2*ABL1	1952	1727	1321	1140	1431
NF1_15*NTC_28	NF1*NTC	3644	3866	2694	4198	5685
NTC_23*NTC_12	NTC*NTC	4236	4113	3162	3023	3904
GAB2_10*NF1_5	GAB2*NF1	211	186	138	607	287
SPRED2_15*NTC_27	SPRED2*NTC	995	933	571	886	802
PTPN1_14*GAB2_6	PTPN1*GAB2	2465	1870	1616	1268	1822
NF1_3*NTC_6	NF1*NTC	1177	945	811	992	1420
ABL1_20*ABL1_13	ABL1*ABL1	1333	884	620	452	378
PTPN1_11*NTC_8	PTPN1*NTC	2105	2006	1347	1871	1985
GAB2_10*SOS1_19	GAB2*SOS1	787	823	428	501	571
ABL1_17*PTPN1_9	ABL1*PTPN1	2506	2126	1410	1776	2072
GAB2_14*SOS1_6	GAB2*SOS1	643	637	499	315	557
ABL1_21*NF1_13	ABL1*NF1	470	293	243	205	277
NTC_3*NTC_22	NTC*NTC	1617	1472	1062	1059	1279
GAB2_21*NTC_14	GAB2*NTC	780	437	259	191	403
ABL1_2*NF1_26	ABL1*NF1	2768	1796	1292	615	727
NTC_18*SPRED2_2	NTC*SPRED2	1688	1597	1313	1142	1690
NF1_27*PTPN1_11	NF1*PTPN1	2442	2363	1935	1973	2602
ABL1_26*ABL1_26	ABL1*ABL1	39157	36046	27142	18114	24204
NTC_12*PTPN1_22	NTC*PTPN1	1556	1426	1139	2283	3319
ABL1_26*SPRED2_26	ABL1*SPRED2	3864	2736	2043	1357	2121
NTC_10*SOS1_17	NTC*SOS1	1819	1245	901	371	590
GAB2_19*GAB2_7	GAB2*GAB2	798	397	197	227	277
GAB2_24*PTPN1_24	GAB2*PTPN1	513	498	378	268	386
ABL1_2*ABL1_15	ABL1*ABL1	1798	1130	655	347	577
NTC_20*SPRED2_7	NTC*SPRED2	1454	1289	919	762	1229
PTPN1_10*PTPN1_25	PTPN1*PTPN1	206	199	175	289	443
SOS1_11*NF1_17	SOS1*NF1	311	149	65	30	44
NTC_20*NF1_8	NTC*NF1	284	492	198	357	459
NTC_13*GAB2_1	NTC*GAB2	175	91	85	53	36
NF1_21*SPRED2_22	NF1*SPRED2	744	640	488	453	690
ABL1_2*PTPN1_18	ABL1*PTPN1	2697	2069	1627	920	1099
NTC_5*NTC_5	NTC*NTC	14036	14359	10597	10088	13370
NF1_10*NTC_25	NF1*NTC	1418	1359	943	1134	1378
NTC_1*GAB2_6	NTC*GAB2	1453	1534	852	1042	956
NTC_17*NF1_15	NTC*NF1	2531	2463	1756	2681	3599
NTC_4*SPRED2_14	NTC*SPRED2	1609	1485	1251	1048	1493
GAB2_27*SOS1_10	GAB2*SOS1	141	71	73	58	84
SOS1_12*NTC_8	SOS1*NTC	839	505	573	459	507
PTPN1_9*NF1_9	PTPN1*NF1	975	787	789	1686	3419
GAB2_16*PTPN1_1	GAB2*PTPN1	931	872	492	531	757
GAB2_20*GAB2_25	GAB2*GAB2	310	235	174	168	273
PTPN1_19*NTC_14	PTPN1*NTC	1206	1224	931	1729	2263
PTPN1_11*SPRED2_13	PTPN1*SPRED2	2520	2420	1846	1954	2950
GAB2_6*PTPN1_25	GAB2*PTPN1	1851	1814	1237	2591	2884
PTPN1_16*NF1_6	PTPN1*NF1	179	119	117	239	557
SOS1_21*PTPN1_15	SOS1*PTPN1	973	1096	794	2189	1853
PTPN1_5*NTC_28	PTPN1*NTC	1556	1368	997	906	1425
NF1_21*SPRED2_2	NF1*SPRED2	436	403	305	333	338
PTPN1_24*SPRED2_8	PTPN1*SPRED2	2258	2174	1399	1620	2158
NF1_18*SOS1_27	NF1*SOS1	754	552	418	350	465
ABL1_22*NTC_6	ABL1*NTC	1738	1454	1185	1177	1442
GAB2_5*NF1_24	GAB2*NF1	1868	1442	1069	757	1168
NTC_28*NTC_18	NTC*NTC	2226	1927	1404	1176	1678
SOS1_26*SOS1_26	SOS1*SOS1	9383	5657	3811	1993	2354
NF1_9*GAB2_6	NF1*GAB2	1201	1042	773	945	1759
NF1_26*GAB2_1	NF1*GAB2	210	125	83	103	93
SPRED2_8*NTC_11	SPRED2*NTC	1657	1731	1198	1086	2034
NTC_14*ABL1_8	NTC*ABL1	951	845	565	636	708
SPRED2_5*SPRED2_23	SPRED2*SPRED2	546	492	471	499	741
NF1_7*NF1_25	NF1*NF1	1846	1605	1290	3435	4783
GAB2_19*GAB2_3	GAB2*GAB2	1827	991	688	675	683
NTC_17*ABL1_22	NTC*ABL1	1896	1640	1184	1296	1385
PTPN1_25*SPRED2_1	PTPN1*SPRED2	1887	1762	1435	3931	4153
NF1_4*PTPN1_21	NF1*PTPN1	572	517	546	4227	4437
NF1_12*NTC_15	NF1*NTC	676	581	451	397	766
SOS1_15*GAB2_22	SOS1*GAB2	508	453	304	159	245
PTPN1_25*SOS1_23	PTPN1*SOS1	1895	1163	736	571	693
PTPN1_15*SOS1_14	PTPN1*SOS1	1546	1469	897	2018	3001
SPRED2_7*SPRED2_4	SPRED2*SPRED2	1159	1286	886	893	1025
PTPN1_2*NF1_24	PTPN1*NF1	1642	1838	1193	3123	5429
PTPN1_12*NTC_29	PTPN1*NTC	1829	1873	1304	3882	4994
ABL1_26*NF1_7	ABL1*NF1	2219	1807	1366	1463	1603
NTC_15*NTC_6	NTC*NTC	685	612	617	479	452
PTPN1_9*SOS1_7	PTPN1*SOS1	285	259	142	173	170
SPRED2_17*PTPN1_6	SPRED2*PTPN1	459	470	354	415	420
NTC_1*NF1_24	NTC*NF1	2210	1928	1519	1888	2156
GAB2_17*GAB2_20	GAB2*GAB2	811	532	363	306	1215
NTC_10*GAB2_11	NTC*GAB2	4571	4235	2759	2780	4045
NF1_20*NTC_22	NF1*NTC	354	326	288	361	390
NF1_9*NTC_10	NF1*NTC	1551	1545	1078	1522	1726
PTPN1_18*SPRED2_8	PTPN1*SPRED2	2401	2420	1790	2062	3152
NTC_18*ABL1_16	NTC*ABL1	742	627	439	241	349
NF1_12*ABL1_2	NF1*ABL1	1118	853	876	701	1024
GAB2_21*SPRED2_21	GAB2*SPRED2	589	296	250	138	245
SPRED2_13*NF1_3	SPRED2*NF1	2186	2274	1694	2662	3245
NTC_2*GAB2_27	NTC*GAB2	2954	2940	1865	5287	1961
NTC_18*NTC_29	NTC*NTC	1626	1162	1018	957	1168
ABL1_9*SOS1_13	ABL1*SOS1	1314	1007	697	371	475
NF1_6*ABL1_24	NF1*ABL1	552	354	368	809	968
NF1_14*NTC_8	NF1*NTC	1936	1860	1261	1243	1631
NF1_14*PTPN1_18	NF1*PTPN1	1978	2217	1428	2385	3574
SPRED2_8*GAB2_18	SPRED2*GAB2	1772	1292	798	1497	1381
ABL1_24*NTC_1	ABL1*NTC	913	940	488	373	449
SOS1_12*ABL1_25	SOS1*ABL1	1011	795	488	379	426
SOS1_21*NF1_3	SOS1*NF1	1010	904	720	824	1152
SOS1_9*PTPN1_12	SOS1*PTPN1	520	443	383	446	1016
NF1_27*SPRED2_5	NF1*SPRED2	814	909	560	933	1400
NTC_8*PTPN1_9	NTC*PTPN1	2691	2366	1771	6468	8858
NF1_15*NTC_25	NF1*NTC	1958	1768	1359	2414	3264
NTC_12*NF1_2	NTC*NF1	241	244	207	177	233
SPRED2_20*GAB2_15	SPRED2*GAB2	2651	2146	1267	1986	2117
NTC_22*NTC_23	NTC*NTC	1576	1409	993	1100	1247
SOS1_27*SPRED2_14	SOS1*SPRED2	562	492	335	306	522
SOS1_19*ABL1_8	SOS1*ABL1	904	703	536	496	607
NF1_26*ABL1_18	NF1*ABL1	2356	2095	1444	1462	2362
GAB2_15*SOS1_23	GAB2*SOS1	1180	379	197	190	156
ABL1_11*NTC_10	ABL1*NTC	719	585	364	157	229
GAB2_10*NTC_22	GAB2*NTC	835	814	500	849	951
ABL1_20*ABL1_14	ABL1*ABL1	1576	960	709	373	438
GAB2_10*ABL1_14	GAB2*ABL1	1431	1151	901	686	754
SPRED2_7*SOS1_21	SPRED2*SOS1	933	815	571	509	613
SPRED2_5*NTC_19	SPRED2*NTC	811	790	668	613	845
PTPN1_15*NF1_27	PTPN1*NF1	2377	2716	1688	5801	9616
ABL1_14*NTC_1	ABL1*NTC	1754	1200	1100	678	734
GAB2_14*PTPN1_18	GAB2*PTPN1	1380	1407	1053	1843	2157
GAB2_8*NTC_8	GAB2*NTC	1041	1079	625	581	772
NTC_28*PTPN1_24	NTC*PTPN1	3628	3193	2382	2305	4914
GAB2_11*SOS1_19	GAB2*SOS1	1384	1138	853	630	911
PTPN1_27*SOS1_17	PTPN1*SOS1	1247	987	627	466	575
GAB2_13*SPRED2_22	GAB2*SPRED2	1964	1684	1162	1793	1786
ABL1_26*SPRED2_17	ABL1*SPRED2	3601	3071	1948	1400	1779
SOS1_6*NF1_19	SOS1*NF1	834	873	519	778	756
GAB2_13*NF1_12	GAB2*NF1	664	521	406	352	471
ABL1_15*NTC_23	ABL1*NTC	1914	1783	1180	1187	1903
SOS1_8*PTPN1_6	SOS1*PTPN1	33	32	1	8	7
PTPN1_13*GAB2_10	PTPN1*GAB2	903	681	551	2464	5383
NTC_6*SOS1_18	NTC*SOS1	417	363	252	271	289
NTC_6*SOS1_25	NTC*SOS1	178	168	126	133	169
PTPN1_24*NTC_1	PTPN1*NTC	2094	2029	1292	1146	1794
PTPN1_14*PTPN1_14	PTPN1*PTPN1	40645	37202	28105	31636	42593
NF1_10*NTC_1	NF1*NTC	1636	1481	1337	1229	1466
ABL1_2*PTPN1_23	ABL1*PTPN1	1874	1238	868	495	796
ABL1_15*NTC_16	ABL1*NTC	470	497	350	272	523
SPRED2_16*PTPN1_16	SPRED2*PTPN1	592	423	377	474	657
SPRED2_17*NTC_1	SPRED2*NTC	1566	1687	946	1341	1648
SPRED2_26*PTPN1_27	SPRED2*PTPN1	2077	2078	1513	1697	3422
SOS1_5*GAB2_20	SOS1*GAB2	225	102	60	38	23
PTPN1_9*SOS1_12	PTPN1*SOS1	1327	1215	804	1537	2332
NTC_30*PTPN1_20	NTC*PTPN1	524	561	369	347	426
GAB2_15*NF1_24	GAB2*NF1	2558	1264	951	747	886
NF1_27*PTPN1_27	NF1*PTPN1	2585	2454	1701	1588	2103
NTC_15*PTPN1_24	NTC*PTPN1	1498	1530	1179	1043	1905
NTC_10*PTPN1_9	NTC*PTPN1	3266	3131	2136	6169	9179
ABL1_18*NTC_18	ABL1*NTC	1697	1501	1097	1432	1027
GAB2_2*ABL1_27	GAB2*ABL1	999	953	510	782	505
PTPN1_18*ABL1_15	PTPN1*ABL1	1563	1509	1271	1548	2595
GAB2_18*NTC_29	GAB2*NTC	1347	696	526	410	489
NTC_2*GAB2_7	NTC*GAB2	831	581	320	365	464
GAB2_11*SPRED2_12	GAB2*SPRED2	352	260	176	119	254
PTPN1_5*SOS1_23	PTPN1*SOS1	537	275	291	59	150
GAB2_10*NTC_11	GAB2*NTC	1500	1511	1011	1414	1039
SPRED2_26*PTPN1_9	SPRED2*PTPN1	3181	3371	2226	7012	8441
SPRED2_23*SOS1_9	SPRED2*SOS1	475	388	323	235	589
PTPN1_22*GAB2_16	PTPN1*GAB2	1186	981	719	3066	3202
ABL1_15*SOS1_13	ABL1*SOS1	764	842	527	369	499
GAB2_26*NF1_9	GAB2*NF1	835	809	575	513	688
ABL1_15*SPRED2_23	ABL1*SPRED2	1250	1238	834	761	846
SPRED2_14*ABL1_27	SPRED2*ABL1	2058	1581	1361	965	1290
PTPN1_18*NTC_25	PTPN1*NTC	1771	1871	1499	2170	4136
PTPN1_25*GAB2_3	PTPN1*GAB2	3499	2978	1880	4519	6246
GAB2_17*GAB2_3	GAB2*GAB2	1697	977	621	401	654
SOS1_17*SOS1_17	SOS1*SOS1	13039	7844	5931	2565	3207
ABL1_8*GAB2_3	ABL1*GAB2	1862	1023	685	492	1053
SOS1_14*SPRED2_16	SOS1*SPRED2	1755	1390	1016	600	724
SPRED2_23*NTC_7	SPRED2*NTC	942	766	528	560	1250
NTC_20*NTC_17	NTC*NTC	1400	1226	1004	717	1146
SPRED2_25*PTPN1_5	SPRED2*PTPN1	413	372	326	224	597
GAB2_21*GAB2_21	GAB2*GAB2	16747	9834	7536	7526	10264
SPRED2_10*NTC_30	SPRED2*NTC	1527	1557	1090	1553	2000
NF1_24*SOS1_2	NF1*SOS1	1742	1046	807	356	527
GAB2_11*ABL1_24	GAB2*ABL1	2098	1589	1127	895	1075
ABL1_17*SOS1_12	ABL1*SOS1	1137	854	654	256	358
SPRED2_8*ABL1_26	SPRED2*ABL1	3477	2994	2033	1578	1927
SPRED2_23*NTC_12	SPRED2*NTC	2361	2279	1538	1753	2050
NF1_4*SOS1_27	NF1*SOS1	149	179	108	525	636
SOS1_25*NF1_27	SOS1*NF1	526	485	303	252	336
SPRED2_21*SPRED2_8	SPRED2*SPRED2	801	793	437	613	584
NF1_6*GAB2_21	NF1*GAB2	414	281	220	1629	1307
GAB2_26*NF1_24	GAB2*NF1	1700	1490	1225	1148	1556
NTC_23*ABL1_8	NTC*ABL1	2590	2319	1540	1543	1839
PTPN1_1*PTPN1_1	PTPN1*PTPN1	21191	21679	16298	19820	27207
GAB2_19*SPRED2_26	GAB2*SPRED2	1835	1547	975	1069	1512
PTPN1_24*ABL1_18	PTPN1*ABL1	2417	2308	1638	1330	1746
SOS1_17*PTPN1_25	SOS1*PTPN1	1610	1003	737	410	413
NF1_18*NF1_10	NF1*NF1	2021	1880	1384	1701	2180
PTPN1_15*NTC_8	PTPN1*NTC	1947	1853	1509	4774	8468
PTPN1_18*SOS1_14	PTPN1*SOS1	1785	1644	1147	1271	2326
SOS1_6*NF1_27	SOS1*NF1	1442	1183	1036	851	1044
ABL1_9*NTC_7	ABL1*NTC	1385	888	685	374	515
SPRED2_23*ABL1_25	SPRED2*ABL1	2061	1755	1314	956	1510
NF1_27*SOS1_14	NF1*SOS1	2043	1833	1224	939	1535
SOS1_25*ABL1_9	SOS1*ABL1	430	357	263	157	176
PTPN1_5*ABL1_24	PTPN1*ABL1	755	821	413	471	463
ABL1_26*GAB2_14	ABL1*GAB2	2211	1622	1085	620	929
PTPN1_2*ABL1_9	PTPN1*ABL1	1639	1296	1016	906	1225
GAB2_26*SPRED2_2	GAB2*SPRED2	1509	1312	999	899	2653
NTC_19*NF1_7	NTC*NF1	2350	2172	1674	2818	3470
PTPN1_18*SPRED2_26	PTPN1*SPRED2	2904	2847	1958	2698	4115
PTPN1_21*NTC_1	PTPN1*NTC	1795	1792	1393	2207	2323
ABL1_23*GAB2_6	ABL1*GAB2	139	190	123	50	92
ABL1_16*ABL1_17	ABL1*ABL1	1319	1106	738	603	660
GAB2_22*SPRED2_15	GAB2*SPRED2	801	777	575	614	525
PTPN1_2*SPRED2_4	PTPN1*SPRED2	891	989	595	1700	2138
SOS1_6*NTC_28	SOS1*NTC	1777	1441	1116	819	1287
SPRED2_16*PTPN1_12	SPRED2*PTPN1	2266	2324	1527	3979	4830
ABL1_11*ABL1_26	ABL1*ABL1	1049	700	443	1751	293
NTC_20*PTPN1_19	NTC*PTPN1	1970	1868	1471	2467	2827
SPRED2_17*ABL1_2	SPRED2*ABL1	2538	2277	1478	1066	1703
GAB2_26*ABL1_16	GAB2*ABL1	725	602	420	374	290
NTC_16*PTPN1_1	NTC*PTPN1	451	441	299	259	773
GAB2_10*GAB2_25	GAB2*GAB2	519	530	355	342	299
SPRED2_16*SOS1_2	SPRED2*SOS1	1617	1142	793	420	698
NTC_25*NTC_27	NTC*NTC	1172	1115	695	609	980
NTC_19*NF1_1	NTC*NF1	1116	1214	720	990	1118
NF1_19*NTC_11	NF1*NTC	1182	1019	940	1017	1585
NF1_17*NTC_11	NF1*NTC	1071	814	716	602	970
NTC_30*GAB2_26	NTC*GAB2	1505	1206	785	658	1099
[truncated: 34,865 more rows]

## Sheet: U6-a1-U6-a2_count_matrix
sgRNA	Gene	Baseline	Untreated_Rep1	Untreated_Rep2	Treated_Rep1	Treated_Rep2
SOS1_3*PTPN1_7	SOS1*PTPN1	273	231	181	176	180
NF1_6*NF1_8	NF1*NF1	499	615	540	789	544
PTPN1_3*ABL1_9	PTPN1*ABL1	1289	1124	913	628	709
NTC_7*NTC_13	NTC*NTC	132	192	69	132	71
GAB2_8*NF1_8	GAB2*NF1	484	509	369	361	483
ABL1_9*ABL1_9	ABL1*ABL1	7548	6958	4499	5265	5013
GAB2_6*GAB2_6	GAB2*GAB2	7130	4235	3128	3746	3785
PTPN1_8*ABL1_6	PTPN1*ABL1	623	387	519	233	301
SPRED2_8*GAB2_1	SPRED2*GAB2	558	137	200	86	107
ABL1_3*ABL1_7	ABL1*ABL1	386	97	173	20	18
GAB2_8*GAB2_6	GAB2*GAB2	1435	1002	759	491	518
SPRED2_5*SOS1_5	SPRED2*SOS1	814	763	406	494	348
NF1_5*NF1_5	NF1*NF1	4533	4338	3160	6675	6560
SOS1_6*SPRED2_3	SOS1*SPRED2	251	161	93	119	89
NTC_28*PTPN1_3	NTC*PTPN1	478	931	378	582	322
SPRED2_9*NF1_1	SPRED2*NF1	194	233	202	150	266
PTPN1_8*NF1_4	PTPN1*NF1	684	887	574	1303	1070
SOS1_5*SOS1_5	SOS1*SOS1	3360	3070	2308	2739	2761
SOS1_1*SOS1_9	SOS1*SOS1	126	47	67	21	21
SOS1_5*PTPN1_8	SOS1*PTPN1	529	388	370	460	595
GAB2_1*NF1_3	GAB2*NF1	341	240	180	617	333
SPRED2_5*SOS1_6	SPRED2*SOS1	370	211	155	112	101
NF1_8*SPRED2_7	NF1*SPRED2	725	709	837	1410	756
NF1_5*PTPN1_7	NF1*PTPN1	645	824	605	1039	1371
NF1_6*SPRED2_7	NF1*SPRED2	839	1325	746	648	802
SOS1_7*NTC_10	SOS1*NTC	541	483	260	382	485
NF1_9*NTC_7	NF1*NTC	718	831	435	480	532
NF1_2*GAB2_4	NF1*GAB2	193	203	139	1002	667
NTC_28*SPRED2_7	NTC*SPRED2	646	686	449	584	707
GAB2_5*PTPN1_6	GAB2*PTPN1	738	536	423	584	559
NF1_4*ABL1_7	NF1*ABL1	318	274	149	130	106
NF1_7*NTC_28	NF1*NTC	599	579	368	593	548
NTC_7*NF1_5	NTC*NF1	837	975	603	714	878
PTPN1_8*NF1_9	PTPN1*NF1	783	636	603	1049	801
SPRED2_9*NTC_10	SPRED2*NTC	330	393	199	279	223
ABL1_1*NF1_2	ABL1*NF1	174	48	125	122	90
GAB2_2*SPRED2_5	GAB2*SPRED2	894	980	609	562	944
ABL1_9*SPRED2_6	ABL1*SPRED2	457	474	366	276	307
PTPN1_2*SPRED2_6	PTPN1*SPRED2	153	124	125	154	157
GAB2_3*GAB2_8	GAB2*GAB2	572	657	202	168	226
PTPN1_6*NTC_1	PTPN1*NTC	269	306	217	385	369
NF1_4*GAB2_9	NF1*GAB2	981	928	627	490	646
SPRED2_4*NTC_25	SPRED2*NTC	430	451	320	242	267
ABL1_7*ABL1_7	ABL1*ABL1	2865	2060	1265	1086	986
SOS1_9*NF1_7	SOS1*NF1	273	300	240	113	132
GAB2_4*SPRED2_7	GAB2*SPRED2	433	416	421	321	388
GAB2_6*NF1_1	GAB2*NF1	602	523	428	359	326
SPRED2_7*SPRED2_7	SPRED2*SPRED2	5505	5131	3544	6175	6573
PTPN1_7*PTPN1_8	PTPN1*PTPN1	713	395	480	1357	1349
NF1_6*GAB2_2	NF1*GAB2	578	496	463	404	379
SPRED2_5*ABL1_9	SPRED2*ABL1	1495	1501	943	791	744
GAB2_8*NF1_4	GAB2*NF1	750	603	638	458	910
SPRED2_2*SOS1_8	SPRED2*SOS1	378	254	261	105	188
PTPN1_4*PTPN1_1	PTPN1*PTPN1	160	71	91	1540	1567
SPRED2_8*GAB2_7	SPRED2*GAB2	624	321	252	344	279
PTPN1_9*PTPN1_8	PTPN1*PTPN1	471	179	170	3346	3285
NF1_2*NTC_16	NF1*NTC	325	311	117	568	1073
NF1_6*ABL1_2	NF1*ABL1	228	127	47	21	46
GAB2_4*GAB2_1	GAB2*GAB2	295	79	100	182	90
PTPN1_7*NTC_7	PTPN1*NTC	501	748	351	827	473
SPRED2_7*SPRED2_8	SPRED2*SPRED2	672	661	510	493	659
PTPN1_6*ABL1_9	PTPN1*ABL1	1547	1810	831	1205	1433
SPRED2_5*ABL1_1	SPRED2*ABL1	440	128	174	40	35
GAB2_9*GAB2_9	GAB2*GAB2	4817	4294	3043	3818	4091
SOS1_6*SPRED2_5	SOS1*SPRED2	337	310	235	213	162
GAB2_8*ABL1_6	GAB2*ABL1	842	683	503	221	224
SOS1_3*PTPN1_6	SOS1*PTPN1	243	208	164	254	275
NTC_4*SPRED2_5	NTC*SPRED2	461	563	230	390	352
PTPN1_9*NTC_10	PTPN1*NTC	585	416	302	3431	2620
GAB2_5*ABL1_7	GAB2*ABL1	469	296	187	95	67
SPRED2_3*GAB2_4	SPRED2*GAB2	446	425	269	378	244
PTPN1_5*SOS1_5	PTPN1*SOS1	509	480	253	731	953
NTC_19*NF1_8	NTC*NF1	367	319	227	264	376
SPRED2_7*SOS1_2	SPRED2*SOS1	325	293	252	81	170
SPRED2_5*NTC_28	SPRED2*NTC	738	570	461	492	807
ABL1_3*ABL1_3	ABL1*ABL1	3736	1587	1185	496	477
PTPN1_6*NTC_16	PTPN1*NTC	519	567	350	721	1132
NTC_10*SPRED2_7	NTC*SPRED2	740	638	565	773	752
GAB2_2*NF1_5	GAB2*NF1	839	824	749	706	783
GAB2_2*GAB2_5	GAB2*GAB2	720	383	486	173	350
NF1_1*GAB2_7	NF1*GAB2	609	242	263	220	241
NTC_25*SPRED2_3	NTC*SPRED2	471	401	405	256	378
GAB2_3*GAB2_3	GAB2*GAB2	2919	1707	1141	1675	1526
ABL1_9*NTC_7	ABL1*NTC	1125	684	418	623	542
NF1_6*SPRED2_3	NF1*SPRED2	643	442	404	356	481
ABL1_9*PTPN1_6	ABL1*PTPN1	1083	1274	785	1726	1369
SPRED2_3*SOS1_3	SPRED2*SOS1	196	202	72	90	103
GAB2_1*ABL1_9	GAB2*ABL1	1010	314	439	254	278
SPRED2_6*NF1_9	SPRED2*NF1	410	295	424	227	216
GAB2_7*SOS1_5	GAB2*SOS1	649	546	448	178	194
SOS1_6*GAB2_4	SOS1*GAB2	337	163	127	63	84
NF1_6*NF1_5	NF1*NF1	780	566	516	694	946
NF1_5*SOS1_5	NF1*SOS1	684	635	587	407	778
SPRED2_2*ABL1_9	SPRED2*ABL1	802	708	657	446	499
ABL1_9*NTC_13	ABL1*NTC	182	255	154	606	84
PTPN1_3*NF1_6	PTPN1*NF1	429	617	332	672	449
ABL1_6*GAB2_3	ABL1*GAB2	375	199	69	76	54
PTPN1_6*NF1_9	PTPN1*NF1	868	808	500	1183	1335
NTC_22*NTC_22	NTC*NTC	1805	1624	1163	2076	2144
NTC_22*PTPN1_6	NTC*PTPN1	258	238	237	417	470
GAB2_6*NTC_4	GAB2*NTC	560	388	334	182	129
NF1_2*NF1_5	NF1*NF1	234	262	115	648	904
PTPN1_8*PTPN1_8	PTPN1*PTPN1	4811	4149	3191	8718	8333
PTPN1_4*GAB2_6	PTPN1*GAB2	655	661	258	538	413
SPRED2_2*SPRED2_2	SPRED2*SPRED2	2114	1966	1317	2779	3003
SOS1_5*NTC_4	SOS1*NTC	284	307	173	164	207
GAB2_9*NF1_6	GAB2*NF1	569	649	547	331	364
GAB2_4*ABL1_3	GAB2*ABL1	371	129	131	48	47
SPRED2_2*GAB2_6	SPRED2*GAB2	624	568	424	356	428
NF1_4*NTC_4	NF1*NTC	244	402	284	182	415
SPRED2_8*SPRED2_2	SPRED2*SPRED2	336	239	147	255	438
GAB2_6*NF1_8	GAB2*NF1	783	765	418	366	382
NTC_16*NF1_3	NTC*NF1	304	199	200	573	566
PTPN1_8*NF1_1	PTPN1*NF1	566	635	342	586	693
SPRED2_3*SPRED2_8	SPRED2*SPRED2	483	364	404	353	430
PTPN1_6*SOS1_4	PTPN1*SOS1	416	264	185	173	280
GAB2_7*NTC_16	GAB2*NTC	541	250	277	204	369
SOS1_5*SPRED2_1	SOS1*SPRED2	342	306	233	288	301
SPRED2_6*SPRED2_6	SPRED2*SPRED2	1793	1784	1458	2190	2350
PTPN1_5*SOS1_7	PTPN1*SOS1	464	417	374	1165	1965
ABL1_2*ABL1_9	ABL1*ABL1	494	246	195	70	63
NF1_2*SPRED2_5	NF1*SPRED2	468	231	316	1207	1297
PTPN1_9*GAB2_6	PTPN1*GAB2	792	606	458	1505	1610
ABL1_2*PTPN1_4	ABL1*PTPN1	132	73	29	77	41
GAB2_5*NTC_19	GAB2*NTC	316	264	139	180	150
NF1_2*SOS1_3	NF1*SOS1	142	251	111	224	236
SPRED2_9*SPRED2_9	SPRED2*SPRED2	1630	1528	1066	1903	1961
NF1_2*NTC_19	NF1*NTC	178	94	80	294	424
NF1_5*NTC_10	NF1*NTC	645	416	527	584	973
NTC_28*NTC_28	NTC*NTC	3271	3345	2183	3387	3529
SOS1_9*GAB2_6	SOS1*GAB2	550	338	243	166	138
SPRED2_8*NTC_4	SPRED2*NTC	433	610	408	259	217
NTC_16*NTC_28	NTC*NTC	470	433	247	285	281
NTC_28*GAB2_9	NTC*GAB2	661	903	558	365	628
NTC_28*GAB2_2	NTC*GAB2	455	572	390	312	448
ABL1_5*SOS1_3	ABL1*SOS1	160	146	98	77	45
GAB2_7*NF1_4	GAB2*NF1	539	457	415	550	444
ABL1_7*GAB2_6	ABL1*GAB2	830	492	283	132	132
PTPN1_7*NF1_1	PTPN1*NF1	485	299	300	603	418
NF1_9*SPRED2_6	NF1*SPRED2	325	256	364	208	260
SPRED2_5*PTPN1_9	SPRED2*PTPN1	409	140	135	11152	11277
SPRED2_9*SOS1_8	SPRED2*SOS1	196	200	110	81	94
GAB2_4*GAB2_7	GAB2*GAB2	463	325	190	186	269
SPRED2_4*ABL1_9	SPRED2*ABL1	939	686	519	558	466
PTPN1_3*SOS1_1	PTPN1*SOS1	231	115	117	58	81
NF1_1*NF1_1	NF1*NF1	3056	2958	2063	3955	4576
NF1_9*SOS1_6	NF1*SOS1	291	129	150	142	89
SOS1_3*SOS1_3	SOS1*SOS1	1443	1284	854	991	1020
PTPN1_1*SOS1_7	PTPN1*SOS1	327	127	219	811	1335
NTC_25*NTC_25	NTC*NTC	4131	4071	3001	4266	4130
GAB2_2*PTPN1_7	GAB2*PTPN1	616	412	346	483	567
ABL1_6*NTC_10	ABL1*NTC	719	268	465	235	207
GAB2_5*NTC_28	GAB2*NTC	544	402	296	313	203
SPRED2_8*SOS1_9	SPRED2*SOS1	288	229	152	65	108
ABL1_6*SPRED2_7	ABL1*SPRED2	889	1233	479	379	388
PTPN1_4*NF1_6	PTPN1*NF1	292	514	399	357	469
PTPN1_5*SPRED2_7	PTPN1*SPRED2	839	870	463	2181	2556
PTPN1_6*PTPN1_6	PTPN1*PTPN1	4070	3959	2970	9472	11696
NTC_16*NTC_25	NTC*NTC	402	413	265	249	331
GAB2_9*ABL1_7	GAB2*ABL1	531	462	331	114	114
GAB2_2*GAB2_7	GAB2*GAB2	548	289	309	175	200
NF1_4*ABL1_3	NF1*ABL1	522	148	200	55	30
PTPN1_6*SOS1_1	PTPN1*SOS1	335	243	171	164	136
PTPN1_7*GAB2_7	PTPN1*GAB2	511	399	427	422	404
SOS1_7*PTPN1_4	SOS1*PTPN1	429	273	310	412	475
GAB2_8*GAB2_8	GAB2*GAB2	4285	3857	3173	4103	4878
ABL1_9*GAB2_4	ABL1*GAB2	605	682	290	285	315
GAB2_1*GAB2_6	GAB2*GAB2	1030	253	230	191	224
SOS1_3*GAB2_2	SOS1*GAB2	197	218	118	184	103
NTC_10*GAB2_9	NTC*GAB2	864	755	525	537	534
GAB2_6*GAB2_3	GAB2*GAB2	517	141	117	78	99
NF1_7*GAB2_7	NF1*GAB2	574	348	287	284	445
NTC_22*ABL1_9	NTC*ABL1	554	296	432	254	197
ABL1_4*GAB2_9	ABL1*GAB2	265	225	154	86	74
SPRED2_5*ABL1_5	SPRED2*ABL1	532	354	345	436	387
ABL1_2*SOS1_1	ABL1*SOS1	140	57	69	11	14
SPRED2_4*SOS1_8	SPRED2*SOS1	353	245	144	112	130
SOS1_5*PTPN1_3	SOS1*PTPN1	440	449	397	329	288
NF1_8*NTC_16	NF1*NTC	729	499	304	471	384
SPRED2_4*GAB2_6	SPRED2*GAB2	706	538	391	355	292
PTPN1_3*SPRED2_3	PTPN1*SPRED2	653	602	455	460	493
SPRED2_7*NTC_1	SPRED2*NTC	356	250	314	273	340
NF1_5*ABL1_2	NF1*ABL1	302	63	131	21	36
PTPN1_5*SPRED2_5	PTPN1*SPRED2	885	832	456	2838	4248
NF1_2*SPRED2_4	NF1*SPRED2	269	152	92	475	702
NF1_6*SPRED2_8	NF1*SPRED2	561	929	459	715	478
PTPN1_6*SPRED2_7	PTPN1*SPRED2	920	794	628	1379	1455
NF1_5*NTC_25	NF1*NTC	687	711	430	498	734
GAB2_5*GAB2_5	GAB2*GAB2	4114	2668	2139	2472	2585
PTPN1_9*SPRED2_7	PTPN1*SPRED2	640	1069	537	4189	4037
SOS1_7*ABL1_9	SOS1*ABL1	876	619	493	360	362
GAB2_9*GAB2_1	GAB2*GAB2	507	219	122	120	117
NTC_16*GAB2_6	NTC*GAB2	813	386	351	308	308
NF1_6*SPRED2_5	NF1*SPRED2	776	1082	400	610	772
SOS1_3*SOS1_5	SOS1*SOS1	290	151	187	61	92
SPRED2_7*ABL1_7	SPRED2*ABL1	551	450	255	172	132
NF1_8*PTPN1_5	NF1*PTPN1	491	370	336	1638	2022
SOS1_6*ABL1_9	SOS1*ABL1	641	467	296	165	159
PTPN1_3*GAB2_8	PTPN1*GAB2	585	811	454	600	526
GAB2_5*NTC_16	GAB2*NTC	576	367	183	215	176
GAB2_6*NTC_25	GAB2*NTC	891	437	455	298	382
SOS1_4*PTPN1_7	SOS1*PTPN1	245	276	210	302	158
PTPN1_7*GAB2_6	PTPN1*GAB2	1000	638	621	713	607
GAB2_6*SPRED2_3	GAB2*SPRED2	834	660	388	345	399
ABL1_6*PTPN1_6	ABL1*PTPN1	606	458	463	680	456
PTPN1_1*ABL1_9	PTPN1*ABL1	640	1002	515	1295	2145
SPRED2_4*PTPN1_7	SPRED2*PTPN1	298	223	261	478	586
PTPN1_4*SOS1_6	PTPN1*SOS1	204	247	166	93	101
NTC_16*SOS1_5	NTC*SOS1	586	546	399	279	232
PTPN1_4*PTPN1_6	PTPN1*PTPN1	436	396	152	1686	1339
ABL1_2*NTC_25	ABL1*NTC	264	136	55	24	22
SPRED2_7*NTC_25	SPRED2*NTC	617	525	460	474	443
PTPN1_3*SOS1_8	PTPN1*SOS1	459	533	341	100	155
SOS1_6*NTC_22	SOS1*NTC	141	251	94	83	57
NF1_6*PTPN1_7	NF1*PTPN1	654	623	362	621	666
NTC_10*NF1_9	NTC*NF1	883	748	496	856	587
PTPN1_8*GAB2_4	PTPN1*GAB2	467	424	371	341	394
GAB2_6*ABL1_9	GAB2*ABL1	1975	973	830	752	546
SPRED2_9*SOS1_5	SPRED2*SOS1	294	247	178	103	292
PTPN1_1*NTC_4	PTPN1*NTC	227	144	58	812	599
SPRED2_4*ABL1_3	SPRED2*ABL1	220	99	101	63	31
ABL1_9*ABL1_5	ABL1*ABL1	683	826	538	277	314
NTC_4*NTC_28	NTC*NTC	244	309	315	177	234
NF1_7*ABL1_2	NF1*ABL1	299	65	33	22	17
NF1_8*GAB2_2	NF1*GAB2	803	542	551	437	479
SPRED2_4*SPRED2_4	SPRED2*SPRED2	2470	2501	1762	3103	3655
NTC_25*GAB2_8	NTC*GAB2	578	552	472	388	534
SPRED2_5*SPRED2_5	SPRED2*SPRED2	4698	4599	3344	6794	7956
NTC_28*NF1_9	NTC*NF1	686	640	361	414	410
GAB2_1*NTC_4	GAB2*NTC	344	181	94	153	74
NF1_1*SOS1_8	NF1*SOS1	327	314	194	145	92
PTPN1_8*NTC_10	PTPN1*NTC	846	990	500	984	1092
SPRED2_7*GAB2_6	SPRED2*GAB2	1638	1137	1062	923	826
PTPN1_7*ABL1_2	PTPN1*ABL1	278	210	49	25	27
GAB2_2*SPRED2_1	GAB2*SPRED2	514	538	311	602	473
NF1_3*PTPN1_3	NF1*PTPN1	375	383	280	778	934
GAB2_4*GAB2_6	GAB2*GAB2	653	459	291	157	336
NF1_1*ABL1_9	NF1*ABL1	852	1044	837	547	508
PTPN1_4*NTC_13	PTPN1*NTC	43	47	72	169	63
SPRED2_2*GAB2_4	SPRED2*GAB2	324	437	207	827	225
SPRED2_8*SPRED2_8	SPRED2*SPRED2	4559	3888	2908	4994	5210
NF1_6*NF1_6	NF1*NF1	3722	3567	2631	4847	4841
GAB2_8*SPRED2_8	GAB2*SPRED2	539	599	464	373	377
NTC_7*GAB2_3	NTC*GAB2	479	336	193	176	176
NF1_8*PTPN1_9	NF1*PTPN1	375	335	234	5380	6527
GAB2_1*GAB2_1	GAB2*GAB2	3018	1516	1093	1263	1367
ABL1_5*GAB2_3	ABL1*GAB2	272	21	45	52	64
SOS1_6*SOS1_6	SOS1*SOS1	1813	1316	874	729	790
SOS1_6*GAB2_7	SOS1*GAB2	367	309	253	64	84
GAB2_1*SPRED2_1	GAB2*SPRED2	330	332	123	144	112
GAB2_6*PTPN1_8	GAB2*PTPN1	927	556	423	1001	796
ABL1_2*ABL1_2	ABL1*ABL1	1631	764	649	350	358
NF1_6*ABL1_5	NF1*ABL1	335	540	321	269	298
PTPN1_6*GAB2_7	PTPN1*GAB2	912	530	488	617	595
NTC_7*NTC_1	NTC*NTC	349	242	164	256	181
GAB2_7*NF1_6	GAB2*NF1	505	423	281	253	266
ABL1_7*PTPN1_8	ABL1*PTPN1	365	315	266	186	204
SPRED2_7*GAB2_7	SPRED2*GAB2	828	592	448	373	386
GAB2_5*NF1_5	GAB2*NF1	705	575	547	396	476
PTPN1_4*ABL1_5	PTPN1*ABL1	345	204	261	385	375
SOS1_1*PTPN1_1	SOS1*PTPN1	130	66	49	217	312
ABL1_6*SPRED2_5	ABL1*SPRED2	655	505	435	285	342
ABL1_9*NF1_5	ABL1*NF1	1234	1037	752	1104	1296
ABL1_7*SPRED2_3	ABL1*SPRED2	352	288	350	174	165
PTPN1_3*PTPN1_3	PTPN1*PTPN1	4163	4213	3012	5220	5443
GAB2_5*SPRED2_6	GAB2*SPRED2	379	242	223	181	249
GAB2_3*GAB2_5	GAB2*GAB2	705	141	130	134	131
NTC_1*ABL1_6	NTC*ABL1	530	543	206	148	159
NF1_4*NF1_5	NF1*NF1	458	609	444	602	595
GAB2_7*GAB2_7	GAB2*GAB2	4153	3055	2161	2788	2899
PTPN1_1*NTC_22	PTPN1*NTC	229	267	148	849	685
PTPN1_1*SPRED2_7	PTPN1*SPRED2	366	481	270	1365	1084
SPRED2_7*GAB2_8	SPRED2*GAB2	826	842	718	568	675
SPRED2_5*NTC_4	SPRED2*NTC	468	550	476	570	422
SPRED2_5*GAB2_5	SPRED2*GAB2	1101	455	587	354	343
PTPN1_4*PTPN1_4	PTPN1*PTPN1	2155	2092	1604	4576	4174
ABL1_9*SOS1_8	ABL1*SOS1	724	284	381	214	123
NTC_4*NTC_4	NTC*NTC	2339	2049	1524	2503	2584
PTPN1_4*GAB2_9	PTPN1*GAB2	550	722	392	285	478
GAB2_8*SOS1_5	GAB2*SOS1	738	630	496	296	390
PTPN1_5*PTPN1_5	PTPN1*PTPN1	3750	3006	2190	13081	15530
NTC_25*PTPN1_9	NTC*PTPN1	322	202	223	4434	4953
SOS1_9*NTC_10	SOS1*NTC	409	274	182	169	116
SOS1_8*PTPN1_7	SOS1*PTPN1	335	581	231	199	251
NF1_7*NF1_8	NF1*NF1	464	439	308	638	551
NF1_4*GAB2_3	NF1*GAB2	321	128	131	107	203
PTPN1_9*PTPN1_9	PTPN1*PTPN1	3262	2476	1844	31913	46002
ABL1_1*NF1_7	ABL1*NF1	295	65	159	747	68
NF1_4*NF1_1	NF1*NF1	434	321	228	359	431
GAB2_1*GAB2_2	GAB2*GAB2	637	334	328	177	313
GAB2_7*PTPN1_3	GAB2*PTPN1	470	267	197	311	386
NTC_10*NF1_1	NTC*NF1	361	514	258	477	411
SPRED2_4*PTPN1_8	SPRED2*PTPN1	278	350	233	483	675
GAB2_1*GAB2_8	GAB2*GAB2	679	234	105	129	165
PTPN1_7*SPRED2_7	PTPN1*SPRED2	760	895	750	1017	1284
SPRED2_5*SOS1_8	SPRED2*SOS1	542	427	310	145	226
GAB2_5*SOS1_2	GAB2*SOS1	274	170	211	47	71
GAB2_9*NF1_5	GAB2*NF1	972	934	524	675	611
NF1_9*NF1_9	NF1*NF1	4625	4177	3304	5353	5497
PTPN1_6*NF1_3	PTPN1*NF1	407	418	204	2719	2883
PTPN1_7*NTC_28	PTPN1*NTC	486	542	389	463	472
SOS1_5*NF1_9	SOS1*NF1	749	879	559	279	325
GAB2_4*PTPN1_8	GAB2*PTPN1	470	375	415	351	438
ABL1_3*GAB2_8	ABL1*GAB2	507	222	215	88	102
SPRED2_5*GAB2_1	SPRED2*GAB2	546	123	132	114	128
NTC_16*NF1_4	NTC*NF1	539	640	474	400	478
GAB2_2*PTPN1_3	GAB2*PTPN1	558	513	374	382	570
NF1_6*GAB2_6	NF1*GAB2	1009	864	561	434	610
SPRED2_3*ABL1_3	SPRED2*ABL1	530	253	216	42	48
SPRED2_9*PTPN1_6	SPRED2*PTPN1	342	329	171	937	471
SOS1_1*PTPN1_4	SOS1*PTPN1	256	160	147	100	96
GAB2_6*ABL1_4	GAB2*ABL1	246	147	50	15	15
GAB2_7*SPRED2_3	GAB2*SPRED2	654	428	378	395	329
SOS1_8*SPRED2_5	SOS1*SPRED2	537	535	342	264	260
ABL1_6*NTC_19	ABL1*NTC	391	197	304	150	203
SOS1_5*NTC_1	SOS1*NTC	265	198	148	120	164
SOS1_7*SPRED2_3	SOS1*SPRED2	525	316	294	234	279
NTC_1*NTC_19	NTC*NTC	331	208	186	148	294
NTC_28*GAB2_5	NTC*GAB2	553	505	292	293	202
GAB2_8*GAB2_5	GAB2*GAB2	845	490	427	391	363
SOS1_7*GAB2_7	SOS1*GAB2	489	451	195	263	205
GAB2_7*SOS1_8	GAB2*SOS1	464	287	285	103	150
PTPN1_7*SPRED2_8	PTPN1*SPRED2	486	428	544	456	669
NTC_25*PTPN1_6	NTC*PTPN1	745	482	405	1146	1524
NTC_7*NTC_10	NTC*NTC	710	871	521	447	586
NTC_10*GAB2_8	NTC*GAB2	890	619	564	545	953
SOS1_1*SOS1_4	SOS1*SOS1	169	28	69	15	17
GAB2_1*SOS1_5	GAB2*SOS1	399	413	284	70	74
SPRED2_3*SPRED2_3	SPRED2*SPRED2	4179	3786	3140	4511	4530
SOS1_8*SPRED2_7	SOS1*SPRED2	462	488	322	294	241
SOS1_6*ABL1_2	SOS1*ABL1	102	27	39	7	14
ABL1_6*NTC_28	ABL1*NTC	370	328	234	268	146
SPRED2_7*PTPN1_6	SPRED2*PTPN1	938	851	423	1864	1665
ABL1_3*ABL1_6	ABL1*ABL1	550	293	141	38	36
NF1_4*SPRED2_5	NF1*SPRED2	717	764	471	715	659
ABL1_5*NTC_4	ABL1*NTC	359	183	189	143	148
SOS1_9*SOS1_7	SOS1*SOS1	323	232	82	104	111
ABL1_5*ABL1_5	ABL1*ABL1	3058	2917	1855	2957	3171
NTC_7*SOS1_3	NTC*SOS1	196	277	88	122	88
GAB2_2*NF1_1	GAB2*NF1	440	405	214	343	235
NTC_22*NTC_10	NTC*NTC	316	103	235	214	263
ABL1_3*SPRED2_9	ABL1*SPRED2	220	82	59	31	33
NTC_13*NF1_7	NTC*NF1	62	33	20	42	58
PTPN1_8*NF1_5	PTPN1*NF1	772	835	478	1205	1144
GAB2_6*SPRED2_2	GAB2*SPRED2	512	380	270	282	223
PTPN1_8*GAB2_9	PTPN1*GAB2	849	456	706	642	808
ABL1_1*SOS1_5	ABL1*SOS1	427	263	45	54	55
ABL1_5*NTC_19	ABL1*NTC	277	230	156	118	141
PTPN1_3*NTC_25	PTPN1*NTC	522	644	387	511	397
SPRED2_7*SOS1_7	SPRED2*SOS1	521	801	539	551	979
PTPN1_3*SPRED2_7	PTPN1*SPRED2	568	553	554	568	1063
PTPN1_9*ABL1_9	PTPN1*ABL1	939	686	531	2832	3078
SOS1_7*SPRED2_7	SOS1*SPRED2	477	551	435	525	765
NF1_5*GAB2_6	NF1*GAB2	1440	885	746	907	890
NTC_10*ABL1_3	NTC*ABL1	588	217	100	45	99
NF1_5*ABL1_9	NF1*ABL1	1311	1285	849	756	763
PTPN1_5*GAB2_4	PTPN1*GAB2	488	425	385	672	1192
SPRED2_8*NF1_6	SPRED2*NF1	511	484	253	665	476
PTPN1_9*SPRED2_4	PTPN1*SPRED2	383	334	113	1596	2293
GAB2_6*NF1_3	GAB2*NF1	553	564	423	928	843
NF1_2*SOS1_2	NF1*SOS1	162	99	95	253	165
NTC_19*NTC_25	NTC*NTC	482	484	319	318	267
NTC_16*ABL1_4	NTC*ABL1	111	20	25	10	23
GAB2_7*SPRED2_7	GAB2*SPRED2	1056	753	642	556	552
GAB2_8*SPRED2_1	GAB2*SPRED2	460	594	463	384	454
NTC_10*NF1_6	NTC*NF1	517	385	402	428	469
ABL1_9*NF1_2	ABL1*NF1	666	367	237	1687	775
NF1_9*GAB2_2	NF1*GAB2	644	596	451	438	422
NTC_16*ABL1_9	NTC*ABL1	784	755	721	543	436
NF1_3*GAB2_6	NF1*GAB2	938	515	541	896	969
NTC_7*GAB2_9	NTC*GAB2	851	809	513	517	761
GAB2_7*PTPN1_6	GAB2*PTPN1	601	604	353	801	723
NF1_5*NF1_4	NF1*NF1	784	932	659	737	1477
SPRED2_8*NF1_9	SPRED2*NF1	718	782	434	541	483
GAB2_9*GAB2_5	GAB2*GAB2	1041	362	682	515	394
PTPN1_2*GAB2_5	PTPN1*GAB2	343	164	155	103	172
NF1_6*SPRED2_6	NF1*SPRED2	262	242	227	202	214
SOS1_3*SOS1_7	SOS1*SOS1	214	181	102	63	110
NF1_3*NTC_7	NF1*NTC	543	353	317	2476	1023
PTPN1_6*NTC_28	PTPN1*NTC	718	554	508	859	946
ABL1_7*SPRED2_8	ABL1*SPRED2	352	199	172	103	110
GAB2_4*GAB2_5	GAB2*GAB2	525	297	204	134	199
NF1_3*SPRED2_3	NF1*SPRED2	462	404	277	888	955
NTC_13*ABL1_2	NTC*ABL1	29	3	1	14	3
SOS1_3*SPRED2_6	SOS1*SPRED2	122	203	101	58	91
GAB2_2*ABL1_3	GAB2*ABL1	611	191	148	51	43
NTC_7*GAB2_6	NTC*GAB2	1145	650	442	483	407
SOS1_5*PTPN1_5	SOS1*PTPN1	617	396	315	1245	1239
NF1_9*PTPN1_7	NF1*PTPN1	543	514	394	569	738
NF1_8*SPRED2_8	NF1*SPRED2	518	606	253	391	295
SOS1_8*SPRED2_8	SOS1*SPRED2	347	282	261	206	149
ABL1_3*SOS1_7	ABL1*SOS1	496	201	201	51	61
SOS1_6*SOS1_3	SOS1*SOS1	109	151	60	27	27
SPRED2_8*SPRED2_1	SPRED2*SPRED2	475	442	349	427	436
NF1_4*PTPN1_7	NF1*PTPN1	499	441	279	596	609
ABL1_9*SPRED2_7	ABL1*SPRED2	1388	996	976	1025	1081
SPRED2_2*GAB2_9	SPRED2*GAB2	530	463	420	482	509
ABL1_3*ABL1_4	ABL1*ABL1	141	16	33	5	10
NTC_7*SPRED2_8	NTC*SPRED2	626	694	414	424	474
GAB2_9*NF1_1	GAB2*NF1	575	555	315	358	474
SOS1_5*SPRED2_4	SOS1*SPRED2	305	123	134	165	196
PTPN1_7*SOS1_5	PTPN1*SOS1	542	391	480	335	352
GAB2_7*NTC_25	GAB2*NTC	727	483	249	317	293
SPRED2_7*SPRED2_1	SPRED2*SPRED2	474	588	362	419	430
NTC_10*SPRED2_4	NTC*SPRED2	462	350	328	379	320
GAB2_8*SOS1_8	GAB2*SOS1	666	507	365	178	161
PTPN1_2*PTPN1_2	PTPN1*PTPN1	1381	1275	889	1516	1784
PTPN1_8*GAB2_2	PTPN1*GAB2	798	507	500	759	1156
NTC_25*NF1_9	NTC*NF1	712	879	522	572	468
PTPN1_7*NTC_4	PTPN1*NTC	380	362	228	341	359
SOS1_3*ABL1_4	SOS1*ABL1	63	9	2	1	11
SPRED2_8*ABL1_4	SPRED2*ABL1	197	103	90	31	20
ABL1_2*NTC_28	ABL1*NTC	263	107	100	37	42
SOS1_7*PTPN1_2	SOS1*PTPN1	159	154	119	125	150
SOS1_1*PTPN1_7	SOS1*PTPN1	157	178	166	91	121
SOS1_2*GAB2_2	SOS1*GAB2	328	177	147	75	65
SOS1_9*SOS1_9	SOS1*SOS1	2273	1576	1131	990	1038
SOS1_4*NF1_8	SOS1*NF1	264	180	132	101	70
NF1_5*SPRED2_3	NF1*SPRED2	584	687	408	449	470
GAB2_2*PTPN1_9	GAB2*PTPN1	347	362	182	3453	4850
NTC_7*NTC_16	NTC*NTC	570	427	291	303	464
PTPN1_8*SPRED2_4	PTPN1*SPRED2	418	506	137	511	713
NTC_7*PTPN1_7	NTC*PTPN1	611	701	428	710	773
GAB2_2*SPRED2_7	GAB2*SPRED2	856	806	687	585	590
NF1_7*SPRED2_4	NF1*SPRED2	355	303	179	393	443
ABL1_5*PTPN1_6	ABL1*PTPN1	477	503	297	634	1054
NF1_3*NF1_3	NF1*NF1	2855	2575	1906	9639	9596
GAB2_3*NTC_28	GAB2*NTC	488	305	111	136	155
GAB2_2*SPRED2_4	GAB2*SPRED2	426	307	402	352	555
GAB2_6*SOS1_9	GAB2*SOS1	511	228	125	85	64
NF1_8*SOS1_6	NF1*SOS1	295	287	158	117	146
SOS1_9*PTPN1_5	SOS1*PTPN1	510	342	273	354	422
ABL1_9*SOS1_5	ABL1*SOS1	856	1056	760	313	341
GAB2_4*ABL1_9	GAB2*ABL1	894	831	479	243	345
NF1_5*SOS1_8	NF1*SOS1	438	467	311	218	265
ABL1_3*SOS1_8	ABL1*SOS1	477	113	97	12	46
NTC_10*GAB2_7	NTC*GAB2	723	547	336	322	295
SPRED2_1*GAB2_8	SPRED2*GAB2	382	460	277	256	312
GAB2_6*NTC_28	GAB2*NTC	768	515	414	410	309
NF1_7*PTPN1_7	NF1*PTPN1	544	676	575	772	1201
NTC_25*PTPN1_4	NTC*PTPN1	368	257	338	447	473
PTPN1_6*NF1_8	PTPN1*NF1	512	529	383	883	816
SPRED2_8*NF1_3	SPRED2*NF1	457	472	299	943	1200
SOS1_9*NF1_4	SOS1*NF1	352	489	165	172	273
NTC_22*SPRED2_1	NTC*SPRED2	203	220	138	153	169
PTPN1_3*SPRED2_4	PTPN1*SPRED2	433	633	296	462	463
SOS1_6*NTC_28	SOS1*NTC	291	226	120	105	82
NF1_8*NF1_5	NF1*NF1	806	668	482	575	733
ABL1_9*GAB2_6	ABL1*GAB2	1841	1070	600	609	443
NTC_7*NTC_7	NTC*NTC	4124	3654	2650	4316	4339
SPRED2_7*ABL1_1	SPRED2*ABL1	498	257	154	85	57
GAB2_6*SPRED2_5	GAB2*SPRED2	1241	1053	738	467	642
ABL1_5*ABL1_3	ABL1*ABL1	388	133	79	15	31
NTC_16*GAB2_3	NTC*GAB2	325	141	50	89	246
SOS1_7*NTC_22	SOS1*NTC	369	213	145	250	198
NF1_4*SOS1_7	NF1*SOS1	707	505	369	345	784
NF1_4*ABL1_5	NF1*ABL1	405	318	328	308	337
GAB2_4*NTC_19	GAB2*NTC	229	150	190	149	215
ABL1_7*ABL1_9	ABL1*ABL1	696	474	356	168	161
NTC_10*PTPN1_3	NTC*PTPN1	514	738	575	445	445
NF1_7*NF1_7	NF1*NF1	3193	3416	2371	5765	5506
GAB2_3*GAB2_7	GAB2*GAB2	372	61	119	101	139
ABL1_6*ABL1_9	ABL1*ABL1	1127	918	560	348	310
PTPN1_5*GAB2_9	PTPN1*GAB2	722	952	566	1763	1585
NTC_1*NTC_1	NTC*NTC	2281	2207	1620	2631	2819
SPRED2_5*SPRED2_4	SPRED2*SPRED2	551	500	344	414	466
NTC_19*SPRED2_3	NTC*SPRED2	219	346	226	149	196
GAB2_5*SPRED2_3	GAB2*SPRED2	657	591	487	480	353
GAB2_5*ABL1_6	GAB2*ABL1	602	326	335	154	120
SPRED2_6*PTPN1_3	SPRED2*PTPN1	209	333	164	385	238
SOS1_5*SPRED2_7	SOS1*SPRED2	841	758	647	516	648
NTC_10*SPRED2_8	NTC*SPRED2	709	551	491	435	474
SOS1_4*ABL1_9	SOS1*ABL1	457	367	212	128	117
NF1_4*GAB2_2	NF1*GAB2	614	624	424	346	545
NTC_25*SPRED2_7	NTC*SPRED2	668	696	606	588	723
SPRED2_3*PTPN1_8	SPRED2*PTPN1	651	435	542	626	665
PTPN1_3*SPRED2_5	PTPN1*SPRED2	982	749	736	817	1071
NTC_19*NTC_19	NTC*NTC	2316	2150	1595	2558	2488
GAB2_5*SPRED2_2	GAB2*SPRED2	254	300	120	123	164
PTPN1_3*NF1_2	PTPN1*NF1	271	186	128	1363	1412
SPRED2_7*SOS1_6	SPRED2*SOS1	381	365	277	74	124
SOS1_1*SPRED2_5	SOS1*SPRED2	436	356	257	92	130
SPRED2_5*SOS1_7	SPRED2*SOS1	638	724	447	514	555
NF1_8*SPRED2_3	NF1*SPRED2	528	871	371	617	492
SOS1_7*SPRED2_4	SOS1*SPRED2	236	390	189	331	317
GAB2_4*GAB2_4	GAB2*GAB2	2755	2079	1682	2203	2439
SPRED2_9*NTC_19	SPRED2*NTC	160	196	177	74	99
GAB2_2*ABL1_6	GAB2*ABL1	811	451	417	157	156
NTC_16*SPRED2_7	NTC*SPRED2	641	669	453	719	525
NF1_5*SPRED2_5	NF1*SPRED2	874	811	728	908	1036
PTPN1_9*SPRED2_6	PTPN1*SPRED2	298	275	159	2573	1075
GAB2_1*SPRED2_5	GAB2*SPRED2	726	562	223	300	237
PTPN1_1*GAB2_6	PTPN1*GAB2	522	226	214	680	648
NTC_19*ABL1_5	NTC*ABL1	277	277	189	201	219
NTC_1*NTC_25	NTC*NTC	600	569	261	393	410
GAB2_8*SOS1_7	GAB2*SOS1	657	838	416	417	379
ABL1_3*GAB2_7	ABL1*GAB2	754	272	195	62	90
ABL1_3*NF1_8	ABL1*NF1	503	388	186	97	59
PTPN1_5*NF1_9	PTPN1*NF1	653	829	286	1593	1567
SPRED2_4*ABL1_7	SPRED2*ABL1	260	261	209	89	95
ABL1_6*ABL1_5	ABL1*ABL1	561	495	220	150	163
SOS1_5*SPRED2_5	SOS1*SPRED2	710	567	795	457	437
GAB2_2*ABL1_7	GAB2*ABL1	356	365	148	125	155
NTC_10*NTC_10	NTC*NTC	5136	5196	3436	6251	6722
ABL1_3*NF1_9	ABL1*NF1	571	123	221	66	113
GAB2_6*SPRED2_7	GAB2*SPRED2	990	865	647	607	673
ABL1_5*GAB2_4	ABL1*GAB2	441	379	199	153	174
GAB2_3*GAB2_6	GAB2*GAB2	680	159	102	289	135
SPRED2_2*NF1_1	SPRED2*NF1	229	349	176	261	337
SPRED2_2*PTPN1_5	SPRED2*PTPN1	440	288	290	1303	1498
SPRED2_5*NF1_8	SPRED2*NF1	696	664	489	651	621
GAB2_8*NTC_16	GAB2*NTC	607	574	452	503	252
NF1_3*NF1_1	NF1*NF1	274	348	200	700	1088
NF1_2*NF1_2	NF1*NF1	1724	1299	968	6080	7537
GAB2_8*NTC_10	GAB2*NTC	887	558	484	501	499
ABL1_3*GAB2_1	ABL1*GAB2	414	47	88	21	33
PTPN1_9*ABL1_6	PTPN1*ABL1	517	529	479	689	834
SPRED2_3*GAB2_9	SPRED2*GAB2	916	863	850	510	632
NTC_7*SPRED2_7	NTC*SPRED2	1082	1140	872	773	828
NF1_5*NF1_6	NF1*NF1	623	564	513	1158	714
SPRED2_4*PTPN1_1	SPRED2*PTPN1	228	207	120	1627	1843
NTC_16*NTC_10	NTC*NTC	536	647	297	301	364
NTC_16*NTC_7	NTC*NTC	522	281	253	325	333
SOS1_9*PTPN1_6	SOS1*PTPN1	437	466	149	273	288
NF1_7*PTPN1_3	NF1*PTPN1	471	401	297	729	580
SOS1_7*SOS1_7	SOS1*SOS1	2992	2732	2044	3593	3906
NF1_8*SOS1_2	NF1*SOS1	290	194	183	55	131
GAB2_3*NTC_1	GAB2*NTC	207	38	58	50	50
SPRED2_9*NF1_3	SPRED2*NF1	268	251	140	515	527
SOS1_6*SOS1_5	SOS1*SOS1	315	150	158	77	61
NF1_1*NF1_8	NF1*NF1	223	162	146	268	372
PTPN1_2*ABL1_5	PTPN1*ABL1	260	97	162	94	139
GAB2_5*PTPN1_5	GAB2*PTPN1	551	371	246	699	925
NTC_25*NF1_8	NTC*NF1	535	619	277	364	664
NTC_10*SOS1_4	NTC*SOS1	285	375	180	70	118
NF1_8*NF1_4	NF1*NF1	651	393	370	493	570
PTPN1_5*GAB2_7	PTPN1*GAB2	570	311	238	566	968
NF1_6*SOS1_5	NF1*SOS1	522	427	317	272	291
NF1_4*GAB2_5	NF1*GAB2	780	424	256	465	395
GAB2_8*NTC_4	GAB2*NTC	467	337	286	229	263
SPRED2_7*GAB2_5	SPRED2*GAB2	925	652	602	584	440
GAB2_9*ABL1_9	GAB2*ABL1	1718	1416	1143	589	918
ABL1_9*NTC_4	ABL1*NTC	630	400	436	420	256
SPRED2_2*NTC_1	SPRED2*NTC	229	177	93	166	139
SPRED2_1*NF1_1	SPRED2*NF1	277	324	234	302	299
SPRED2_2*NTC_16	SPRED2*NTC	398	292	232	221	280
NTC_7*PTPN1_3	NTC*PTPN1	541	442	346	267	455
PTPN1_8*NTC_28	PTPN1*NTC	680	900	430	718	782
NF1_1*GAB2_2	NF1*GAB2	536	762	374	418	582
NF1_7*ABL1_3	NF1*ABL1	445	187	139	69	38
NTC_28*ABL1_6	NTC*ABL1	561	442	352	127	140
GAB2_5*GAB2_7	GAB2*GAB2	783	211	354	179	202
NF1_9*NTC_10	NF1*NTC	642	516	420	496	460
NF1_6*SOS1_7	NF1*SOS1	471	435	509	576	412
ABL1_9*PTPN1_5	ABL1*PTPN1	1100	929	503	2096	1757
SPRED2_3*GAB2_5	SPRED2*GAB2	795	770	431	467	360
GAB2_4*SPRED2_6	GAB2*SPRED2	240	256	239	246	155
NF1_5*GAB2_5	NF1*GAB2	725	699	536	431	753
SPRED2_5*NF1_2	SPRED2*NF1	274	286	203	2463	1304
NF1_7*NF1_5	NF1*NF1	674	701	387	750	864
NTC_16*SPRED2_8	NTC*SPRED2	403	448	289	268	264
PTPN1_8*GAB2_7	PTPN1*GAB2	723	615	327	418	449
SPRED2_2*GAB2_1	SPRED2*GAB2	262	104	133	111	134
NF1_7*NTC_10	NF1*NTC	542	488	431	806	454
GAB2_2*NTC_16	GAB2*NTC	487	610	353	302	301
PTPN1_8*GAB2_5	PTPN1*GAB2	851	669	469	695	790
NF1_4*NTC_7	NF1*NTC	507	536	351	496	1034
NTC_1*ABL1_3	NTC*ABL1	393	194	69	27	28
PTPN1_3*NF1_4	PTPN1*NF1	479	807	462	855	645
SOS1_5*NTC_28	SOS1*NTC	551	607	385	286	290
PTPN1_6*SPRED2_8	PTPN1*SPRED2	601	438	400	752	1415
GAB2_2*ABL1_1	GAB2*ABL1	471	51	39	42	31
NTC_4*NF1_6	NTC*NF1	367	357	292	206	234
GAB2_8*PTPN1_8	GAB2*PTPN1	677	473	599	864	861
NTC_10*NF1_2	NTC*NF1	328	260	177	1442	1118
NTC_19*GAB2_9	NTC*GAB2	672	499	279	313	298
SPRED2_8*GAB2_3	SPRED2*GAB2	414	237	152	113	118
GAB2_7*SOS1_4	GAB2*SOS1	307	108	79	56	63
GAB2_2*GAB2_2	GAB2*GAB2	4077	3367	2436	3209	3687
SPRED2_8*GAB2_6	SPRED2*GAB2	1240	971	452	596	693
NF1_6*NTC_4	NF1*NTC	315	255	268	419	248
ABL1_1*SOS1_1	ABL1*SOS1	142	40	2	16	7
SOS1_4*NTC_7	SOS1*NTC	243	133	107	68	105
PTPN1_5*PTPN1_9	PTPN1*PTPN1	587	96	90	8987	12397
SPRED2_1*PTPN1_2	SPRED2*PTPN1	160	205	124	160	337
NTC_4*SPRED2_7	NTC*SPRED2	515	557	279	519	324
PTPN1_1*PTPN1_1	PTPN1*PTPN1	1892	1579	1132	13547	13533
NTC_16*GAB2_9	NTC*GAB2	673	879	329	375	323
ABL1_6*ABL1_6	ABL1*ABL1	3693	2616	2013	2159	1742
SOS1_5*GAB2_6	SOS1*GAB2	938	465	389	235	291
NTC_10*NTC_22	NTC*NTC	548	361	396	538	395
NF1_1*GAB2_6	NF1*GAB2	864	599	338	428	490
NTC_28*NTC_22	NTC*NTC	376	635	119	196	210
GAB2_9*ABL1_5	GAB2*ABL1	589	430	523	282	361
NF1_1*GAB2_5	NF1*GAB2	620	380	299	248	270
PTPN1_5*ABL1_9	PTPN1*ABL1	1267	1162	711	1843	1851
GAB2_3*GAB2_2	GAB2*GAB2	387	339	139	122	178
SOS1_5*SOS1_9	SOS1*SOS1	305	166	136	64	61
NF1_9*GAB2_4	NF1*GAB2	403	528	239	235	701
GAB2_7*PTPN1_8	GAB2*PTPN1	602	409	445	570	605
SPRED2_1*GAB2_5	SPRED2*GAB2	515	431	345	253	264
ABL1_5*GAB2_5	ABL1*GAB2	561	246	325	196	267
PTPN1_4*NTC_28	PTPN1*NTC	253	328	218	237	269
NTC_1*SPRED2_9	NTC*SPRED2	172	180	106	122	110
NF1_2*SOS1_6	NF1*SOS1	203	288	105	206	159
SOS1_8*PTPN1_2	SOS1*PTPN1	158	149	109	75	88
PTPN1_8*NF1_7	PTPN1*NF1	578	700	318	1469	992
SPRED2_4*NTC_4	SPRED2*NTC	209	67	87	186	145
NTC_1*NTC_10	NTC*NTC	558	551	417	463	388
GAB2_9*SOS1_9	GAB2*SOS1	415	391	126	110	103
PTPN1_5*PTPN1_7	PTPN1*PTPN1	495	605	340	1947	2693
PTPN1_3*PTPN1_1	PTPN1*PTPN1	284	271	108	2309	2373
SPRED2_2*SPRED2_5	SPRED2*SPRED2	547	483	480	417	702
ABL1_9*SPRED2_1	ABL1*SPRED2	575	594	299	320	341
NF1_9*PTPN1_6	NF1*PTPN1	672	522	648	977	1312
SOS1_2*ABL1_1	SOS1*ABL1	172	45	20	0	9
NTC_7*GAB2_8	NTC*GAB2	916	703	428	415	464
NTC_25*GAB2_7	NTC*GAB2	503	567	236	486	238
NTC_28*GAB2_6	NTC*GAB2	1008	590	334	327	343
PTPN1_5*PTPN1_4	PTPN1*PTPN1	450	522	210	1283	1847
NTC_25*SOS1_7	NTC*SOS1	511	598	463	427	360
SPRED2_4*NF1_9	SPRED2*NF1	448	430	235	535	423
SOS1_8*ABL1_7	SOS1*ABL1	382	134	79	63	32
NF1_2*NTC_25	NF1*NTC	281	211	116	729	584
ABL1_5*PTPN1_3	ABL1*PTPN1	420	283	252	387	297
NF1_1*NF1_2	NF1*NF1	164	203	115	711	923
SPRED2_8*ABL1_6	SPRED2*ABL1	592	407	357	153	192
PTPN1_6*GAB2_5	PTPN1*GAB2	873	496	410	465	745
PTPN1_8*SPRED2_5	PTPN1*SPRED2	870	669	706	1623	1406
NF1_6*NF1_3	NF1*NF1	526	423	280	895	825
ABL1_9*ABL1_3	ABL1*ABL1	1051	388	148	63	83
NTC_10*PTPN1_4	NTC*PTPN1	484	491	481	552	632
NF1_9*SPRED2_4	NF1*SPRED2	323	899	373	492	338
ABL1_9*GAB2_1	ABL1*GAB2	729	201	218	86	121
NTC_7*ABL1_9	NTC*ABL1	1310	1287	954	908	664
NTC_7*PTPN1_8	NTC*PTPN1	619	693	407	939	877
SOS1_8*SOS1_8	SOS1*SOS1	2637	2305	1787	1424	1624
NTC_10*PTPN1_9	NTC*PTPN1	415	245	155	5261	6198
ABL1_1*SOS1_9	ABL1*SOS1	158	68	52	23	26
SPRED2_9*ABL1_1	SPRED2*ABL1	169	105	19	26	10
GAB2_5*ABL1_9	GAB2*ABL1	1261	983	449	410	501
NTC_19*PTPN1_3	NTC*PTPN1	328	288	208	465	342
GAB2_7*GAB2_2	GAB2*GAB2	498	209	367	229	259
NF1_1*NF1_5	NF1*NF1	610	271	390	791	678
NF1_2*SPRED2_1	NF1*SPRED2	222	110	141	909	850
SOS1_2*SPRED2_1	SOS1*SPRED2	162	104	78	64	108
ABL1_1*NF1_8	ABL1*NF1	337	186	118	77	75
SPRED2_3*NF1_4	SPRED2*NF1	648	565	449	506	471
NF1_8*NTC_7	NF1*NTC	566	589	320	433	1767
GAB2_3*NTC_7	GAB2*NTC	524	292	204	178	153
SOS1_2*GAB2_8	SOS1*GAB2	292	211	229	33	86
NTC_28*SOS1_7	NTC*SOS1	419	316	278	232	293
PTPN1_1*NTC_28	PTPN1*NTC	315	321	282	985	1049
SPRED2_6*SOS1_8	SPRED2*SOS1	280	193	172	84	122
SOS1_7*NTC_25	SOS1*NTC	460	479	285	464	287
NF1_4*NF1_4	NF1*NF1	3979	3676	2864	4634	5000
NTC_4*GAB2_8	NTC*GAB2	438	449	410	254	294
NTC_1*GAB2_1	NTC*GAB2	456	102	150	80	478
SOS1_5*PTPN1_4	SOS1*PTPN1	265	497	303	294	312
PTPN1_8*GAB2_3	PTPN1*GAB2	480	342	114	236	228
PTPN1_3*SOS1_3	PTPN1*SOS1	284	112	165	70	95
PTPN1_7*NF1_8	PTPN1*NF1	511	756	310	1175	793
NTC_7*SOS1_2	NTC*SOS1	288	322	212	86	77
PTPN1_6*SPRED2_9	PTPN1*SPRED2	225	254	224	328	328
PTPN1_7*GAB2_3	PTPN1*GAB2	378	326	150	179	229
ABL1_9*NF1_1	ABL1*NF1	854	664	474	529	575
SOS1_5*NF1_1	SOS1*NF1	495	502	173	427	325
NTC_25*GAB2_5	NTC*GAB2	738	474	242	283	385
SPRED2_5*NTC_25	SPRED2*NTC	560	788	451	537	463
NTC_28*PTPN1_4	NTC*PTPN1	316	319	208	734	434
GAB2_3*ABL1_7	GAB2*ABL1	313	62	124	43	39
PTPN1_8*PTPN1_9	PTPN1*PTPN1	480	223	188	7700	7370
NTC_16*PTPN1_3	NTC*PTPN1	416	512	327	344	309
SOS1_2*ABL1_7	SOS1*ABL1	158	38	84	20	27
GAB2_5*ABL1_3	GAB2*ABL1	555	119	75	32	38
SOS1_9*NTC_13	SOS1*NTC	64	148	23	34	18
GAB2_8*SOS1_1	GAB2*SOS1	339	201	123	76	124
NTC_1*PTPN1_7	NTC*PTPN1	409	448	246	448	507
PTPN1_7*NTC_22	PTPN1*NTC	425	561	264	401	329
ABL1_1*PTPN1_6	ABL1*PTPN1	472	528	171	172	158
NTC_7*NTC_28	NTC*NTC	589	696	443	446	302
NTC_22*PTPN1_5	NTC*PTPN1	236	222	153	908	788
NTC_25*PTPN1_8	NTC*PTPN1	562	829	410	821	789
ABL1_5*SOS1_6	ABL1*SOS1	184	272	81	82	48
NTC_28*NTC_19	NTC*NTC	218	186	160	141	232
NTC_28*PTPN1_5	NTC*PTPN1	463	560	253	1700	1524
ABL1_2*ABL1_1	ABL1*ABL1	161	84	12	10	6
SPRED2_3*PTPN1_7	SPRED2*PTPN1	767	971	631	831	1662
GAB2_3*NF1_5	GAB2*NF1	558	450	225	358	236
SPRED2_6*GAB2_5	SPRED2*GAB2	408	312	193	138	171
NF1_3*GAB2_9	NF1*GAB2	709	941	553	2255	1177
NF1_6*NF1_1	NF1*NF1	480	417	268	340	339
PTPN1_2*PTPN1_3	PTPN1*PTPN1	167	110	204	141	328
SOS1_1*ABL1_9	SOS1*ABL1	642	349	304	107	222
ABL1_7*PTPN1_7	ABL1*PTPN1	473	559	247	183	240
NF1_3*SOS1_7	NF1*SOS1	363	389	300	1565	887
PTPN1_6*NF1_4	PTPN1*NF1	740	606	476	1204	1566
ABL1_7*GAB2_8	ABL1*GAB2	398	250	221	127	109
GAB2_7*GAB2_4	GAB2*GAB2	436	267	318	150	258
SPRED2_8*PTPN1_9	SPRED2*PTPN1	461	216	125	7010	6486
SPRED2_6*GAB2_6	SPRED2*GAB2	587	467	378	211	280
GAB2_9*SPRED2_6	GAB2*SPRED2	403	518	194	275	219
NF1_8*SOS1_9	NF1*SOS1	227	401	245	108	71
SOS1_9*PTPN1_7	SOS1*PTPN1	355	167	243	147	169
GAB2_1*NTC_25	GAB2*NTC	495	362	279	186	132
SPRED2_7*ABL1_9	SPRED2*ABL1	1432	1153	988	861	805
SPRED2_4*SPRED2_5	SPRED2*SPRED2	446	421	402	718	529
NTC_16*PTPN1_8	NTC*PTPN1	372	383	276	767	859
PTPN1_3*NTC_28	PTPN1*NTC	455	532	362	394	707
NF1_7*NF1_3	NF1*NF1	399	222	232	1783	1306
SPRED2_7*NTC_7	SPRED2*NTC	795	694	414	543	806
SOS1_2*GAB2_6	SOS1*GAB2	458	184	72	317	70
NTC_16*ABL1_1	NTC*ABL1	218	196	19	22	35
SPRED2_8*NF1_1	SPRED2*NF1	484	500	353	513	397
PTPN1_5*PTPN1_3	PTPN1*PTPN1	446	558	292	1629	1239
NTC_22*PTPN1_7	NTC*PTPN1	262	304	187	240	307
NF1_7*GAB2_8	NF1*GAB2	661	734	551	577	711
GAB2_1*SPRED2_6	GAB2*SPRED2	279	106	96	67	243
NF1_4*NTC_10	NF1*NTC	625	552	403	424	842
NF1_7*ABL1_9	NF1*ABL1	1187	699	576	655	840
NF1_2*GAB2_5	NF1*GAB2	485	356	394	549	716
NTC_28*ABL1_5	NTC*ABL1	378	295	335	243	380
PTPN1_5*ABL1_1	PTPN1*ABL1	390	270	149	97	81
SPRED2_2*NF1_9	SPRED2*NF1	377	534	163	413	386
NTC_28*ABL1_4	NTC*ABL1	152	36	74	11	26
GAB2_1*NTC_1	GAB2*NTC	289	196	62	82	66
NF1_3*NF1_7	NF1*NF1	311	238	122	1048	1892
NF1_1*NF1_7	NF1*NF1	310	545	244	528	389
SPRED2_5*PTPN1_8	SPRED2*PTPN1	703	591	407	1234	1318
GAB2_7*NF1_1	GAB2*NF1	543	511	263	271	217
GAB2_9*SPRED2_7	GAB2*SPRED2	1031	1050	690	623	666
ABL1_1*SPRED2_4	ABL1*SPRED2	235	211	81	39	48
NF1_5*ABL1_5	NF1*ABL1	523	599	372	518	2099
GAB2_8*NF1_6	GAB2*NF1	550	628	456	529	540
GAB2_3*ABL1_9	GAB2*ABL1	955	495	329	233	221
SOS1_6*SPRED2_7	SOS1*SPRED2	455	374	331	229	165
PTPN1_2*PTPN1_5	PTPN1*PTPN1	278	348	158	601	577
PTPN1_9*SPRED2_3	PTPN1*SPRED2	472	316	270	1707	2548
ABL1_4*GAB2_8	ABL1*GAB2	333	131	141	59	71
NF1_2*NTC_10	NF1*NTC	274	277	145	881	751
SPRED2_3*NF1_9	SPRED2*NF1	535	576	547	364	609
ABL1_1*ABL1_3	ABL1*ABL1	188	8	47	8	8
NF1_4*GAB2_8	NF1*GAB2	611	757	413	407	553
PTPN1_2*ABL1_9	PTPN1*ABL1	414	574	403	216	247
PTPN1_3*NTC_10	PTPN1*NTC	777	664	567	636	704
ABL1_3*NTC_25	ABL1*NTC	562	150	96	40	56
GAB2_4*ABL1_5	GAB2*ABL1	407	273	205	156	146
SOS1_1*PTPN1_8	SOS1*PTPN1	308	172	159	112	124
GAB2_8*NF1_5	GAB2*NF1	843	879	827	748	795
NF1_1*PTPN1_7	NF1*PTPN1	418	590	377	571	704
PTPN1_1*ABL1_4	PTPN1*ABL1	76	87	38	35	43
GAB2_5*NF1_1	GAB2*NF1	420	299	135	226	161
GAB2_2*PTPN1_5	GAB2*PTPN1	935	501	564	1821	2026
ABL1_6*NF1_8	ABL1*NF1	611	767	326	350	313
NTC_19*SOS1_4	NTC*SOS1	273	101	95	49	56
ABL1_9*GAB2_7	ABL1*GAB2	1002	816	398	444	414
SPRED2_3*PTPN1_9	SPRED2*PTPN1	535	278	200	3821	7284
NTC_4*NF1_5	NTC*NF1	285	496	397	457	790
PTPN1_8*ABL1_2	PTPN1*ABL1	273	100	117	50	38
GAB2_9*NTC_7	GAB2*NTC	669	652	464	501	401
ABL1_1*NTC_22	ABL1*NTC	203	145	72	49	50
SPRED2_9*NTC_4	SPRED2*NTC	134	54	169	127	192
GAB2_9*SOS1_5	GAB2*SOS1	577	478	377	330	278
PTPN1_5*GAB2_8	PTPN1*GAB2	667	651	464	1216	1467
SPRED2_5*PTPN1_5	SPRED2*PTPN1	928	652	405	4041	3507
NTC_22*NF1_2	NTC*NF1	123	108	24	346	238
ABL1_7*NF1_7	ABL1*NF1	308	312	237	122	133
SPRED2_8*ABL1_3	SPRED2*ABL1	463	115	108	52	57
ABL1_1*PTPN1_9	ABL1*PTPN1	311	278	219	1347	479
ABL1_4*ABL1_9	ABL1*ABL1	490	502	198	85	80
PTPN1_7*PTPN1_7	PTPN1*PTPN1	3103	3420	2403	5461	5438
GAB2_6*SPRED2_9	GAB2*SPRED2	383	150	117	107	113
NF1_7*ABL1_6	NF1*ABL1	439	295	274	174	194
SPRED2_8*GAB2_2	SPRED2*GAB2	940	1086	574	605	482
PTPN1_5*PTPN1_2	PTPN1*PTPN1	268	515	131	578	451
NF1_1*GAB2_8	NF1*GAB2	586	598	442	299	417
PTPN1_3*ABL1_1	PTPN1*ABL1	251	117	98	44	24
PTPN1_4*GAB2_5	PTPN1*GAB2	419	697	353	307	381
PTPN1_5*SPRED2_1	PTPN1*SPRED2	329	259	166	1099	1478
SOS1_7*GAB2_8	SOS1*GAB2	462	553	255	332	369
NF1_3*ABL1_8	NF1*ABL1	3	0	12	1	1
GAB2_8*PTPN1_7	GAB2*PTPN1	547	555	453	522	1157
GAB2_6*SOS1_8	GAB2*SOS1	712	478	223	168	149
GAB2_9*SOS1_4	GAB2*SOS1	355	464	190	71	82
GAB2_7*ABL1_2	GAB2*ABL1	337	36	52	9	23
SOS1_4*SOS1_4	SOS1*SOS1	1559	1158	922	722	664
ABL1_3*GAB2_6	ABL1*GAB2	1161	427	227	94	76
SPRED2_2*SOS1_1	SPRED2*SOS1	269	102	118	57	43
GAB2_7*SOS1_1	GAB2*SOS1	421	121	154	48	68
SPRED2_1*ABL1_3	SPRED2*ABL1	354	135	64	33	30
PTPN1_9*SOS1_2	PTPN1*SOS1	264	173	156	181	467
NF1_1*NTC_16	NF1*NTC	425	439	408	283	342
NTC_25*SOS1_3	NTC*SOS1	132	142	149	143	106
SOS1_6*PTPN1_2	SOS1*PTPN1	96	77	93	37	85
NTC_19*NF1_9	NTC*NF1	397	571	360	341	330
NF1_3*NF1_2	NF1*NF1	227	162	121	1227	1440
PTPN1_5*NTC_16	PTPN1*NTC	671	423	531	1781	1259
GAB2_1*GAB2_9	GAB2*GAB2	758	246	244	284	243
NTC_1*NF1_9	NTC*NF1	471	655	613	561	669
ABL1_7*SOS1_6	ABL1*SOS1	243	144	43	42	35
NF1_4*PTPN1_6	NF1*PTPN1	762	606	527	1351	1492
ABL1_9*PTPN1_3	ABL1*PTPN1	879	968	576	411	459
NTC_10*PTPN1_8	NTC*PTPN1	612	430	481	1016	1103
ABL1_9*SPRED2_3	ABL1*SPRED2	880	884	590	491	494
PTPN1_9*PTPN1_6	PTPN1*PTPN1	462	254	240	3618	4445
NF1_4*SPRED2_8	NF1*SPRED2	454	494	328	603	619
NTC_25*SOS1_8	NTC*SOS1	420	403	198	141	160
SOS1_5*SOS1_4	SOS1*SOS1	266	255	222	45	88
NF1_4*SOS1_8	NF1*SOS1	363	139	412	174	180
GAB2_1*PTPN1_3	GAB2*PTPN1	560	195	147	118	130
NTC_4*GAB2_6	NTC*GAB2	636	355	291	200	287
GAB2_7*PTPN1_5	GAB2*PTPN1	915	514	281	948	1783
SPRED2_6*GAB2_4	SPRED2*GAB2	123	283	110	86	122
NF1_5*NTC_28	NF1*NTC	777	679	549	696	1480
NF1_8*PTPN1_6	NF1*PTPN1	480	673	463	1378	1328
NF1_4*GAB2_6	NF1*GAB2	879	567	555	417	440
PTPN1_4*ABL1_7	PTPN1*ABL1	281	243	179	103	90
NF1_1*SPRED2_3	NF1*SPRED2	432	443	212	603	347
SOS1_3*NTC_22	SOS1*NTC	217	125	107	61	76
PTPN1_2*GAB2_2	PTPN1*GAB2	414	443	58	119	192
ABL1_3*GAB2_2	ABL1*GAB2	743	275	201	68	84
PTPN1_1*ABL1_2	PTPN1*ABL1	169	3	75	12	53
GAB2_7*ABL1_9	GAB2*ABL1	1664	1014	784	721	494
NF1_5*PTPN1_5	NF1*PTPN1	593	627	449	1813	2358
PTPN1_3*GAB2_6	PTPN1*GAB2	1125	867	521	398	446
NTC_7*PTPN1_5	NTC*PTPN1	768	456	303	2060	1876
ABL1_9*SPRED2_5	ABL1*SPRED2	1326	1268	930	838	774
NF1_9*PTPN1_5	NF1*PTPN1	717	465	396	2474	2386
SPRED2_1*GAB2_4	SPRED2*GAB2	322	376	142	314	177
PTPN1_8*NTC_4	PTPN1*NTC	428	561	465	646	589
SPRED2_5*GAB2_3	SPRED2*GAB2	422	156	141	155	123
SPRED2_3*NTC_10	SPRED2*NTC	570	589	534	451	1851
SPRED2_2*GAB2_3	SPRED2*GAB2	247	113	102	158	135
NF1_9*ABL1_7	NF1*ABL1	358	203	309	105	127
SOS1_2*NF1_4	SOS1*NF1	276	213	95	84	96
NTC_10*PTPN1_7	NTC*PTPN1	692	711	517	705	913
GAB2_9*PTPN1_8	GAB2*PTPN1	678	708	498	759	981
PTPN1_7*SPRED2_1	PTPN1*SPRED2	326	754	184	582	560
SOS1_2*SOS1_2	SOS1*SOS1	1486	1025	720	629	660
NTC_7*SOS1_5	NTC*SOS1	510	439	310	213	301
SPRED2_7*SPRED2_6	SPRED2*SPRED2	354	508	298	263	256
PTPN1_4*SOS1_8	PTPN1*SOS1	294	242	145	173	224
SPRED2_5*ABL1_3	SPRED2*ABL1	552	218	136	45	62
GAB2_8*NF1_3	GAB2*NF1	453	186	316	806	862
GAB2_1*NF1_4	GAB2*NF1	558	453	186	219	185
ABL1_9*NTC_16	ABL1*NTC	941	893	434	365	350
GAB2_9*SPRED2_3	GAB2*SPRED2	739	743	396	335	458
NF1_6*GAB2_8	NF1*GAB2	645	713	362	477	549
PTPN1_8*ABL1_5	PTPN1*ABL1	595	456	485	633	892
ABL1_3*GAB2_5	ABL1*GAB2	520	476	222	68	73
NF1_9*GAB2_1	NF1*GAB2	434	187	94	155	91
SOS1_7*PTPN1_7	SOS1*PTPN1	327	329	401	555	715
SOS1_4*PTPN1_1	SOS1*PTPN1	136	136	39	239	219
GAB2_3*PTPN1_7	GAB2*PTPN1	367	266	131	202	305
ABL1_5*NTC_28	ABL1*NTC	456	500	220	216	193
SPRED2_5*GAB2_2	SPRED2*GAB2	681	586	633	353	553
NTC_7*GAB2_1	NTC*GAB2	376	263	163	114	134
NF1_3*NF1_4	NF1*NF1	462	635	332	1167	1192
NTC_25*GAB2_6	NTC*GAB2	1238	602	454	486	367
GAB2_4*ABL1_4	GAB2*ABL1	91	20	18	8	27
NF1_4*NTC_16	NF1*NTC	470	583	275	446	611
NF1_8*ABL1_9	NF1*ABL1	1228	1282	955	674	573
NTC_19*SPRED2_4	NTC*SPRED2	209	309	203	213	279
SPRED2_7*NF1_3	SPRED2*NF1	508	331	311	956	2179
SOS1_5*NF1_2	SOS1*NF1	172	116	126	690	973
ABL1_2*NTC_4	ABL1*NTC	146	53	78	14	24
SPRED2_2*GAB2_5	SPRED2*GAB2	370	515	198	233	219
ABL1_1*GAB2_9	ABL1*GAB2	452	284	149	102	82
GAB2_1*ABL1_5	GAB2*ABL1	398	217	93	140	144
NF1_6*GAB2_5	NF1*GAB2	746	511	391	359	318
GAB2_3*PTPN1_5	GAB2*PTPN1	411	256	221	597	447
NF1_3*PTPN1_6	NF1*PTPN1	768	742	472	3638	2651
PTPN1_8*ABL1_7	PTPN1*ABL1	541	239	253	156	144
SPRED2_3*PTPN1_4	SPRED2*PTPN1	507	515	499	675	764
SOS1_1*PTPN1_9	SOS1*PTPN1	263	103	83	761	794
SPRED2_3*PTPN1_1	SPRED2*PTPN1	274	250	214	2395	2705
NTC_28*GAB2_7	NTC*GAB2	524	309	294	472	297
NTC_10*SOS1_1	NTC*SOS1	325	154	244	97	106
ABL1_3*SPRED2_3	ABL1*SPRED2	487	453	340	64	67
SOS1_3*ABL1_9	SOS1*ABL1	415	496	270	229	228
ABL1_7*ABL1_6	ABL1*ABL1	562	293	272	67	59
SOS1_1*GAB2_9	SOS1*GAB2	457	250	244	65	131
NTC_10*PTPN1_6	NTC*PTPN1	588	777	494	1202	2157
SOS1_9*NTC_25	SOS1*NTC	373	328	277	78	99
GAB2_9*PTPN1_7	GAB2*PTPN1	740	528	564	617	776
SPRED2_6*NF1_1	SPRED2*NF1	223	170	105	144	126
SPRED2_3*SOS1_6	SPRED2*SOS1	320	416	192	104	97
SPRED2_8*NTC_25	SPRED2*NTC	540	485	518	391	573
NF1_7*GAB2_1	NF1*GAB2	492	233	126	121	127
SOS1_4*SPRED2_4	SOS1*SPRED2	162	102	66	49	71
SOS1_6*ABL1_6	SOS1*ABL1	418	301	86	51	56
SPRED2_3*PTPN1_5	SPRED2*PTPN1	707	560	576	2637	2280
SOS1_8*NF1_9	SOS1*NF1	493	653	287	149	227
PTPN1_9*NF1_2	PTPN1*NF1	213	103	81	4784	4588
SPRED2_5*SOS1_4	SPRED2*SOS1	444	260	220	141	156
SPRED2_1*NTC_25	SPRED2*NTC	239	210	265	295	441
GAB2_7*NTC_7	GAB2*NTC	566	417	410	280	285
NF1_2*SPRED2_7	NF1*SPRED2	346	336	273	944	1647
ABL1_1*ABL1_9	ABL1*ABL1	679	502	166	113	176
ABL1_9*NTC_28	ABL1*NTC	1009	929	678	628	484
SPRED2_5*PTPN1_7	SPRED2*PTPN1	676	748	510	834	1630
SPRED2_8*NF1_7	SPRED2*NF1	461	447	340	595	666
GAB2_5*ABL1_5	GAB2*ABL1	538	152	230	125	186
NTC_25*GAB2_4	NTC*GAB2	386	377	169	173	231
SOS1_8*NF1_8	SOS1*NF1	317	253	201	143	185
PTPN1_9*NTC_25	PTPN1*NTC	477	502	280	2218	2476
SOS1_5*PTPN1_1	SOS1*PTPN1	209	250	138	1022	1187
NF1_1*NTC_22	NF1*NTC	395	340	233	199	261
GAB2_7*SPRED2_2	GAB2*SPRED2	235	257	217	162	173
NF1_9*SPRED2_7	NF1*SPRED2	841	578	683	655	728
GAB2_6*ABL1_7	GAB2*ABL1	726	365	205	150	150
PTPN1_5*SOS1_3	PTPN1*SOS1	149	128	95	246	329
GAB2_9*PTPN1_4	GAB2*PTPN1	469	366	363	425	544
NTC_28*PTPN1_6	NTC*PTPN1	606	994	328	947	961
NTC_28*ABL1_1	NTC*ABL1	377	178	77	29	44
GAB2_8*ABL1_9	GAB2*ABL1	1055	973	740	505	493
GAB2_2*NTC_10	GAB2*NTC	651	685	457	443	476
SOS1_5*GAB2_8	SOS1*GAB2	669	468	356	247	266
NF1_7*NTC_7	NF1*NTC	609	433	357	456	602
GAB2_4*SOS1_5	GAB2*SOS1	363	317	266	106	167
NF1_6*ABL1_9	NF1*ABL1	1022	941	788	470	721
NF1_5*NTC_19	NF1*NTC	463	414	319	670	368
PTPN1_1*NTC_16	PTPN1*NTC	312	288	167	949	1045
PTPN1_1*NF1_6	PTPN1*NF1	342	258	192	1221	1886
SOS1_8*GAB2_7	SOS1*GAB2	448	297	193	113	77
NTC_10*SOS1_9	NTC*SOS1	427	187	159	73	87
NF1_6*GAB2_4	NF1*GAB2	403	293	324	209	444
SPRED2_3*PTPN1_6	SPRED2*PTPN1	870	717	499	1440	1513
ABL1_6*PTPN1_8	ABL1*PTPN1	649	659	428	332	425
NTC_25*NTC_10	NTC*NTC	599	644	434	754	544
NTC_7*ABL1_7	NTC*ABL1	463	325	192	93	191
ABL1_5*ABL1_9	ABL1*ABL1	736	429	517	303	311
SPRED2_1*GAB2_6	SPRED2*GAB2	564	572	337	325	375
NTC_22*PTPN1_3	NTC*PTPN1	268	219	108	516	754
ABL1_7*PTPN1_4	ABL1*PTPN1	320	237	213	106	139
ABL1_6*PTPN1_5	ABL1*PTPN1	772	796	359	620	785
NF1_5*GAB2_9	NF1*GAB2	923	635	506	695	691
NF1_6*SOS1_3	NF1*SOS1	192	121	89	86	117
GAB2_4*NF1_9	GAB2*NF1	511	551	304	334	446
GAB2_4*PTPN1_3	GAB2*PTPN1	410	409	245	262	295
PTPN1_1*SPRED2_5	PTPN1*SPRED2	458	361	246	2303	3693
SPRED2_7*GAB2_2	SPRED2*GAB2	1017	992	493	505	681
NF1_9*SOS1_7	NF1*SOS1	567	489	504	429	471
ABL1_9*PTPN1_8	ABL1*PTPN1	972	817	579	1019	854
NF1_2*SOS1_8	NF1*SOS1	224	379	125	317	270
SOS1_1*GAB2_8	SOS1*GAB2	359	161	144	118	100
PTPN1_9*SOS1_8	PTPN1*SOS1	289	374	237	596	779
ABL1_7*NTC_1	ABL1*NTC	159	190	101	68	42
ABL1_1*NTC_7	ABL1*NTC	313	227	119	66	88
ABL1_1*NTC_16	ABL1*NTC	382	81	174	37	37
PTPN1_6*GAB2_3	PTPN1*GAB2	407	268	187	348	471
ABL1_5*GAB2_8	ABL1*GAB2	486	607	367	872	300
SOS1_9*GAB2_2	SOS1*GAB2	401	467	338	148	174
ABL1_3*PTPN1_8	ABL1*PTPN1	506	401	321	105	129
NF1_1*NTC_10	NF1*NTC	468	412	374	452	553
GAB2_7*GAB2_5	GAB2*GAB2	844	300	330	247	366
NTC_1*SOS1_7	NTC*SOS1	323	389	458	447	351
NF1_6*NF1_9	NF1*NF1	750	686	641	593	650
GAB2_1*GAB2_7	GAB2*GAB2	590	168	268	106	127
PTPN1_6*SOS1_7	PTPN1*SOS1	681	660	358	948	863
GAB2_3*SOS1_6	GAB2*SOS1	180	47	41	25	49
SOS1_6*NF1_5	SOS1*NF1	383	558	261	200	266
GAB2_1*NTC_28	GAB2*NTC	464	75	218	144	324
SPRED2_9*NF1_8	SPRED2*NF1	310	206	92	209	417
ABL1_3*PTPN1_1	ABL1*PTPN1	364	276	210	169	156
ABL1_5*SOS1_1	ABL1*SOS1	239	123	55	62	32
SPRED2_3*SPRED2_6	SPRED2*SPRED2	301	219	90	280	206
ABL1_6*SOS1_5	ABL1*SOS1	593	415	266	146	153
PTPN1_8*NF1_8	PTPN1*NF1	521	426	401	586	952
SOS1_5*SOS1_1	SOS1*SOS1	219	117	79	44	40
NF1_8*GAB2_8	NF1*GAB2	671	509	406	697	608
SPRED2_3*SPRED2_7	SPRED2*SPRED2	720	691	560	538	814
GAB2_2*PTPN1_4	GAB2*PTPN1	389	457	315	403	606
SPRED2_1*SPRED2_1	SPRED2*SPRED2	2381	3078	1572	3524	3439
NF1_5*SPRED2_7	NF1*SPRED2	793	998	626	1082	906
ABL1_9*ABL1_2	ABL1*ABL1	438	224	41	44	33
ABL1_6*ABL1_1	ABL1*ABL1	290	177	43	31	17
SOS1_6*PTPN1_8	SOS1*PTPN1	435	229	266	179	284
NTC_25*NTC_16	NTC*NTC	418	374	230	1107	250
GAB2_5*PTPN1_9	GAB2*PTPN1	562	342	235	3131	2942
GAB2_1*NTC_16	GAB2*NTC	405	266	190	126	153
SPRED2_7*GAB2_4	SPRED2*GAB2	760	630	389	391	370
NF1_8*NF1_9	NF1*NF1	566	650	365	736	612
PTPN1_3*SPRED2_6	PTPN1*SPRED2	266	406	298	595	360
SPRED2_4*GAB2_2	SPRED2*GAB2	509	362	390	384	283
NTC_16*ABL1_7	NTC*ABL1	306	207	121	53	85
NTC_1*GAB2_9	NTC*GAB2	767	830	452	401	440
SPRED2_8*PTPN1_6	SPRED2*PTPN1	726	616	450	1176	2149
NTC_22*GAB2_2	NTC*GAB2	269	156	177	262	210
ABL1_1*SPRED2_7	ABL1*SPRED2	459	280	163	100	122
NF1_9*NTC_16	NF1*NTC	560	417	598	250	649
SPRED2_3*SPRED2_5	SPRED2*SPRED2	843	730	560	2125	860
SPRED2_4*NTC_28	SPRED2*NTC	417	516	306	346	342
NF1_5*NF1_1	NF1*NF1	503	361	299	577	780
ABL1_7*ABL1_5	ABL1*ABL1	351	274	81	81	49
NF1_2*PTPN1_9	NF1*PTPN1	239	63	74	5817	9221
GAB2_9*NTC_28	GAB2*NTC	706	519	426	386	521
GAB2_6*GAB2_4	GAB2*GAB2	734	392	230	198	215
GAB2_9*NTC_13	GAB2*NTC	193	110	123	102	70
GAB2_2*PTPN1_6	GAB2*PTPN1	779	648	297	1024	931
GAB2_2*ABL1_5	GAB2*ABL1	613	433	546	347	366
ABL1_9*NTC_10	ABL1*NTC	1126	1009	711	874	587
SPRED2_8*SOS1_5	SPRED2*SOS1	586	667	332	262	281
SPRED2_8*NF1_8	SPRED2*NF1	630	599	426	593	670
NTC_19*NF1_7	NTC*NF1	323	268	263	357	295
SOS1_5*ABL1_5	SOS1*ABL1	429	296	296	176	190
PTPN1_4*SPRED2_7	PTPN1*SPRED2	406	378	469	695	620
GAB2_2*GAB2_9	GAB2*GAB2	836	921	646	534	1103
ABL1_9*NF1_6	ABL1*NF1	1107	922	671	655	648
SOS1_4*PTPN1_5	SOS1*PTPN1	298	324	116	336	281
SOS1_9*SPRED2_3	SOS1*SPRED2	365	250	153	121	140
GAB2_6*GAB2_9	GAB2*GAB2	1342	836	536	429	795
NTC_10*NTC_19	NTC*NTC	522	520	367	311	358
ABL1_3*SPRED2_1	ABL1*SPRED2	472	128	105	58	94
GAB2_2*ABL1_9	GAB2*ABL1	1291	972	732	473	633
NTC_7*NF1_4	NTC*NF1	771	713	437	469	683
PTPN1_6*ABL1_1	PTPN1*ABL1	463	190	101	66	62
PTPN1_6*SOS1_5	PTPN1*SOS1	655	682	380	660	607
SPRED2_6*NTC_1	SPRED2*NTC	142	162	111	112	111
GAB2_4*NTC_22	GAB2*NTC	364	100	129	159	184
NTC_28*NF1_5	NTC*NF1	632	492	544	463	463
GAB2_2*NF1_7	GAB2*NF1	563	476	382	343	426
NF1_6*NTC_10	NF1*NTC	583	487	437	403	535
SOS1_4*GAB2_6	SOS1*GAB2	450	306	112	122	76
NTC_7*SOS1_4	NTC*SOS1	249	203	169	69	66
SOS1_2*GAB2_9	SOS1*GAB2	436	104	185	79	66
ABL1_7*SOS1_1	ABL1*SOS1	287	120	79	21	21
NTC_7*GAB2_5	NTC*GAB2	769	560	293	303	298
GAB2_1*NF1_7	GAB2*NF1	317	263	92	191	243
PTPN1_2*PTPN1_8	PTPN1*PTPN1	205	332	275	313	316
GAB2_1*NF1_2	GAB2*NF1	267	157	115	569	425
SOS1_2*NF1_5	SOS1*NF1	302	201	252	169	127
GAB2_8*ABL1_2	GAB2*ABL1	415	67	143	25	39
NTC_7*NTC_4	NTC*NTC	463	403	253	424	410
GAB2_9*GAB2_8	GAB2*GAB2	924	763	595	464	1186
SPRED2_8*ABL1_5	SPRED2*ABL1	551	401	300	262	393
SOS1_2*ABL1_5	SOS1*ABL1	294	141	36	53	52
ABL1_3*SPRED2_7	ABL1*SPRED2	720	510	417	86	117
NTC_10*NTC_25	NTC*NTC	852	716	483	457	590
ABL1_4*GAB2_4	ABL1*GAB2	173	68	69	52	24
ABL1_1*ABL1_1	ABL1*ABL1	2190	1187	891	509	419
NTC_25*NTC_28	NTC*NTC	691	647	405	452	384
NTC_1*NF1_5	NTC*NF1	585	438	467	518	588
NTC_4*GAB2_9	NTC*GAB2	693	577	453	322	297
SPRED2_8*NTC_7	SPRED2*NTC	628	724	410	627	365
PTPN1_2*NF1_8	PTPN1*NF1	222	175	102	386	293
GAB2_6*SOS1_7	GAB2*SOS1	955	412	356	324	335
SPRED2_1*GAB2_2	SPRED2*GAB2	342	318	203	370	329
SPRED2_6*NF1_2	SPRED2*NF1	108	102	128	364	718
GAB2_2*GAB2_6	GAB2*GAB2	1123	538	395	331	365
PTPN1_6*ABL1_4	PTPN1*ABL1	185	143	126	62	46
SPRED2_5*GAB2_6	SPRED2*GAB2	1146	962	630	510	520
PTPN1_2*NTC_4	PTPN1*NTC	118	80	82	80	140
PTPN1_7*SPRED2_4	PTPN1*SPRED2	276	399	145	390	444
SPRED2_8*SPRED2_4	SPRED2*SPRED2	425	379	291	378	411
GAB2_9*SOS1_3	GAB2*SOS1	248	318	160	108	107
NF1_8*GAB2_9	NF1*GAB2	911	841	537	617	651
ABL1_2*SOS1_9	ABL1*SOS1	156	42	30	17	7
PTPN1_8*SPRED2_1	PTPN1*SPRED2	478	675	371	1015	778
ABL1_1*GAB2_8	ABL1*GAB2	405	344	226	68	87
GAB2_5*GAB2_4	GAB2*GAB2	424	260	121	190	136
GAB2_5*PTPN1_8	GAB2*PTPN1	487	560	332	603	529
GAB2_1*NTC_22	GAB2*NTC	444	134	83	67	176
GAB2_5*ABL1_2	GAB2*ABL1	200	85	11	23	13
GAB2_5*SPRED2_4	GAB2*SPRED2	366	347	250	244	190
NTC_7*ABL1_6	NTC*ABL1	669	405	231	173	149
GAB2_2*GAB2_4	GAB2*GAB2	418	293	198	160	207
GAB2_8*GAB2_3	GAB2*GAB2	490	318	130	118	193
SOS1_5*ABL1_9	SOS1*ABL1	1124	682	724	423	455
SPRED2_5*PTPN1_3	SPRED2*PTPN1	538	863	652	802	1094
ABL1_9*NTC_19	ABL1*NTC	557	607	551	248	321
SPRED2_9*SPRED2_3	SPRED2*SPRED2	272	336	184	201	256
SPRED2_1*SOS1_2	SPRED2*SOS1	139	145	144	79	66
SPRED2_6*GAB2_2	SPRED2*GAB2	382	359	223	201	190
PTPN1_3*PTPN1_7	PTPN1*PTPN1	427	558	436	666	973
NF1_7*GAB2_4	NF1*GAB2	342	348	156	457	243
PTPN1_4*PTPN1_5	PTPN1*PTPN1	292	419	284	1477	1393
SPRED2_7*NTC_28	SPRED2*NTC	534	654	454	440	482
NTC_16*NTC_16	NTC*NTC	2700	2243	1558	2959	2802
NF1_3*GAB2_8	NF1*GAB2	613	663	376	1125	763
SOS1_8*ABL1_1	SOS1*ABL1	277	81	55	17	6
SPRED2_7*NF1_9	SPRED2*NF1	982	655	610	663	823
SPRED2_8*NTC_1	SPRED2*NTC	319	346	267	204	382
SPRED2_7*PTPN1_9	SPRED2*PTPN1	722	392	293	8053	7610
PTPN1_1*GAB2_9	PTPN1*GAB2	444	376	316	913	1205
NTC_22*SPRED2_7	NTC*SPRED2	424	335	252	403	444
SPRED2_1*NF1_7	SPRED2*NF1	242	238	168	245	423
SPRED2_1*NTC_22	SPRED2*NTC	197	410	229	350	310
GAB2_8*SPRED2_3	GAB2*SPRED2	634	548	368	580	397
ABL1_6*PTPN1_4	ABL1*PTPN1	488	385	172	242	211
ABL1_5*NF1_7	ABL1*NF1	328	247	298	271	264
NF1_7*SOS1_6	NF1*SOS1	265	147	127	81	97
GAB2_1*SPRED2_7	GAB2*SPRED2	828	510	310	233	371
ABL1_3*NTC_10	ABL1*NTC	516	325	178	70	73
ABL1_1*PTPN1_8	ABL1*PTPN1	407	257	306	110	139
GAB2_9*SPRED2_5	GAB2*SPRED2	872	1440	766	714	691
SOS1_8*NTC_4	SOS1*NTC	303	233	82	124	74
SOS1_2*NTC_25	SOS1*NTC	189	138	179	57	59
SPRED2_4*PTPN1_5	SPRED2*PTPN1	428	311	261	1207	1291
GAB2_4*PTPN1_9	GAB2*PTPN1	359	275	262	2880	3728
SOS1_3*SOS1_8	SOS1*SOS1	183	320	84	49	45
SPRED2_4*SPRED2_9	SPRED2*SPRED2	105	128	149	87	108
SOS1_7*PTPN1_6	SOS1*PTPN1	451	690	578	1217	1554
ABL1_5*NTC_7	ABL1*NTC	522	302	355	195	291
ABL1_9*GAB2_2	ABL1*GAB2	1067	1044	838	486	566
PTPN1_8*PTPN1_4	PTPN1*PTPN1	381	620	491	853	864
ABL1_3*GAB2_9	ABL1*GAB2	953	266	331	128	106
SPRED2_3*SOS1_7	SPRED2*SOS1	539	421	503	379	527
SOS1_7*SPRED2_2	SOS1*SPRED2	211	367	107	218	279
NF1_9*GAB2_3	NF1*GAB2	446	225	163	372	173
NF1_3*NTC_16	NF1*NTC	318	168	310	735	608
SOS1_9*GAB2_3	SOS1*GAB2	283	27	90	64	42
SPRED2_8*NF1_5	SPRED2*NF1	724	802	768	754	921
NF1_1*SPRED2_8	NF1*SPRED2	401	396	193	291	383
GAB2_5*SPRED2_7	GAB2*SPRED2	884	641	567	557	614
NTC_22*PTPN1_4	NTC*PTPN1	143	304	203	192	217
GAB2_3*NF1_9	GAB2*NF1	387	212	205	238	183
NTC_10*ABL1_1	NTC*ABL1	449	156	90	24	28
PTPN1_8*SOS1_3	PTPN1*SOS1	222	262	197	249	135
NF1_4*NF1_6	NF1*NF1	593	521	259	539	463
GAB2_2*SOS1_7	GAB2*SOS1	738	586	322	458	308
SPRED2_6*PTPN1_8	SPRED2*PTPN1	245	204	223	372	423
SPRED2_2*NF1_5	SPRED2*NF1	508	568	290	425	505
SPRED2_5*NF1_4	SPRED2*NF1	656	540	752	800	900
PTPN1_9*ABL1_1	PTPN1*ABL1	315	160	149	147	119
SOS1_1*SOS1_1	SOS1*SOS1	1769	973	895	618	643
PTPN1_8*NTC_13	PTPN1*NTC	212	212	125	147	110
SOS1_2*SPRED2_9	SOS1*SPRED2	95	63	28	25	42
NTC_4*GAB2_2	NTC*GAB2	394	453	233	395	213
ABL1_6*NF1_2	ABL1*NF1	352	222	97	445	375
SPRED2_4*SOS1_9	SPRED2*SOS1	211	152	58	60	62
PTPN1_3*GAB2_5	PTPN1*GAB2	820	890	318	439	764
GAB2_9*NF1_2	GAB2*NF1	354	230	256	1295	741
NTC_4*NF1_3	NTC*NF1	351	324	231	583	683
PTPN1_8*SPRED2_7	PTPN1*SPRED2	945	1059	970	1430	1258
PTPN1_7*NF1_3	PTPN1*NF1	359	247	194	1364	1076
ABL1_6*GAB2_7	ABL1*GAB2	634	356	267	159	161
SPRED2_4*SOS1_7	SPRED2*SOS1	270	374	297	280	365
NTC_28*ABL1_9	NTC*ABL1	1242	971	733	417	552
NF1_6*NF1_4	NF1*NF1	567	714	524	499	509
PTPN1_2*SOS1_5	PTPN1*SOS1	150	168	261	142	133
NTC_19*NTC_28	NTC*NTC	389	248	268	205	284
SOS1_9*NF1_1	SOS1*NF1	194	152	178	56	83
GAB2_6*SOS1_5	GAB2*SOS1	829	329	362	263	201
PTPN1_3*PTPN1_8	PTPN1*PTPN1	622	522	327	1061	1161
GAB2_8*GAB2_9	GAB2*GAB2	924	1066	795	567	660
GAB2_1*ABL1_6	GAB2*ABL1	578	306	155	76	86
NF1_9*SOS1_5	NF1*SOS1	654	515	346	223	303
GAB2_3*PTPN1_8	GAB2*PTPN1	548	616	140	302	342
PTPN1_1*PTPN1_5	PTPN1*PTPN1	383	102	83	2951	4044
SPRED2_7*NF1_8	SPRED2*NF1	786	960	466	823	865
PTPN1_9*SOS1_7	PTPN1*SOS1	421	525	198	2105	3851
NF1_3*ABL1_7	NF1*ABL1	416	393	208	201	566
SOS1_8*NF1_4	SOS1*NF1	449	629	222	196	167
ABL1_2*ABL1_6	ABL1*ABL1	265	43	67	23	24
SOS1_4*NF1_3	SOS1*NF1	167	273	108	187	256
SPRED2_2*SOS1_4	SPRED2*SOS1	362	104	145	72	97
PTPN1_7*ABL1_6	PTPN1*ABL1	546	580	442	263	300
NF1_9*SPRED2_5	NF1*SPRED2	731	807	683	826	793
NF1_1*ABL1_5	NF1*ABL1	402	338	251	341	228
SPRED2_6*SOS1_6	SPRED2*SOS1	203	240	107	35	69
SPRED2_4*GAB2_7	SPRED2*GAB2	446	172	331	216	231
ABL1_9*SPRED2_9	ABL1*SPRED2	357	356	180	153	152
ABL1_3*SOS1_4	ABL1*SOS1	304	88	100	30	16
SOS1_9*NTC_19	SOS1*NTC	240	105	131	86	79
NTC_19*NF1_4	NTC*NF1	357	291	266	1389	381
PTPN1_2*SPRED2_8	PTPN1*SPRED2	189	217	134	115	202
NTC_1*NTC_7	NTC*NTC	483	475	312	661	386
NTC_25*GAB2_9	NTC*GAB2	815	806	524	436	368
SOS1_3*SPRED2_5	SOS1*SPRED2	253	225	286	149	197
NTC_1*SOS1_9	NTC*SOS1	187	215	120	52	68
NF1_1*NF1_3	NF1*NF1	189	223	122	615	986
ABL1_9*NF1_9	ABL1*NF1	1220	959	546	465	470
PTPN1_5*NF1_4	PTPN1*NF1	585	804	276	1900	3059
SOS1_4*ABL1_2	SOS1*ABL1	106	27	14	11	6
SOS1_6*NTC_10	SOS1*NTC	374	286	151	120	130
ABL1_2*PTPN1_3	ABL1*PTPN1	262	152	123	51	41
PTPN1_4*GAB2_3	PTPN1*GAB2	227	84	63	93	129
NTC_1*ABL1_9	NTC*ABL1	909	910	562	431	497
PTPN1_6*PTPN1_3	PTPN1*PTPN1	752	914	626	1105	1031
ABL1_6*GAB2_5	ABL1*GAB2	706	457	296	176	134
GAB2_6*PTPN1_6	GAB2*PTPN1	876	563	459	1001	848
PTPN1_7*PTPN1_5	PTPN1*PTPN1	525	465	223	1644	1827
NF1_5*SPRED2_4	NF1*SPRED2	409	558	338	643	1337
GAB2_1*SPRED2_4	GAB2*SPRED2	289	284	180	178	119
ABL1_1*ABL1_7	ABL1*ABL1	209	170	84	19	19
GAB2_4*SOS1_2	GAB2*SOS1	151	87	115	29	54
PTPN1_5*PTPN1_8	PTPN1*PTPN1	554	232	217	3501	2507
GAB2_4*SPRED2_5	GAB2*SPRED2	426	458	414	308	635
NF1_3*SOS1_6	NF1*SOS1	337	167	213	151	188
NF1_7*ABL1_5	NF1*ABL1	427	513	271	611	293
SPRED2_5*NTC_7	SPRED2*NTC	825	948	585	713	1044
NF1_5*GAB2_7	NF1*GAB2	708	568	500	345	443
NF1_6*NTC_25	NF1*NTC	623	514	409	358	408
PTPN1_9*GAB2_9	PTPN1*GAB2	653	677	548	2123	1757
PTPN1_7*SPRED2_9	PTPN1*SPRED2	194	165	213	178	263
SOS1_2*NF1_6	SOS1*NF1	217	162	143	61	74
PTPN1_4*ABL1_2	PTPN1*ABL1	195	101	46	37	31
PTPN1_7*NTC_25	PTPN1*NTC	473	390	367	607	501
SPRED2_7*NF1_1	SPRED2*NF1	615	461	363	556	810
PTPN1_5*GAB2_6	PTPN1*GAB2	1248	598	708	934	1342
NTC_19*NTC_10	NTC*NTC	540	467	329	383	332
PTPN1_5*ABL1_3	PTPN1*ABL1	485	309	236	80	142
NTC_1*ABL1_7	NTC*ABL1	344	195	103	68	60
SPRED2_2*SOS1_5	SPRED2*SOS1	332	390	176	256	491
PTPN1_4*ABL1_9	PTPN1*ABL1	815	599	455	499	588
PTPN1_9*NTC_7	PTPN1*NTC	444	508	338	2048	2090
GAB2_3*NF1_4	GAB2*NF1	346	349	97	266	148
NTC_22*NTC_28	NTC*NTC	321	317	164	163	170
ABL1_7*GAB2_9	ABL1*GAB2	657	552	294	175	185
SOS1_4*NF1_6	SOS1*NF1	200	267	138	115	90
ABL1_9*NTC_22	ABL1*NTC	800	435	500	759	376
PTPN1_1*PTPN1_4	PTPN1*PTPN1	182	245	155	1427	1086
GAB2_1*PTPN1_9	GAB2*PTPN1	417	229	111	1590	1754
NTC_13*SPRED2_4	NTC*SPRED2	55	47	32	40	26
NF1_8*NF1_7	NF1*NF1	397	512	282	453	577
PTPN1_5*GAB2_2	PTPN1*GAB2	792	601	450	1246	1151
PTPN1_8*SOS1_8	PTPN1*SOS1	649	401	241	281	274
NF1_8*PTPN1_3	NF1*PTPN1	485	638	374	434	680
SOS1_2*ABL1_2	SOS1*ABL1	116	79	0	5	3
PTPN1_7*SPRED2_2	PTPN1*SPRED2	217	176	192	338	202
GAB2_6*ABL1_1	GAB2*ABL1	549	181	93	46	41
SOS1_4*NF1_7	SOS1*NF1	230	107	155	93	101
ABL1_3*SPRED2_5	ABL1*SPRED2	646	247	311	97	91
GAB2_7*GAB2_6	GAB2*GAB2	1200	753	458	318	341
SPRED2_3*PTPN1_2	SPRED2*PTPN1	299	279	181	192	327
GAB2_6*NTC_10	GAB2*NTC	931	634	374	364	336
SOS1_9*SOS1_8	SOS1*SOS1	187	102	146	37	46
NF1_8*SPRED2_5	NF1*SPRED2	697	885	442	929	690
PTPN1_9*GAB2_4	PTPN1*GAB2	370	301	250	1199	1133
ABL1_5*ABL1_2	ABL1*ABL1	205	135	34	5	14
SPRED2_7*GAB2_9	SPRED2*GAB2	1183	1266	865	586	936
NTC_10*ABL1_2	NTC*ABL1	318	63	43	21	40
ABL1_7*NTC_4	ABL1*NTC	368	208	86	63	83
GAB2_7*NF1_3	GAB2*NF1	589	453	304	735	896
ABL1_2*GAB2_2	ABL1*GAB2	284	74	137	34	44
PTPN1_6*NTC_22	PTPN1*NTC	425	338	359	879	562
SOS1_6*NTC_19	SOS1*NTC	189	121	84	51	254
NF1_8*NTC_25	NF1*NTC	677	514	493	490	476
SOS1_3*ABL1_2	SOS1*ABL1	105	22	33	4	5
ABL1_6*ABL1_4	ABL1*ABL1	139	17	48	7	5
GAB2_8*NTC_22	GAB2*NTC	530	481	340	278	355
SOS1_7*PTPN1_3	SOS1*PTPN1	318	449	132	387	565
SPRED2_7*ABL1_2	SPRED2*ABL1	318	140	52	38	50
NTC_25*PTPN1_5	NTC*PTPN1	673	405	394	1320	1584
ABL1_9*SOS1_7	ABL1*SOS1	805	988	651	346	528
NTC_10*GAB2_6	NTC*GAB2	1231	526	599	506	419
SPRED2_1*SOS1_4	SPRED2*SOS1	149	155	53	79	114
NTC_13*NF1_9	NTC*NF1	169	80	59	111	46
PTPN1_6*SPRED2_5	PTPN1*SPRED2	638	902	821	1852	2222
SPRED2_7*PTPN1_5	SPRED2*PTPN1	720	530	307	2429	2343
PTPN1_3*NTC_7	PTPN1*NTC	608	755	411	536	459
NTC_16*ABL1_5	NTC*ABL1	532	254	222	157	175
NTC_7*SOS1_6	NTC*SOS1	305	227	211	79	88
SOS1_9*GAB2_9	SOS1*GAB2	433	398	167	199	262
SOS1_5*GAB2_7	SOS1*GAB2	717	549	178	232	183
GAB2_8*SPRED2_7	GAB2*SPRED2	754	652	644	537	981
NF1_9*ABL1_9	NF1*ABL1	1193	1098	849	639	625
SPRED2_5*SOS1_9	SPRED2*SOS1	384	350	182	109	79
NTC_25*NTC_1	NTC*NTC	278	255	178	167	194
GAB2_5*GAB2_8	GAB2*GAB2	754	498	470	274	259
ABL1_7*NTC_7	ABL1*NTC	493	309	186	126	107
SOS1_6*ABL1_3	SOS1*ABL1	316	166	52	16	19
SPRED2_8*PTPN1_2	SPRED2*PTPN1	273	275	182	255	244
GAB2_5*SPRED2_1	GAB2*SPRED2	480	407	269	167	208
SOS1_5*NTC_7	SOS1*NTC	512	357	496	355	322
ABL1_9*GAB2_9	ABL1*GAB2	1400	1440	1028	934	616
NF1_2*PTPN1_5	NF1*PTPN1	437	152	143	2031	2957
SOS1_6*NF1_4	SOS1*NF1	309	209	187	150	241
ABL1_6*SPRED2_1	ABL1*SPRED2	341	335	257	140	314
NF1_2*NF1_4	NF1*NF1	481	325	247	1268	944
GAB2_7*ABL1_1	GAB2*ABL1	253	242	59	14	45
SPRED2_2*NTC_28	SPRED2*NTC	315	374	199	246	261
GAB2_7*SPRED2_1	GAB2*SPRED2	463	385	272	273	243
NF1_4*PTPN1_5	NF1*PTPN1	545	359	248	2419	2177
GAB2_7*SOS1_6	GAB2*SOS1	313	112	135	72	77
NTC_10*GAB2_2	NTC*GAB2	800	754	674	440	652
NTC_7*GAB2_7	NTC*GAB2	629	332	338	247	319
NF1_8*GAB2_3	NF1*GAB2	417	174	169	417	159
PTPN1_9*PTPN1_5	PTPN1*PTPN1	527	161	220	7169	5793
GAB2_7*GAB2_9	GAB2*GAB2	964	411	640	336	429
SPRED2_6*ABL1_3	SPRED2*ABL1	261	168	94	30	26
SPRED2_6*PTPN1_5	SPRED2*PTPN1	291	219	117	726	880
NF1_4*SPRED2_4	NF1*SPRED2	335	344	258	292	410
SOS1_7*GAB2_2	SOS1*GAB2	536	461	278	239	333
PTPN1_6*GAB2_8	PTPN1*GAB2	758	995	516	959	1183
NTC_25*PTPN1_3	NTC*PTPN1	543	589	480	371	358
GAB2_9*NTC_10	GAB2*NTC	821	526	530	409	409
NTC_16*SPRED2_3	NTC*SPRED2	428	469	374	223	284
SPRED2_1*PTPN1_6	SPRED2*PTPN1	401	410	490	871	1632
NF1_4*GAB2_4	NF1*GAB2	519	725	411	266	295
NTC_22*NF1_7	NTC*NF1	160	237	168	253	325
SOS1_8*PTPN1_6	SOS1*PTPN1	456	340	246	407	359
PTPN1_5*ABL1_5	PTPN1*ABL1	508	572	350	950	1078
NF1_5*GAB2_1	NF1*GAB2	494	213	197	281	241
GAB2_3*NF1_2	GAB2*NF1	137	185	135	515	345
GAB2_6*NF1_7	GAB2*NF1	660	701	482	514	492
GAB2_6*NTC_7	GAB2*NTC	981	731	515	330	323
NTC_1*SOS1_3	NTC*SOS1	262	167	110	56	106
NF1_4*SOS1_1	NF1*SOS1	303	194	99	73	125
ABL1_5*SPRED2_3	ABL1*SPRED2	422	362	315	235	236
NF1_5*PTPN1_9	NF1*PTPN1	495	438	252	7212	7081
GAB2_6*SPRED2_8	GAB2*SPRED2	887	648	499	428	365
PTPN1_9*GAB2_5	PTPN1*GAB2	640	340	441	1381	1322
ABL1_5*SOS1_5	ABL1*SOS1	512	402	291	132	158
ABL1_6*SPRED2_9	ABL1*SPRED2	178	234	64	47	59
NF1_8*SOS1_7	NF1*SOS1	513	548	434	339	408
ABL1_1*SOS1_2	ABL1*SOS1	199	65	31	15	17
PTPN1_2*SPRED2_7	PTPN1*SPRED2	277	331	277	363	260
GAB2_6*NTC_16	GAB2*NTC	877	370	430	420	283
ABL1_3*NTC_4	ABL1*NTC	286	142	127	42	37
ABL1_9*PTPN1_2	ABL1*PTPN1	408	358	283	261	251
NF1_7*PTPN1_6	NF1*PTPN1	759	470	474	1701	1852
PTPN1_1*NF1_4	PTPN1*NF1	366	395	251	1372	1667
GAB2_7*NTC_10	GAB2*NTC	788	571	297	298	365
GAB2_5*GAB2_2	GAB2*GAB2	430	280	255	253	212
PTPN1_7*SOS1_1	PTPN1*SOS1	265	138	148	74	110
NTC_13*PTPN1_4	NTC*PTPN1	57	5	44	37	121
NF1_3*ABL1_9	NF1*ABL1	1000	750	655	1174	1679
GAB2_1*NF1_9	GAB2*NF1	596	283	229	229	232
ABL1_4*SOS1_9	ABL1*SOS1	134	30	74	14	27
SPRED2_5*GAB2_9	SPRED2*GAB2	982	772	794	457	749
NF1_8*NF1_8	NF1*NF1	3471	3632	2505	4356	4768
GAB2_7*PTPN1_4	GAB2*PTPN1	479	659	346	451	416
SOS1_9*SOS1_4	SOS1*SOS1	194	54	62	24	30
SOS1_4*NTC_28	SOS1*NTC	353	246	74	364	98
ABL1_6*GAB2_1	ABL1*GAB2	420	60	114	45	49
SOS1_9*NF1_8	SOS1*NF1	351	458	212	143	149
GAB2_6*GAB2_2	GAB2*GAB2	1091	572	502	348	426
PTPN1_6*PTPN1_5	PTPN1*PTPN1	711	610	311	2997	4155
NF1_5*GAB2_8	NF1*GAB2	650	672	454	684	692
NTC_22*GAB2_7	NTC*GAB2	324	187	203	113	94
PTPN1_8*NTC_7	PTPN1*NTC	695	664	636	696	919
NF1_6*GAB2_1	NF1*GAB2	360	151	178	101	133
SOS1_6*PTPN1_1	SOS1*PTPN1	157	8	79	287	358
NTC_19*SOS1_5	NTC*SOS1	382	304	246	146	169
NTC_19*NF1_5	NTC*NF1	423	681	377	637	978
NTC_28*NTC_4	NTC*NTC	344	347	161	168	235
PTPN1_7*GAB2_4	PTPN1*GAB2	473	405	325	395	722
PTPN1_3*NF1_9	PTPN1*NF1	828	748	430	651	564
SPRED2_2*SPRED2_4	SPRED2*SPRED2	225	219	186	263	218
SPRED2_6*NTC_10	SPRED2*NTC	326	405	205	308	329
SPRED2_1*SPRED2_8	SPRED2*SPRED2	261	256	154	234	261
SPRED2_2*SPRED2_6	SPRED2*SPRED2	120	208	113	115	125
PTPN1_7*SPRED2_3	PTPN1*SPRED2	534	590	297	717	612
PTPN1_6*GAB2_4	PTPN1*GAB2	491	492	282	445	747
SOS1_6*SPRED2_2	SOS1*SPRED2	213	105	25	94	76
NF1_7*SOS1_5	NF1*SOS1	571	635	351	423	284
SPRED2_2*PTPN1_4	SPRED2*PTPN1	366	455	310	351	926
SOS1_2*NTC_10	SOS1*NTC	342	209	130	102	76
SPRED2_8*ABL1_9	SPRED2*ABL1	1320	1034	851	784	738
GAB2_3*SPRED2_2	GAB2*SPRED2	142	134	65	82	64
NTC_10*NF1_5	NTC*NF1	862	720	404	1107	763
GAB2_5*GAB2_6	GAB2*GAB2	1149	424	316	339	250
SPRED2_1*SOS1_8	SPRED2*SOS1	256	244	165	118	180
NF1_3*SOS1_1	NF1*SOS1	357	206	169	189	173
PTPN1_9*PTPN1_7	PTPN1*PTPN1	517	468	316	3130	3103
GAB2_1*GAB2_4	GAB2*GAB2	483	142	104	143	103
GAB2_4*NTC_7	GAB2*NTC	389	302	287	172	267
NTC_10*ABL1_7	NTC*ABL1	674	566	279	159	168
NTC_10*PTPN1_1	NTC*PTPN1	350	286	198	2950	2500
GAB2_6*ABL1_2	GAB2*ABL1	393	83	49	20	22
GAB2_1*SOS1_4	GAB2*SOS1	311	170	28	34	50
SOS1_9*ABL1_4	SOS1*ABL1	159	5	17	7	11
NF1_4*NTC_22	NF1*NTC	445	391	280	277	301
ABL1_5*SPRED2_6	ABL1*SPRED2	154	129	240	156	125
GAB2_3*SPRED2_5	GAB2*SPRED2	486	499	318	208	254
SOS1_6*NF1_3	SOS1*NF1	190	136	154	234	201
GAB2_3*ABL1_5	GAB2*ABL1	386	168	141	96	114
GAB2_8*ABL1_7	GAB2*ABL1	621	384	281	157	128
SPRED2_4*NTC_10	SPRED2*NTC	488	369	290	450	381
NF1_4*GAB2_1	NF1*GAB2	452	150	88	116	105
PTPN1_8*GAB2_8	PTPN1*GAB2	848	851	662	848	929
PTPN1_6*NTC_13	PTPN1*NTC	144	181	85	255	262
NTC_7*ABL1_2	NTC*ABL1	319	90	26	22	20
GAB2_5*NTC_7	GAB2*NTC	620	559	256	256	269
SOS1_7*ABL1_2	SOS1*ABL1	290	31	59	13	26
NTC_10*NF1_3	NTC*NF1	414	278	370	1598	1087
NF1_5*SOS1_6	NF1*SOS1	462	268	257	140	112
NTC_7*ABL1_3	NTC*ABL1	626	49	166	37	68
ABL1_9*NF1_8	ABL1*NF1	1003	991	601	831	608
SPRED2_9*ABL1_5	SPRED2*ABL1	223	231	157	102	343
ABL1_3*PTPN1_6	ABL1*PTPN1	613	587	283	153	183
SPRED2_8*NTC_16	SPRED2*NTC	545	537	303	373	444
SPRED2_9*GAB2_5	SPRED2*GAB2	400	143	140	143	161
ABL1_6*GAB2_2	ABL1*GAB2	659	576	222	213	199
NTC_4*GAB2_7	NTC*GAB2	458	292	132	157	193
GAB2_5*NF1_2	GAB2*NF1	292	285	112	507	1750
SPRED2_2*SPRED2_3	SPRED2*SPRED2	360	325	274	342	345
ABL1_7*ABL1_4	ABL1*ABL1	89	130	2	11	12
ABL1_4*PTPN1_7	ABL1*PTPN1	169	207	146	93	121
NTC_1*SPRED2_4	NTC*SPRED2	327	121	269	331	430
NF1_3*SOS1_9	NF1*SOS1	290	349	162	160	167
NF1_6*NF1_7	NF1*NF1	525	262	373	576	382
SOS1_7*NTC_4	SOS1*NTC	280	197	131	130	186
ABL1_9*PTPN1_7	ABL1*PTPN1	980	897	792	845	851
NF1_9*GAB2_7	NF1*GAB2	677	390	285	359	353
NF1_4*ABL1_1	NF1*ABL1	277	132	138	24	45
NTC_25*GAB2_3	NTC*GAB2	390	195	125	99	154
SOS1_7*GAB2_6	SOS1*GAB2	833	668	277	308	292
ABL1_1*NTC_10	ABL1*NTC	477	206	110	61	53
GAB2_5*SPRED2_5	GAB2*SPRED2	670	688	355	414	307
GAB2_6*PTPN1_3	GAB2*PTPN1	752	557	427	468	481
NF1_5*ABL1_3	NF1*ABL1	537	461	172	75	94
ABL1_1*NF1_6	ABL1*NF1	343	147	127	73	68
SPRED2_9*GAB2_4	SPRED2*GAB2	225	131	162	138	168
SPRED2_1*ABL1_5	SPRED2*ABL1	280	288	179	235	187
GAB2_9*SPRED2_1	GAB2*SPRED2	507	482	305	337	377
NTC_7*SPRED2_6	NTC*SPRED2	266	160	160	166	268
PTPN1_3*ABL1_5	PTPN1*ABL1	473	381	233	557	330
SOS1_5*GAB2_9	SOS1*GAB2	778	917	594	457	339
SPRED2_8*SPRED2_3	SPRED2*SPRED2	688	676	482	544	419
PTPN1_4*SOS1_1	PTPN1*SOS1	166	54	141	52	77
PTPN1_7*GAB2_9	PTPN1*GAB2	821	683	511	685	604
GAB2_2*SPRED2_9	GAB2*SPRED2	266	254	168	167	153
GAB2_9*SOS1_8	GAB2*SOS1	509	342	390	156	260
PTPN1_7*NF1_6	PTPN1*NF1	552	495	372	602	550
GAB2_2*SOS1_4	GAB2*SOS1	486	221	135	89	99
NTC_7*GAB2_2	NTC*GAB2	711	966	487	359	310
SOS1_8*SOS1_5	SOS1*SOS1	431	537	207	103	122
NTC_22*ABL1_2	NTC*ABL1	142	87	28	8	8
GAB2_6*NF1_4	GAB2*NF1	927	1030	510	451	438
GAB2_6*ABL1_3	GAB2*ABL1	906	184	217	45	42
ABL1_3*PTPN1_5	ABL1*PTPN1	771	557	419	261	239
SOS1_3*SPRED2_7	SOS1*SPRED2	300	517	240	247	165
GAB2_2*SOS1_6	GAB2*SOS1	462	125	236	88	52
SOS1_9*GAB2_4	SOS1*GAB2	285	208	88	67	91
NTC_28*ABL1_7	NTC*ABL1	441	136	215	59	187
SPRED2_9*SOS1_6	SPRED2*SOS1	195	83	60	37	52
SOS1_9*GAB2_7	SOS1*GAB2	369	349	144	110	122
NTC_10*NTC_7	NTC*NTC	822	1186	559	532	590
NF1_2*NF1_9	NF1*NF1	354	300	263	795	1215
NF1_1*SOS1_7	NF1*SOS1	504	253	363	291	460
PTPN1_9*GAB2_8	PTPN1*GAB2	623	525	400	1741	3368
PTPN1_9*NF1_6	PTPN1*NF1	534	440	284	2523	2810
GAB2_9*PTPN1_5	GAB2*PTPN1	779	616	519	1920	1495
GAB2_8*NTC_13	GAB2*NTC	98	231	148	77	82
NF1_3*SPRED2_5	NF1*SPRED2	748	1031	401	2077	2332
PTPN1_5*NTC_25	PTPN1*NTC	379	700	379	1293	923
SPRED2_3*GAB2_3	SPRED2*GAB2	375	181	141	164	166
NTC_1*SOS1_5	NTC*SOS1	607	494	394	218	201
ABL1_9*SPRED2_8	ABL1*SPRED2	815	1030	659	474	543
GAB2_7*ABL1_3	GAB2*ABL1	528	151	83	29	35
ABL1_7*SPRED2_1	ABL1*SPRED2	205	220	117	75	100
NF1_1*PTPN1_8	NF1*PTPN1	650	694	327	586	733
SOS1_3*GAB2_5	SOS1*GAB2	193	200	59	85	88
PTPN1_8*SOS1_5	PTPN1*SOS1	696	545	610	650	585
NTC_4*SOS1_3	NTC*SOS1	118	143	74	43	59
NTC_28*SPRED2_3	NTC*SPRED2	494	556	311	346	380
PTPN1_1*GAB2_2	PTPN1*GAB2	452	371	262	982	630
NTC_22*SOS1_1	NTC*SOS1	101	74	77	19	59
PTPN1_1*NF1_7	PTPN1*NF1	184	303	134	1284	2067
ABL1_6*SPRED2_4	ABL1*SPRED2	351	242	215	131	180
ABL1_1*PTPN1_5	ABL1*PTPN1	404	297	284	287	190
PTPN1_5*PTPN1_6	PTPN1*PTPN1	581	242	284	2097	2974
NTC_1*PTPN1_2	NTC*PTPN1	188	119	117	110	229
SPRED2_5*GAB2_4	SPRED2*GAB2	551	616	259	333	267
GAB2_3*SPRED2_6	GAB2*SPRED2	190	149	115	92	102
PTPN1_8*PTPN1_5	PTPN1*PTPN1	918	356	398	3869	3190
GAB2_6*GAB2_8	GAB2*GAB2	1033	671	517	505	389
SPRED2_9*PTPN1_3	SPRED2*PTPN1	179	365	98	224	256
ABL1_3*NF1_7	ABL1*NF1	393	131	88	67	76
NTC_4*NTC_16	NTC*NTC	384	358	180	373	234
SOS1_7*ABL1_6	SOS1*ABL1	463	148	157	107	102
SOS1_5*PTPN1_7	SOS1*PTPN1	514	736	298	950	674
GAB2_6*SPRED2_1	GAB2*SPRED2	615	462	356	392	304
SPRED2_8*ABL1_7	SPRED2*ABL1	547	367	215	130	129
SOS1_2*ABL1_9	SOS1*ABL1	409	224	181	129	131
GAB2_3*ABL1_3	GAB2*ABL1	328	64	37	23	14
SOS1_1*NTC_28	SOS1*NTC	328	152	132	59	108
GAB2_8*GAB2_4	GAB2*GAB2	577	333	532	257	245
PTPN1_3*GAB2_3	PTPN1*GAB2	532	331	187	178	155
NF1_1*ABL1_7	NF1*ABL1	382	248	158	104	111
NTC_19*GAB2_7	NTC*GAB2	459	319	195	217	159
NF1_6*PTPN1_3	NF1*PTPN1	532	1069	321	661	526
ABL1_9*ABL1_6	ABL1*ABL1	1077	406	462	213	270
ABL1_6*SOS1_7	ABL1*SOS1	538	305	274	178	153
SPRED2_8*PTPN1_8	SPRED2*PTPN1	599	413	376	870	1114
NF1_7*NTC_16	NF1*NTC	476	451	297	739	516
SOS1_9*ABL1_7	SOS1*ABL1	315	161	93	33	26
PTPN1_2*PTPN1_6	PTPN1*PTPN1	177	146	162	320	389
SPRED2_4*GAB2_8	SPRED2*GAB2	388	575	272	350	304
NF1_9*PTPN1_4	NF1*PTPN1	488	201	242	513	480
GAB2_1*PTPN1_7	GAB2*PTPN1	613	493	217	305	254
SOS1_5*NF1_5	SOS1*NF1	600	486	450	503	554
NTC_28*SOS1_1	NTC*SOS1	290	200	124	47	79
ABL1_3*SPRED2_8	ABL1*SPRED2	688	271	207	84	81
NTC_22*NF1_5	NTC*NF1	343	594	232	266	187
ABL1_7*SPRED2_7	ABL1*SPRED2	570	462	379	265	244
NTC_16*NF1_7	NTC*NF1	396	355	250	570	361
SPRED2_8*GAB2_8	SPRED2*GAB2	734	1183	507	455	467
SPRED2_3*PTPN1_3	SPRED2*PTPN1	613	532	411	488	502
GAB2_1*SOS1_9	GAB2*SOS1	279	84	54	51	30
PTPN1_2*NF1_5	PTPN1*NF1	463	209	202	245	290
GAB2_9*PTPN1_6	GAB2*PTPN1	628	625	640	882	1220
SPRED2_5*PTPN1_2	SPRED2*PTPN1	313	540	260	237	330
GAB2_3*SOS1_2	GAB2*SOS1	190	45	33	37	26
SPRED2_7*SOS1_5	SPRED2*SOS1	681	681	603	445	452
PTPN1_4*NTC_19	PTPN1*NTC	222	223	136	191	229
NF1_9*PTPN1_9	NF1*PTPN1	424	376	144	5948	6748
SOS1_7*ABL1_3	SOS1*ABL1	460	90	92	14	38
SPRED2_5*NTC_16	SPRED2*NTC	558	408	348	406	404
PTPN1_8*ABL1_3	PTPN1*ABL1	575	262	162	95	94
PTPN1_3*NTC_19	PTPN1*NTC	377	306	286	219	317
NF1_5*PTPN1_4	NF1*PTPN1	490	632	397	620	1084
NF1_9*PTPN1_8	NF1*PTPN1	523	340	334	658	795
NF1_4*NF1_9	NF1*NF1	696	795	552	608	644
SOS1_8*PTPN1_5	SOS1*PTPN1	409	365	148	561	668
ABL1_7*NF1_1	ABL1*NF1	325	275	129	108	91
NF1_8*ABL1_1	NF1*ABL1	453	113	135	30	56
SPRED2_8*NTC_22	SPRED2*NTC	403	329	371	503	567
NTC_4*ABL1_7	NTC*ABL1	311	105	141	51	66
GAB2_7*GAB2_3	GAB2*GAB2	362	81	95	152	87
NTC_28*NTC_10	NTC*NTC	621	450	443	400	583
NF1_6*SOS1_4	NF1*SOS1	244	443	136	90	139
NF1_7*SOS1_7	NF1*SOS1	649	465	246	533	618
NF1_6*GAB2_9	NF1*GAB2	722	880	391	573	628
NTC_10*ABL1_6	NTC*ABL1	619	563	338	240	195
SOS1_6*PTPN1_5	SOS1*PTPN1	279	356	260	300	379
SPRED2_7*SOS1_8	SPRED2*SOS1	557	497	274	176	247
ABL1_6*NTC_16	ABL1*NTC	527	518	225	177	130
PTPN1_4*PTPN1_3	PTPN1*PTPN1	303	231	308	347	668
NTC_28*SPRED2_6	NTC*SPRED2	254	178	218	147	148
PTPN1_6*PTPN1_8	PTPN1*PTPN1	497	496	259	1503	1664
NTC_4*PTPN1_6	NTC*PTPN1	401	561	327	731	817
GAB2_2*NTC_7	GAB2*NTC	675	534	410	321	490
NF1_9*NF1_8	NF1*NF1	509	597	402	458	454
NTC_19*SPRED2_7	NTC*SPRED2	540	607	449	478	432
GAB2_9*GAB2_2	GAB2*GAB2	1012	697	570	410	425
NF1_2*SOS1_4	NF1*SOS1	89	89	48	138	136
NF1_1*GAB2_9	NF1*GAB2	736	945	499	1059	398
PTPN1_3*NF1_7	PTPN1*NF1	423	1059	340	598	890
GAB2_6*PTPN1_5	GAB2*PTPN1	1107	760	414	1065	1352
NTC_16*PTPN1_6	NTC*PTPN1	421	335	245	799	1126
GAB2_1*NTC_10	GAB2*NTC	557	195	277	211	188
ABL1_6*GAB2_9	ABL1*GAB2	869	471	571	311	311
GAB2_9*NTC_4	GAB2*NTC	626	659	396	224	238
GAB2_6*ABL1_6	GAB2*ABL1	801	425	302	157	162
ABL1_5*NTC_16	ABL1*NTC	363	283	298	164	185
SPRED2_8*SPRED2_6	SPRED2*SPRED2	232	237	208	249	270
PTPN1_4*ABL1_4	PTPN1*ABL1	76	16	32	28	83
GAB2_8*PTPN1_2	GAB2*PTPN1	279	275	224	148	208
GAB2_6*SOS1_4	GAB2*SOS1	564	138	141	115	91
GAB2_6*NTC_13	GAB2*NTC	141	120	35	52	81
NF1_4*PTPN1_3	NF1*PTPN1	527	666	503	1017	578
GAB2_2*NTC_22	GAB2*NTC	514	260	232	218	425
ABL1_2*ABL1_3	ABL1*ABL1	195	34	13	7	10
NTC_19*SPRED2_8	NTC*SPRED2	319	401	187	339	240
PTPN1_3*NF1_5	PTPN1*NF1	805	693	475	1116	854
SOS1_8*ABL1_9	SOS1*ABL1	726	570	499	173	328
NF1_1*SPRED2_9	NF1*SPRED2	124	169	67	92	105
NF1_1*SPRED2_1	NF1*SPRED2	304	268	187	375	627
PTPN1_4*SPRED2_6	PTPN1*SPRED2	175	238	87	449	160
SPRED2_2*SPRED2_7	SPRED2*SPRED2	494	815	451	475	651
ABL1_7*NTC_13	ABL1*NTC	96	45	48	20	27
SOS1_3*PTPN1_1	SOS1*PTPN1	111	63	72	435	498
NTC_19*NTC_4	NTC*NTC	219	115	146	130	159
ABL1_9*PTPN1_1	ABL1*PTPN1	466	428	247	1559	2299
SPRED2_9*NF1_6	SPRED2*NF1	215	289	188	156	186
SPRED2_3*ABL1_4	SPRED2*ABL1	98	64	68	34	33
PTPN1_7*ABL1_1	PTPN1*ABL1	322	219	83	45	31
SOS1_6*NTC_4	SOS1*NTC	254	232	65	77	52
GAB2_5*NF1_4	GAB2*NF1	568	537	328	282	379
NTC_10*SPRED2_1	NTC*SPRED2	485	525	592	465	664
NF1_3*ABL1_6	NF1*ABL1	511	389	273	405	291
GAB2_2*NF1_6	GAB2*NF1	571	356	342	305	497
PTPN1_6*GAB2_9	PTPN1*GAB2	795	962	461	905	1285
PTPN1_6*GAB2_6	PTPN1*GAB2	1352	654	567	859	1148
SPRED2_8*SPRED2_5	SPRED2*SPRED2	927	928	554	1122	820
PTPN1_6*GAB2_2	PTPN1*GAB2	796	492	570	646	784
SOS1_3*ABL1_1	SOS1*ABL1	159	55	39	10	7
NTC_16*GAB2_4	NTC*GAB2	388	272	171	242	280
NTC_25*NF1_4	NTC*NF1	736	533	616	572	527
PTPN1_8*ABL1_1	PTPN1*ABL1	395	207	194	45	30
SPRED2_3*NF1_7	SPRED2*NF1	382	482	353	602	405
SPRED2_2*SOS1_7	SPRED2*SOS1	282	266	162	262	253
GAB2_5*SOS1_9	GAB2*SOS1	263	178	61	95	43
NF1_4*NTC_19	NF1*NTC	381	177	311	203	269
NTC_4*SOS1_4	NTC*SOS1	186	147	104	29	54
ABL1_4*SOS1_1	ABL1*SOS1	167	130	39	14	16
PTPN1_3*GAB2_1	PTPN1*GAB2	341	111	120	94	97
SPRED2_1*PTPN1_4	SPRED2*PTPN1	243	348	291	448	407
PTPN1_9*NF1_8	PTPN1*NF1	495	431	282	2097	1985
NF1_6*NTC_7	NF1*NTC	569	747	496	305	366
NF1_9*NF1_4	NF1*NF1	661	813	483	915	541
ABL1_3*GAB2_3	ABL1*GAB2	320	32	31	10	17
PTPN1_6*GAB2_1	PTPN1*GAB2	543	362	93	351	232
GAB2_5*SOS1_5	GAB2*SOS1	581	339	317	132	199
SOS1_7*NF1_3	SOS1*NF1	372	390	270	1099	726
SOS1_7*NF1_4	SOS1*NF1	356	331	321	418	517
PTPN1_7*GAB2_8	PTPN1*GAB2	593	916	382	560	621
NTC_28*SPRED2_8	NTC*SPRED2	572	432	347	398	324
ABL1_7*NTC_10	ABL1*NTC	405	261	189	165	129
SOS1_1*NTC_7	SOS1*NTC	282	191	73	88	71
SOS1_1*SOS1_7	SOS1*SOS1	208	140	69	60	71
PTPN1_2*NTC_28	PTPN1*NTC	209	298	176	148	127
SOS1_6*SOS1_7	SOS1*SOS1	297	154	144	77	116
NTC_19*PTPN1_8	NTC*PTPN1	425	276	280	466	452
PTPN1_1*NF1_5	PTPN1*NF1	318	507	302	1685	1309
PTPN1_2*SOS1_1	PTPN1*SOS1	153	138	110	81	37
SPRED2_9*GAB2_2	SPRED2*GAB2	483	273	252	185	205
SPRED2_5*SOS1_1	SPRED2*SOS1	350	230	164	81	86
ABL1_5*GAB2_6	ABL1*GAB2	916	503	403	233	295
SPRED2_2*NTC_22	SPRED2*NTC	356	359	237	258	316
GAB2_6*ABL1_5	GAB2*ABL1	820	305	421	301	271
NTC_10*NTC_16	NTC*NTC	540	503	420	368	380
PTPN1_4*NF1_7	PTPN1*NF1	214	179	146	491	408
SPRED2_6*NF1_8	SPRED2*NF1	296	253	118	189	242
NTC_1*SOS1_6	NTC*SOS1	212	229	104	62	51
SOS1_6*PTPN1_6	SOS1*PTPN1	399	360	249	273	282
PTPN1_5*SOS1_2	PTPN1*SOS1	286	175	95	169	236
NF1_4*NF1_2	NF1*NF1	343	125	136	1386	1314
SPRED2_3*ABL1_9	SPRED2*ABL1	1173	1082	726	2742	764
NF1_5*SOS1_4	NF1*SOS1	308	288	211	145	159
NTC_1*SPRED2_6	NTC*SPRED2	250	197	160	154	330
SPRED2_6*NF1_3	SPRED2*NF1	191	265	184	365	1920
NTC_16*SOS1_7	NTC*SOS1	423	379	402	283	248
SPRED2_4*ABL1_2	SPRED2*ABL1	151	53	76	24	20
GAB2_6*NF1_5	GAB2*NF1	1058	613	584	590	651
PTPN1_6*NTC_25	PTPN1*NTC	591	548	332	692	850
SPRED2_6*PTPN1_6	SPRED2*PTPN1	277	326	247	556	673
SOS1_3*SPRED2_9	SOS1*SPRED2	98	42	57	38	76
PTPN1_8*NTC_25	PTPN1*NTC	710	798	552	1216	775
SPRED2_3*NF1_5	SPRED2*NF1	931	915	585	864	756
NTC_25*SPRED2_9	NTC*SPRED2	158	199	162	97	139
PTPN1_6*SPRED2_3	PTPN1*SPRED2	676	915	507	1462	909
NF1_1*GAB2_4	NF1*GAB2	300	180	196	145	256
NTC_10*SPRED2_5	NTC*SPRED2	1169	708	846	998	1159
PTPN1_1*SPRED2_2	PTPN1*SPRED2	142	165	59	455	815
SPRED2_9*NF1_5	SPRED2*NF1	508	376	314	438	420
NF1_8*ABL1_2	NF1*ABL1	239	163	39	16	37
GAB2_7*NTC_28	GAB2*NTC	610	484	286	392	309
PTPN1_5*NF1_1	PTPN1*NF1	368	341	147	1133	1561
GAB2_9*GAB2_7	GAB2*GAB2	897	989	439	458	549
NTC_25*ABL1_6	NTC*ABL1	496	345	241	139	167
ABL1_1*PTPN1_7	ABL1*PTPN1	316	544	286	118	98
GAB2_4*GAB2_9	GAB2*GAB2	557	406	369	225	444
NTC_4*ABL1_6	NTC*ABL1	419	178	248	80	124
SOS1_1*GAB2_6	SOS1*GAB2	520	223	124	72	85
SOS1_7*NF1_5	SOS1*NF1	648	704	361	812	949
GAB2_9*NTC_16	GAB2*NTC	545	748	254	256	409
NTC_22*PTPN1_1	NTC*PTPN1	143	31	57	661	824
SOS1_9*SPRED2_1	SOS1*SPRED2	247	150	209	140	110
GAB2_9*GAB2_6	GAB2*GAB2	1402	877	593	495	412
ABL1_9*PTPN1_4	ABL1*PTPN1	733	737	653	652	899
SPRED2_3*ABL1_5	SPRED2*ABL1	459	521	382	250	399
GAB2_3*NTC_10	GAB2*NTC	517	185	232	489	156
PTPN1_9*ABL1_7	PTPN1*ABL1	421	282	275	586	448
ABL1_7*NF1_2	ABL1*NF1	201	47	69	306	224
GAB2_7*SOS1_9	GAB2*SOS1	416	353	141	63	68
ABL1_2*SOS1_4	ABL1*SOS1	149	11	38	4	6
ABL1_4*NF1_7	ABL1*NF1	188	95	51	64	63
NF1_3*SOS1_5	NF1*SOS1	478	377	401	602	722
NTC_25*ABL1_5	NTC*ABL1	466	576	424	283	371
GAB2_5*NTC_1	GAB2*NTC	291	109	173	115	97
NF1_2*ABL1_2	NF1*ABL1	196	17	43	28	78
NTC_19*GAB2_6	NTC*GAB2	597	459	252	383	256
PTPN1_3*NTC_1	PTPN1*NTC	254	353	193	308	214
NTC_25*ABL1_9	NTC*ABL1	1168	1097	788	468	483
PTPN1_7*PTPN1_9	PTPN1*PTPN1	423	212	110	5067	6004
NTC_13*NTC_16	NTC*NTC	77	1	21	53	21
NTC_13*NTC_13	NTC*NTC	583	580	379	620	628
GAB2_1*NTC_7	GAB2*NTC	487	175	104	129	196
NF1_1*NTC_1	NF1*NTC	225	241	125	170	188
PTPN1_4*SOS1_2	PTPN1*SOS1	169	244	112	70	55
GAB2_7*NF1_7	GAB2*NF1	446	473	258	366	507
GAB2_3*NF1_1	GAB2*NF1	415	124	141	180	152
PTPN1_3*GAB2_2	PTPN1*GAB2	736	645	553	581	442
SPRED2_4*NF1_7	SPRED2*NF1	267	196	209	276	551
NTC_25*ABL1_3	NTC*ABL1	471	213	74	36	34
GAB2_4*NF1_5	GAB2*NF1	507	229	376	373	435
SOS1_4*GAB2_1	SOS1*GAB2	150	75	67	14	20
ABL1_7*GAB2_5	ABL1*GAB2	568	168	219	79	150
PTPN1_5*ABL1_7	PTPN1*ABL1	462	416	243	355	268
NF1_6*GAB2_7	NF1*GAB2	701	459	418	259	268
ABL1_2*ABL1_7	ABL1*ABL1	127	55	2	5	17
NTC_7*PTPN1_9	NTC*PTPN1	450	287	213	6621	5449
SOS1_8*PTPN1_3	SOS1*PTPN1	251	333	267	155	181
NF1_5*PTPN1_8	NF1*PTPN1	708	919	666	1168	1428
PTPN1_3*NTC_16	PTPN1*NTC	433	321	329	324	338
NF1_7*ABL1_7	NF1*ABL1	374	230	109	134	92
SPRED2_4*ABL1_5	SPRED2*ABL1	239	450	164	174	183
SPRED2_5*NF1_9	SPRED2*NF1	717	810	475	740	905
PTPN1_2*GAB2_9	PTPN1*GAB2	286	200	198	182	204
SPRED2_9*GAB2_9	SPRED2*GAB2	292	283	246	241	267
GAB2_4*ABL1_2	GAB2*ABL1	144	46	55	8	13
SOS1_9*NF1_9	SOS1*NF1	530	416	314	150	224
NTC_22*GAB2_1	NTC*GAB2	154	100	62	45	64
SPRED2_8*NTC_19	SPRED2*NTC	294	285	346	215	276
NTC_7*SPRED2_1	NTC*SPRED2	428	619	411	422	435
NTC_16*PTPN1_5	NTC*PTPN1	481	393	291	1521	1980
PTPN1_1*GAB2_3	PTPN1*GAB2	199	87	79	255	468
SOS1_5*NTC_16	SOS1*NTC	323	457	276	217	219
SOS1_8*NTC_7	SOS1*NTC	262	392	310	129	150
PTPN1_3*GAB2_7	PTPN1*GAB2	683	312	332	236	252
NTC_16*GAB2_1	NTC*GAB2	365	43	28	76	79
NTC_19*SPRED2_1	NTC*SPRED2	201	271	272	198	198
NF1_7*GAB2_6	NF1*GAB2	877	805	500	755	516
SOS1_6*SPRED2_4	SOS1*SPRED2	193	138	150	75	148
GAB2_2*NTC_4	GAB2*NTC	387	396	250	263	283
SPRED2_8*PTPN1_4	SPRED2*PTPN1	472	697	375	592	691
ABL1_2*NTC_10	ABL1*NTC	212	124	188	72	86
NF1_1*PTPN1_3	NF1*PTPN1	477	539	234	269	343
PTPN1_6*NTC_10	PTPN1*NTC	791	486	565	1312	1007
NF1_5*PTPN1_3	NF1*PTPN1	421	363	432	923	700
ABL1_3*SOS1_1	ABL1*SOS1	329	158	43	12	26
PTPN1_4*SPRED2_3	PTPN1*SPRED2	274	326	242	354	365
PTPN1_2*GAB2_7	PTPN1*GAB2	250	156	137	128	163
PTPN1_7*SPRED2_5	PTPN1*SPRED2	693	844	598	1117	1255
SOS1_1*PTPN1_5	SOS1*PTPN1	306	190	127	270	236
PTPN1_9*SPRED2_5	PTPN1*SPRED2	550	649	390	5633	3466
GAB2_8*NF1_7	GAB2*NF1	450	470	335	539	546
PTPN1_7*NTC_16	PTPN1*NTC	536	536	293	434	517
PTPN1_3*SPRED2_8	PTPN1*SPRED2	480	617	284	398	376
NTC_10*NF1_8	NTC*NF1	448	479	311	368	457
ABL1_7*SOS1_5	ABL1*SOS1	315	317	189	85	57
PTPN1_5*SPRED2_8	PTPN1*SPRED2	419	580	307	1157	1242
PTPN1_8*GAB2_6	PTPN1*GAB2	1087	1140	544	682	753
NF1_2*GAB2_9	NF1*GAB2	618	256	480	529	1125
SPRED2_9*ABL1_4	SPRED2*ABL1	109	26	0	10	22
GAB2_9*NTC_22	GAB2*NTC	403	377	260	246	322
SPRED2_4*PTPN1_2	SPRED2*PTPN1	147	280	85	129	130
SPRED2_5*NTC_10	SPRED2*NTC	922	986	727	726	736
SOS1_7*ABL1_4	SOS1*ABL1	71	17	34	12	19
NF1_8*NF1_2	NF1*NF1	246	100	107	748	861
NTC_25*GAB2_1	NTC*GAB2	427	248	135	121	96
SPRED2_9*SPRED2_1	SPRED2*SPRED2	264	203	190	299	228
PTPN1_8*SPRED2_8	PTPN1*SPRED2	630	791	568	886	1131
SPRED2_7*SPRED2_3	SPRED2*SPRED2	603	740	524	478	672
SOS1_8*PTPN1_8	SOS1*PTPN1	476	312	451	355	712
NTC_7*NF1_9	NTC*NF1	813	435	601	466	575
SPRED2_8*GAB2_5	SPRED2*GAB2	889	431	240	553	566
NF1_1*NF1_6	NF1*NF1	430	400	226	298	377
NF1_2*ABL1_3	NF1*ABL1	358	234	104	47	63
PTPN1_7*ABL1_5	PTPN1*ABL1	496	549	365	364	501
SPRED2_2*GAB2_8	SPRED2*GAB2	400	537	361	342	490
NTC_10*SOS1_6	NTC*SOS1	313	289	115	62	63
ABL1_1*NTC_4	ABL1*NTC	236	122	62	24	32
SOS1_6*SOS1_1	SOS1*SOS1	213	42	49	13	26
PTPN1_8*SPRED2_3	PTPN1*SPRED2	474	433	265	459	541
SOS1_3*NF1_5	SOS1*NF1	329	320	170	167	266
ABL1_3*NF1_6	ABL1*NF1	541	296	143	64	66
GAB2_5*PTPN1_7	GAB2*PTPN1	609	591	405	673	649
GAB2_2*SPRED2_3	GAB2*SPRED2	556	544	321	353	368
PTPN1_4*SOS1_7	PTPN1*SOS1	246	644	289	311	457
NTC_4*NF1_9	NTC*NF1	372	556	421	299	482
PTPN1_9*NF1_5	PTPN1*NF1	543	795	466	3538	3878
SOS1_4*NTC_22	SOS1*NTC	267	230	90	84	60
ABL1_1*GAB2_7	ABL1*GAB2	412	186	91	91	54
GAB2_4*SOS1_3	GAB2*SOS1	132	160	89	74	68
SPRED2_4*NTC_22	SPRED2*NTC	361	336	176	311	187
SOS1_9*SOS1_5	SOS1*SOS1	326	160	185	80	95
SPRED2_1*NF1_9	SPRED2*NF1	338	335	370	322	393
NTC_25*SPRED2_8	NTC*SPRED2	617	381	426	628	426
PTPN1_1*SOS1_9	PTPN1*SOS1	163	97	64	100	106
PTPN1_1*NTC_19	PTPN1*NTC	207	277	87	715	745
PTPN1_4*NTC_22	PTPN1*NTC	317	258	189	200	319
GAB2_8*PTPN1_9	GAB2*PTPN1	592	529	383	5325	5461
PTPN1_4*ABL1_3	PTPN1*ABL1	336	185	149	22	35
NF1_4*PTPN1_1	NF1*PTPN1	375	231	219	2354	2896
SOS1_1*PTPN1_6	SOS1*PTPN1	289	279	170	142	199
NTC_7*NF1_6	NTC*NF1	494	340	325	295	481
SPRED2_5*GAB2_7	SPRED2*GAB2	735	403	398	365	472
NTC_10*GAB2_5	NTC*GAB2	866	474	354	434	306
PTPN1_5*NF1_2	PTPN1*NF1	255	69	98	2283	2833
PTPN1_3*PTPN1_9	PTPN1*PTPN1	441	229	217	7299	8177
SPRED2_7*PTPN1_2	SPRED2*PTPN1	356	419	232	345	350
PTPN1_2*PTPN1_1	PTPN1*PTPN1	82	97	46	637	704
PTPN1_1*PTPN1_3	PTPN1*PTPN1	212	119	94	757	1104
SOS1_8*GAB2_9	SOS1*GAB2	514	455	219	145	243
NTC_28*NF1_4	NTC*NF1	559	586	355	855	562
PTPN1_4*NF1_3	PTPN1*NF1	195	139	186	825	1443
ABL1_7*PTPN1_5	ABL1*PTPN1	453	296	232	421	372
NTC_10*NTC_4	NTC*NTC	590	560	306	456	413
PTPN1_3*SOS1_7	PTPN1*SOS1	523	402	354	439	420
SOS1_3*GAB2_8	SOS1*GAB2	241	276	203	98	183
NF1_7*GAB2_9	NF1*GAB2	535	753	454	703	532
NF1_3*GAB2_1	NF1*GAB2	409	299	235	713	407
NTC_7*NF1_3	NTC*NF1	477	424	485	880	1351
NF1_9*GAB2_8	NF1*GAB2	715	601	383	599	531
SPRED2_1*SPRED2_7	SPRED2*SPRED2	580	475	303	502	467
GAB2_8*SOS1_2	GAB2*SOS1	361	218	184	104	90
NTC_25*SOS1_6	NTC*SOS1	344	214	218	83	108
SOS1_6*GAB2_2	SOS1*GAB2	513	262	164	130	103
ABL1_6*GAB2_4	ABL1*GAB2	447	457	174	264	211
NF1_6*SPRED2_1	NF1*SPRED2	427	491	224	277	360
NF1_6*PTPN1_6	NF1*PTPN1	612	821	557	1086	1276
GAB2_2*SOS1_3	GAB2*SOS1	282	259	148	80	108
NTC_25*NF1_2	NTC*NF1	262	146	241	700	804
ABL1_7*GAB2_7	ABL1*GAB2	406	164	163	93	94
PTPN1_6*PTPN1_7	PTPN1*PTPN1	594	700	374	1005	1604
NTC_28*ABL1_2	NTC*ABL1	215	93	73	13	14
ABL1_1*NF1_9	ABL1*NF1	516	242	174	65	92
NTC_16*PTPN1_7	NTC*PTPN1	426	506	289	500	755
NF1_2*SPRED2_8	NF1*SPRED2	241	122	192	624	805
GAB2_5*NF1_3	GAB2*NF1	384	627	308	783	584
SPRED2_6*NF1_5	SPRED2*NF1	367	552	182	288	381
ABL1_5*SOS1_7	ABL1*SOS1	411	386	193	248	244
NF1_4*NF1_8	NF1*NF1	479	463	252	389	362
NF1_8*SOS1_4	NF1*SOS1	238	320	140	100	117
SOS1_9*ABL1_3	SOS1*ABL1	250	63	73	14	16
GAB2_5*GAB2_9	GAB2*GAB2	886	638	369	325	370
PTPN1_1*NF1_9	PTPN1*NF1	434	351	296	1868	1261
GAB2_3*SPRED2_7	GAB2*SPRED2	487	341	418	220	353
PTPN1_4*NTC_10	PTPN1*NTC	357	273	386	411	505
NF1_9*NF1_2	NF1*NF1	339	264	146	813	1200
NTC_22*GAB2_4	NTC*GAB2	219	190	188	97	156
PTPN1_7*NTC_19	PTPN1*NTC	391	447	372	319	358
NF1_7*PTPN1_1	NF1*PTPN1	270	221	110	3392	2680
SOS1_9*SPRED2_9	SOS1*SPRED2	196	102	64	48	55
NTC_13*NF1_4	NTC*NF1	68	166	44	67	62
NTC_4*ABL1_9	NTC*ABL1	743	684	480	337	488
ABL1_4*NTC_25	ABL1*NTC	208	149	39	55	45
NF1_1*ABL1_1	NF1*ABL1	210	92	32	29	21
SPRED2_3*SOS1_5	SPRED2*SOS1	532	481	318	253	249
GAB2_7*ABL1_6	GAB2*ABL1	655	398	361	167	163
GAB2_5*NTC_25	GAB2*NTC	425	464	293	174	153
SPRED2_4*NTC_7	SPRED2*NTC	418	365	309	277	287
ABL1_4*NF1_2	ABL1*NF1	164	34	64	109	141
GAB2_4*PTPN1_7	GAB2*PTPN1	472	437	420	346	478
PTPN1_9*NF1_7	PTPN1*NF1	342	243	227	3545	3969
GAB2_4*GAB2_8	GAB2*GAB2	482	505	229	263	262
PTPN1_7*PTPN1_6	PTPN1*PTPN1	529	418	422	1524	1822
NF1_1*NF1_4	NF1*NF1	490	385	259	320	486
NF1_2*SOS1_1	NF1*SOS1	144	78	113	147	124
SOS1_4*NF1_1	SOS1*NF1	227	118	115	72	89
ABL1_3*ABL1_9	ABL1*ABL1	1232	562	399	95	108
NTC_19*ABL1_9	NTC*ABL1	816	704	583	358	374
SPRED2_6*GAB2_8	SPRED2*GAB2	390	405	201	212	285
PTPN1_3*SOS1_6	PTPN1*SOS1	287	311	157	56	74
SOS1_5*NF1_3	SOS1*NF1	355	421	288	892	714
NTC_16*GAB2_2	NTC*GAB2	458	405	262	234	351
ABL1_3*NF1_1	ABL1*NF1	356	123	154	40	37
SOS1_6*GAB2_8	SOS1*GAB2	336	200	247	93	134
PTPN1_4*SPRED2_5	PTPN1*SPRED2	551	562	374	623	758
GAB2_2*SPRED2_2	GAB2*SPRED2	426	420	212	278	352
ABL1_4*PTPN1_8	ABL1*PTPN1	220	153	172	122	134
GAB2_4*NTC_10	GAB2*NTC	407	447	211	372	210
GAB2_6*NF1_2	GAB2*NF1	476	329	312	1095	1057
SPRED2_3*SOS1_2	SPRED2*SOS1	266	327	206	101	86
ABL1_6*NF1_7	ABL1*NF1	452	200	283	263	265
NTC_1*PTPN1_6	NTC*PTPN1	659	423	415	1084	916
ABL1_2*NF1_4	ABL1*NF1	283	177	139	46	58
SOS1_5*SPRED2_9	SOS1*SPRED2	274	145	166	116	124
ABL1_3*SOS1_5	ABL1*SOS1	397	410	95	56	56
NF1_6*SOS1_2	NF1*SOS1	208	178	136	100	102
SPRED2_5*NF1_1	SPRED2*NF1	498	504	277	423	443
PTPN1_4*PTPN1_9	PTPN1*PTPN1	295	182	48	5326	3421
ABL1_9*GAB2_8	ABL1*GAB2	1419	1509	816	729	641
NTC_1*SPRED2_7	NTC*SPRED2	702	788	412	682	618
PTPN1_4*NF1_5	PTPN1*NF1	481	503	328	1049	647
NTC_13*SPRED2_7	NTC*SPRED2	210	168	180	88	61
NTC_1*NF1_8	NTC*NF1	398	629	232	516	527
PTPN1_3*SOS1_5	PTPN1*SOS1	613	765	423	285	647
GAB2_9*NF1_9	GAB2*NF1	843	651	607	423	626
NTC_10*NF1_4	NTC*NF1	714	687	501	632	626
NTC_10*SPRED2_9	NTC*SPRED2	225	317	193	131	134
SPRED2_9*GAB2_3	SPRED2*GAB2	222	103	90	37	51
GAB2_7*NF1_2	GAB2*NF1	360	139	147	530	620
NTC_19*GAB2_2	NTC*GAB2	445	332	344	357	235
SOS1_4*NF1_5	SOS1*NF1	361	346	306	156	120
PTPN1_8*PTPN1_1	PTPN1*PTPN1	374	165	113	3527	2296
NF1_4*NF1_7	NF1*NF1	484	406	333	637	491
SPRED2_1*NF1_8	SPRED2*NF1	246	498	216	243	238
ABL1_1*NF1_1	ABL1*NF1	355	114	172	65	43
SPRED2_4*GAB2_3	SPRED2*GAB2	376	142	78	190	112
SPRED2_3*SPRED2_4	SPRED2*SPRED2	381	187	289	355	422
NTC_10*NF1_7	NTC*NF1	461	371	256	606	541
SOS1_7*NTC_19	SOS1*NTC	295	256	203	173	331
SPRED2_2*PTPN1_7	SPRED2*PTPN1	318	635	416	685	642
ABL1_1*SPRED2_6	ABL1*SPRED2	219	170	127	28	29
NTC_22*PTPN1_8	NTC*PTPN1	265	196	162	710	482
PTPN1_9*ABL1_3	PTPN1*ABL1	444	239	231	202	175
NTC_10*PTPN1_5	NTC*PTPN1	526	576	247	2843	2257
NTC_4*NTC_7	NTC*NTC	471	249	474	338	266
ABL1_7*ABL1_1	ABL1*ABL1	241	9	19	6	15
GAB2_6*GAB2_5	GAB2*GAB2	1309	933	337	347	287
SOS1_6*NF1_8	SOS1*NF1	364	254	208	120	111
SPRED2_9*NF1_2	SPRED2*NF1	146	131	54	555	583
NTC_4*PTPN1_4	NTC*PTPN1	269	228	98	394	336
PTPN1_8*NF1_3	PTPN1*NF1	410	296	277	2527	2402
ABL1_5*NF1_6	ABL1*NF1	380	316	299	265	226
ABL1_4*SPRED2_8	ABL1*SPRED2	226	89	122	46	66
SPRED2_4*GAB2_9	SPRED2*GAB2	438	422	331	368	512
SOS1_5*SPRED2_3	SOS1*SPRED2	508	457	377	269	300
SOS1_1*SOS1_5	SOS1*SOS1	263	134	146	95	80
ABL1_5*PTPN1_1	ABL1*PTPN1	206	287	88	910	2084
PTPN1_9*NF1_9	PTPN1*NF1	398	287	378	2039	2221
SPRED2_5*NF1_5	SPRED2*NF1	1016	1072	754	1432	1246
NF1_1*SOS1_9	NF1*SOS1	277	203	133	77	74
SPRED2_2*SPRED2_8	SPRED2*SPRED2	355	395	214	467	303
GAB2_7*GAB2_8	GAB2*GAB2	658	565	442	416	367
SOS1_9*ABL1_9	SOS1*ABL1	700	559	390	186	168
ABL1_6*SPRED2_3	ABL1*SPRED2	553	586	344	212	253
SPRED2_7*SPRED2_4	SPRED2*SPRED2	421	594	258	380	411
SPRED2_9*SPRED2_2	SPRED2*SPRED2	132	74	75	107	106
NTC_25*GAB2_2	NTC*GAB2	619	595	329	537	321
PTPN1_8*SOS1_4	PTPN1*SOS1	323	297	177	139	183
PTPN1_5*NF1_8	PTPN1*NF1	565	398	324	1726	1667
SPRED2_7*PTPN1_7	SPRED2*PTPN1	799	811	658	954	1637
ABL1_9*SPRED2_4	ABL1*SPRED2	447	652	467	363	649
NTC_1*GAB2_4	NTC*GAB2	327	300	203	143	214
SOS1_7*SPRED2_6	SOS1*SPRED2	261	76	177	837	197
GAB2_4*PTPN1_5	GAB2*PTPN1	381	300	268	845	798
SOS1_8*NTC_22	SOS1*NTC	277	364	137	92	94
SPRED2_5*GAB2_8	SPRED2*GAB2	750	896	469	470	1002
PTPN1_8*PTPN1_3	PTPN1*PTPN1	572	500	387	570	893
ABL1_2*SPRED2_8	ABL1*SPRED2	205	209	99	46	60
SOS1_4*PTPN1_9	SOS1*PTPN1	214	126	26	823	704
NF1_6*ABL1_6	NF1*ABL1	559	755	329	209	173
NF1_4*ABL1_9	NF1*ABL1	1183	1221	807	665	771
NF1_3*NF1_9	NF1*NF1	655	596	290	1243	1145
NF1_1*NTC_7	NF1*NTC	493	636	376	386	434
ABL1_7*NF1_5	ABL1*NF1	756	419	268	184	190
GAB2_6*GAB2_7	GAB2*GAB2	781	460	373	324	269
GAB2_2*SOS1_2	GAB2*SOS1	283	181	166	63	84
PTPN1_4*SOS1_4	PTPN1*SOS1	183	187	59	119	71
NF1_2*NF1_1	NF1*NF1	319	254	124	521	924
SOS1_3*NTC_16	SOS1*NTC	190	76	147	72	91
NTC_1*NF1_4	NTC*NF1	468	551	446	401	447
SOS1_3*NF1_9	SOS1*NF1	325	545	240	127	109
PTPN1_5*NTC_28	PTPN1*NTC	565	715	353	1331	1375
SPRED2_7*NTC_10	SPRED2*NTC	752	713	484	855	888
NF1_2*GAB2_3	NF1*GAB2	212	201	129	237	321
ABL1_2*SPRED2_7	ABL1*SPRED2	412	269	244	78	74
ABL1_3*ABL1_5	ABL1*ABL1	477	139	207	19	55
NTC_25*PTPN1_7	NTC*PTPN1	549	576	303	572	581
NF1_7*SPRED2_5	NF1*SPRED2	614	618	564	799	804
PTPN1_6*SPRED2_2	PTPN1*SPRED2	239	331	98	451	581
SOS1_7*PTPN1_5	SOS1*PTPN1	519	354	394	1626	2300
SOS1_8*NTC_28	SOS1*NTC	364	273	298	150	147
NF1_5*SOS1_1	NF1*SOS1	420	121	124	108	88
GAB2_5*ABL1_4	GAB2*ABL1	132	60	31	15	11
PTPN1_9*NTC_28	PTPN1*NTC	586	468	318	3346	1998
SPRED2_1*SOS1_7	SPRED2*SOS1	315	294	208	298	285
PTPN1_8*NTC_19	PTPN1*NTC	377	363	262	421	348
SPRED2_6*ABL1_6	SPRED2*ABL1	290	397	207	119	154
NTC_7*SPRED2_3	NTC*SPRED2	639	573	351	359	432
ABL1_1*SPRED2_3	ABL1*SPRED2	328	270	191	50	56
GAB2_8*NTC_1	GAB2*NTC	391	316	301	398	235
PTPN1_3*PTPN1_5	PTPN1*PTPN1	546	594	297	2928	2500
PTPN1_8*NF1_2	PTPN1*NF1	342	282	107	1224	1517
SOS1_9*NTC_4	SOS1*NTC	203	134	94	769	127
SPRED2_7*SOS1_3	SPRED2*SOS1	310	359	164	397	172
GAB2_9*NTC_19	GAB2*NTC	445	316	174	183	241
NTC_19*SOS1_7	NTC*SOS1	240	307	179	191	236
GAB2_8*ABL1_3	GAB2*ABL1	568	135	167	43	70
SPRED2_6*SPRED2_2	SPRED2*SPRED2	94	115	52	83	78
GAB2_8*ABL1_1	GAB2*ABL1	417	235	128	67	111
NF1_7*SOS1_8	NF1*SOS1	529	565	352	180	264
SOS1_5*NTC_19	SOS1*NTC	358	303	170	113	159
SPRED2_2*SOS1_3	SPRED2*SOS1	123	57	125	66	151
NTC_4*GAB2_1	NTC*GAB2	288	125	64	63	81
ABL1_6*PTPN1_9	ABL1*PTPN1	522	206	196	2080	2030
NF1_4*GAB2_7	NF1*GAB2	534	374	243	242	262
SPRED2_7*GAB2_1	SPRED2*GAB2	513	177	191	134	150
PTPN1_7*ABL1_3	PTPN1*ABL1	461	413	187	39	51
NF1_7*PTPN1_2	NF1*PTPN1	241	106	111	308	245
NF1_5*SOS1_2	NF1*SOS1	392	384	192	112	145
PTPN1_5*GAB2_5	PTPN1*GAB2	795	690	387	748	830
SPRED2_8*NF1_4	SPRED2*NF1	747	621	471	756	671
SOS1_9*NF1_5	SOS1*NF1	378	401	199	216	303
NF1_7*NF1_6	NF1*NF1	488	529	432	542	462
SPRED2_5*SPRED2_9	SPRED2*SPRED2	282	270	100	227	214
GAB2_1*PTPN1_8	GAB2*PTPN1	485	326	350	302	458
PTPN1_2*NF1_4	PTPN1*NF1	325	341	189	243	233
NTC_19*NF1_1	NTC*NF1	360	239	198	295	232
PTPN1_5*NF1_6	PTPN1*NF1	498	454	308	1260	1183
SPRED2_4*NF1_6	SPRED2*NF1	279	409	254	237	324
NTC_1*PTPN1_5	NTC*PTPN1	535	576	246	1401	1482
ABL1_9*GAB2_5	ABL1*GAB2	1293	1037	649	450	380
GAB2_5*SPRED2_8	GAB2*SPRED2	439	537	302	376	222
PTPN1_2*SOS1_4	PTPN1*SOS1	134	213	123	27	34
NF1_2*NTC_22	NF1*NTC	267	141	81	455	892
GAB2_5*NF1_8	GAB2*NF1	685	446	348	367	318
ABL1_5*SPRED2_4	ABL1*SPRED2	183	293	181	148	223
GAB2_9*SPRED2_2	GAB2*SPRED2	337	542	225	214	221
SOS1_5*NTC_25	SOS1*NTC	567	585	282	258	217
SOS1_8*SOS1_9	SOS1*SOS1	193	216	130	14	38
NTC_28*SPRED2_2	NTC*SPRED2	218	134	137	180	188
NF1_3*ABL1_2	NF1*ABL1	220	117	22	39	25
NTC_10*SOS1_8	NTC*SOS1	564	499	331	153	153
PTPN1_1*PTPN1_8	PTPN1*PTPN1	234	267	55	2077	1464
SOS1_1*NF1_2	SOS1*NF1	202	167	82	92	196
PTPN1_7*PTPN1_1	PTPN1*PTPN1	404	265	151	2414	1902
PTPN1_4*NTC_7	PTPN1*NTC	309	207	258	834	355
ABL1_5*NF1_9	ABL1*NF1	491	359	172	204	239
GAB2_2*SPRED2_6	GAB2*SPRED2	310	307	231	270	288
NF1_9*SPRED2_9	NF1*SPRED2	211	223	221	155	156
GAB2_4*PTPN1_4	GAB2*PTPN1	231	265	177	255	212
GAB2_8*PTPN1_4	GAB2*PTPN1	689	625	386	592	607
NTC_28*SOS1_6	NTC*SOS1	202	138	117	49	63
NF1_5*GAB2_2	NF1*GAB2	690	772	425	546	582
ABL1_3*NF1_3	ABL1*NF1	506	326	172	123	91
GAB2_4*SPRED2_3	GAB2*SPRED2	427	536	281	218	263
ABL1_2*GAB2_3	ABL1*GAB2	136	31	42	13	23
NTC_10*SOS1_2	NTC*SOS1	251	166	164	69	232
NTC_28*NTC_7	NTC*NTC	453	336	300	383	794
PTPN1_6*NF1_1	PTPN1*NF1	429	509	329	634	626
[truncated: 2,097 more rows]
