# Supplementary material for: Evaluation of Cas13d as a tool for genetic interaction mapping
Source: Nat Commun. 2025 Feb 14;16:1631. doi: 10.1038/s41467-025-56747-4 (PMC11828948; doi:10.1038/s41467-025-56747-4)
Supplement: Supplementary file 7 — Supplementary Data 5 [file 41467_2025_56747_MOESM7_ESM.xlsx]

## Sheet: U6-g1-U6-g2 Untreated
Gene	logFC	AveExpr	t	P.Value	FDR	B	GI_score_Untreated_Rep1	GI_score_Untreated_Rep2	mean_GI_score	log10_pVal
ABL1*ABL1	0.0394301	-1.06141	0.646312	0.558679	0.91251	-6.96234	-0.0607914	0.139651	0.0394301	0.252837
ABL1*GAB2	0.00956163	-1.09502	0.158521	0.882915	1	-7.19931	0.00462253	0.0145007	0.00956163	0.0540809
ABL1*NF1	0.0151547	-0.555878	0.487546	0.655313	1	-7.06783	0.0493411	-0.0190316	0.0151547	0.183551
ABL1*NTC	-0.00123131	-0.628242	-0.0408935	0.969644	1	-7.21431	-0.00157264	-0.000889976	-0.00123131	0.0133878
ABL1*PTPN1	0.248542	-0.366798	7.13731	0.00355713	0.0348599	-1.25775	0.278805	0.218278	0.248542	2.4489
ABL1*SOS1	-0.00879668	-1.30322	-0.185868	0.862992	1	-7.19332	-0.0755095	0.0579161	-0.00879668	0.0639932
ABL1*SPRED2	0.0802952	-0.519396	3.28073	0.0381006	0.169721	-4.10482	0.0857833	0.074807	0.0802952	1.41907
GAB2*ABL1	0.0275019	-1.12704	0.792951	0.478935	0.902608	-6.8448	-0.0163519	0.0713556	0.0275019	0.319724
GAB2*GAB2	0.0435478	-1.17943	0.688491	0.534778	0.91251	-6.93037	0.0116762	0.0754195	0.0435478	0.271826
GAB2*NF1	0.24173	-0.497984	8.97203	0.0016751	0.0273599	-0.386745	0.203421	0.28004	0.24173	2.77596
GAB2*NTC	-0.000266239	-0.703519	-0.00619414	0.9954	1	-7.21536	-0.000197225	-0.000335252	-0.000266239	0.00200223
GAB2*PTPN1	0.00373738	-0.566553	0.149938	0.889192	1	-7.201	-0.0242798	0.0317546	0.00373738	0.0510044
GAB2*SOS1	-0.0949306	-1.3514	-1.46798	0.227191	0.484015	-6.14293	-0.111392	-0.0784691	-0.0949306	0.643609
GAB2*SPRED2	0.146345	-0.550602	3.2898	0.0378124	0.169721	-4.09573	0.166007	0.126683	0.146345	1.42237
NF1*ABL1	0.00793809	-0.411999	0.115648	0.914367	1	-7.20682	-0.0698157	0.0856918	0.00793809	0.0388795
NF1*GAB2	0.246525	-0.319869	10.2889	0.00106092	0.0259926	0.123077	0.239277	0.253774	0.246525	2.97432
NF1*NF1	-0.0695459	0.0654704	-0.977067	0.392206	0.768724	-6.67486	-0.128008	-0.0110836	-0.0695459	0.406486
NF1*NTC	-0.000168322	0.0369927	-0.00749763	0.994432	1	-7.21535	-3.18173e-05	-0.000304826	-0.000168322	0.00242474
NF1*PTPN1	-0.097795	0.125077	-2.52077	0.0755015	0.224176	-4.91457	-0.106342	-0.0892479	-0.097795	1.12204
NF1*SOS1	0.289149	-0.476512	11.3258	0.000768713	0.0259926	0.471858	0.277392	0.300907	0.289149	3.11424
NF1*SPRED2	-0.0600189	0.0785989	-2.43143	0.0823503	0.224176	-5.01565	-0.0435533	-0.0764846	-0.0600189	1.08434
NTC*ABL1	0.000659755	-0.473307	0.0374733	0.972181	1	-7.21449	0.000937307	0.000382204	0.000659755	0.0122529
NTC*GAB2	0.000386508	-0.495937	0.0101744	0.992445	1	-7.21532	0.000566945	0.000206071	0.000386508	0.00329368
NTC*NF1	0.000392266	0.0563701	0.0168519	0.987487	1	-7.2152	0.000617312	0.000167219	0.000392266	0.00546875
NTC*NTC	3.14409e-19	-2.70828e-18	1.82057e-17	1	1	-7.21539	-1.40898e-18	3.43819e-18	1.0146e-18	0
NTC*PTPN1	0	0.136687	0	1	1	-7.21539	-2.28075e-18	3.9778e-18	8.48524e-19	0
NTC*SOS1	0.000575463	-0.608966	0.0163377	0.987868	1	-7.21522	0.00100238	0.000148551	0.000575463	0.00530088
NTC*SPRED2	1.38778e-17	0.0709904	7.05346e-16	1	1	-7.21539	-4.35953e-18	3.90602e-18	-2.26756e-19	1.92865e-16
PTPN1*ABL1	0.130753	-0.29675	5.35992	0.00889795	0.0622856	-2.35081	0.124477	0.137029	0.130753	2.05071
PTPN1*GAB2	0.0159824	-0.372583	0.671967	0.54405	0.91251	-6.94308	0.0148846	0.0170802	0.0159824	0.264361
PTPN1*NF1	-0.153693	0.0928053	-2.89258	0.0533825	0.195821	-4.50669	-0.181344	-0.126043	-0.153693	1.2726
PTPN1*NTC	0	0.115224	0	1	1	-7.21539	1.23111e-18	-3.52817e-20	5.97915e-19	0
PTPN1*PTPN1	-0.315222	0.0943001	-6.0263	0.00614092	0.0501508	-1.90574	-0.342616	-0.287827	-0.315222	2.21177
PTPN1*SOS1	0.0607519	-0.473987	2.20959	0.102765	0.265025	-5.27098	0.0678036	0.0537002	0.0607519	0.988156
PTPN1*SPRED2	-0.0497066	0.161361	-1.76779	0.163484	0.368924	-5.79134	-0.0388248	-0.0605884	-0.0497066	0.786526
SOS1*ABL1	0.0270088	-1.25362	0.444562	0.683174	1	-7.09202	0.0470357	0.0069818	0.0270088	0.165469
SOS1*GAB2	-0.158294	-1.33921	-2.76538	0.0599451	0.195821	-4.6438	-0.237772	-0.0788162	-0.158294	1.22225
SOS1*NF1	0.271624	-0.612286	8.12436	0.00232637	0.028498	-0.762623	0.219903	0.323345	0.271624	2.63332
SOS1*NTC	-0.00166581	-0.741425	-0.0371346	0.972432	1	-7.2145	-0.00181249	-0.00151912	-0.00166581	0.0121406
SOS1*PTPN1	0.0764055	-0.570442	3.07344	0.0454803	0.185711	-4.3163	0.0589165	0.0938945	0.0764055	1.34218
SOS1*SOS1	0.041125	-1.40283	0.723905	0.515308	0.91251	-6.90234	-0.0225694	0.104819	0.041125	0.287933
SOS1*SPRED2	0.054935	-0.663207	1.75569	0.165639	0.368924	-5.80565	0.0408534	0.0690166	0.054935	0.780836
SPRED2*ABL1	0.0696867	-0.349341	3.88462	0.0236112	0.12855	-3.52933	0.0725741	0.0667994	0.0696867	1.62688
SPRED2*GAB2	0.0972916	-0.355178	2.8262	0.0566927	0.195821	-4.57792	0.109186	0.0853971	0.0972916	1.24647
SPRED2*NF1	-0.0969347	0.0988902	-2.44898	0.0809489	0.224176	-4.99571	-0.111392	-0.0824778	-0.0969347	1.09179
SPRED2*NTC	0	0.0931063	0	1	1	-7.21539	1.13335e-18	3.10859e-18	2.12097e-18	0
SPRED2*PTPN1	-0.05081	0.204388	-1.89812	0.142139	0.34824	-5.63706	-0.0383552	-0.0632647	-0.05081	0.847288
SPRED2*SOS1	0.163102	-0.442829	4.57285	0.0145303	0.0889981	-2.94269	0.108014	0.21819	0.163102	1.83773
SPRED2*SPRED2	-0.0236941	0.15225	-1.03618	0.367459	0.750229	-6.61595	-0.00709595	-0.0402923	-0.0236941	0.434791
Significance was calculated using limma moderated t-test followed by Benjamini-Hochberg multiple testing correction

## Sheet: U6-g1-U6-g2 Treated
Gene	logFC	AveExpr	t	P.Value	FDR	B	GI_score_Treated_Rep1	GI_score_Treated_Rep2	mean_GI_score	log10_pVal
ABL1*ABL1	0.559833	-2.61023	13.6515	0.000422199	0.00495672	0.517814	0.586383	0.533282	0.559833	3.37448
ABL1*GAB2	0.199045	-2.11342	5.81994	0.00697337	0.0189831	-3.01494	0.197614	0.200476	0.199045	2.15656
ABL1*NF1	-0.331362	-0.632841	-7.55061	0.00302077	0.0105727	-1.95808	-0.346503	-0.31622	-0.331362	2.51988
ABL1*NTC	-0.00226403	-1.58605	-0.106383	0.921223	1	-8.27209	-0.00162318	-0.00290487	-0.00226403	0.0356351
ABL1*PTPN1	-0.326697	-0.304513	-6.51713	0.00486315	0.0148934	-2.56003	-0.269646	-0.383748	-0.326697	2.31308
ABL1*SOS1	0.415747	-3.07236	11.1352	0.000836383	0.00683046	-0.337474	0.432277	0.399216	0.415747	3.0776
ABL1*SPRED2	0.0113003	-1.32312	0.235011	0.827594	1	-8.244	0.0235674	-0.000966758	0.0113003	0.0821825
GAB2*ABL1	0.219752	-2.12447	4.57675	0.0146747	0.0378454	-3.94965	0.259212	0.180291	0.219752	1.83343
GAB2*GAB2	0.262286	-1.48791	7.82416	0.00268946	0.0105727	-1.81117	0.241368	0.283204	0.262286	2.57034
GAB2*NF1	-0.0140899	0.207408	-0.26942	0.803074	1	-8.23299	-0.0096785	-0.0185014	-0.0140899	0.0952447
GAB2*NTC	-0.000647036	-0.949982	-0.0306501	0.977253	1	-8.27878	-0.000241026	-0.00105305	-0.000647036	0.00999302
GAB2*PTPN1	-0.215164	0.393816	-7.76746	0.00275416	0.0105727	-1.84123	-0.191651	-0.238676	-0.215164	2.56001
GAB2*SOS1	0.259416	-2.38372	7.36564	0.00327477	0.0106976	-2.06017	0.204885	0.313947	0.259416	2.48482
GAB2*SPRED2	0.039677	-0.660958	0.986655	0.388419	0.613953	-7.72616	0.0333703	0.0459836	0.039677	0.410699
NF1*ABL1	-0.330552	0.0635629	-12.9378	0.000505788	0.00495672	0.292629	-0.310894	-0.35021	-0.330552	3.29603
NF1*GAB2	-0.0203202	0.874799	-0.650103	0.556711	0.852463	-8.02202	0.0062117	-0.046852	-0.0203202	0.254371
NF1*NF1	-0.136475	2.50197	-4.0459	0.0211862	0.0494345	-4.40739	-0.190379	-0.0825705	-0.136475	1.67395
NF1*NTC	-0.000331306	1.55223	-0.0167769	0.987547	1	-8.27921	0.000404551	-0.00106716	-0.000331306	0.00544212
NF1*PTPN1	0.180197	3.06535	4.10845	0.0202527	0.0494345	-4.35139	0.144859	0.215535	0.180197	1.69352
NF1*SOS1	-0.353614	-0.393986	-10.234	0.00110834	0.0072867	-0.691715	-0.402036	-0.305191	-0.353614	2.95533
NF1*SPRED2	-0.0591981	1.7838	-1.469	0.227365	0.397889	-7.19915	-0.120564	0.0021674	-0.0591981	0.643276
NTC*ABL1	9.36299e-05	-1.34003	0.0051087	0.996208	1	-8.27937	1.05856e-05	0.000176674	9.36299e-05	0.00165006
NTC*GAB2	-2.65411e-05	-0.667364	-0.000842453	0.999375	1	-8.27939	-0.000246879	0.000193797	-2.65411e-05	0.000271674
NTC*NF1	5.39047e-05	1.1321	0.00134983	0.998998	1	-8.27939	5.36426e-05	5.41668e-05	5.39047e-05	0.000435373
NTC*NTC	-2.30236e-18	1.04037e-17	-1.36374e-16	1	1	-8.27939	-1.42687e-18	-1.48859e-17	-8.15638e-18	4.82164e-17
NTC*PTPN1	-2.22045e-16	1.45547	-1.18185e-14	1	1	-8.27939	-6.76858e-18	-3.72595e-17	-2.2014e-17	3.80909e-15
NTC*SOS1	-0.00117897	-1.56576	-0.0583277	0.956735	1	-8.27719	-0.00123152	-0.00112642	-0.00117897	0.0192084
NTC*SPRED2	0	0.253792	0	1	1	-8.27939	7.16296e-18	-1.14219e-17	-2.12946e-18	0
PTPN1*ABL1	-0.392768	0.327601	-14.6086	0.000336002	0.00495672	0.80144	-0.402023	-0.383513	-0.392768	3.47366
PTPN1*GAB2	-0.298357	1.05121	-15.189	0.000294606	0.00495672	0.964139	-0.287839	-0.308875	-0.298357	3.53076
PTPN1*NF1	0.196445	3.1035	7.72159	0.00280796	0.0105727	-1.86569	0.162	0.23089	0.196445	2.55161
PTPN1*NTC	0	1.87266	0	1	1	-8.27939	-1.38196e-17	-5.71205e-17	-3.54701e-17	0
PTPN1*PTPN1	-0.260486	3.19788	-6.10358	0.00599658	0.0172843	-2.82458	-0.273061	-0.247911	-0.260486	2.2221
PTPN1*SOS1	-0.540532	0.00182558	-30.084	2.89496e-05	0.00141853	3.70963	-0.533521	-0.547543	-0.540532	4.53836
PTPN1*SPRED2	0.0795233	2.16621	1.5237	0.214022	0.397889	-7.1353	0.0109297	0.148117	0.0795233	0.669541
SOS1*ABL1	0.356671	-3.08912	8.6113	0.00196349	0.0105727	-1.41343	0.324568	0.388775	0.356671	2.70697
SOS1*GAB2	0.0940843	-2.51698	1.82342	0.154419	0.302661	-6.77991	0.0664737	0.121695	0.0940843	0.8113
SOS1*NF1	-0.307313	-1.05636	-3.40349	0.034712	0.0739517	-5.01697	-0.302781	-0.311844	-0.307313	1.45952
SOS1*NTC	-0.00330647	-1.83836	-0.0644532	0.952199	1	-8.27671	-0.00225548	-0.00435745	-0.00330647	0.0212723
SOS1*PTPN1	-0.412434	-0.606203	-10.0185	0.00118967	0.0072867	-0.780943	-0.412821	-0.412047	-0.412434	2.92458
SOS1*SOS1	0.793797	-3.19106	8.17372	0.00233072	0.0105727	-1.63016	0.830669	0.756926	0.793797	2.63251
SOS1*SPRED2	-0.0198182	-1.63744	-0.210616	0.845135	1	-8.25092	0.0126881	-0.0523245	-0.0198182	0.0730741
SPRED2*ABL1	0.0512754	-0.903261	2.50118	0.0773494	0.157922	-5.98383	0.0560014	0.0465493	0.0512754	1.11154
SPRED2*GAB2	0.0264061	-0.241109	1.4961	0.220648	0.397889	-7.16758	0.0269261	0.0258862	0.0264061	0.656299
SPRED2*NF1	-0.11164	1.4912	-3.87013	0.0241125	0.053705	-4.56786	-0.153378	-0.0699016	-0.11164	1.61776
SPRED2*NTC	0	0.416716	0	1	1	-8.27939	-4.16661e-18	4.53016e-19	-1.8568e-18	0
SPRED2*PTPN1	-0.00172844	1.87132	-0.053956	0.959973	1	-8.27751	0.00646496	-0.00992184	-0.00172844	0.0177408
SPRED2*SOS1	0.0241923	-1.15603	1.23309	0.295579	0.499426	-7.46707	0.0426296	0.00575502	0.0241923	0.529327
SPRED2*SPRED2	-0.0336763	0.65367	-1.19052	0.309926	0.506212	-7.51365	-0.00901973	-0.0583328	-0.0336763	0.508743
Significance was calculated using limma moderated t-test followed by Benjamini-Hochberg multiple testing correction

## Sheet: U6-a1-U6-a2 Untreated
Gene	logFC	AveExpr	t	P.Value	FDR	B	GI_score_Untreated_Rep1	GI_score_Untreated_Rep2	mean_GI_score	log10_pVal
ABL1*ABL1	-0.0956247	-2.25786	-0.365501	0.738524	1	-7.75754	-0.433336	0.242087	-0.0956247	0.131635
ABL1*GAB2	-0.260731	-2.0752	-1.80296	0.167283	0.45142	-6.37794	-0.0344227	-0.487039	-0.260731	0.776547
ABL1*NF1	0.250199	-1.07466	0.758216	0.502407	0.911776	-7.49527	0.431366	0.069033	0.250199	0.298944
ABL1*NTC	0.00410106	-0.835679	0.0254101	0.981293	1	-7.8437	0.00393154	0.00427058	0.00410106	0.0082013
ABL1*PTPN1	1.17885	-0.769418	6.50616	0.00691738	0.0847379	-2.40913	1.24556	1.11214	1.17885	2.16006
ABL1*SOS1	-0.238516	-1.54116	-1.50719	0.227047	0.521443	-6.71928	-0.0715262	-0.405507	-0.238516	0.643884
ABL1*SPRED2	0.18712	-0.615207	1.02121	0.380925	0.746614	-7.2499	0.184113	0.190127	0.18712	0.41916
GAB2*ABL1	-0.422103	-2.40853	-1.38389	0.258629	0.528035	-6.85941	-0.143539	-0.700667	-0.422103	0.587322
GAB2*GAB2	0.258046	-1.80324	2.35912	0.0976898	0.318065	-5.74572	0.259947	0.256145	0.258046	1.01015
GAB2*NF1	1.06434	-0.655017	4.07301	0.0256733	0.157249	-4.08447	1.24536	0.883321	1.06434	1.59052
GAB2*NTC	-0.00468144	-0.816288	-0.050719	0.962676	1	-7.84243	-0.00628148	-0.0030814	-0.00468144	0.0165197
GAB2*PTPN1	0.458837	-1.11685	3.01692	0.0554018	0.271469	-5.05145	0.441441	0.476233	0.458837	1.25648
GAB2*SOS1	0.0466711	-1.38599	0.431196	0.694877	1	-7.7246	0.170558	-0.0772155	0.0466711	0.158092
GAB2*SPRED2	0.429392	-0.481499	4.73349	0.0170529	0.11937	-3.56354	0.556835	0.301949	0.429392	1.7682
NF1*ABL1	0.204179	-1.43828	1.4479	0.24168	0.521443	-6.78694	-0.00316056	0.411519	0.204179	0.61676
NF1*GAB2	0.981444	-0.784435	20.2147	0.000231882	0.0113622	1.74002	0.986161	0.976727	0.981444	3.63473
NF1*NF1	0.382046	-0.339057	1.75834	0.175041	0.45142	-6.42957	0.469509	0.294584	0.382046	0.756861
NF1*NTC	-0.00468144	-0.15918	-0.101354	0.925541	1	-7.83734	-0.00628148	-0.0030814	-0.00468144	0.0336044
NF1*PTPN1	-0.134225	-0.756275	-0.761006	0.50096	0.911776	-7.49291	-0.294381	0.0259297	-0.134225	0.300197
NF1*SOS1	0.518424	-0.493008	7.06113	0.0054518	0.0847379	-2.10471	0.516202	0.520646	0.518424	2.26346
NF1*SPRED2	-0.0865102	-0.0823419	-1.78806	0.16983	0.45142	-6.39519	-0.0784924	-0.0945279	-0.0865102	0.769985
NTC*ABL1	-0.0208306	-1.36877	-0.107184	0.921279	1	-7.83654	-0.0254775	-0.0161837	-0.0208306	0.0356087
NTC*GAB2	0.0161119	-1.12169	0.314224	0.773541	1	-7.77978	0.0211127	0.0111112	0.0161119	0.111517
NTC*NF1	-0.0111089	-0.356829	-0.042179	0.968955	1	-7.84295	-0.0132169	-0.00900084	-0.0111089	0.0136962
NTC*NTC	-1.2645e-17	6.74757e-18	-2.7427e-16	1	1	-7.84413	-1.41116e-17	-2.24417e-18	-8.17789e-18	9.64327e-17
NTC*PTPN1	-0.00172239	-0.521259	-0.0245774	0.981906	1	-7.84373	-0.00137912	-0.00206565	-0.00172239	0.00793013
NTC*SOS1	-0.00543787	-0.596376	-0.0732652	0.946118	1	-7.84058	-0.00606491	-0.00481083	-0.00543787	0.0240546
NTC*SPRED2	0.00285051	0.122544	0.0565355	0.958402	1	-7.84201	0.004388	0.00131303	0.00285051	0.0184524
PTPN1*ABL1	0.55752	-1.07694	2.34371	0.0990857	0.318065	-5.76278	0.15231	0.962729	0.55752	1.00399
PTPN1*GAB2	0.225374	-0.977809	2.29294	0.103858	0.318065	-5.81922	0.113569	0.33718	0.225374	0.983561
PTPN1*NF1	-0.519289	-0.605064	-2.64438	0.0756938	0.309083	-5.43616	-0.433376	-0.605202	-0.519289	1.12094
PTPN1*NTC	-0.00468144	0.0254808	-0.088903	0.934654	1	-7.8389	-0.00628148	-0.0030814	-0.00468144	0.0293491
PTPN1*PTPN1	-0.554555	-0.781779	-2.65209	0.0751888	0.309083	-5.42797	-0.780042	-0.329067	-0.554555	1.12385
PTPN1*SOS1	0.139603	-0.497758	1.64791	0.196059	0.480345	-6.55731	0.251597	0.0276077	0.139603	0.707613
PTPN1*SPRED2	-0.255479	0.0178343	-4.79962	0.0164103	0.11937	-3.51449	-0.226501	-0.284458	-0.255479	1.78488
SOS1*ABL1	-0.396401	-2.03638	-1.43592	0.244759	0.521443	-6.80055	-0.872757	0.079955	-0.396401	0.611262
SOS1*GAB2	0.0160962	-1.56493	0.119392	0.912366	1	-7.83471	-0.192383	0.224576	0.0160962	0.0398308
SOS1*NF1	0.631196	-0.512299	4.97556	0.0148466	0.11937	-3.38655	0.739973	0.522419	0.631196	1.82837
SOS1*NTC	0.000516367	-0.453646	0.00474736	0.996504	1	-7.84412	-0.000237038	0.00126977	0.000516367	0.00152074
SOS1*PTPN1	0.390465	-0.791746	6.88238	0.00587517	0.0847379	-2.20028	0.33539	0.445541	0.390465	2.23098
SOS1*SOS1	0.0715475	-1.01426	0.711409	0.527188	0.922579	-7.53398	0.144012	-0.000917046	0.0715475	0.278034
SOS1*SPRED2	0.30515	-0.184328	2.49196	0.0865935	0.318065	-5.60003	0.363431	0.246868	0.30515	1.06251
SPRED2*ABL1	0.0315972	-1.2589	0.204309	0.850937	1	-7.81667	0.109572	-0.0463774	0.0315972	0.0701027
SPRED2*GAB2	0.400927	-0.809031	3.13431	0.0504517	0.271469	-4.93503	0.371007	0.430847	0.400927	1.29712
SPRED2*NF1	-0.0728907	-0.300862	-0.290708	0.789851	1	-7.78892	0.292784	-0.438565	-0.0728907	0.102455
SPRED2*NTC	-0.00468144	0.106483	-0.0503784	0.962927	1	-7.84245	-0.00628148	-0.0030814	-0.00468144	0.0164067
SPRED2*PTPN1	-0.0335389	-0.440269	-0.285504	0.79348	1	-7.79086	0.146941	-0.214019	-0.0335389	0.100464
SPRED2*SOS1	0.0572335	-0.45794	0.488881	0.657797	1	-7.69173	0.232896	-0.118429	0.0572335	0.181908
SPRED2*SPRED2	-0.0688959	0.192128	-0.625482	0.575164	0.971828	-7.60033	0.106152	-0.243944	-0.0688959	0.240209
Significance was calculated using limma moderated t-test followed by Benjamini-Hochberg multiple testing correction

## Sheet: U6-a1-U6-a2 Treated
Gene	logFC	AveExpr	t	P.Value	FDR	B	GI_score_Treated_Rep1	GI_score_Treated_Rep2	mean_GI_score	log10_pVal
ABL1*ABL1	2.04938	-4.41234	12.0715	0.00139398	0.0445616	0.0309648	2.1175	1.98126	2.04938	2.85574
ABL1*GAB2	0.29959	-3.37102	1.04663	0.374095	0.654666	-6.56364	0.339416	0.259764	0.29959	0.427018
ABL1*NF1	-0.428669	-0.742968	-6.51158	0.00799914	0.0979895	-1.96447	-0.335625	-0.521713	-0.428669	2.09696
ABL1*NTC	0.000917792	-2.40369	0.0159991	0.988266	1	-7.18373	0.00720037	-0.00536478	0.000917792	0.00512634
ABL1*PTPN1	-0.289787	0.459892	-2.42601	0.0960497	0.247707	-5.04276	-0.0980325	-0.481541	-0.289787	1.0175
ABL1*SOS1	0.765115	-3.50178	4.33034	0.0240143	0.162715	-3.32549	1.05714	0.473091	0.765115	1.61953
ABL1*SPRED2	0.291022	-1.99104	2.9604	0.0615947	0.194256	-4.49924	0.218356	0.363688	0.291022	1.21046
GAB2*ABL1	0.293359	-4.03161	1.66607	0.196813	0.438357	-5.88483	0.585522	0.00119705	0.293359	0.705946
GAB2*GAB2	0.689034	-1.91756	3.62141	0.0378782	0.16873	-3.89512	0.975372	0.402695	0.689034	1.42161
GAB2*NF1	0.52771	0.993959	3.19421	0.0514741	0.194018	-4.277	0.70862	0.3468	0.52771	1.28841
GAB2*NTC	0.000388676	-1.13809	0.0106892	0.99216	1	-7.18383	0.00161173	-0.000834374	0.000388676	0.00341836
GAB2*PTPN1	-0.286719	1.72016	-4.87311	0.0175957	0.162715	-2.93723	-0.207272	-0.366165	-0.286719	1.75459
GAB2*SOS1	0.397065	-2.42707	3.30972	0.0472534	0.192951	-4.1707	0.457473	0.336658	0.397065	1.32557
GAB2*SPRED2	0.191344	-0.782144	4.16049	0.0266383	0.162715	-3.45515	0.142338	0.240351	0.191344	1.57449
NF1*ABL1	-0.44717	-1.72971	-1.45213	0.244804	0.499807	-6.12645	-0.418702	-0.475638	-0.44717	0.611182
NF1*GAB2	0.291752	0.555963	0.959227	0.409987	0.669645	-6.65047	0.654755	-0.0712501	0.291752	0.38723
NF1*NF1	-0.74213	3.0312	-3.92222	0.030984	0.162715	-3.64412	-0.78415	-0.70011	-0.74213	1.50886
NF1*NTC	0.000388676	1.53407	0.00234134	0.998283	1	-7.1839	0.00161173	-0.000834374	0.000388676	0.000746471
NF1*PTPN1	-0.24819	4.41159	-1.60369	0.209616	0.446572	-5.95553	-0.10287	-0.39351	-0.24819	0.678576
NF1*SOS1	0.0804977	0.0868111	0.341571	0.75578	1	-7.10755	0.418789	-0.257793	0.0804977	0.121605
NF1*SPRED2	0.0913404	1.84002	0.761222	0.503298	0.795535	-6.83126	0.203786	-0.0211051	0.0913404	0.298175
NTC*ABL1	-0.013499	-3.03542	-0.0805646	0.940993	1	-7.17957	-0.00984463	-0.0171534	-0.013499	0.0264137
NTC*GAB2	0.0105989	-1.12948	0.0397834	0.97083	1	-7.18285	0.00826101	0.0129368	0.0105989	0.0128569
NTC*NF1	-0.00715747	1.85919	-0.21253	0.845667	1	-7.15398	-0.00507999	-0.00923495	-0.00715747	0.0728006
NTC*NTC	1.62624e-17	-1.59232e-17	4.8344e-16	1	1	-7.1839	9.90294e-18	3.28846e-17	2.13938e-17	1.44649e-16
NTC*PTPN1	-0.00103458	2.96523	-0.0178464	0.986911	1	-7.18369	-0.000479641	-0.00158952	-0.00103458	0.00572206
NTC*SOS1	-0.00345822	-1.48525	-0.0210333	0.984574	1	-7.18361	-0.00230061	-0.00461584	-0.00345822	0.00675167
NTC*SPRED2	0.00194836	0.256376	0.0575113	0.957848	1	-7.1817	0.00176155	0.00213517	0.00194836	0.0187036
PTPN1*ABL1	-0.712638	-1.1962	-2.5284	0.0878749	0.239215	-4.93489	-0.840248	-0.585027	-0.712638	1.05613
PTPN1*GAB2	-0.461025	0.845818	-2.05731	0.134366	0.31352	-5.444	-0.281317	-0.640732	-0.461025	0.871712
PTPN1*NF1	-0.0828612	4.02708	-1.06679	0.366254	0.654666	-6.54311	-0.134811	-0.0309111	-0.0828612	0.436218
PTPN1*NTC	0.000388676	2.20032	0.00797671	0.994149	1	-7.18386	0.00161173	-0.000834374	0.000388676	0.00254839
PTPN1*PTPN1	-1.20575	4.59905	-11.0023	0.00181884	0.0445616	-0.250346	-1.23961	-1.17189	-1.20575	2.74021
PTPN1*SOS1	-0.607635	0.408989	-3.81647	0.033207	0.162715	-3.73073	-0.530725	-0.684544	-0.607635	1.47877
PTPN1*SPRED2	0.178415	2.5498	2.3654	0.10133	0.248259	-5.10738	0.130104	0.226726	0.178415	0.99426
SOS1*ABL1	0.525289	-3.92182	4.3245	0.0240988	0.162715	-3.32988	0.564343	0.486236	0.525289	1.618
SOS1*GAB2	0.179341	-2.17858	0.973819	0.403775	0.669645	-6.63624	0.316247	0.0424361	0.179341	0.393861
SOS1*NF1	-0.0594033	0.694229	-1.39965	0.258468	0.506598	-6.1851	-0.103592	-0.0152147	-0.0594033	0.587593
SOS1*NTC	0.000701826	-1.137	0.0177767	0.986962	1	-7.18369	0.00491929	-0.00351564	0.000701826	0.00569958
SOS1*PTPN1	-0.48668	1.61401	-9.39657	0.00285348	0.0466069	-0.748333	-0.507959	-0.465402	-0.48668	2.54463
SOS1*SOS1	0.481952	-2.3908	2.87294	0.0660214	0.194256	-4.58484	0.437575	0.526329	0.481952	1.18032
SOS1*SPRED2	0.151961	-0.808009	2.84729	0.0673949	0.194256	-4.61019	0.0854934	0.218429	0.151961	1.17137
SPRED2*ABL1	-0.0438509	-2.76678	-0.31106	0.776642	1	-7.12037	0.188359	-0.27606	-0.0438509	0.109779
SPRED2*GAB2	0.0417368	-0.807771	0.221356	0.839393	1	-7.15147	0.218556	-0.135082	0.0417368	0.0760348
SPRED2*NF1	0.079814	2.20345	1.23898	0.305653	0.576038	-6.36166	0.00541769	0.15421	0.079814	0.514772
SPRED2*NTC	0.000388676	0.295346	0.0112778	0.991728	1	-7.18382	0.00161173	-0.000834374	0.000388676	0.00360735
SPRED2*PTPN1	0.15781	3.37586	2.85023	0.0672356	0.194256	-4.60728	0.232642	0.0829775	0.15781	1.1724
SPRED2*SOS1	-0.0711138	-1.22772	-0.600093	0.591829	0.906238	-6.95731	0.0118057	-0.154033	-0.0711138	0.227804
SPRED2*SPRED2	-0.0202971	0.545471	-0.181016	0.868192	1	-7.16215	-0.15752	0.116926	-0.0202971	0.0613844
Significance was calculated using limma moderated t-test followed by Benjamini-Hochberg multiple testing correction
