# Supplementary material for: Evaluation of Cas13d as a tool for genetic interaction mapping
Source: Nat Commun. 2025 Feb 14;16:1631. doi: 10.1038/s41467-025-56747-4 (PMC11828948; doi:10.1038/s41467-025-56747-4)
Supplement: Supplementary file 10 — Source Data [file 41467_2025_56747_MOESM10_ESM.zip]

Archive with 4 entries (4 files):
- Source Data_Main Figures.xlsx
- __MACOSX/._Source Data_Main Figures.xlsx
- Source Data_Supp Figures.xlsx
- __MACOSX/._Source Data_Supp Figures.xlsx
