# Supplementary material for: Evaluation of Cas13d as a tool for genetic interaction mapping
Source: Nat Commun. 2025 Feb 14;16:1631. doi: 10.1038/s41467-025-56747-4 (PMC11828948; doi:10.1038/s41467-025-56747-4)
Supplement: Supplementary file 10 — Source Data [file 41467_2025_56747_MOESM10_ESM.zip › Source Data_Main Figures.xlsx]

## Sheet: Figure 1C
Cas9 CD46 Ko Kinetics
Days	CD46 Ko Population %
3	5.91	5.92	6.6
5	62.8	63.4	66
7	70.7	71.1	70.9
10	69.3	70.1	69.5
Cas9 CD47 Ko Kinetics
Days	CD47 Ko Population %
3	1.43	1.46	1.7
5	57.9	55.6	63.6
7	69.8	70.6	70.6
10	69.7	71.5	71.4
Cas9 CD63 Ko Kinetics
Days	CD63 Ko Population %
3	8.96	8.97	8.34
5	50.8	49.8	47.8
7	73.1	73.4	90.3
10	76	76.4	77.4
Cas9 CD71 Ko Kinetics
Days	CD71 Ko Population %
3	7.89	8.87	8.91
5	70	70.7	70
7	59.4	60.3	59.3
10	30.3	29.1	29.7
Cas12a CD46 Ko Kinetics
Days	CD46 Ko Population %
3	14.2	12.7	12.6
5	83.4	82.6	83.5
7	94.4	94.1	93.5
10	95.6	96	96
Cas12a CD47 Ko Kinetics
Days	CD47 Ko Population %
3	0.065	0.092	0.12
5	53.3	59.6	56.5
7	80.3	81.2	82.8
10	83.3	83.6	84.3
Cas12a CD63 Ko Kinetics
Days	CD63 Ko Population %
3	6.91	7.57	7.98
5	59.4	39.1	55.7
7	60.1	58.6	64.5
10	75.4	76.1	77.2
Cas12a CD71 Ko Kinetics
Days	CD71 Ko Population %
3	3.14	3.42	3.37
5	37.8	41.1	39.4
7	53.2	53.1	52.8
10	39.3	41.3	40.3
Cas13d CD46 Ko Kinetics
Days	CD46 Kd %
3	97.11	96.97	96.97
5	96.13	96.49	96.03
7	95.87	95.85	95.79
10	96.22	96.21	95.97
Cas13d CD47 Ko Kinetics
Days	CD47 Kd %
3	85.6	86.8	85.5
5	89.4	88.3	88.9
7	93.1	93.1	93.1
10	92	91.7	91.8
Cas13d CD63 Ko Kinetics
Days	CD63 Kd %
3	83.1019	82.3764	82.6531
5	81.8966	81.0312	81.0408
7	77.8175	75.3419	76.464
10	76.6368	75.3925	75.9213
Cas13d CD71 Ko Kinetics
Days	CD71 Kd %
3	79.3	79.2	78.9
5	80.2	80.2	80.7
7	82.9	83.1	83
10	86.9	85.8	86.6

## Sheet: Figure 1E
Cas9 CD47-CD46 Dual Ko
	gCD46-gCD47			gCD47-gCD46
unperturbed	9.18	8.74	9.61	15.5	15.3	14.2
CD46 neg.	17.5	17.6	17.4	21.6	21	21.6
CD47 neg.	17.6	18.2	17	17	17	16.7
Double neg.	55.7	55.5	56	45.9	46.7	47.4
Cas12a CD47-CD46 Dual Ko
	gCD46-gCD47			gCD47-gCD46
unperturbed	3.18	2.71	3.15	2.84	3.27	2.87
CD46 neg.	13.6	13.7	14	15.6	14.8	15.3
CD47 neg.	1.14	1.06	1.04	0.93	0.76	0.82
Double neg.	82.1	82.6	81.8	80.6	81.2	81
Cas13d CD47-CD46 Dual Kd Arrays
	gCD46-gCD47			gCD47-gCD46
unperturbed	1.5	1.23	1.33	1.35	1.12	1.11
CD46 neg.	2.94	1.72	1.66	4.14	3.44	2.84
CD47 neg.	0.73	0.97	0.8	0.42	0.34	0.34
Double neg.	94.8	96.3	96.2	94.1	95.1	95.7

## Sheet: Figure 2C
tau (U6-g1-g2 R2) - Replicate 1	tau (U6-g1-g2 R2) - Replicate 2
-1.80466	-2.31785
-0.96139	-0.51601
-1.1037	-0.92182
-1.34037	-0.68278
-1.9384	-1.81759
-1.93604	-1.58597
-1.56766	-1.76411
-1.50393	-1.47985
-0.86927	-1.17574
-1.77173	-1.931
-1.11372	-1.8715
-0.70321	-1.09761
-2.44495	-1.54288
-0.55849	-0.2028
-1.16714	-0.87528
-0.2297	-0.62681
-1.06017	-1.21488
-0.39456	-1.15983
-1.56489	-1.72708
-1.05507	-0.77676
-2.57663	-2.24874
-1.56624	-2.1158
-1.57302	-1.79067
-1.12086	-1.12244
-0.41395	-0.7329
-1.07706	-1.51022
-1.54957	-2.07105
-2.18836	-1.88999
0.206249	-0.81139
-1.2224	-1.09983
-2.63057	-2.8415
-2.24996	-1.50637
-1.96851	-2.02277
-1.28532	-1.057
-3.08953	-3.80765
-2.97689	-2.85648
-1.93049	-2.07452
-2.18182	-2.72544
-2.59768	-2.0323
-2.97592	-2.98449
-2.64378	-2.07223
-1.96979	-1.85991
-2.42266	-1.99679
-1.14408	0.167678
-2.11738	-1.97439
-1.57458	-0.26014
-1.6161	-2.09388
-1.39674	-0.78381
-3.31458	-3.44578
-1.68869	-2.43596
-3.63778	-2.9061
-2.45466	-2.62839
-2.29521	-2.80529
-2.148	-2.83839
-1.33004	-1.28082
-2.23003	-2.82388
-2.13895	-1.74459
-3.82007	-3.1671
-1.00208	-1.12897
-1.31453	-1.25667
-2.2698	-1.42579
-1.16318	-1.0957
-1.45497	-1.26755
-0.56926	-0.86931
-2.48132	-3.04003
-2.21066	-2.84897
-1.57851	-1.63336
-2.58444	-2.25656
-2.17736	-2.00168
-1.40291	-1.56977
-1.54941	-1.67329
-1.89985	-2.01811
-2.48009	-2.23474
-0.68398	-0.72402
-1.54157	-2.2849
-1.26317	-1.19807
-1.28966	-1.36293
-1.65138	-2.0986
-2.87261	-3.06938
-1.3142	-0.85194
-2.5222	-2.83501
-2.22528	-1.62109
-3.0384	-2.52255
-2.57632	-1.24925
-1.94399	-1.82098
-2.12567	-1.60337
-1.28891	-1.30526
-1.6938	-2.97712
-0.89229	-0.72589
-0.93687	-1.122
-0.29056	-0.45274
-0.79817	-0.71903
0.047198	-0.73337
-0.40561	0.218782
-0.38229	-1.04955
-0.35309	-0.14908
-0.08063	-0.62914
-0.18047	-0.45731
-0.64054	-0.59869
-0.70201	-0.59134
-0.8499	-0.55621
-0.80366	0.514626
-0.8825	-1.1118
-0.22366	0.298031
-0.60055	-0.6935
-0.45021	-0.58916
-0.60247	-0.61474
-0.06965	-0.17806
-0.78015	-0.66291
-0.69959	-0.75424
-1.07378	-0.7411
-0.57304	-0.56642
0.330405	-0.534
-0.50415	-0.60444
-0.69165	-0.45193
-0.53333	-0.66706
0.033417	-0.01667
-0.78268	-0.92461
-0.55192	-0.19954
-0.36902	-0.816
-0.33338	-0.74828
-0.25795	-0.14727
-0.10322	-0.48893
-0.20047	-0.13931
-0.41842	-0.54548
-0.44826	-0.67776
-0.56747	-0.68514
-0.49588	-0.42713
-0.54392	-0.5303
-0.20985	-0.18546
-0.38404	-0.27515
-0.29925	-0.01345
-0.52053	-0.27015
0.20186	-0.4141
-0.07079	-0.44121
-0.33343	0.042855
-0.02908	-0.37959
-0.29649	-0.38238
-0.3665	-0.35965
1.01928	-0.73633
-0.62656	-0.30257
0.475962	1.40639
-0.40227	-0.29847
1.5006	0.092073
0.07065	0.149524
0.119763	0.096028
-0.30651	-0.40944
-0.49375	0.407505
-0.15489	-0.14477
0.516092	0.177185
-0.99025	-0.45734
-0.37825	-0.21264
-0.2133	-0.6673
-0.01798	-0.38028
-1.19606	-0.85832
-1.08015	-0.69848
0.059283	-0.29539
-0.03833	-0.67345
-0.56828	-0.98212
-0.87094	-0.8812
-0.31947	-0.09788
-1.16566	-0.59047
-1.13086	-1.22278
-0.2807	0.843716
-0.78138	-0.25206
-0.20497	-1.07408
-0.3212	-0.6776
-0.30144	-0.447
-0.63795	-0.59856
-0.72449	-0.21137
-0.49563	-0.88213
-0.32811	-0.52898
-0.80308	-0.96984
-1.09038	-0.77964
-0.33687	0.084638
-1.21931	-0.80535
-0.66825	0.093558
-0.89422	-1.18681
1.58227	-0.12493
-1.00098	-0.93209
-0.67278	-0.86915
-0.71601	0.608845
-0.91971	-0.82185
2.01126	-0.14395
0.269163	-1.32653
-1.33668	-0.71715
-1.33764	-0.97359
-1.14366	-0.83087
-1.22672	-0.73934
-0.82875	-1.20535
-0.32659	-0.79119
-1.02725	-0.96509
-1.60756	-1.8428
-0.22167	-0.02784
-1.29426	-0.23258
-0.79247	-0.55983
-0.8118	-0.55882
-1.00812	-1.3958
-1.06121	-1.46382
-0.62851	-0.28438
-1.29547	-1.41798
-0.71175	-0.37947
-1.01117	-1.28109
-0.93778	-1.22803
-0.58232	-1.03944
-1.61733	-0.70709
-0.24669	-0.54269
-1.33633	-1.05607
-0.18709	0.060768
-0.52251	-0.37525
-1.05429	-0.74662
0.221816	-0.30647
-0.87626	-0.67055
-0.71037	-0.67808
-1.58254	-1.0625
-1.66532	-0.76982
0.116663	-1.16989
-0.94029	-0.02179
-0.74698	-1.02688
-0.22082	-0.80486
-1.12775	-0.72287
-1.27049	-1.24938
-1.11682	-1.28681
-0.84016	-0.68678
-0.70459	-0.78402
-0.54586	-1.11598
-0.24561	-1.09616
-1.05661	-1.44409
-0.79501	-0.89265
-0.79788	0.153184
-1.02366	-0.88786
-1.02748	-1.10754
-0.20222	-0.38236
-1.00474	-0.95713
-0.74491	-0.6852
-0.7484	-1.29613
-0.65419	0.019097
-0.87748	-1.26266
-0.55869	-0.61132
-0.90224	-1.63965
-1.57852	-1.62416
-0.43443	0.39876
-0.29786	-0.65156
-0.60613	-0.05199
-1.9233	-1.38989
-1.23261	-1.8845
-1.3122	-1.41661
-1.35429	-0.87441
-1.25319	-1.50686
-0.80707	-1.05298
-0.37891	-0.42345
-0.96959	-1.21822
-1.75283	-1.3035
0.626261	-0.4711
-1.16122	-1.22945
-0.79645	-0.86476
-0.78006	-0.9439
-1.20151	-1.60413
-1.03167	-1.50066
-1.30228	-0.71486
-1.6037	-0.20365
-0.9516	-1.03424
-1.13272	-0.78059
-1.60317	-1.59914
-1.11888	-1.03365
-1.55765	-0.81953
-0.5797	-0.28896
-0.93043	-1.81615
-0.85994	-0.93419
-1.16517	-0.95301
-0.33228	-0.47336
-0.40811	-0.64131
-0.28914	-0.37884
-0.03606	-0.24802
0.229971	-0.4509
-0.68405	-0.04786
-0.28395	-0.5947
-0.82282	-0.513
2.40547	0.277829
-0.23425	-0.62718
-0.18547	-0.24635
-0.63201	-0.26547
-0.13645	-0.40436
-0.44483	-0.14755
-0.65592	0.916042
-0.00705	0.144497
-0.33118	-0.64885
-0.08598	0.634139
-0.72155	-0.59846
-0.40758	-0.99793
-0.59563	-0.58058
-0.67537	-1.01998
0.143281	-0.44696
-0.23206	1.61351
-0.38871	-0.58691
-0.38511	-0.68792
0.094815	0.080275
-0.76964	-0.2191
-0.38756	-0.52832
-0.43679	0.071168
-0.51794	-0.5875
0.080978	-0.1686
-0.11007	-0.55887
-0.43151	0.03456
-0.63505	-0.82818
-0.964	-1.06051
-0.73222	-0.30668
-0.56376	0.020789
-0.53685	-0.84637
-0.14208	-0.45042
-0.29546	0.009362
0.108541	-0.41826
-0.99962	-0.80356
-0.14634	-0.60846
-0.43895	-0.35845
-0.13223	-0.31321
-0.03772	-0.62739
-0.12086	-0.49718
-0.55228	-0.55287
-0.00376	-0.5689
-0.66906	-0.89913
-0.7053	-0.75967
-0.06604	-0.56247
-1.00911	-0.49287
-0.17479	0.50274
-0.69091	-0.70856
-0.73018	-0.9384
-0.73554	-0.76543
0.003017	-0.21361
0.750995	-0.51307
-2.24722	-2.57415
-0.93492	-0.69263
-0.93124	-1.05176
-0.61155	0.613201
-2.55502	-2.43418
-2.59649	-2.3901
-2.01032	-2.26547
-2.1952	-1.51226
-1.86369	-1.55372
-2.91837	-2.74024
-1.20042	-1.50154
-1.53408	-2.24134
-0.94198	-2.64778
0.000947	-0.36065
-2.40799	-2.34701
-0.96178	-0.8911
-1.69057	-1.35342
-2.10801	-2.3668
-2.38489	-3.6684
-1.81406	-2.10229
-3.01624	-3.52497
-2.27018	-2.20677
-2.52135	-2.10484
-2.86531	-2.74588
-1.93364	-2.12197
-3.28327	-3.22547
-1.94269	-2.83544
-3.98986	-4.15544
-0.3277	-0.14558
-1.67763	-1.82388
-1.3464	-1.25245
-0.83898	-0.78833
-0.82647	-0.61915
0.737535	-0.91244
-1.18108	-1.57156
-1.58892	-0.83379
-0.69394	1.19244
-1.1462	-1.20052
-1.00351	-1.02436
-1.11707	-0.98341
-1.5891	-1.31149
-1.7033	-1.17251
-1.48688	-1.34032
-0.45779	-0.54028
-1.05065	-1.11213
-0.69293	-0.65182
-0.89216	-1.22116
-1.30075	-1.39153
-1.16536	-1.24135
-1.36472	-1.71363
-1.50949	-1.65822
-1.27977	-1.18321
-1.29729	-1.32954
-1.70684	-1.11432
-1.36383	-0.7763
-1.30683	-1.52535
-0.47029	-0.68173
-1.46054	-1.39244
-0.33535	-0.99676
-1.34015	-1.21916
-1.76011	-1.66913
-1.05805	0.509586
-1.39583	-1.31389
-1.02133	-0.60637
-1.84879	-1.81202
-2.30868	-1.79233
-1.77049	-2.09951
-0.40222	-1.37574
-1.60015	-1.28949
-1.87514	-1.54435
-1.77668	-1.90788
-1.3977	-1.51248
-1.43439	-2.17013
-0.16699	-0.1265
-0.76547	-1.58864
-0.93776	-0.64452
-1.02471	-1.39461
-1.76222	-1.38861
-1.77567	-1.61185
-1.4193	-1.11431
-1.84247	-2.14286
-1.26875	-1.90408
-1.68752	-1.31637
-1.32043	-1.65395
-1.11375	-1.26893
-1.46383	-1.8682
-1.81266	-1.16652
-1.80191	-2.1834
0.024869	-0.72145
-1.17945	-1.02352
-0.28228	0.019423
-0.05853	0.625683
0.092608	-0.30577
-0.18255	-0.1324
-0.11536	-0.50977
-0.01368	-0.45836
-0.10411	0.01811
-0.494	-0.22661
-0.11632	0.127729
-0.2128	0.364876
-0.38679	0.036326
-0.70218	-0.42549
0.700952	0.053755
-0.0556	-0.1113
0.121282	0.645172
0.204302	-0.30872
0.37642	-0.1704
0.692916	0.26491
-0.42826	-0.2179
-0.18777	-0.16494
-0.39924	-0.47741
-0.36628	0.415967
0.183408	-0.50448
1.02853	-0.28747
0.030246	-0.11946
-0.06493	-0.15798
0.084488	-0.17249
-0.04619	1.44615
-0.17964	-0.08219
-0.79105	-1.2115
0.963434	-0.23731
-0.83049	-1.07139
0.664157	-0.39401
-1.05272	-1.63556
-1.79894	-1.54076
-1.33464	-1.21819
-1.06962	-1.12968
-1.20551	-1.18363
-0.72399	-0.69558
-0.38727	-0.64502
-0.87389	-0.62468
-0.90624	-1.03788
-0.20514	0.235042
0.400034	-0.20982
-0.55963	-1.11461
-1.1873	-0.37935
-0.78209	-1.06115
-1.28273	-0.81862
-0.12459	-0.70013
-1.17104	-1.80678
-1.0328	-0.83693
-0.89145	-1.20223
-1.15001	-0.66084
-0.58188	0.484318
-1.17835	-1.00914
-0.6401	-0.19168
-1.31252	-1.06996
-0.49183	0.067484
-1.00229	-1.41702
-0.64759	-1.24531
-0.86999	-0.45262
-0.93353	-0.29774
-0.58389	-0.76187
-1.29363	-1.28569
-1.21188	-1.43505
-0.76904	-1.28301
-1.17578	-0.67141
-0.89426	-0.7992
-1.23828	-0.67786
-1.07151	-1.10119
-0.76082	-1.28081
-0.81008	-1.29384
-0.56148	-0.33849
-1.25837	-1.26072
-0.36403	0.188188
-0.0038	-1.30151
-0.80248	-0.01929
-0.77185	-1.07427
-0.4981	-0.61074
0.142453	-1.25834
-1.41979	-0.83865
-1.23346	-1.24026
-1.49572	-1.577
-0.68854	-0.88164
-0.26465	-0.96438
-0.99775	-0.89734
-0.66166	-0.83648
-0.62695	0.047444
-1.19108	-0.98985
-0.68205	-1.15281
-0.63683	-0.53403
-0.69211	-0.19106
-0.30069	-0.32504
-1.04225	-1.27639
-0.97297	-0.9801
-0.84081	-0.87262
-0.86514	-0.49749
-0.78435	-0.93017
-0.85408	-1.00666
-1.02962	-1.03973
-0.96221	0.14849
-1.02975	-1.54768
0.541807	-0.43289
-0.963	-1.05091
-0.50444	-0.20246
0.093228	-0.39857
-0.0127	-0.92061
-1.11883	-1.12876
0.154325	-1.20327
-1.46265	-1.4472
-0.30531	-0.86397
-1.35649	-0.91611
-0.92775	-1.75385
-0.88549	-0.08045
-0.86107	-1.0751
-0.23953	-0.56893
-1.20538	-1.17846
1.11395	-0.41549
-0.63544	-0.54758
-0.42258	-1.02193
-0.52095	-0.14271
-1.09515	-0.77171
-0.58303	-0.73194
0.380429	-1.3071
-1.26661	-0.41054
-1.05528	-1.18148
-0.93966	-0.88481
-0.88591	-1.24424
-1.92634	-1.3298
-1.63072	-1.73987
-0.22989	-0.87571
-1.2063	-1.24875
-0.68378	-0.46683
-0.72734	-1.24001
-0.38644	-0.3174
-0.88244	-0.97722
-0.33939	-0.83807
-1.26173	-1.29637
-0.50237	-0.78172
-1.33224	-1.06492
-1.11039	-0.84295
-0.69344	-1.09793
-1.0886	-1.24024
-0.99748	-0.67059
-1.15836	-1.32179
-0.95619	-0.94234
-1.27858	-1.07785
-0.9211	0.14601
0.057295	-0.08346
-0.51672	-1.00898
-0.43686	-0.44082
-0.72364	-0.3409
-0.34684	-0.06245
-0.97895	-1.11904
-0.73745	-0.96932
-1.01144	-1.05818
-0.57325	-0.64045
-0.87774	2.22072
-0.57054	-0.78597
-0.17242	-0.16503
-0.99967	-1.12729
-0.8798	-0.8704
-0.07579	-0.01359
-0.37019	-0.4595
-0.46475	-0.69927
-0.39226	0.237907
-0.9974	-0.60309
-0.88954	-0.92083
-0.61827	0.414007
-1.20736	-0.90452
-0.53962	0.912654
-0.34118	-0.88343
-0.29042	-0.65668
-0.82095	-0.26209
-1.04383	-0.86609
-0.50348	-0.46721
-0.94342	-1.30997
-0.33575	-0.33532
-0.45739	-0.13427
-1.04587	-0.77345
-0.41256	-0.4835
-0.45385	-0.09328
-0.29884	-0.64911
-1.43386	-1.43113
-0.9959	-1.16768
-0.84019	-0.62274
-0.5359	-1.00493
-1.2963	-1.10206
-0.669	1.52382
-0.50745	-0.30591
-1.48174	-1.39312
-1.17467	-1.05638
-0.28835	-0.75386
-0.75447	-0.86941
-0.60743	-0.09402
-0.22117	-0.81337
-0.94791	-1.01483
-0.48352	-0.74298
-0.43374	-0.67087
-1.3772	-1.86608
-0.65794	-0.99
-0.99819	-1.10266
-1.17372	-1.12504
-1.00105	-0.13178
-1.14591	-0.53842
-0.3651	-0.55249
-0.44079	-1.93137
-0.95346	-0.43913
-1.55335	-0.89053
-0.51392	-0.86581
-0.22586	-0.59082
-0.30981	-0.51874
-0.4038	-0.58824
-0.18253	-0.62924
-0.31587	-0.24698
-0.30682	-0.36166
-0.61741	-0.58457
-0.46762	-0.79114
-0.78117	0.386978
-0.28857	-0.4677
-0.77138	-0.45557
-0.83127	-0.44596
0.28367	-0.18503
-0.77352	0.497875
-0.29884	-0.7383
-0.35968	-1.08351
-0.4538	-0.18199
-0.11169	-0.52766
-0.66123	-1.17
-1.01453	-0.98017
-0.38673	-0.1338
-0.97129	-0.71588
-0.45114	-0.37859
0.633585	-0.40413
-1.0564	-0.69245
0.011735	-0.07029
-0.88168	-0.89689
-0.45176	0.488651
-0.4832	0.204393
-2.94765	-3.03044
-0.34989	-2.29974
-3.03506	-3.14493
-1.15775	-0.84087
-4.2173	-4.54686
-4.47338	-5.07286
-2.6988	-2.8611
-4.00758	-4.38466
-4.75686	-3.62106
-2.91893	-3.16779
-3.10453	-3.91662
-3.64886	-3.94322
-5.05364	-4.12066
-0.85963	-0.33384
-3.49072	-2.78231
-2.12086	-1.8341
-3.65789	-3.26184
-3.47923	-3.83702
-3.05491	-4.50304
-2.77075	-2.77016
-4.65317	-5.94697
-3.79832	-4.02819
-5.81358	-4.08104
-4.5803	-4.35731
-3.30478	-3.61548
-4.31823	-4.65374
-2.98859	-2.56809
-4.74985	-6.68298
-1.46518	-1.54587
-2.49042	-2.26743
-1.59655	-1.17535
-0.88531	-0.87091
-1.23292	-0.42103
-0.63185	-0.06685
-1.95623	-2.18288
-1.90576	-1.91209
-1.68826	-1.33849
-1.73335	-1.70301
-1.82702	-1.48544
-0.98644	-1.56472
-1.97436	-1.7343
-1.73251	-1.38079
-2.41946	-2.91894
-0.76292	-0.95677
-1.4921	-1.54548
-0.70858	-0.73518
-1.58447	-1.47924
-1.57288	-1.42457
-1.29293	-1.56987
-1.11388	-1.22746
-2.28245	-2.35492
-1.37471	-1.02893
-1.89898	-1.54876
-1.31414	-1.90344
-1.32309	-1.14527
-1.8111	-1.84664
-0.97321	-1.33055
-1.48639	-2.30048
-0.57673	-0.59729
-1.14895	-1.92124
-2.1357	-2.26811
-1.29372	-1.13169
1.15755	-1.69724
-1.30816	-1.07009
-2.755	-2.66782
-2.01559	-2.04765
-2.58307	-2.45042
-2.04706	-1.7872
-1.8677	-1.95176
-2.60805	-2.55846
-1.87879	-2.21338
-1.47763	-1.64179
-2.93112	-2.29437
0.950639	-1.13879
-1.78115	-2.1645
-0.54701	-0.61862
-1.75347	-1.95246
-1.60706	-1.0487
-2.05463	-2.4028
-1.65543	-1.8847
-2.74167	-2.79998
-2.27197	-2.44412
-1.39604	-2.35232
-2.02442	-1.86032
-0.96053	-0.99724
-2.38931	-1.7177
-2.11981	-2.12238
-2.29553	-2.42655
-0.37082	-0.95143
-1.15437	-1.57595
-1.46773	-1.42761
-0.57961	-0.18866
-0.58818	-0.42036
0.146239	-0.22622
-0.98314	-1.76527
-2.32598	-2.11529
-1.23147	-0.65359
-1.53039	-1.8579
-0.35038	0.498449
-1.66118	-1.24855
-0.4229	0.054447
-1.43249	-1.51595
-2.1577	-2.32238
-0.16575	0.318596
-0.6339	-1.12141
-1.05188	-1.00266
-1.41328	-1.23247
-1.37934	-0.90613
-1.96796	-2.18939
-1.38124	-1.01138
-2.19327	-2.59286
-1.75778	-1.64292
-2.12666	-2.15976
-2.32327	-1.86004
-1.47848	-1.32017
-2.23509	-2.29144
-1.24872	-1.55758
-1.912	-2.43999
0.58367	-0.56567
-0.26733	-0.94328
-1.2414	-1.56863
-0.57328	-0.97562
-0.59111	-0.9295
-0.92108	-0.79453
-1.7902	-1.62045
-1.82887	-1.77494
-1.42042	-1.45396
-1.37768	-1.17989
-1.43135	-1.90248
-1.65884	-1.60845
-1.37495	-1.93477
-1.15641	-1.04607
-1.68362	-1.52763
-0.92246	-0.12475
-1.20152	-0.81665
-0.62746	-1.39411
-0.58058	-1.08911
-1.15512	-1.25229
-1.56939	-2.22088
0.502836	-1.44011
-1.2407	-1.82649
-1.37882	-1.60464
-1.75397	-1.37037
-1.492	-0.98688
-1.06253	-1.47673
-1.31688	-1.31571
-1.15684	-1.26401
-2.12407	-1.78807
-1.17985	-0.80788
-0.9005	-1.30674
-2.84206	-2.81322
-0.75696	-1.61548
-1.71943	-2.41903
1.67538	-0.8918
-3.64466	-2.72489
-2.64052	-3.03965
-2.9503	-3.02116
-0.96	-2.26774
-2.35887	-2.09023
-2.87676	-2.43528
-2.04136	-0.83289
-1.3107	-1.6721
-1.50306	-2.6114
-0.27672	-0.4416
0.458357	-1.43938
-1.14073	-1.34393
-1.81179	-2.18887
-1.2281	-1.9229
-2.42252	-2.12065
-1.22183	-1.29589
-3.10419	-4.07148
-2.64949	-2.27801
-2.66006	-3.9131
-2.21564	-2.51873
-1.16776	-1.75336
-2.88854	-2.78499
-1.82168	-1.95644
-1.74167	-3.17574
-0.02553	-0.65761
-1.20584	-1.28112
-0.00686	-0.49208
0.044614	-0.44654
-0.09218	-0.01381
-0.42258	0.2535
-0.20131	-0.27866
0.577138	-0.26948
-0.18855	-0.01932
-0.23317	-0.14728
-0.66418	-0.39222
-0.1703	-0.03647
0.211282	0.581751
-0.23601	-0.11628
0.189857	0.219053
-0.15985	-0.29021
-0.43953	-0.02375
-0.09742	0.228793
-0.17347	-0.20974
-0.34548	-0.32117
-0.20403	-0.15085
-0.45724	-0.13664
-0.07471	-0.44077
-0.08857	1.1637
-0.3639	0.076126
-0.41053	-0.27022
-0.38469	-0.13739
-0.16881	-0.10445
-0.03967	-0.54475
0.295592	0.293346
0.156972	0.03125
0.190969	0.155711
-0.80435	-0.27679
-0.50416	-0.58029
-0.27733	0.148452
-0.48465	-0.61589
-0.92651	0.093197
-0.20663	-0.55585
-0.32116	-0.03831
-1.15515	-0.75508
-0.7813	-0.67783
-0.96084	-0.47765
-0.49963	-0.79751
-0.89436	-0.81722
-0.25591	-0.76495
-0.66878	-0.6248
-0.24678	-0.07258
0.235803	0.648512
-0.62631	-0.24632
-0.6009	-1.15396
-0.65018	-0.25917
-0.62082	-0.99315
0.359097	-0.75796
-0.39005	-0.35293
-0.61836	-0.58399
1.08617	-0.8502
-0.18951	-0.25023
-1.0376	-0.71458
-0.89068	-0.82944
-0.76866	-0.64454
-0.03227	-0.51236
-0.54523	-0.55564
-1.16306	-1.20558
-0.42683	-0.13419
-1.29752	-0.64225
-0.67899	-0.65419
-1.36993	-0.83764
-0.47031	-0.75429
-0.93734	-0.59849
-0.53687	-0.81952
-1.24111	-1.11816
-1.05307	-1.22757
-0.91297	-1.67549
-1.2839	-1.23795
-0.87539	-1.44977
-0.67203	-0.33041
-0.85156	-0.53982
-0.50679	-0.88106
-0.68547	-0.56361
-0.74434	-1.09298
-0.14011	-0.81114
0.918731	0.234865
-1.26473	-0.012
-1.28666	-1.22866
-1.02665	-2.07382
-0.68355	0.281579
-0.52697	-0.76878
-0.97659	-1.17263
-0.44731	-1.5909
-1.54162	-0.90933
-0.58623	-0.7557
-0.97663	-1.41046
-0.60969	-0.08208
-0.5758	-0.51856
-0.42346	-0.58475
-0.02938	0.397378
0.999529	-0.93672
-0.87834	-0.34916
-0.53889	-0.80067
-0.53957	-0.61309
-1.22687	-0.47278
-0.91674	-1.05816
-0.52885	-1.02437
-0.93795	-0.62129
2.62818	-1.05581
0.057023	-0.19164
-0.49367	-0.65135
-0.70029	0.471355
-0.78064	-0.30905
-0.66278	-1.03826
-1.07395	-0.97007
-0.38953	-1.50854
-1.38018	-1.34376
-0.68758	-0.78761
-1.20194	-1.06199
-0.89051	-1.00856
-0.39123	-0.93129
-0.61315	-1.08976
0.050544	-0.36121
-0.14888	-1.20791
-0.1515	-0.43343
1.37099	-0.80656
-0.32129	-0.00019
0.021507	0.290024
-0.60189	-0.05478
0.673718	-0.2125
-0.36618	1.12208
-0.50291	-0.57595
-0.05166	-0.63002
-0.27014	-0.08392
-0.32779	-0.49477
-0.49807	-0.64008
-0.1402	0.023924
-0.69	-0.54574
-0.16096	-0.48314
-0.25719	-0.09214
-0.19794	-0.14538
0.023848	-0.17681
0.676347	1.84307
0.789159	0.111159
-0.00069	-0.29872
-0.47429	-0.29816
-0.82464	-0.39551
-0.1082	0.978406
0.621639	-0.54459
-0.65475	-0.56066
-0.14072	0.010836
-0.2823	-0.06986
0.394108	-0.26007
-0.37106	-0.33487
-0.16107	-0.06933
0.584201	-0.05318
-1.97905	-1.83539
-0.7526	0.463741
-0.95985	-1.50938
0.272686	-0.32303
-1.57652	-1.11572
-1.70771	-1.6613
-1.61963	-2.10138
-1.4518	-1.73903
-1.83374	-0.30807
-1.96766	-1.73395
-1.61229	-1.72939
-2.22075	-1.23192
0.264097	-0.36966
-1.32473	-0.99621
-1.09931	-0.77617
-1.19447	-1.13657
-1.38845	-1.41489
-1.47158	-2.06753
-0.97647	-1.53077
-1.77373	-1.75419
-1.42899	-1.6023
-1.75623	-2.03075
-1.48492	-1.59208
-1.40444	-1.43059
-1.6724	-1.41197
-1.24061	-1.4252
-1.941	-2.49637
-0.62841	-0.84403
0.316912	0.673753
-0.25442	-0.33898
-0.70116	-0.32355
-0.41455	0.942915
0.032447	-0.35049
-0.89369	-0.50588
-1.02244	-0.83611
-1.37492	-0.75496
-0.93523	-0.91408
0.812424	-0.08024
-0.9754	-0.42792
-0.5649	-1.39095
-0.94396	-0.60933
-0.80672	-0.89876
-0.43154	-0.14266
-0.77056	-0.57262
-0.53672	-0.7235
-0.89235	-0.89228
-0.68242	0.201504
-0.87318	-0.07982
-0.16231	-0.63735
-0.96121	-0.84745
-0.82125	-0.33094
-0.9503	-0.99547
-0.8368	-0.12762
-0.42826	-0.68952
-0.75563	-0.84416
-0.26058	-0.31257
-0.82665	-0.55676
-0.06468	0.225937
-0.5837	-0.61425
-0.60011	-0.80469
-0.15422	-0.84904
-0.85887	-0.46116
-0.04318	-0.44857
-0.66943	-1.3921
-0.62056	-0.92048
-0.89125	-0.879
-1.04707	-0.61685
-0.78073	-1.72084
-0.79135	-0.95785
-0.84142	-0.60452
0.991848	-0.6563
-0.84812	-1.13375
-0.72432	-0.23289
-0.5797	-0.46261
-1.13721	-0.61752
-0.96312	-0.48655
-0.78373	-1.14571
-1.33818	-0.94874
-0.30897	-0.05245
-0.96332	-0.98279
-0.89019	-0.57854
-0.65427	-0.57018
-0.59318	-0.64175
-0.60834	-0.82209
-0.6325	0.82756
-0.42086	-0.12015
-1.1712	-0.98034
0.205145	-0.50653
-0.55091	-0.20738
0.056922	-0.60536
-0.34214	-1.10198
-0.89156	1.19254
-0.48879	-0.32393
-1.72596	-1.19854
-1.19317	-1.53808
-0.98935	-0.91711
-1.08728	-1.24898
-0.61263	-0.66485
-0.32501	-1.27091
-1.0215	-1.14233
-0.99589	-1.09031
-0.98275	-1.51006
-0.25273	-0.61114
0.318515	-0.54852
-0.72632	-1.009
3.52353	-1.40816
-0.64978	1.1032
-1.25376	-1.38388
-0.8617	0.681601
1.16937	-1.03871
-1.12164	-0.15127
-0.7636	-0.99134
-0.89428	-0.57494
-0.73438	-0.73572
-0.97416	-0.2148
-0.67176	-0.34057
-1.75944	-1.26528
-0.59324	-0.97237
-0.85028	-1.27974
-0.49041	-0.22332
-0.3157	-0.45382
-0.38323	-0.04059
-0.59795	0.577548
-0.52403	-0.4017
-1.08813	-0.00207
-0.59275	-0.45005
-0.5984	-0.43225
-0.87397	-0.64162
0.564685	-0.88452
-0.6092	-1.35839
-0.42513	-0.76385
-0.57038	-0.8964
-0.61362	-0.78267
-0.20477	-0.8158
-0.24063	0.073845
-0.51101	0.130397
-0.60182	-0.39612
-0.58703	-0.13749
-0.07323	0.761191
-0.75254	-0.5464
-0.59264	-0.7016
-0.26477	-0.20967
-0.89184	-0.06926
-0.53916	-0.57487
-0.49005	-0.46205
-0.75282	-0.45234
-0.29398	-0.53728
-0.46819	-0.61782
-0.5282	-0.54119
-0.44727	0.032979
-0.23369	0.024266
-0.19587	0.096102
-0.07468	-0.28992
-0.7251	-0.78442
-1.08957	-0.85681
-0.77804	-0.71731
-0.89246	-0.79872
-0.65768	-0.31449
-1.1107	-0.81612
-0.23966	-0.47359
-0.32492	-0.19781
-0.94661	-0.74913
0.368599	-0.24964
0.765562	-0.60158
-0.40085	0.292377
-0.52852	-0.39818
-0.22103	1.32021
-1.12713	-0.53406
-0.5359	-0.25889
-0.56088	-1.14246
-0.86248	-0.79927
-0.55857	-0.79677
-0.27749	-0.32251
-0.22105	-0.73087
-0.77808	-0.8988
-0.44635	-0.35515
-0.96713	-1.01723
-0.08544	-0.16671
0.539114	-0.00065
-0.66735	-0.46639
-0.6917	-0.62996
-0.95943	-0.29723
-0.57036	0.508132
-0.59777	-0.98506
-0.57803	-1.03311
-0.53215	-0.48661
0.097195	-0.69449
-0.60267	-0.53611
-0.72466	-0.59651
-0.92555	-0.47001
-0.84756	-0.74168
-0.46208	-0.5567
0.339337	-0.73813
-0.18247	-0.53668
-0.27287	0.130227
-0.46253	-0.73895
-1.2331	-0.87605
-0.89609	-0.44949
-0.85341	-0.53925
-0.81361	-1.14973
-0.52878	-0.90903
-1.02914	-0.25718
-0.90192	-1.0424
-0.60668	-0.10079
-0.05428	-0.57837
-0.40636	-0.39591
-0.59418	-0.07184
-0.37327	-0.18119
-0.58683	-0.81582
-0.34699	-1.1092
-1.26806	-0.81712
-0.82275	-0.23831
-0.51874	-0.38235
-1.04665	-1.45881
-1.19264	-1.27688
-1.06498	-1.55453
-1.15968	-0.60085
-0.72096	-0.82562
-1.3786	-1.07845
-1.03668	-0.56937
-0.53375	-0.95432
-1.42577	-0.75872
-0.65947	-0.43366
-0.77821	-1.2446
-0.19829	0.43527
-0.99143	-0.66732
-1.01861	-1.07137
-1.21824	-0.96911
-0.71972	-0.68377
-1.49355	-2.22305
-1.23254	-1.3425
-1.06104	-1.22637
-1.19467	-1.19974
-0.84615	-0.52751
-1.61707	-1.3345
-1.37385	-0.94923
-1.51799	-2.03301
0.226834	-0.92184
-0.90927	-1.52076
-0.7305	-0.5078
0.218614	0.341469
-0.32787	0.450781
-0.08895	0.76618
-0.39832	0.103976
-0.27001	-0.05179
-0.08407	0.05502
-0.47154	0.772417
-0.49521	-0.48753
0.042722	-0.44137
-0.11654	-0.41589
-0.19747	-0.22746
-0.12321	-0.06007
-0.1927	-0.10979
-0.50822	-0.35397
-0.6392	-0.20275
-0.31338	-0.17999
-0.17986	-0.17607
0.277506	0.410522
-0.3212	-0.12141
-0.1122	-0.64084
-0.05267	-0.04277
-0.2349	1.28057
-0.26573	-0.20961
-0.24157	-0.18776
-0.13083	0.251017
-0.05021	-0.05383
-0.07943	-0.23864
0.079164	-0.32038
0.119248	-0.46406
0.074185	-0.58885
-0.5359	-0.36326
-0.15215	-0.49713
-0.15161	-1.0149
-0.26365	0.422939
0.339389	-0.73663
-0.25283	-0.14253
-0.49922	-0.32813
0.167116	-0.05445
0.141938	-0.75987
-0.26795	-0.40565
-0.09261	-0.10538
-0.82716	-0.32613
0.485471	-0.89721
-0.11635	-0.00962
-0.03162	0.643727
0.283949	-0.3683
-0.60917	-0.41288
-0.70033	-0.66131
-0.34352	-0.2705
-0.09783	0.372836
-0.3356	0.174382
-0.66133	-0.3565
-0.16492	-0.21338
-0.32547	0.010967
-0.6176	0.107139
0.065441	-0.55029
-0.16929	-0.47585
0.596992	0.081409
-0.30753	-0.3307
-0.08225	-0.47105
0.29232	0.117102
-0.64491	-0.03121
0.480258	-0.54028
-0.37224	-0.38774
-0.47562	0.37514
-0.59942	-0.24165
0.447847	-0.20235
-0.25371	-0.24546
1.153	-0.25107
-0.37355	-0.38196
0.090895	-0.63716
-0.54578	0.283671
-0.63631	0.350747
-0.18502	-0.6847
-0.48024	-0.10949
-0.54105	-0.23564
0.043072	-0.18134
0.078808	0.389834
-0.78414	1.08943
0.14349	-0.39068
-0.39912	-0.22166
-0.29056	-0.68161
-0.26712	0.290812
0.179368	-0.21913
0.108412	-0.12174
-0.56109	-0.57417
-0.28755	-0.21189
-0.38094	-0.28636
0.301922	-0.18111
0.193269	0.179642
-0.31429	-0.24769
-0.31685	-0.59475
0.025111	-0.26797
-0.39629	-0.1823
0.098872	-0.51349
-0.60143	-0.17588
-0.51545	0.790972
-0.36639	-0.69502
0.282456	-0.61223
0.556084	-0.10305
-0.28764	-0.21794
-0.37347	2.11959
0.737779	-0.22986
-0.39168	-0.58625
-0.60834	0.431689
0.21922	0.567707
-0.33452	0.014688
-0.0829	0.010767
-0.48275	-0.58999
0.676618	0.490472
0.043798	-0.22425
-0.53719	0.307065
-0.32145	0.214116
-0.20512	0.311006
-0.45611	-0.16867
-0.15343	-0.31184
-0.01736	1.21183
-0.3666	-0.35875
-0.00053	0.128075
-0.11641	-0.45611
-0.29278	-0.2481
0.303418	0.371819
-0.1558	-0.29273
-0.58439	-0.49693
1.86139	-0.69125
-0.82318	-0.23952
-0.55411	0.17636
-0.51815	-0.56483
0.167418	-0.27747
-0.13266	0.589896
-0.68265	-0.94084
-0.35056	0.233092
-0.24684	-0.13011
-0.41852	-0.63246
-0.46692	-0.16791
0.383232	0.59844
-0.04581	-0.48748
-0.18294	-0.18542
-0.62968	0.363167
1.90711	-0.51731
-0.00937	-0.60311
-0.5216	0.041442
-0.08296	-0.0896
0.670459	0.165579
-0.92442	-0.53674
0.379059	-0.78247
-0.64525	-0.18373
0.672701	-0.21882
-0.23275	-0.07193
-0.8819	-0.36329
-0.70278	-0.40258
0.426194	-0.47949
-0.06812	-0.31462
-0.89451	-1.1585
-1.00399	-0.69687
-0.92726	0.673426
-0.02479	-0.98811
-0.29432	-1.22231
-0.54582	-0.37131
-0.21219	-1.07975
0.55172	-0.36379
0.9084	-0.65494
-0.083	-0.00297
-0.36214	-0.77081
-0.2783	-0.53356
-0.76931	-0.93938
-0.79166	0.60837
-0.80457	-0.59912
-0.23105	-0.84141
-1.02795	-1.10326
-0.58345	-0.3172
-1.03746	-0.99968
-0.23545	-0.46211
-0.06438	-0.28918
-0.67436	-1.01557
-0.06586	-0.43596
-1.48824	-1.72368
-0.07307	-0.2824
-0.82499	-0.40923
-0.86407	-1.36282
-1.01895	-0.89916
-0.20305	-1.55603
0.701475	-0.35613
-1.53506	-1.90632
-1.15246	-0.3543
-0.91972	-1.54578
-0.16939	-1.41444
-1.30944	-1.62427
-1.60857	-1.83492
-1.5531	-1.57146
-0.99921	-0.96201
-1.41432	-1.466
-0.40948	-1.04681
-0.6691	-1.40034
-0.61612	-0.39791
-0.98219	-1.24237
-0.79519	-1.05861
-1.44873	-0.85507
-0.63676	-1.38369
-1.36791	-1.70622
-0.1623	-0.78731
-1.59908	-1.18295
-1.31669	-1.4294
-1.12629	-1.0564
-1.23033	-1.18593
0.142367	-1.05067
-1.67051	-1.80076
-0.65663	-0.85028
-0.96818	-0.87097
-0.16713	-0.05004
-0.15908	-0.44484
-0.07742	1.15401
-0.36598	-0.51575
-0.20288	-0.39111
-0.06041	0.1973
0.386147	-0.30203
-0.44996	-0.44719
-0.16435	0.108674
-0.19107	0.565918
0.027886	-0.50147
-0.42859	0.355999
0.462256	-0.31568
-0.20039	-0.20657
-0.0133	-0.3567
0.110461	-0.04337
-0.26332	-0.04765
0.023836	-0.18172
0.080991	-0.07675
0.628206	0.235207
-0.07662	-0.50989
-0.02229	-0.92914
0.071345	-0.31524
-0.2319	0.376115
-0.09004	0.912126
-0.14032	-0.37176
-0.64251	-0.55793
-0.37225	-0.30229
-0.04889	1.48686
0.270946	-0.70568
-0.63233	-0.3334
0.852431	-0.34325
-0.32743	-0.35963
-0.21397	0.416144
-0.63218	-0.6347
-0.71982	-0.42283
0.043028	-0.4328
0.003977	-0.19342
-0.6317	-0.82661
-0.33177	-0.63274
-0.4457	-0.12861
-0.77691	-0.67849
-0.27745	-0.23327
-0.06011	0.038696
-0.16393	-0.05829
-0.08121	-0.18394
0.044462	-0.75538
0.009329	0.108487
0.480825	-0.73123
-0.93143	-0.7167
-0.57961	-0.73554
-0.41078	-0.1197
-0.74604	-0.49744
-0.03912	-0.66618
-0.10311	-0.30182
-0.51983	-0.59532
-0.52597	-0.34448
-0.33774	-0.58706
-0.46389	-0.50034
1.23211	-0.22849
-0.10641	-0.20985
-0.27313	-0.41008
0.420234	-0.07518
-0.16075	-0.37456
-0.24308	-0.32004
-0.60452	-0.18176
-0.57601	0.032673
-0.43154	-0.73647
-0.52855	-0.43226
-0.63098	-0.30253
-0.25443	-0.37775
-0.31825	-0.45746
-0.8591	-0.42531
-0.14154	-0.21243
-0.4141	-0.15095
0.347567	-0.04933
1.29863	-0.08132
0.15462	-0.21943
-0.36282	0.096088
-0.203	-0.72673
-0.61435	-0.6781
-0.09071	-0.44685
-1.22165	-0.35998
-0.84895	-0.42235
-0.18605	0.288124
-0.15533	-0.30268
-0.29068	-0.69744
-0.77967	-0.57797
-0.33162	1.74941
-0.16598	-0.23277
-2.12359	-2.01821
-0.65625	-1.37047
-1.36733	-1.50876
-0.51057	-0.69453
-2.54635	-2.65511
-1.6951	-4.44939
-2.23291	-2.51531
-2.03981	-2.03275
-2.23516	-1.82417
-2.2292	-1.96061
-1.65548	-1.12249
-0.99942	-1.12676
-0.00794	-2.58149
-0.78305	-0.84543
-1.09649	-1.59824
-0.98749	-1.15169
-0.31548	-1.60482
-2.23832	-2.25284
-2.82868	-1.96359
-1.47714	-0.63014
-2.70044	-2.83199
-1.58906	-2.14423
-2.46632	-1.90829
-1.87643	-1.17512
-1.45429	-1.69857
-2.31913	-2.03725
-1.31102	-1.23989
-1.89448	-1.46804
-0.48351	-0.62823
-1.47528	-1.84062
-0.55782	-0.39788
1.18893	0.190916
0.436913	1.22479
-0.32558	-0.5536
0.063699	-0.52348
0.200178	-0.67913
1.15378	-0.51714
0.185729	-0.50768
-0.13589	-0.33341
-0.70284	0.419052
-0.41785	-0.38163
-0.55358	-0.49805
-0.16314	0.042245
0.004822	-0.0964
-0.68894	-0.65114
-0.45709	-0.41848
-0.41429	-0.48805
-0.43467	-0.54672
-0.50085	-0.17939
0.009771	-0.45617
-0.37747	-0.42524
0.105914	-0.2376
-0.5528	-0.38301
-0.45864	0.794638
0.203917	0.539893
-0.36598	-0.69003
-0.57869	-0.4661
0.114713	0.062009
0.268274	-0.54765
1.4524	-0.41841
-0.03677	-0.50594
0.06246	-0.18999
-0.13574	3.50827
0.671121	-0.20533
-0.45971	-0.82095
-0.50274	-0.70943
-0.11772	-0.36259
0.459165	-0.14866
-0.46246	-0.65923
-0.23148	-0.4993
-0.32799	-0.06689
0.476784	-0.44477
-0.42522	-0.13816
-0.2737	0.785698
0.317763	-0.06878
-0.04192	-0.17818
0.262183	-0.33559
-0.16464	1.08543
-0.15946	-0.46427
-0.30185	-0.7933
1.37615	0.424049
-0.35644	0.369886
-0.37486	-0.19166
0.273319	-0.32752
-0.45647	-0.35154
-0.82037	0.137849
-0.10241	-0.33606
-0.66032	-0.64615
-0.03767	-0.60686
-0.37957	-0.19867
0.688945	1.14093
0.136875	0.47595
0.393287	0.254335
0.136305	0.717605
1.01619	0.970587
0.125296	0.946152
0.834286	0.830708
0.859458	0.869849
1.04988	1.51873
0.87268	0.227036
0.788356	1.27804
0.395324	1.00735
2.15346	1.58208
-0.2147	0.573644
0.897226	-0.17866
1.14188	0.364045
0.669012	0.671492
0.595508	2.83292
1.45801	1.8575
0.068449	0.453558
1.51842	1.99389
0.827311	0.295128
1.18417	1.36479
1.94514	0.963543
0.618639	0.721435
0.792619	0.663645
0.541834	0.782119
1.89134	1.28215
0.200329	0.745243
0.31363	0.582147
0.146381	0.644145
-0.06186	0.119195
-0.11387	0.142462
0.08822	0.335961
0.169507	0.412584
0.18882	1.26582
0.365726	0.474769
0.452254	0.298023
0.223823	-0.07145
-0.03277	0.056963
2.24163	0.010452
-0.56805	-0.2115
0.829225	0.765805
-0.1311	-0.34195
0.108939	-0.15955
-0.09109	-0.15615
0.202622	-0.14283
0.583472	-0.27768
0.164112	0.99977
-0.07116	-0.17774
1.14571	0.467166
-0.09206	1.53867
1.01518	0.31538
0.301865	-0.18506
-0.02516	0.589595
0.467001	0.258748
-0.13915	0.057463
0.492667	1.66241
0.213395	-0.16184
0.155291	-0.09945
2.02328	1.35157
0.164174	0.058605
0.809539	0.548875
0.439436	0.5858
1.95481	1.50628
3.365	2.69979
1.89886	2.84345
0.758726	0.857488
2.69705	1.2068
2.94646	2.23671
1.45985	1.25813
1.52788	0.889125
2.22229	1.88114
0.123387	0.496826
0.899232	0.196287
0.023054	-0.1595
1.0925	1.23649
2.00677	0.64661
1.75477	2.74111
1.47627	0.436751
2.97846	3.07918
1.38945	1.66967
2.58692	2.74853
1.58287	1.57464
1.095	1.60567
1.62851	0.884584
1.61724	1.42622
2.41224	2.07739
0.191236	0.716293
1.73209	1.06166
0.129239	0.56581
0.408554	1.0193
0.34369	1.1984
0.275089	0.559002
1.25379	0.673469
1.91816	1.58138
-0.11754	0.54132
1.13548	0.994092
0.453005	0.818061
0.120464	0.199957
1.38048	1.25498
1.67419	0.892748
1.19857	0.9735
-0.14515	0.211803
0.455636	0.556394
-0.34675	0.331747
0.38641	0.882621
0.696826	0.891019
1.1912	0.768802
1.34066	0.210757
1.57401	1.55294
0.727132	0.461064
3.01214	1.06028
0.813033	0.565216
1.22871	0.936795
1.99237	0.912598
-0.00375	-0.1878
1.05659	1.84097
0.142464	-0.00597
0.287527	0.507624
2.12252	0.321269
-0.02984	0.202667
0.044669	0.383282
0.61588	0.225558
0.292222	1.9816
0.414314	0.696375
1.32883	-0.04426
0.502267	0.614033
0.538684	0.472749
0.325195	0.034557
1.08907	0.843562
0.440238	0.569491
0.354338	0.547502
0.119134	-0.14561
1.71376	0.395012
-0.27756	0.187247
0.250895	0.208707
0.549037	0.254343
1.16363	0.519657
-0.13665	-0.07245
1.55785	0.798751
-0.30263	0.192595
0.598173	0.198599
0.470492	0.737899
0.368292	0.937553
0.663026	0.6305
0.032804	0.910775
0.80566	0.57015
0.038015	-0.23053
1.20947	0.150581
0.116032	0.01788
0.036075	-0.13069
-0.23009	0.232222
-0.28101	0.061866
-0.21282	0.602291
-0.23565	-0.14492
-0.17751	-0.41502
-0.25074	-0.07685
-0.19534	0.04932
-0.04941	-0.21736
0.589785	0.549737
-0.3001	-0.34231
-0.1057	-0.25538
-0.26947	0.297313
-0.29567	-0.08281
0.044281	-0.40514
-0.04159	-0.10396
0.012906	-0.27901
0.099941	-0.05072
-0.4332	-0.4179
-0.17308	-0.53328
1.94774	-0.40889
0.124593	-0.17338
-0.38054	-0.3992
-0.44304	-0.472
-0.03121	-0.23488
-0.15114	-0.43259
-0.39673	-0.53118
-0.31584	0.054853
-0.12315	-0.19095
0.979174	1.27205
0.544637	0.697664
0.171064	0.316358
0.146319	-0.23128
1.43501	0.684381
0.677671	0.87765
0.524639	0.491449
1.56203	0.96244
1.12929	1.32401
0.692984	0.798011
1.49694	0.908175
0.265992	0.880008
0.887693	1.1189
0.254984	0.109513
0.950657	0.674002
0.054971	0.328738
0.345666	1.1716
0.734083	0.478466
1.13014	0.886702
0.849473	0.880933
0.982311	1.11366
0.732031	1.17654
1.07121	1.71639
1.03021	0.862235
0.594629	1.5852
0.824999	0.973822
0.12845	0.421221
0.840514	1.23218
0.220145	0.065649
0.051988	0.567136
0.052971	0.215297
-0.00997	0.028695
0.294838	0.266713
-0.07854	0.185566
-0.36747	-0.17701
-0.19464	-0.11044
-0.15435	-0.17325
0.000907	0.398411
-0.24541	-0.24657
0.30742	0.406359
0.244563	0.385792
-0.04249	-0.32665
0.013846	0.465402
-0.07901	-0.17493
0.146284	-0.06824
1.05492	-0.00159
-0.16567	0.713225
-0.31578	-0.03353
-0.16592	-0.14881
1.78721	-0.06454
-0.1844	0.770448
-0.04001	-0.48996
0.035148	0.523031
-0.29136	-0.16398
-0.06059	0.608414
-0.16572	-0.17422
-0.14661	0.133534
0.092129	0.022333
0.199072	-0.81726
0.667669	-0.29339
0.264056	0.005565
0.123368	-0.03723
0.009121	-0.3294
-0.17194	0.078405
0.738937	0.181193
0.104403	0.236003
0.054254	-0.09979
-0.23207	-0.1536
0.094746	-0.85863
-0.46837	-0.18368
0.308881	0.642309
-0.22622	-0.43074
-0.21956	0.012492
-0.43021	-0.23834
-0.40351	-0.53194
-0.18274	-0.57178
0.359347	0.133254
-0.49241	0.012911
0.271297	-0.33703
-0.4886	-0.02614
-0.12009	-0.17185
-0.1003	-0.02053
0.135289	0.077893
0.120654	0.530151
-0.02323	0.231065
0.159243	-0.21947
-0.31892	-0.28301
0.052936	0.942217
0.058472	1.97041
-0.31206	-0.07405
0.167867	-0.06109
-0.42946	0.327003
-0.16183	-0.03758
0.238905	-0.28059
-0.09958	-0.11041
0.017252	-0.60317
-0.17214	0.004845
-0.15311	0.519647
-0.08375	0.468837
0.17953	0.06252
-0.13172	0.00282
-0.1045	0.555055
-0.23841	-0.20912
-0.47884	0.114415
0.053165	0.135175
-0.04403	-0.31906
0.086978	0.844492
0.178868	1.29601
0.530026	0.104144
-0.13837	-0.30186
-0.20489	0.210866
-0.43668	0.331888
0.334143	-0.31354
0.257312	0.029496
0.209196	0.249709
0.003007	0.141986
-0.21137	-0.83442
0.619693	0.006417
-0.67936	0.043925
-0.04697	0.021255
0.956997	0.382569
0.177	-0.18574
0.065257	1.98857
-0.00733	0.063989
0.633361	0.694865
0.675602	0.354686
0.736992	0.540633
1.34529	1.09422
0.6238	0.546118
0.352828	1.35083
0.56337	0.827429
0.914428	0.489602
1.24804	0.587941
0.11915	-0.07936
1.43332	2.04428
-0.05377	0.592172
-0.06108	1.99258
0.98153	-0.13844
0.534996	1.2487
0.72447	3.64762
0.722338	0.696047
0.897529	1.14854
0.088277	0.688152
1.10278	0.592298
0.784384	0.579447
0.134291	0.762642
0.605682	0.44213
0.750942	0.765205
0.403093	0.553708
0.445251	0.169789
1.13557	1.19638
-0.06315	0.065101
0.798065	0.160612
0.009747	0.228742
1.25337	1.02431
1.08295	0.408191
0.972551	1.90815
0.545652	0.753802
0.799647	1.21254
0.372291	1.74871
0.249359	0.196532
0.133209	0.385116
0.661658	1.9935
0.016437	-0.317
0.570822	2.50986
-0.44093	0.377419
0.456892	0.930591
0.050885	0.268024
1.44885	1.07601
0.110329	0.264633
1.90288	1.19108
0.889736	0.811021
1.79309	1.80697
0.896751	1.02974
1.17983	0.957224
1.58055	2.80795
0.52495	1.20156
1.51318	0.982595
0.455777	-0.39764
0.378994	0.69552
0.468249	0.884917
0.727298	0.2163
0.229483	-0.25657
0.479365	0.024616
0.742228	0.688262
0.565828	1.5268
0.420102	0.434209
0.383668	0.435827
1.25098	0.68873
0.428224	0.698696
0.611185	0.734935
0.342044	-0.24725
0.650435	0.366694
0.31359	0.075467
0.371557	0.322378
0.521054	0.05413
-0.0427	0.401255
0.850807	0.297547
1.80261	0.303021
0.356495	1.05187
1.12668	1.20321
[truncated: 8,613 more rows]

## Sheet: Figure 2D
tau (gRNA-gNTC)	tau (gNTC-gRNA)
-2.06125	-1.31553
-0.7387	-1.04685
-1.01276	-1.24616
-1.01157	-1.01393
-1.878	-0.42032
-1.76101	-1.02379
-1.66589	-1.28586
-1.49189	-0.24302
-1.02251	-0.72683
-1.85137	-0.37155
-1.49261	-0.86482
-0.90041	-1.47674
-1.99392	-1.09731
-0.38065	-1.13525
-1.02121	-0.63222
-0.42826	-0.3931
-1.13753	-1.08706
-0.7772	-1.30496
-1.64599	-0.74674
-0.91591	-0.14453
-2.41269	-1.12868
-1.84102	-0.84702
-1.68185	-0.39444
-1.12165	-0.8638
-0.57343	-0.55146
-1.29364	-1.03441
-1.81031	-1.18984
-2.03917	-0.59557
-0.30257	-0.55218
-1.16112	-1.01549
-2.73604	-1.53972
-1.87817	-1.29547
-1.99564	-1.48677
-1.17116	-0.56237
-3.44859	-1.42583
-2.91669	-0.92508
-2.00251	-1.79656
-2.45363	-1.12485
-2.31499	-1.60728
-2.9802	-1.45663
-2.358	-1.4843
-1.91485	-1.55657
-2.20972	-1.98671
-0.4882	-1.48809
-2.04588	-1.81957
-0.91736	-0.88149
-1.85499	-1.59253
-1.09027	-1.57816
-3.38018	-1.73612
-2.06233	-1.47073
-3.27194	-1.30552
-2.54152	-1.3443
-2.55025	-1.45305
-2.49319	-1.30981
-1.30543	-0.90515
-2.52695	-1.40443
-1.94177	-1.18192
-3.49358	-1.72557
-1.06552	-1.13562
-1.2856	-1.45465
-1.8478	-1.0031
-1.12944	-0.75954
-1.36126	-0.91455
-0.71929	-0.74243
-2.76067	-0.81958
-2.52982	-0.95482
-1.60593	-1.17548
-2.4205	-0.39727
-2.08952	-0.66801
-1.48634	-1.08865
-1.61135	-0.71141
-1.95898	-0.99303
-2.35741	-0.73056
-0.704	-1.19923
-1.91324	-1.00411
-1.23062	-0.5896
-1.32629	-1.04498
-1.87499	-0.72791
-2.97099	-0.89245
-1.08307	-0.81689
-2.67861	-0.99839
-1.92318	-0.56391
-2.78048	-0.72465
-1.91278	-0.77037
-1.88248	-0.59992
-1.86452	-0.9649
-1.29708	-1.18515
-2.33546	-0.65563
-0.80909	-0.37716
-1.02944	-0.9474
-1.29943	-0.66399
-0.81365	-0.43538
-0.72281	-0.79963
-0.08745	-0.5299
-1.37632	-0.83963
-1.21135	-0.86969
0.249253	-0.31922
-1.17336	-0.54491
-1.01394	-0.39894
-1.05024	-0.63596
-1.45029	-0.94515
-1.43791	-0.8905
-1.4136	-1.05984
-0.49904	-0.68083
-1.08139	-0.87276
-0.67237	-0.63089
-1.05666	-1.43112
-1.34614	-0.93232
-1.20335	-0.69191
-1.53917	-0.65646
-1.58385	-1.06306
-1.23149	-0.88752
-1.31342	-0.48143
-1.41058	-0.3424
-1.07006	-0.45258
-1.41609	-1.11082
-0.57601	-0.86928
-1.42649	-0.05112
-0.66606	-0.22871
-1.27965	-1.19456
-1.71462	-1.36162
-0.27423	-0.57415
-1.35486	-1.14762
-0.81385	-1.0383
-1.8304	-0.96663
-2.05051	-0.96908
-1.935	-0.5885
-0.88898	-0.16988
-1.44482	-0.77624
-1.70974	-0.83481
-1.84228	-0.56489
-1.45509	-1.12092
-1.80226	-0.95099
-0.14675	-1.00054
-1.17706	-0.07423
-0.79114	-0.25003
-1.20966	-0.44934
-1.57542	-0.90992
-1.69376	-0.60924
-1.26681	-0.86967
-1.99266	-0.91996
-1.58641	-1.1071
-1.50195	-0.60458
-1.48719	-1.20723
-1.19134	-0.69149
-1.66601	-1.28033
-1.48959	-0.78199
-1.99266	-0.91361
-0.34829	-0.59748
-1.10149	-1.33197
-2.98904	-2.22288
-1.32482	-2.31741
-3.08999	-2.14942
-0.99931	-2.43384
-4.38208	-2.08164
-4.77312	-2.55658
-2.77995	-2.2549
-4.19612	-0.74946
-4.18896	-2.1074
-3.04336	-1.40866
-3.51057	-1.92811
-3.79604	-2.04842
-4.58715	-2.3288
-0.59673	-2.21919
-3.13651	-1.75435
-1.97748	-1.87869
-3.45987	-2.24313
-3.65813	-1.88996
-3.77898	-1.96687
-2.77046	-0.61076
-5.30007	-2.24634
-3.91326	-1.93614
-4.94731	-1.76353
-4.4688	-2.02704
-3.46013	-1.07966
-4.48599	-2.1491
-2.77834	-2.58252
-5.71641	-1.73819
-1.50552	-1.90204
-2.37893	-2.25511
-1.38595	-1.19328
-0.87811	-0.84694
-0.82697	-0.84673
-0.34935	-0.79953
-2.06956	-1.10755
-1.90893	-1.52052
-1.51338	-0.99953
-1.71818	-0.6749
-1.65623	-1.16349
-1.27558	-0.63566
-1.85433	-1.23402
-1.55665	-0.87141
-2.6692	-0.1921
-0.85985	-0.94146
-1.51879	-0.8357
-0.72188	-0.81917
-1.53186	-1.56724
-1.49873	-0.6798
-1.4314	-1.23494
-1.17067	-0.8083
-2.31869	-1.12096
-1.20182	-0.91486
-1.72387	-0.87266
-1.60879	-0.86172
-1.23418	-0.57055
-1.82887	-1.47893
-1.15188	-1.25906
-1.89344	-0.87754
-0.58701	-0.15127
-1.53509	-0.74869
-2.20191	-1.53351
-1.2127	-0.70941
-0.26985	-1.20949
-1.18913	-1.14719
-2.71141	-1.21074
-2.03162	-1.02427
-2.51675	-1.22868
-1.91713	-0.75064
-1.90973	-1.33093
-2.58326	-0.50674
-2.04609	-0.98198
-1.55971	-1.37086
-2.61274	-1.69086
-0.09407	-1.20475
-1.97282	-1.76475
-0.58281	-1.27736
-1.85296	-1.4913
-1.32788	-0.99125
-2.22872	-1.71689
-1.77007	-0.3958
-2.77083	-1.4941
-2.35804	-1.36661
-1.87418	-1.30511
-1.94237	-1.06256
-0.97888	-0.74455
-2.05351	-1.7427
-2.1211	-1.42359
-2.36104	-1.38381
-0.66112	-1.08419
-1.36516	-1.29846
-1.40501	-1.39382
-0.77445	-0.72828
-0.76031	-0.74703
-0.8578	-1.00012
-1.70533	-0.42066
-1.80191	-0.4342
-1.43719	-0.59405
-1.27879	-0.67923
-1.66692	-1.05406
-1.63365	-0.84983
-1.65486	-0.56013
-1.10124	-1.00019
-1.60562	-1.0818
-0.52361	-1.08516
-1.00909	-1.0467
-1.01079	-0.61226
-0.83485	-0.80508
-1.2037	-0.74211
-1.89513	-0.7707
-0.46864	-1.05611
-1.5336	-0.915
-1.49173	-0.53678
-1.56217	-0.76704
-1.23944	-0.94935
-1.26963	0.445846
-1.31629	-0.87933
-1.21043	-0.9818
-1.95607	-0.49433
-0.99387	-0.74809
-1.10362	-1.26594
-2.82764	-0.85523
-1.18622	-1.0734
-2.06923	-1.21948
0.391792	-0.68615
-3.18478	-1.44988
-2.84009	-1.16847
-2.98573	-1.22505
-1.61387	-0.78164
-2.22455	-0.59014
-2.65602	-0.55061
-1.43713	-0.58803
-1.4914	-1.03164
-2.05723	-1.57111
-0.35916	-1.10488
-0.49051	-0.74116
-1.24233	-0.26718
-2.00033	-1.04509
-1.5755	-0.82944
-2.27158	-0.81447
-1.25886	-0.40035
-3.58783	-1.38017
-2.46375	-1.06252
-3.28658	-0.94821
-2.36718	-0.99267
-1.46056	-0.33769
-2.83676	-0.94707
-1.88906	-1.12772
-2.45871	-1.05654
-0.34157	-0.87335
-1.24348	-0.11766
-1.18432	-1.0112
-0.28051	-0.0937
-0.96989	-0.56357
-0.66659	-0.48909
-1.10379	-0.69395
-0.6123	-0.50335
-0.76791	-0.73108
-0.6782	-0.23219
-1.17963	-0.46842
-1.14032	-0.64739
-1.29423	-0.39638
-1.26093	-0.70756
-1.16258	-0.67228
-0.50122	-0.63456
-0.69569	-0.24165
-0.69393	-0.26207
-0.62454	-0.95
-0.91866	-0.46495
-0.47563	0.847643
0.576798	-0.57813
-0.63836	-0.73763
-1.25766	-0.45118
-1.55024	-0.77548
-0.20098	-1.13217
-0.64787	-0.53908
-1.07461	-0.91308
-1.01911	-0.7586
-1.22547	-0.97543
-0.67097	-0.5025
-1.19354	-0.95158
-0.34589	-0.72473
-0.54718	-0.57204
-0.50411	2.13491
0.184	-0.38255
0.031405	-0.86629
-0.61375	-0.72106
-0.66978	-0.47823
-0.57633	-0.47968
-0.84982	-0.5527
-0.98745	-0.96161
-0.77661	-0.72202
-0.77962	-0.65487
0.786184	-0.79791
-0.06731	-0.76298
-0.57251	-0.96802
-0.11447	-0.44347
-0.54485	-0.35497
-0.85052	-0.5456
-1.02201	-0.44655
-0.94904	-0.29349
-1.36197	-0.909
-0.73759	-0.27059
-1.13197	-0.48973
-0.94954	-0.55653
-0.66126	-0.29493
-0.85145	-0.58732
-0.15533	-1.00674
-0.67839	-0.24285
-0.29247	-0.46554
0.282212	-0.51179
-1.90722	-0.33295
-0.14443	-0.44469
-1.23461	0.562051
-0.02517	-1.02418
-1.34612	-0.92802
-1.6845	-1.22716
-1.86051	-0.29042
-1.59541	-0.60078
-1.07091	-0.68177
-1.85081	-1.0216
-1.67084	-0.80618
-1.72634	-0.70318
-0.05278	-0.75562
-1.16047	-0.36778
-0.93774	-0.72801
-1.16552	-1.31942
-1.40167	-0.77157
-1.76956	-0.39035
-1.25362	-1.04684
-1.76396	-1.17986
-1.51564	-0.65929
-1.89349	-0.97174
-1.5385	-1.22731
-1.41751	0.54704
-1.54219	-0.96353
-1.33291	-0.87102
-2.21869	-1.12928
-0.73622	-0.92244
0.495333	-1.00419
-0.27422	-0.36692
-0.72206	-0.89541
0.150487	-0.64313
-0.40636	-0.38027
-1.46225	-0.44176
-1.36563	-1.00644
-0.95323	-0.56285
-1.16813	-0.33856
-0.63874	-0.39615
-0.79796	-0.27056
-1.08191	-0.84431
-1.0431	-0.63526
-1.24641	-0.77743
-0.43194	-0.55067
-0.115	-0.63254
-0.86766	-0.63797
1.05768	-0.98202
0.226711	-0.73884
-1.31882	-0.14944
-0.09005	0.011217
0.06533	-0.13178
-0.63645	-0.52133
-0.87747	-0.52201
-0.73461	-0.83693
-0.73505	-0.34535
-0.59448	-0.76008
-0.50617	-0.30917
-1.51236	-0.66307
-0.7828	-0.32771
-1.06501	-0.80963
-0.56687	-0.43166
-0.66083	-0.45164
-0.62833	-0.6635
-0.03111	-0.05187
-0.79142	-0.48799
-0.80557	-0.45116
-0.50938	-0.78594
-0.29865	-0.32439
-0.56939	-0.35238
-0.66059	-0.3218
-0.69778	-0.77132
-0.79462	-0.83833
-0.50939	-0.94887
-0.1994	-0.40872
-0.35957	-0.71683
-0.07132	-0.13584
-0.60074	-0.81147
-1.05457	-0.66823
-0.67279	0.06476
-0.69633	-0.44921
-0.98167	-0.51581
-0.7189	-0.80169
-0.64316	-0.55015
-0.97216	-0.58103
-0.35373	-0.18086
-0.31633	-0.59119
-0.40114	-0.65212
-0.33301	-0.21952
-0.27723	0.272855
-0.70132	-0.43048
-0.72809	-0.58844
-1.04259	-0.59151
-0.53053	-0.5993
-0.45054	-0.52853
-1.25273	-0.52438
-1.23476	-0.82998
-1.30975	0.330637
-0.88027	-0.11228
-0.77329	-0.56107
-1.22853	-0.779
-0.80302	-0.44066
-0.74403	-0.80402
-1.09225	-0.87546
-0.54657	-0.52455
-1.01141	-0.69764
0.11849	-0.23086
-0.82938	-0.60582
-1.04499	-0.70503
-1.09367	-0.42901
-0.70174	-0.67914
-1.8583	-1.13271
-1.28752	-1.1152
-1.1437	-0.35164
-1.1972	-0.99754
-0.68683	-0.39125
-1.47579	-0.82822
-1.16154	-1.23465
-1.7755	-0.02221
-0.3475	-0.61446
-1.21502	-0.90774
-1.11345	-0.39486
-0.95905	-0.43892
-0.87954	-0.76158
0.172671	0.075996
-1.72069	-0.09712
-0.75338	-0.57529
-1.23275	-0.89366
-0.79191	-0.67425
-1.46686	0.2602
-1.72175	-0.44042
-1.56228	-0.67844
-0.98061	-1.01485
-1.44016	-0.00555
-0.72814	-0.79194
-1.03472	-0.8522
-0.50701	-0.29574
-1.11228	-0.40587
-0.9269	0.037613
-1.1519	-0.6469
-1.01023	-0.74707
-1.53706	-1.0201
-0.47481	-0.54342
-1.39102	-0.77186
-1.37305	-0.762
-1.09135	-0.13882
-1.20813	-0.93046
-0.45415	-0.97068
-1.73564	-0.61788
-0.75345	-0.72166
-0.91957	-0.88303
-2.0709	-0.00638
-1.01336	-0.74361
-1.43804	-1.05306
-0.60255	-0.4109
-2.60073	-0.93631
-3.07225	-1.52371
-2.37411	-1.03232
-2.03628	-0.59303
-2.02967	-0.98545
-2.09491	-1.05432
-1.38899	-0.41241
-1.06309	-1.08353
-1.29471	-0.75434
-0.81424	-0.96894
-1.34737	-0.42147
-1.06959	-1.04787
-0.96015	-0.77669
-2.24558	-0.95386
-2.39614	-1.07597
-1.05364	-1.05503
-2.76622	-0.69276
-1.86665	-1.30286
-2.1873	-1.2141
-1.52577	-1.00042
-1.57643	-0.61717
-2.17819	-1.53597
-1.27545	-1.37106
-1.68126	-0.89877
-0.55587	-0.70231
-1.65795	-0.8697
1.68742	0.450423
0.111389	0.585152
0.679207	0.262974
0.512618	0.360824
1.73055	0.149503
3.03239	0.549395
2.37115	0.987154
0.808107	1.09689
1.95192	0.774172
2.59158	1.51977
1.35899	0.261955
1.2085	0.839799
2.05172	0.807706
0.310106	0.24703
0.54776	0.807574
-0.06822	-0.01834
1.1645	0.654759
1.32669	0.442783
2.24794	1.14836
0.956512	0.335382
3.02882	1.5092
1.52956	1.18865
2.66772	2.10013
1.57876	0.739878
1.35034	0.704
1.25655	0.935253
1.52173	1.50514
2.24482	0.311736
0.453765	1.01446
1.39687	1.36874
1.12561	0.201254
0.621151	1.20273
0.243711	0.338389
-0.04248	2.32103
1.05969	0.456102
0.77766	0.456579
0.508044	1.45481
1.26223	-0.25943
1.22665	0.320881
0.745497	0.964118
1.20256	0.680822
0.573	0.726156
1.0033	0.663137
0.182249	0.389386
0.812329	1.25453
0.191855	-0.15355
0.758633	0.526757
0.606274	0.258254
1.00842	0.326151
0.865203	0.413643
1.04799	0.741765
0.954283	0.751432
1.3938	0.740915
0.946222	0.428995
1.08992	1.19177
0.899411	0.345014
0.274836	0.655944
1.03635	1.20398
0.142897	-0.26578
0.309562	0.497098
1.16598	0.760039
0.000976	0.14884
0.479339	0.32311
0.119245	0.704007
1.13884	0.062974
0.745573	-0.27245
1.44035	1.03015
0.649727	0.022228
1.0061	0.766822
1.0605	0.61267
0.222945	0.035031
0.259163	0.115739
1.32758	1.0498
-0.15028	-0.14842
1.54034	0.387111
-0.03175	0.188647
0.693741	0.168856
0.159454	0.064672
1.26243	0.546709
0.187481	1.86364
1.54698	0.643515
0.850379	0.569888
1.80003	0.747108
0.963244	0.169952
1.06852	-0.1193
2.19425	0.735973
0.863254	0.306603
1.24788	0.964172
0.02907	-0.27312
0.537257	0.655336
2.39851	0.958123
1.0964	1.36191
1.62417	1.52533
0.443884	1.63924
3.14017	1.91147
3.53998	1.48726
4.27749	1.39457
2.89294	0.888468
3.00611	1.07538
3.26184	1.23553
2.6631	0.551271
1.95665	1.08297
3.57375	1.96197
0.493713	1.22756
1.98894	2.05265
2.67207	0.941578
1.50481	1.69524
2.34783	0.784571
3.75985	1.60726
2.45566	1.38551
4.37323	1.70986
2.9384	1.7014
4.34114	1.17023
3.08238	1.91236
1.96471	0.650913
2.66142	1.76368
1.29043	1.69556
4.76236	0.82377
0.832162	1.01634
1.45355	1.86977
2.07037	1.01687
0.972533	0.677688
1.75958	0.712559
0.626848	0.416711
3.4045	1.12973
2.61872	1.6053
2.95901	1.04331
1.89742	0.295706
2.56377	0.682017
2.10882	1.06665
1.75224	0.331061
1.97961	0.676671
2.4912	0.764005
0.267581	0.483617
2.08349	0.72456
1.54112	0.371336
1.97691	0.789241
1.28241	0.554067
3.43961	0.952721
2.58874	1.01104
2.88164	1.41217
1.08026	1.6656
1.79741	1.10495
2.13508	1.14224
1.73215	0.776648
2.37611	1.05799
0.596164	0.720803
3.2178	1.07055
0.377399	0.51751
1.06761	1.58964
2.84488	1.69419
1.33251	2.20046
2.38095	1.09003
0.26399	1.19075
2.78467	1.23492
3.49657	1.17429
2.79768	1.81055
2.03786	1.06993
2.6881	1.19181
3.55225	1.26917
3.93204	1.73573
2.18163	1.97793
4.26638	1.66269
0.534765	1.50853
1.25585	1.39033
1.19461	0.707193
1.56529	2.56691
1.56632	1.15894
3.36398	1.24982
2.0534	1.117
3.81345	1.59232
1.17385	1.24504
3.17462	2.06158
2.30294	1.08551
2.34229	1.3141
2.32929	1.1874
2.02227	2.50143
4.07148	1.58939
0.523325	0.804667
1.22175	1.15995
1.60345	0.376858
0.792293	0.646275
1.16345	1.94434
-0.05518	0.769365
2.50294	0.371412
1.91296	1.2366
2.9733	0.979023
1.05095	0.270811
1.60127	0.963691
2.34175	1.10291
1.9327	0.49936
1.25249	0.495265
2.25781	1.03293
0.347301	0.26999
1.65951	1.09274
0.725509	0.631625
1.04157	0.682097
1.1517	0.607105
2.21121	0.89014
1.65941	0.614409
2.50548	0.761792
1.53579	0.838107
1.64888	0.542427
1.55374	1.08783
1.09248	0.485639
2.45806	0.81573
1.00651	1.24197
2.4226	0.62919
0.974251	0.58809
0.827844	0.203746
1.9335	1.97692
1.29295	1.97473
1.5635	1.03547
0.610445	1.80951
2.26927	1.01559
2.94008	1.28436
1.84442	1.15072
2.0498	0.491505
1.83756	1.43563
1.97141	0.691895
1.83897	0.600691
1.44314	1.0213
2.32806	1.30327
0.53187	0.450285
1.96819	1.33164
0.915019	0.665059
1.12607	0.863771
1.35259	0.561433
2.47157	0.923085
1.55152	1.14433
2.76583	0.958636
1.24402	0.942786
1.78613	1.37832
1.83133	1.39534
1.86515	0.940338
2.13548	1.0518
0.434161	1.03467
3.35684	1.47094
1.63681	0.407303
1.47196	1.30731
0.528261
0.181197	0.059191
-0.07926	0.191437
0.196318	0.154764
-0.08081	-0.38651
-0.17544	-0.21925
-0.46214	-0.24457
-0.00466	0.095335
-0.07998	-0.30916
0.004935	-0.35201
-0.1192	-0.14149
-0.28289	-0.26969
0.612777	-0.197
-0.04492	0.016666
-0.11025	0.233175
0.139305	0.465681
-0.24717	-0.39035
0.390591	-0.25083
0.104146	-0.03035
0.363194	0.389142
-0.12609	-0.00854
0.082808	0.2259
0.301601	-0.10579
-0.23568	0.221125
-0.3512	-0.08398
-0.25582	-0.25128
-0.43822	-0.14319
-0.17838	0.058276
0.222357	-0.07822
-0.12861	2.60301
0.726525	3.26538
0.630832	2.53894
0.796159	1.5308
0.707482	1.46497
0.799365	3.36718
0.692723	1.81988
0.529539	1.63694
2.09522	4.02997
0.63313	2.98285
0.491333	2.10657
-0.63772	-0.94727
-0.40348	-1.39756
-1.22392	-2.81295
-0.9447	-1.05901
-1.24068	-2.93709
-1.75091	-2.46676
-1.70328	-2.60889
-1.54831	-2.11337
-1.86012	-2.79154
-0.63372	-1.11397
0.898666	0.545616
0.250843	0.481504
-0.24674	0.246546
0.210946	0.939729
-0.07531	0.340517
0.198743	0.497265
-0.14024	0.251232
-0.24945	0.99658
0.012637
-0.1818	-0.30083
0.108373	0.911846
-0.02821	0.070271
-0.05108	-0.26288
-0.10609	0.275009
-0.00922	-0.00275
0.653031	-0.26632
-0.25945	0.15797
0.886242	0.793492
-0.24864	-0.03463
-0.23993	-0.25982
0.192301	0.905547
-0.04563	-0.26312
-0.21374	0.078394
-0.21634	-0.09209
-0.03987	-0.0161
-0.07997	-0.04311
0.004411	-0.30917
-0.261	0.064663
1.15646	-0.05476
0.08237	0.031011
0.207211	-0.04612
-0.05832	0.266498
-0.48949	0.01972
-0.00051	0.364977
0.2168	-0.01339
-0.0825	0.7546
-0.26515	0.11773
1.06924	0.498485
1.15725	1.52936
1.10077	1.09688
0.903746	0.65788
1.23952	1.08175
0.400763	1.87374
1.31432	0.884664
0.789549	0.213591
2.16084	1.45476
1.32399	1.35261
1.15567	0.434215
-0.59499	-0.85907
-0.2465	-0.71709
-1.08437	-1.47655
-0.43925	-0.69514
-1.47445	-0.60718
-1.32332	-1.7839
-1.84766	-2.02486
-1.68701	-1.65638
-1.78283	-1.12576
-0.58161	-0.9044
-0.01851	0.369545
0.169696	0.371257
-0.22438	-0.24119
0.329461	0.803103
0.545113	-0.07585
0.493965	0.420903
0.128118	0.230376
0.115729	1.34634
0.271155
0.17928	0.403667
-0.31738	0.133531
-0.06962	0.130719
-0.05365	-0.48818
0.256388	0.19784
0.220464	-0.14517
-0.19776	0.185831
-0.14998	-0.04151
-0.33045	0.255745
-0.15909	-0.25824
-0.51312	0.773909
-0.36764	0.243108
-0.05504	-0.30184
0.802044	-0.00333
0.527632	-0.08307
0.165579	-0.20435
-0.17579	-0.35904
0.547331	0.690124
0.177862	0.078297
-0.03535	0.000931
0.098442	0.03802
0.11841	0.039932
-0.33293	-0.13718
-0.0854	-0.07327
0.21785	0.16346
-0.25872	0.34329
-0.25069	-0.20733
1.94089	1.84339
1.26082	2.3949
0.650094	1.65285
0.617599	0.807334
0.638222	0.351254
1.68763	2.92692
0.613986	1.19412
0.90351	0.906169
1.27104	2.43681
1.05954	1.82783
0.917099	1.13945
-0.84973	-1.01133
-0.69308	-0.94967
-1.20071	-1.76168
-0.76846	-0.85435
-1.35669	-1.99797
-1.61158	-1.8545
-2.22163	-2.29475
-1.36404	-1.59116
-1.73432	-1.74011
-0.52472	-0.3452
0.104063	0.134684
0.040103	0.18348
0.102015	0.203049
0.63591	0.548863
0.315934	0.494747
-0.13454	0.409191
0.804929	0.353422
0.349112	0.393186
-0.01478
-0.03697	-0.07899
0.179678	0.07761
0.209229	0.35192
0.108233	0.092239
0.184153	0.127002
-0.16542	0.111615
-0.23944	-0.10937
-0.27225	-0.11365
-0.04283	-0.25996
-0.12102	-0.05422
0.321203	-0.08846
-0.12399	0.19646
-0.2131	-0.22447
-0.01787	-0.06728
-0.15375	-0.13663
-0.15079	-0.21768
-0.10648	0.169657
1.6158	0.087711
-0.06947	-0.03424
-0.14403	-0.08471
1.54038	0.060646
-0.21469	-0.21679
-0.29078	-0.37537
-0.16423	0.289515
0.282084	-0.12072
-0.11141	0.28491
1.29035	0.039157
1.31487	0.757603
1.38895	0.509277
0.52211	0.178211
1.14694	0.653679
0.678919	0.27964
0.797951	-0.23166
0.687458	0.632346
2.59037	1.49478
1.06445	1.49814
0.701944	0.52542
-0.23646	-0.61621
-0.73725	-0.82091
-0.40307	-1.51718
0.138395	-0.52933
-0.87881	-0.7729
-1.75039	-1.14539
-1.85285	-1.30008
-1.51344	-0.72413
-1.72257	-1.34873
-0.84766	-0.77614
0.297888	-0.02087
0.110412	0.468763
0.312891	-0.1316
0.029075	0.423573
0.18612	1.57767
0.194627	-0.23192
0.234365	0.358329
0.313001	0.179909
0.106337
-0.4268	0.027713
-0.16643	-0.39493
-0.09747	-0.41561
-0.16704	-0.4397
-0.34947	-0.11388
0.540783	-0.18849
-0.02948	-0.2433
-0.03865	-0.36085
-0.23549	0.034453
-0.26236	0.040103
0.046822	-0.11957
0.141177	-0.45918
0.022013	0.272579
0.19407	0.053543
-0.0025	-0.22359
-0.30785	-0.21166
-0.15111	-0.20093
0.148431	-0.29475
-0.24255	-0.04846
-0.38014	0.581832
-0.18782	-0.20559
-0.14834	-0.00845
-0.18926	-0.15671
-0.1074	-0.03619
0.4629	-0.20792
0.528153	1.94938
1.77709	3.5943
0.740927	2.36981
0.351892	2.24031
0.690101	1.80319
0.45839	5.38741
0.83122	1.98341
0.344649	2.24937
1.56682	5.44375
2.27476	4.1009
0.93421	2.38272
-0.93318	-1.19118
-0.8939	-1.66171
-1.13235	-2.83573
-0.61198	-1.0924
-1.30782	-3.02411
-1.40713	-3.08316
-1.43776	-3.31775
-1.25357	-2.79917
-2.27109	-2.93564
-0.76358	-1.53859
0.239491	0.727808
0.033687	0.483108
-0.04231	-0.16046
0.199693	0.841502
-0.10404	0.504605
0.30781	0.90082
0.281296	0.314358
-0.45236	0.372709
-0.36918
0.396084
0.128611
-0.27178	0.295229
-0.23294	-0.01139
-0.02258	-0.1504
0.824189	-0.39929
0.095039	0.054176
-0.25375	-0.39514
-0.37095	-0.21161
0.012968	-0.0655
-0.49225	-0.1691
-0.26508	-0.21419
-0.23098	0.095151
-0.21935	0.091718
0.295961	-0.03156
0.297704	0.145609
-0.12791	-0.06876
0.332195	0.269269
-0.03888	-0.03329
0.031851	0.839254
-0.00304	0.178136
-0.06234	-0.11143
-0.22083	0.05815
0.073931	0.620713
0.179874	-0.00771
-0.06441	0.287751
0.478283	2.67633
2.36641	4.02956
1.21161	3.55203
0.708128	1.49223
1.01456	1.24165
1.39533	5.21813
1.40562
1.0287	2.11612
2.03916	4.07728
2.38928	3.51805
1.47092	2.30893
-1.05989	-1.16382
-1.08754	-1.43041
-1.53165	-2.65197
-0.86737	-1.30907
-1.50672	-3.38848
-1.62012	-3.02596
-2.1403	-2.93448
-1.49753	-2.60263
-1.98965	-3.01236
-0.77623	-1.4333
0.781206	0.678846
0.876636	0.387577
0.299955	0.461112
0.361225	0.983978
-0.32486	0.648385
0.05211	1.05297
-0.23082	0.609846
0.324669	0.381089
0.014696
0.540944	0.100931
-0.33109	0.165735
0.340396	-0.191
0.129503	-0.13541
-0.20324	-0.16398
-0.26008	-0.12875
-0.45926	0.020536
-0.16292	-0.14826
-0.19345	-0.14787
-0.16471	-0.10331
0.692356	-0.21774
0.626317	-0.27323
0.134829	0.54658
-0.27292	0.079875
-0.17771	-0.00115
-0.18537	0.497574
-0.26219	0.328547
0.552674	0.162248
-0.19297	-0.35253
-0.30869	-0.05555
0.022599	-0.20028
0.361665	0.156519
-0.26156	-0.1869
0.740545	2.01137
1.42816	3.92922
1.37955	1.95101
0.662672	2.12757
0.694854	1.18881
0.435184	4.77743
0.898245	2.63793
0.713777	1.63901
1.70164	4.5971
1.21599	3.57786
1.34928	2.14329
-0.21182	-1.12225
-0.95819	-1.36828
-1.66371	-2.43945
-0.57195	-1.48828
-1.32104	-2.64237
-1.05327	-2.84433
-2.19737	-2.89473
-1.73361	-2.16421
-1.91376	-3.08391
-0.87855	-1.20503
-0.10629	1.40127
0.004721	0.508671
0.243364	-0.03542
0.84517	0.686262
0.161744	0.690675
-0.00598	0.421872
-0.27339	0.157579
0.335241	0.412259
0.002681
-0.04007	-0.03677
-0.13387	-0.49094
0.903181	-0.01984
-0.02241	0.096919
-0.16488	-0.20364
0.218207	0.421277
-0.17707	0.002265
0.025596	-0.06873
-0.12009	0.272565
-0.04711	-0.31205
-0.00955	-0.08213
0.242748	-0.11954
0.222317	0.004148
0.299212	-0.08821
0.982724	-0.24376
-0.00508	-0.27862
0.018525	0.176217
-0.09802	0.169877
-0.27575	-0.23505
1.13213	0.940206
-0.11944	0.4134
-0.11952	-0.23067
0.394962	1.6171
0.940679	3.61071
0.221285	2.15431
0.536283	1.55437
0.296903	1.44949
0.132095	4.32166
0.519032	1.01712
0.298814	1.80018
0.533038	3.07323
0.756592	2.30474
0.23942	1.7019
-0.50992	-1.26403
-0.62951	-1.23073
-1.19196	-2.12879
-0.04093	-0.79366
-0.9554	-1.84771
-0.46844	-2.6037
-0.98596	-2.97866
-1.00499	-1.95341
-0.94955	-2.60849
-0.32679	-1.32236
-0.06568	0.328281
-0.05194	0.149153
-0.0881	0.40915
0.113189	1.42293
0.156188	0.00534
0.029632	0.261997
0.012797	0.177232
0.002658	0.146007
0.066816
-0.20044	0.072937
0.194667	-0.10749
-0.0784	0.694896
0.230913	-0.07429
0.637277	-0.13323
0.006063	-0.17979
0.513924	0.108406
-0.23338	0.396099
-0.04927	-0.19721
-0.03564	0.030205
-0.20379	0.258588
-0.2165	0.431359
-0.17624	-0.08189
-0.19627	-0.28214
-0.24538	0.772585
0.035863	0.396109
-0.19358	-0.14014
-0.01962	0.426873
-0.11159	0.289119
-0.05771	-0.24595
-0.11311	-0.11852
0.691191	2.42776
2.49994	3.26602
1.13551	2.97316
0.668216	1.40393
0.341212	0.889818
2.36834	3.22546
0.361937	1.83175
0.836444	2.10358
1.26532	3.08279
0.885401	2.51633
0.801503	1.35873
-0.51848	-0.80556
-0.86219	-1.40044
-1.33036	-2.24692
-0.55905	-0.86892
-1.28517	-1.80658
-1.49074	-2.9258
-1.31252	-2.76604
-1.33151	-1.53706
-1.56924	-2.5459
-0.82205	-1.25521
-0.10639	0.880946
-0.0009	0.375655
0.176188	0.242388
0.665334	0.910549
0.019942	0.407459
0.577073	0.735892
0.142635	1.083
0.612753	0.416676
0.156636
-0.2781	-0.01675
-0.37697	-0.22874
0.008891	-0.38104
-0.32425	-0.33803
0.517092	-0.33159
-0.2517	-0.35778
0.392394	0.394549
0.373539	0.187509
0.00862	0.216476
0.06844	-0.10927
-0.29255	0.041936
0.008538	0.102122
-0.04464	0.007942
-0.37963	0.017375
-0.13336	0.406995
-0.40775	-0.08141
-0.06484	-0.17187
-0.20127	0.212838
0.506009	-0.20633
0.096568	-0.30887
0.681527	2.18953
1.43366	3.40467
0.826183	3.17806
0.31863	1.96259
1.28332	2.40531
0.696249	4.68569
0.829808	2.17477
0.792684	0.854874
1.49386	4.4922
1.42277	3.37236
0.849062	2.3526
-0.74119	-1.22458
-0.93852	-1.16092
-1.23449	-2.85168
0.133517	-1.37304
-0.44788	-3.01901
-1.47426	-2.36777
-1.8627	-2.75008
-1.17406	-2.14331
-1.45313	-2.75867
-0.90011	-1.66192
0.07092	0.121606
1.40606	0.261568
0.457313	0.21247
0.091936	0.686532
0.006409	0.610931
0.328142	0.866773
-0.0626	-0.02227
0.007496	0.385478
0.143765
-0.09155	-0.17053
0.257501	-0.29842
-0.1144	0.276633
-0.13894	0.155707
0.077257	-0.21868
0.201798	-0.12351
0.554047	-0.31026
-0.19917	-0.1791
-0.11714	0.253727
0.476126	-0.03948
1.21187	0.547184
0.402877	-0.0739
0.335023	-0.20427
0.276707	0.40015
-0.35353	0.225124
-0.51454	-0.05092
-0.16056	-0.18431
-0.29794	-0.171
-0.21593	0.040877
0.498721	2.59878
0.949746	2.84782
1.37345	1.63891
0.367438	1.70745
0.641764	1.26208
0.820615	4.21418
0.67728	2.01396
0.701673	1.37627
1.51154	4.57572
0.954003	3.14034
1.0053	1.79123
0.010879	-1.35301
-0.76854	-1.24656
-1.49106	-2.99035
-0.49781	-1.28249
-1.22315	-2.05179
-1.15878	-0.49835
-1.96346	-3.18642
-1.53407	-2.16443
-1.73822	-2.53671
-0.27105	-1.45364
0.268774	0.801398
0.047552	0.582227
0.465798	0.053084
-0.02545	0.664673
-0.05363	0.406044
-0.43783	0.874019
-0.02339	0.315528
0.063922	0.562003
-0.10012
-0.04647	-0.06975
-0.29255	-0.33706
0.015474	0.112294
-0.04646	0.04027
-0.1551	0.379659
0.182021	-0.26203
-0.09023	-0.21051
-0.13381	-0.13323
0.065567	-0.30357
-0.29764	-0.20423
0.197573	-0.19359
0.121562	0.24761
0.269093	0.315484
-0.25249	-0.39711
-0.54066	-0.10276
-0.24384	-0.24884
0.15055	-0.34991
-0.15635	-0.35534
1.03513	0.985218
1.36791	2.52722
1.00888	1.12474
0.415759	1.30266
0.748131	1.82766
1.22653	3.2641
0.624423	0.98434
1.0424	1.39736
1.37818	2.08876
0.9921	2.00429
0.942613	0.900926
-0.99323	-1.19341
-0.97035	-0.99792
-1.61793	-2.45487
-0.27591	-0.77624
-1.42783	-1.84878
-1.55687	-2.15047
-2.04515	-2.34311
-1.42228	-2.31805
-1.85251	-2.86497
-1.02252	-1.28855
0.148907	0.111916
-0.08974	0.58164
0.039013	-0.19065
-0.11151	0.03184
-0.12301	0.124646
0.042608	0.638827
0.302838	0.347346
-0.16588	-0.11937
0.173197
-0.14038	-0.17721
-0.23675	-0.15616
-0.34075	-0.11145
1.12429	0.288552
0.093659	0.005403
0.102871	-0.12768
-0.12156	0.046749
-0.26525	0.42185
0.066738	-0.09275
-0.11887	0.180201
-0.2827	-0.31457
0.018126	0.193675
-0.36823	0.323615
-0.06911	0.04428
-0.35621	-0.17385
0.121381	-0.27683
-0.23167	-0.39453
1.77314	2.61666
2.19551	4.43479
1.0129	2.66514
1.02761	1.77378
0.759083	2.07856
0.614544	5.44523
1.02227	1.6187
1.02781	1.99533
1.69746	4.95123
1.98177	3.63173
0.837986	2.17936
-0.95029	-1.32194
-1.0791	-1.74299
-1.68763	-2.74276
-0.29631	-1.5554
-1.83793	-2.93167
-2.09903	-3.01774
-2.36265	-3.63563
-1.9027	-2.41109
-2.38968	-2.68485
-1.1	-1.87132
-0.13583	0.873443
-0.10073	0.81701
0.009768	0.025517
0.532248	0.957066
0.364033	0.149634
0.209296	0.805189
0.158379	0.29284
0.373789	0.667891
-0.11902
-0.09566	0.108241
-0.42591	0.081043
-0.3249	-0.18464
0.006199	-0.42854
-0.07758	0.07437
-0.18439	-0.21685
0.122125	-0.10337
0.061346	-0.10512
-0.20089	0.227858
0.378662	0.07376
0.681097	-0.07797
-0.00237	0.101479
-0.25974	-0.05693
-0.59546	-0.17677
-0.07777	0.352316
0.269227	-0.5054
0.860005	0.243599
0.89471	1.00214
1.53419	1.8035
0.441524	-0.02033
1.22886	-0.03602
0.28686	0.931612
0.379099	-0.14504
0.680829	0.164718
1.62445	0.351146
1.31289	0.111461
0.408217	-0.02469
-0.8222	-0.55168
-0.21336	-0.38127
-1.21198	-1.25927
-0.58199	-0.43997
-1.0718	-0.64003
-1.53795	-1.19772
-1.73584	-1.44974
-1.60607	-0.75204
-2.04755	-0.56873
-0.48206	-0.64887
0.096326	-0.13571
0.150895	0.042641
-0.05777	-0.29135
-0.11574	0.718635
-0.05109	-0.28823
0.134764	0.62405
0.120413	0.761292
-0.01918	-0.19272
0.027119
0.43981	-0.23143
-0.12337	0.053654
0.098905	-0.06957
0.073626	-0.12875
0.451391	-0.27059
0.283171	-0.2148
-0.15239	-0.21638
-0.22517	-0.21869
0.024638	0.420767
0.470443	0.0074
-0.11267	-0.13347
-0.20824	-0.32086
-0.04302	0.029924
0.028174	-0.01889
-0.33708	0.228165
0.76563	1.87059
1.3923	2.79607
1.89689	1.75989
0.172114	1.43125
0.670266	0.47854
0.696503	3.9853
0.958296	1.82577
0.764761	1.76135
1.42698	3.14937
0.955547	2.34796
0.852156	1.80562
-0.57427	-0.23451
-0.67073	-1.04589
-1.5187	-1.94313
-0.88173	-0.37988
-0.61418	-2.27214
-1.19837	-1.90746
-1.86396	-2.65009
-1.37307	-2.07056
-1.70938	-2.35832
-0.63887	-1.00089
0.135639	0.282929
-0.37968	0.131718
0.24012	0.198905
0.415993	0.473844
0.070835	0.524886
0.37323	0.711609
0.14634	-0.14989
-0.33579	0.456038
0.019732
-0.11309	-0.00821
0.112941	-0.26864
0.28503	0.080263
-0.31992	-0.03746
0.083999	-0.11615
-0.27113	0.179453
-0.16299	0.828126
-0.1428	-0.0157
-0.03466	0.042596
-0.10905	-0.12498
-0.18639	-0.00956
-0.50506	0.63498
-0.49909	-0.0843
-0.01146	0.200395
1.0242	0.440984
1.58769	1.2291
0.56257	0.982312
0.360899	0.523181
0.262985	0.545533
0.176117	2.18569
0.839112	0.081863
0.886028	0.498412
1.55398	0.944168
0.359042	0.853868
0.307725	0.426823
-0.15233	-0.53088
-0.52206	-0.60779
-0.98168	-0.84227
-0.51507	-0.70383
-0.79248	-0.6724
-1.33576	-1.59642
-1.52089	-1.55207
-1.08392	-1.12288
-1.34406	-1.50351
-0.48431	-0.59466
-0.05269	0.180854
-0.1552	1.34452
0.179858	0.331741
0.324449	0.440723
-0.27624	-0.07402
0.769742	0.298831
0.292344	0.187223
-0.12649	0.098525
-0.05568
-0.14634	0.003984
-0.10234	0.089794
0.367154	0.202809
0.28596	0.283714
0.20758	-0.06159
-0.19406	0.141246
-0.09861	-0.55462
0.111529	0.228874
-0.0335	-0.11435
0.250174	-0.20191
0.547354	-0.16743
-0.33355	0.091254
-0.20884	-0.12699
1.64934	1.29376
1.78219	1.99616
2.74793	2.61875
1.35383	1.70656
0.875958	1.3508
0.905521	3.26998
0.912163	0.961575
1.58705	1.27175
1.58919	1.98188
1.50437	1.76081
1.97294	1.66101
-0.75405	-0.64913
-0.68052	-1.09252
-1.4696	-2.2347
-0.55213	-1.19791
-1.36027	-2.15559
-1.95338	-1.94726
-2.18031	-2.26859
-1.5645	-2.02643
-2.03478	-2.18711
-0.298	-1.14349
0.257333	0.555197
-0.18095	0.344827
0.464261	0.141332
0.33195	0.301701
0.124396	0.04888
0.931159	0.198299
0.148335	0.299564
0.119004	0.393916
-0.10168
0.023169	0.816609
-0.27988	0.058144
-0.15324	0.121679
0.508022	-0.16567
0.046019	0.300916
-0.23694	0.258126
0.853993	-0.01064
-0.42985	0.048888
-0.34792	0.034975
-0.39433	-0.04765
0.253845	-0.06669
0.04319	-0.31333
0.588166	0.90229
1.39136	2.08593
0.645959	1.86673
0.956341	1.24298
0.766614	0.827852
0.527288	2.91726
0.142178	1.07919
0.215175	1.78517
1.53517	2.09234
1.14711	2.53904
1.06246	1.17474
-0.89432	-0.85534
-0.94755	-0.80802
-1.64493	-2.02926
-0.61474	-1.14386
-1.23059	-0.84811
-1.30237	-2.05237
-1.61085	-1.99936
-1.26243	-2.30927
-1.62917	-2.12566
-0.92858	-1.0581
-0.10397	0.100919
-0.53839	0.165419
-0.1663	0.23633
0.226569	0.46744
-0.06417	0.015453
0.381353	0.669245
0.781488	0.470238
0.657737	0.505572
-0.03008
0.089107	0.390124
0.119257	0.125813
-0.19051	0.075764
0.86086	-0.01421
0.017253	0.154761
-0.11026	-0.23198
-0.22116	-0.12151
-0.15397	-0.06774
-0.44766	-0.15082
-0.14305	0.006637
-0.23238	0.308396
0.651205	1.93575
1.59152	4.12758
1.04258	2.99012
0.988243	1.26787
0.780406	1.92282
0.934038	5.62264
0.806338	2.60378
0.383383	1.62367
1.17565	4.95562
1.03613	3.36568
0.849561	1.26537
-0.5249	-1.58466
-1.12442	-1.34334
-1.24694	-2.18557
-0.76379	-1.28828
-1.2732	-2.80022
-1.39577	-2.88161
-1.87533	-3.23471
-1.47891	-2.54824
-1.61401	-2.98845
-1.20809	-1.28035
-0.14651	0.760287
-0.13819	0.375691
0.501822	0.076714
0.984529	0.834569
-0.31538	0.515902
0.63063	1.37165
0.310327	0.555617
0.028645	0.642165
0.00256
-0.29288	0.006378
0.090204	0.095165
0.159351	-0.1197
-0.09671	-0.29397
-0.33534	0.647381
-0.127	-0.38706
-0.07977	-0.46004
0.02708	0.013532
0.113648	-0.22684
-0.3052	-0.23755
1.2812	1.41574
1.04839	2.16344
0.01788	1.40696
0.130052	0.807575
0.708073	1.1605
0.480953	1.41325
0.722729	1.68496
-0.01827	0.894022
2.11296	2.38712
1.15554	1.85752
1.42385	1.31375
-1.01469	-0.59576
-1.02419	-0.73229
-1.04675	-1.96064
-0.4353	-1.04151
-0.57265	-2.17236
-0.51898	-2.08257
-1.41155	-2.17043
-0.84355	-1.87133
-1.58128	-2.32778
-0.95933	-1.31759
0.63686	0.458163
0.427788	0.09832
0.335294	0.737254
0.014046	0.328561
0.906828	0.75063
0.693868	0.413822
0.232711	0.009627
-0.42257	-0.0511
0.272679
0.005498	-0.09673
-0.11804	-0.14497
-0.02691	-0.05942
-0.19316	0.233861
-0.33731	-0.29405
-0.31259	-0.00891
-0.18271	-0.09239
-0.2833	-0.10465
0.070096	-0.1717
0.72678	3.282
1.80721	4.39974
0.80794	3.04043
0.694525	2.10312
0.6992	2.22364
0.410426	6.05193
1.00988	1.97358
1.22787	2.85823
1.71048	3.97771
0.454376	3.88826
1.07128	2.93176
-0.93305	-1.01562
-0.72339	-1.42013
-1.63758	-2.91666
-0.61336	-1.45766
-0.96682	-2.98252
-1.52301	-3.48212
-2.00749	-3.50475
-1.51454	-2.74249
-2.09041	-2.91632
-0.79301	-1.49173
-0.09828	1.77535
0.424751	0.865043
0.288873	0.657983
0.040314	0.417577
0.758772	0.983924
0.165994	1.50612
0.323332	0.353808
-0.0198	0.679817
0.393609
0.01436	0.096167
0.00951	0.19278
-0.06268	0.052676
0.606564	0.869401
0.018454	0.112593
0.177122	0.097361
-0.0994	0.000522
0.225746	-0.18495
0.991656	2.1433
1.67399	3.36976
0.783833	2.42676
1.52485	1.6833
0.391984	2.21857
0.865139	3.9076
0.710335	1.46104
0.530204	1.90222
1.52367	4.19384
0.955939	2.685
1.04014	2.0244
-0.81891	-1.28353
-0.61997	-1.28331
-1.91034	-2.14415
-0.81368	-0.80017
-0.91119	-2.80445
-1.59412	-2.37442
-1.61739	-2.25206
-1.72171	-2.56452
-1.88199	-2.43681
-0.79458	-1.47527
0.350176	0.050093
0.174161	0.282505
0.025499	0.095366
0.159903	0.709852
-0.10946	0.322958
0.434884	0.670757
0.166205	0.643128
0.045238	0.659409
0.193325
-0.31339	0.487273
0.327664	0.051218
0.008642	0.089215
-0.19857	-0.06342
-0.18533	-0.17723
0.013567	0.041068
-0.33028	0.057714
0.844627	2.54846
1.94979	4.29788
1.08432	3.148
0.524117	2.18052
0.774689	3.41308
1.23688	5.60107
0.608672	1.99935
0.411854	1.92906
1.53931	4.18392
1.21578	3.65895
0.625744	3.0449
-0.24749	-1.5673
-0.62543	-1.29118
-1.28912	-2.89696
-0.87134	-1.35318
-1.21591	-2.7181
-1.25967	-3.02503
-1.20594	-3.16365
-1.56055	-2.52286
-2.05822	-3.22715
-0.97121	-1.34839
0.053615	0.588012
0.100602	0.219249
0.111052	0.505309
0.918068	0.967069
0.385609	1.01782
0.092573	0.974973
0.06299	0.336045
-0.15372	1.02938
0.01769
0.542867	-0.19846
0.002874	-0.15179
-0.34028	-0.40468
1.34536	0.039293
-0.23963	-0.05297
0.366328	-0.29259
0.721968	2.35286
1.04199	3.28785
1.13196	2.41741
0.688853	1.11098
0.538766	1.56499
0.29222	4.55369
0.930814	1.47158
0.729633	1.22142
1.75167	3.77931
1.91045	2.90238
0.884483	2.07184
-0.86345	-0.78606
-0.57178	-0.94012
-1.41962	-2.41674
-0.66413	-0.62724
-0.85326	-2.4734
-1.14877	-2.43765
-1.31892	-3.34647
-1.43473	-2.47804
-2.18892	-2.96947
-0.97915	-1.19161
0.132335	0.27794
-0.07561	0.734264
0.300207	-0.1152
-0.04509	0.609005
-0.11616	0.266365
0.127044	0.924785
0.456211	0.653268
-0.05449	0.75208
0.364658
-0.13852	-0.00372
0.196384	0.059146
-0.08347	-0.24837
-0.09713	-0.04257
-0.07642	0.372425
0.54532	1.82673
1.57291	3.21143
0.758182	1.61606
0.902037	1.06414
0.680475	1.9336
1.0954	4.16399
0.293159	1.5984
-0.03106	1.48898
0.949797	1.24457
0.129295	0.549946
0.806348	0.976098
-0.45446	-0.93175
-0.18193	-1.26206
-0.86837	-2.23466
-0.45187	-0.98154
-0.32224	-0.92253
-0.73396	-2.58766
-0.9794	-2.45062
-0.70708	-2.10287
-1.44395	-1.86841
-0.62381	-1.3019
-0.0045	0.87905
0.134564	0.103452
0.35739	0.395551
-0.08105	0.209828
0.189073	0.20195
-0.03359	0.277841
0.680028	-0.11733
0.203252	1.58296
0.010501
0.359452	0.511359
-0.03795	0.149326
0.163676	-0.1072
-0.37337	-0.4211
0.8466	2.41416
1.79763	3.51622
1.84612	2.31769
0.637695	0.867987
0.160619	1.65731
0.699121	4.38614
0.408206	2.02386
0.907524	2.00032
1.5545	3.92261
1.50334	2.42582
1.29763	2.38185
-0.80606	-1.41088
-0.75097	-1.27729
-1.6434	-2.45322
-0.7794	-1.22675
-1.49108	-3.39447
-1.55365	-2.35676
-2.22793	-3.0165
-1.74304	-1.92646
-2.00244	-2.77892
-1.039	-1.29766
0.061441	0.214245
-0.06007	0.050152
0.263718	-0.04368
0.60424	1.22243
0.786988	0.086255
-0.28213	1.0888
-0.11274	0.000945
-0.11031	0.932507
-0.0491
-0.05462	-0.05071
0.136152	0.305391
-0.01314	0.04111
0.875509	1.56031
1.90465	3.90141
1.26591	2.764
0.553494	0.368165
1.0259	1.70183
1.15192	2.51303
[truncated: 116 more rows]

## Sheet: Figure 2E
tau gRNA-NT Efficiency Bar Chart
gNTC	gSOS1_23	gSOS1_5	gSOS1_2	gPTPN1_2	gPTPN1_26	gPTPN1_13
NTC_28	-3.50475	-2.91632	-3.48212	6.05193	3.97771	4.39974
NTC_7	-3.68251	-3.45213	-2.8215	5.64817	5.80734	5.10386
NTC_13	-3.31775	-2.93564	-3.08316	5.38741	5.44375	3.5943
NTC_14	-2.93448	-3.01236	-3.02596	5.21813	4.07728	4.02956
NTC_3	-3.16365	-3.22715	-3.02503	5.60107	4.18392	4.29788
NTC_20	-3.63563	-2.68485	-3.01774	5.44523	4.95123	4.43479
NTC_26	-3.23471	-2.98845	-2.88161	5.62264	4.95562	4.12758
NTC_5	-3.0165	-2.77892	-2.35676	4.38614	3.92261	3.51622
NTC_18	-2.75008	-2.75867	-2.36777	4.68569	4.4922	3.40467
NTC_15	-2.89473	-3.08391	-2.84433	4.77743	4.5971	3.92922
NTC_1	-2.60889	-2.79154	-2.46676	3.36718	4.02997	3.26538
NTC_29	-2.25206	-2.43681	-2.37442	3.9076	4.19384	3.36976
NTC_30	-3.34647	-2.96947	-2.43765	4.55369	3.77931	3.28785
NTC_19	-3.18642	-2.53671	-0.49835	4.21418	4.57572	2.84782
NTC_17	-2.76604	-2.5459	-2.9258	3.22546	3.08279	3.26602
NTC_16	-2.97866	-2.60849	-2.6037	4.32166	3.07323	3.61071
NTC_2	-2.34311	-2.86497	-2.15047	3.2641	2.08876	2.52722
NTC_6	-2.64523	-2.34617	-1.6667	2.51303	3.23929	3.90141
NTC_25	-1.99936	-2.12566	-2.05237	2.91726	2.09234	2.08593
NTC_4	-2.45062	-1.86841	-2.58766	4.16399	1.24457	3.21143
NTC_24	-2.26859	-2.18711	-1.94726	3.26998	1.98188	1.99616
NTC_22	-2.65009	-2.35832	-1.90746	3.9853	3.14937	2.79607
NTC_27	-2.17043	-2.32778	-2.08257	1.41325	2.38712	2.16344
NTC_9	-2.15029	-2.09625	-1.98802	2.33887	2.48558	2.08484
NTC_11	-2.29475	-1.74011	-1.8545	2.92692	2.43681	2.3949
NTC_10	-2.02486	-1.12576	-1.7839	1.87374	1.45476	1.52936
NTC_23	-1.55207	-1.50351	-1.59642	2.18569	0.944168	1.2291
NTC_8	-1.76883	-1.12788	-1.23502	1.0102	1.26676	1.69448
NTC_12	-1.30008	-1.34873	-1.14539	0.27964	1.49478	0.757603
NTC_21	-1.44974	-0.56873	-1.19772	0.931612	0.351146	1.00214
tau NT-gRNA Efficiency Bar Chart
gNTC	gSOS1_23	gSOS1_5	gSOS1_2	gPTPN1_2	gPTPN1_26	gPTPN1_13
NTC_28	-2.00749	-2.09041	-1.52301	0.410426	1.71048	1.80721
NTC_7	-1.6289	-1.90468	-0.908678	0.343477	1.79289	0.791008
NTC_13	-1.43776	-2.27108	-1.40713	0.45839	1.56682	1.77709
NTC_14	-2.1403	-1.98965	-1.62012	1.39533	2.03916	2.36641
NTC_3	-1.20594	-2.05822	-1.25967	1.23688	1.53931	1.94979
NTC_20	-2.36265	-2.38968	-2.09903	0.614544	1.69746	2.19551
NTC_26	-1.87533	-1.61401	-1.39577	0.934038	1.17565	1.59152
NTC_5	-2.22793	-2.00244	-1.55365	0.699121	1.5545	1.79763
NTC_18	-1.8627	-1.45313	-1.47426	0.696249	1.49386	1.43366
NTC_15	-2.19737	-1.91376	-1.05327	0.435184	1.70164	1.42816
NTC_1	-1.70328	-1.86012	-1.75091	0.799365	2.09522	0.726525
NTC_29	-1.61739	-1.88199	-1.59412	0.865139	1.52367	1.67399
NTC_30	-1.31892	-2.18892	-1.14877	0.29222	1.75167	1.04199
NTC_19	-1.96346	-1.73822	-1.15878	0.820615	1.51154	0.949746
NTC_17	-1.31252	-1.56924	-1.49074	2.36834	1.26532	2.49994
NTC_16	-0.98596	-0.949554	-0.468438	0.132095	0.533038	0.940679
NTC_2	-2.04515	-1.85251	-1.55687	1.22653	1.37818	1.36791
NTC_6	-2.58174	-1.85361	-2.05451	1.15192	1.73216	1.90465
NTC_25	-1.61085	-1.62917	-1.30237	0.527288	1.53517	1.39136
NTC_4	-0.979399	-1.44395	-0.733958	1.0954	0.949797	1.57291
NTC_24	-2.18031	-2.03478	-1.95338	0.905521	1.58919	1.78219
NTC_22	-1.86396	-1.70938	-1.19837	0.696503	1.42698	1.3923
NTC_27	-1.41155	-1.58128	-0.518977	0.480953	2.11296	1.04839
NTC_9	-2.00893	1.04449	-1.36292	0.989597	1.72681	0.968715
NTC_11	-2.22163	-1.73432	-1.61158	1.68763	1.27104	1.26082
NTC_10	-1.84766	-1.78283	-1.32332	0.400763	2.16084	1.15725
NTC_23	-1.52089	-1.34406	-1.33576	0.176117	1.55398	1.58769
NTC_8	-1.86611	-1.03605	-1.2757	0.7262	1.53293	0.780464
NTC_12	-1.85285	-1.72257	-1.75039	0.678919	2.59037	1.31487
NTC_21	-1.73584	-2.04755	-1.53795	0.28686	1.62445	0.89471

## Sheet: Figure 2G
tau (U6-g1-U6-g2) - Replicate 1	tau (U6-g1-U6-g2) - Replicate 2
0.731694	0.800863
0.948698	1.08077
0.339836	0.332839
0.974779	1.11908
-0.22578	-0.39085
1.96536	2.05984
-0.86332	0.428204
0.998696	0.848856
2.93133	2.67884
-3.02467	-2.9772
-0.31938	-0.10661
-0.88357	-0.69979
-0.02086	-0.08997
-0.25067	-0.22499
0.19266	0.198786
0.385111	0.395291
-0.55241	-0.47589
-0.12051	-0.56419
-0.41605	-0.14689
-0.03187	0.02853
0.397271	0.433489
-0.05925	0.152163
-0.66503	-0.96493
-0.41089	-0.40191
0.24701	0.055021
-0.41074	-0.23962
0.633394	0.630803
0.607171	0.797347
0.912635	-0.05834
-1.04601	-0.80568
-1.98598	-1.88521
-0.10368	-0.19214
0.53283	0.501551
-0.69062	-0.72677
0.803997	0.60075
0.359931	0.432949
-0.49021	-0.23086
0.32128	0.546439
0.109111	0.114507
1.69536	1.47308
0.161721	-0.06495
0.982092	1.00464
0.434538	0.134246
0.421086	0.544935
-0.82679	-0.92824
0.002942	0.176694
0.193866	-0.26085
1.60286	1.50554
0.023695	-0.48364
0.122462	0.265488
-1.72622	-2.10017
-0.66886	-0.73905
0.271288	0.280191
1.55951	1.28566
0.248801	0.128125
-0.61089	-0.62239
2.44148	2.02784
1.01032	0.863577
0.204994	1.07554
1.23779	1.39831
-0.35377	-0.76268
-1.28244	-1.41451
-0.47901	-0.8829
0.38733	0.580455
-0.71838	-0.88326
-0.47884	-0.39423
-0.02249	-0.23398
-0.88612	-0.95567
0.742732	0.433357
0.052344	-0.2961
-0.27398	-0.31594
1.52436	1.61424
1.09285	0.901837
-0.78524	-0.89498
-0.0524	-0.16125
-0.25372	-0.2915
-0.68708	-0.21327
0.001583	0.011411
-0.89577	-1.0282
0.363984	0.32227
0.254605	0.109303
-0.8276	-0.93983
0.387471	0.323519
-3.39495	-3.05467
-0.24351	-0.20541
0.655468	0.552011
-1.43968	-0.45396
0.106724	0.425011
0.723906	0.566603
1.11694	1.38575
0.185896	0.208743
3.68832	3.63027
0.149274	0.157828
0.013734	0.126854
-0.0292	0.071944
-1.9721	-2.15988
1.55441	1.43894
0.241012	0.100982
-0.06286	0.170487
-0.02092	0.042309
0.614034	0.266461
-1.64441	-0.92877
-0.03005	0.091839
-0.82337	-0.65882
-1.23852	-0.88419
0.245469	0.664623
1.32349	1.70453
0.162759	0.13185
-1.55704	-1.29411
-0.56374	-0.48993
-0.7472	0.872888
-0.24734	-0.17235
1.26802	1.52591
-0.80105	-0.93761
-0.28626	-0.28958
0.491722	0.522818
-1.11272	-1.27796
1.37095	0.555484
0.285808	0.515211
0.009027	-0.22325
-0.53039	-0.71346
-0.87365	-1.06569
-0.27836	0.293582
0.405262	0.075493
0.513752	0.658637
-0.79189	-0.77173
-0.68275	-0.88004
1.65675	1.43572
2.88869	2.79447
0.010566	-0.08432
-3.88439	-3.27021
-0.63384	-1.33493
0.493625	0.431592
-0.36655	-0.29312
0.239019	0.004014
-0.28124	-0.67394
-1.5676	-1.43163
-0.23807	-0.04984
0.019448	0.363831
0.976181	1.2937
-0.30434	-0.25394
0.351024	0.286683
-0.52151	-1.18354
-2.80638	-2.19644
-2.1278	-2.38144
0.262613	-0.24523
-0.0389	-0.21655
-0.95507	-2.00596
1.42566	1.58136
-0.8207	-0.77512
2.65909	2.66386
-0.09634	-0.02647
-0.86453	-1.15288
-0.2838	-0.15104
0.568637	0.598146
0.06981	-0.00174
-0.01248	0.649
0.41811	-0.33493
-0.28628	-0.40709
2.25478	2.54891
2.12213	2.77109
0.432627	0.692937
0.99259	1.44235
-2.13722	-1.89881
-0.94006	-0.93608
-0.59467	-0.15069
0.323511	0.255157
2.03081	1.42009
0.057456	0.09065
-1.4411	-1.29412
-1.15995	-1.3961
0.095152	-0.17217
0.332377	0.258337
0.6162	0.577175
-0.24663	0.115958
0.310599	0.238169
0.498378	0.469909
0.999657	0.067367
0.454991	0.861553
0.160406	0.208876
0.386256	1.6394
0.022568	0.0345
-0.43099	-0.29731
0.612905	0.258196
-0.3835	-0.52853
-2.56264	-2.45449
0.054411	0.281366
-0.47557	-0.15134
0.310902	0.406637
-0.05815	0.038213
-0.72886	-0.70436
-1.11441	-1.49717
-0.91371	-0.64936
-1.47956	-1.29411
0.613527	1.53557
-0.73761	-0.25689
0.535405	0.095504
0.63371	0.544848
-1.25108	-1.30356
2.70753	2.26511
0.061439	-0.21695
0.721325	0.356969
0.06617	0.06755
-0.33878	-0.32707
-0.02783	-0.13949
1.08427	1.06195
1.11755	1.15307
-0.37452	-0.3706
1.72561	2.5704
0.116552	0.203849
0.889609	0.959299
-0.02314	-0.10366
0.25776	0.367636
1.94996	1.81697
0.964917	0.890065
-1.40867	-1.39085
-0.34273	2.77406
-0.47482	-0.79219
1.71384	1.6929
0.128112	0.53949
0.206645	0.555191
0.733391	0.667261
1.92509	1.09106
-0.14727	0.220223
-2.01159	-0.77895
0.14994	0.017352
0.935987	0.77312
0.353982	0.432049
-1.6329	-2.52181
-0.07507	0.216459
1.67659	1.59525
0.979662	0.655331
-0.38501	-0.15676
-0.07941	-0.46188
2.44235	2.03473
-0.03335	-0.06404
-0.37353	-0.36422
1.56087	2.18464
2.27764	1.90984
-0.78514	-0.99444
-0.48787	-0.74814
0.082315	0.049087
1.90781	2.00775
0.30523	-0.03016
-0.35495	-0.55663
0.18375	0.360737
-2.24732	-1.99727
0.321	-0.68227
0.099332	-0.19277
-0.11924	-0.15748
-1.06932	-0.86652
2.1346	2.06544
0.098053	-0.15301
0.043412	0.220738
0.016184	0.487632
0.096096	0.375277
1.58033	2.17265
0.187848	-0.11667
-1.65686	-1.90408
1.64689	1.35014
0.254317	-0.08289
0.247296	1.42946
0.627123	0.325473
-0.50246	-0.8088
1.36423	1.51412
2.04442	1.96931
1.79194	1.6667
0.281905	0.210956
-0.75755	-0.73614
2.78537	2.85387
-1.1559	-1.47018
-0.11429	-0.02446
-0.22045	-0.4415
1.08911	1.29988
-0.61038	-0.57609
1.25464	0.063804
-1.3728	-1.11291
-1.40732	-1.80907
0.216146	-0.01441
0.190972	-0.13641
-0.11188	-0.03024
-1.28322	-1.69784
1.24144	1.419
0.0638	0.58766
0.127761	-0.13058
-0.42318	-0.58198
0.468201	-0.03243
-2.69381	-1.67388
0.34028	0.257086
0.146332	-0.01491
0.394422	0.462307
1.45986	1.31033
0.712271	0.557354
-0.18705	-0.00281
0.198452	0.202417
-0.48752	-0.22359
2.36234	2.51037
-0.56285	-0.6535
0.472357	-0.07313
-1.47581	-1.41028
0.983338	0.858027
-0.09959	0.11893
0.127572	0.278399
2.19352	1.81665
-1.17855	-1.34645
-0.92702	-0.70584
0.276211	-0.25516
-0.62966	-0.89208
-3.27391	-2.93657
0.100339	-0.13951
0.351144	0.451392
-0.9651	-0.80431
-0.90755	-1.01931
-0.212	-0.57915
-0.03084	0.054116
3.05344	2.94248
-1.19962	-1.27585
-0.01654	0.368759
-0.03205	0.40965
0.273116	0.313744
-0.0903	0.41848
0.466339	0.038224
0.007248	0.07016
-2.2364	-2.33156
-0.12926	-0.59267
-1.70186	-1.84774
0.30118	-0.0991
0.1222	0.079861
1.20774	1.09891
1.98472	1.89348
-0.25042	0.197774
0.483695	0.080989
-1.05064	-1.09245
-0.18626	-0.26078
0.003185	0.241138
-0.48456	-1.1782
0.315749	0.544178
0.39248	0.081544
-1.17958	-0.84499
-0.26413	-0.14046
0.16469	0.326802
-0.36602	-0.21979
-0.25419	0.993472
-0.49335	-0.14198
-0.39364	-0.72307
0.3951	0.197389
-0.33997	-0.06248
-1.14355	-1.42069
0.83267	1.27208
-0.48051	-0.14764
-0.21864	1.82805
0.785418	0.869904
0.353119	0.301441
-2.34814	-2.92518
0.035477	-0.00147
0.261613	-0.44023
1.65645	1.90748
-0.1924	-0.19398
-1.69033	-1.88773
-0.01464	0.031407
0.082442	0.214479
1.64872	1.72737
-0.73411	-0.73162
0.953162	1.273
0.396677	0.334352
0.67333	0.787645
-0.05113	-0.04217
2.97725	2.98446
-0.12994	0.172931
-0.28404	-0.01708
0.044906	-0.40459
-2.12918	-2.1087
0.324105	0.141032
0.077097	0.479957
-0.30157	-0.31435
0.542435	0.134687
1.06473	1.30439
-1.41867	-1.33197
-1.20268	-1.06684
-1.35117	-2.13092
0.965057	0.26627
0.628007	0.211601
-0.10855	0.395076
-0.18025	-0.38038
0.75599	0.732424
0.180439	-0.05093
-2.76682	-2.52803
0.377386	0.354338
-0.13181	0.380494
-1.14401	-0.69071
0.519942	0.155178
-0.02627	-0.1506
-0.24457	0.358106
-0.4098	-0.32138
1.13901	1.17257
-0.20491	-0.07336
-0.20202	-0.04013
0.490001	0.547873
0.557552	0.324772
0.528486	0.116503
0.597936	0.696735
-1.06785	-0.90485
-0.33108	-0.40633
0.388234	0.443126
-0.06533	-0.0599
0.547935	0.104845
1.16766	0.950628
-0.05374	-0.32926
-0.31455	-0.1612
-0.23084	-0.23699
-0.20536	0.065751
-0.26355	-0.52972
-0.49699	-0.62298
1.89736	2.0578
0.372976	0.533895
-1.12901	-0.35801
0.269864	0.277874
2.17962	1.8865
0.346993	0.245098
-0.20803	-0.30982
0.586641	0.515647
-0.13785	-0.50132
-1.3883	-1.30126
-1.22958	-1.28922
-1.40473	-1.46919
-0.99986	-1.09086
-0.77665	-0.78837
0.649584	0.706256
0.072818	0.157109
-1.29842	-1.21713
-0.13287	-0.23242
-0.15437	0.456823
0.270531	0.936134
-0.52223	-0.57197
0.207173	0.255971
0.457092	-0.28578
0.115124	-0.07786
-0.15244	0.251212
1.0485	1.14108
0.485249	-0.0572
-0.70875	-1.05754
0.532484	0.243243
-0.19863	0.427923
1.01844	1.45166
0.35527	0.815227
0.442044	1.20223
0.048431	-0.16314
-0.28793	-0.25184
-1.32565	-1.31788
-0.77808	-0.84744
-1.04138	-1.30717
1.21329	1.3028
-0.3921	-0.53141
0.377324	0.308367
-1.48775	-1.57886
0.277045	0.438074
0.343548	0.383403
-2.09338	-2.17335
0.246954	0.229453
-0.37229	-0.10628
-1.1649	-0.87161
1.88579	1.7551
-0.80043	-0.95053
-1.08045	-1.33463
1.91478	1.68446
-0.45784	-0.52039
-0.13799	0.009814
-0.16947	-0.30318
-0.02863	0.042865
-0.03518	0.275379
0.681218	0.422425
-0.14664	-0.26694
0.835559	0.041891
0.794173	0.88281
-0.19581	-0.05637
0.012197	-0.23366
-0.68637	-0.41119
3.26419	3.52882
-0.54398	-0.66371
2.09498	2.36915
-0.9427	-0.78735
-0.50426	-1.21325
-1.13278	-1.21754
-0.47053	-0.50318
-0.39435	-0.06811
1.41939	1.91712
-0.2339	-0.34149
0.324608	0.328369
-0.77285	-0.80325
0.118702	0.764895
-1.1359	-0.75013
1.04025	1.28742
-0.49218	-0.29873
0.369455	0.55386
0.827865	0.570357
1.53937	1.57938
0.265538	0.015876
0.576899	0.477885
0.418629	0.252252
0.979424	0.127782
-0.63359	-0.43784
-0.06391	0.108304
-1.73507	-1.79606
-0.44093	-0.18407
2.43976	1.04772
-0.50424	-0.5994
0.267093	0.36933
-0.50109	-0.45084
-0.67163	-0.91855
-1.50069	-1.49651
-0.56832	-0.48643
-2.21664	-2.38093
-0.83697	-0.62841
-0.61296	-0.67705
-0.20447	-0.23336
-0.27551	-0.31669
-2.60875	-3.03677
-0.32638	-0.50546
0.690548	0.665509
-0.22979	-0.21413
-0.12412	0.507519
0.0479	0.113868
0.432909	0.362029
-0.59003	-0.53695
-2.43661	-1.85048
0.063628	0.419216
-0.47893	-0.56849
0.208442	0.259662
1.16257	1.0829
0.039909	0.092577
-0.24889	-0.01297
-0.08084	-0.81393
1.93532	1.89822
-1.19942	-0.84943
-0.18291	-0.42692
-0.15985	0.493299
-0.16847	-0.286
-1.94298	-2.10485
-0.71872	-1.05924
-0.78476	-0.82952
-0.35807	-0.1963
0.022783	0.48754
1.27342	1.0961
-0.37611	-0.48967
-0.77603	-0.72615
1.25829	1.20455
-1.40773	-1.91086
0.045917	0.0823
0.331995	0.35979
-1.54037	-2.2158
-0.35357	-0.21439
-0.84986	-1.6696
1.11278	1.78748
-0.11812	-0.5317
-0.13906	0.009252
-0.00995	0.215931
-0.1004	0.113592
0.290202	0.077444
-2.04601	-2.09514
0.204504	1.19371
0.069692	0.193801
-0.17643	-0.24562
-0.86287	-0.49824
-0.73061	-0.57736
-0.60823	-0.57778
0.572813	0.713342
-0.28504	-0.47464
1.18103	0.984391
-0.42893	-0.35366
-0.48465	0.392935
0.580662	0.132543
-0.19173	-0.1801
-0.07264	-0.14773
1.41638	0.923856
0.620231	0.394952
0.289738	0.027419
0.625807	0.467942
0.494786	0.92392
0.280329	0.521793
-2.3883	-2.6903
-0.05636	0.427038
0.182043	0.594684
-0.50218	-0.18264
0.633975	0.990023
0.792405	1.36025
0.810288	0.541945
-0.27614	0.178759
1.33255	1.30947
0.162552	-0.19573
-1.34632	-1.43166
-0.4887	-0.68605
-0.02443	0.087629
3.02294	2.77359
1.38161	1.91134
-0.00801	-0.03656
0.227246	0.163417
-0.37322	-0.61439
1.07401	1.21092
0.665966	0.977059
-0.78778	-0.73
-1.27969	-1.16504
-0.13928	0.038707
-0.54418	-0.63322
1.77765	1.6453
-1.35981	-1.44452
-0.50024	-0.68887
-0.19068	-0.0818
-0.87848	-0.55784
0.013217	-0.05623
-1.08981	-0.9968
-1.24461	-1.32607
-1.43498	-0.84389
0.559559	0.382406
1.46006	1.51081
-1.64093	-2.21084
0.955204	1.21844
0.513229	0.433557
0.127348	0.012673
-0.08279	-0.63086
-2.57805	-2.2645
1.52909	1.7054
0.02687	0.395324
0.166763	-0.00266
-0.76958	-0.94731
0.385895	0.316144
-0.62676	-0.63326
-0.16061	0.095277
-0.1719	0.160619
0.934974	0.520402
0.317787	0.317389
-0.02121	0.283423
-0.84032	-1.00567
0.999923	1.54562
-1.37383	-1.38271
-0.43093	0.0698
0.002524	0.04361
-0.87144	-1.06456
0.026458	0.020554
0.231702	0.054582
0.523937	0.51971
-1.40347	-1.50204
-1.20445	-0.9941
-0.10155	-0.12588
-1.23763	-0.64654
-2.0402	-2.75028
0.120429	-0.16823
1.40946	1.90078
0.134959	-0.08277
1.75873	2.00634
-0.01794	-0.08289
-1.005	-0.96671
1.0335	1.08121
0.633127	0.682545
0.66472	0.628428
0.730543	0.785629
-0.2732	-0.24254
0.755032	0.648775
0.438626	0.35846
0.059294	-0.21627
1.0437	0.936871
-2.56954	-2.92501
0.079575	-0.0079
-0.4242	0.205246
-0.06908	-0.09893
0.232024	0.347731
-0.91092	-1.01296
2.04522	1.9701
1.92856	1.24113
0.247265	0.387301
-1.17842	-0.42893
0.134734	0.372055
1.3963	1.3524
-0.75343	-0.97277
-0.87508	-0.95769
0.020517	0.128599
-0.26959	0.068598
-0.13821	-0.30127
0.157973	0.440389
-0.93971	-0.44703
0.214498	0.300589
-0.75568	-0.6382
-0.20994	0.043852
-1.06015	-1.21126
0.797593	0.624319
1.76429	1.01664
0.281041	-0.23417
0.832901	0.820975
0.170826	-0.20052
-0.94733	-0.83404
0.068614	0.231954
-0.52976	-0.69474
-0.03029	-0.01044
-1.03865	-1.29438
-1.35591	-1.51328
0.145933	0.093376
-0.74665	-0.89815
-0.32684	-0.28478
-0.4839	-0.42779
0.009395	0.778943
0.016267	-0.02593
0.225151	0.250622
0.226876	0.561207
-1.15668	-1.3547
-0.64646	-0.49168
1.57142	1.98879
-0.09779	0.767142
0.11297	0.204913
-0.21676	-0.25767
-1.43528	-1.30057
-0.44829	-0.76389
-0.3806	0.137883
-0.89327	-0.86351
0.324227	0.182855
-0.34023	-0.36963
-0.35299	-0.43353
-1.07802	-0.82595
-0.0515	-0.2489
0.379732	0.535254
0.780667	0.825328
0.210399	0.65637
0.229665	0.330226
-0.16716	0.26762
0.323063	0.358241
-0.66545	0.120471
-0.07327	0.004984
-0.15878	0.548146
0.07624	0.33718
0.280326	0.021643
0.153749	-0.05353
0.177957	0.167249
-0.49003	-0.51536
-0.59096	-0.68101
0.466974	0.436311
-0.14425	-0.05915
0.476447	0.355695
-1.41681	-1.60481
0.445864	0.389777
-0.24649	-0.39216
-0.49102	-0.10638
0.324645	0.087599
0.196681	0.318097
1.75726	1.09467
-0.7999	-1.10377
0.499359	0.379954
0.073013	0.071096
1.2898	1.38626
0.646671	0.433205
0.265521	0.188588
-0.31836	-0.38218
0.046176	0.177481
-0.0264	0.441412
-0.22133	0.031741
-0.15348	0.067568
0.590977	0.015068
1.06614	1.50606
-2.20665	-2.75893
-0.40161	-0.74336
-0.71399	-0.52529
-0.66018	-1.18567
0.129076	0.225867
-0.69262	-0.85211
-0.10273	-0.39474
-0.32104	-0.25578
0.024112	-0.15251
0.808783	0.738091
0.091933	0.074009
1.96358	1.90751
-2.20213	-2.76304
-0.59327	-0.41967
-0.38967	-0.59019
-2.01865	-2.29716
-2.19444	-2.16278
-0.33522	-0.14852
2.07008	1.8257
1.34068	1.5156
0.212256	0.199273
0.611855	0.537127
-0.3171	-0.59352
0.416348	-0.2858
0.379699	1.2033
-0.43121	-0.5922
1.61566	1.83898
0.494029	0.963197
-1.45964	-1.14892
0.244297	-0.04289
-0.92871	-1.06375
0.103753	0.334552
0.145501	0.152833
-0.59069	-0.68293
-0.70016	-0.73701
-1.4749	-1.10367
0.243884	0.022573
0.4215	0.832193
-1.32845	-1.73736
-0.91102	0.010216
0.033285	0.325088
0.170699	-0.20532
0.683278	1.93613
-0.17876	-0.417
1.65046	1.56537
3.47395	3.70845
-1.29542	-1.11172
0.112478	-0.08114
-0.11681	-0.01074
0.79321	0.884971
0.082883	-0.05924
-0.64038	-0.52784
0.047618	-0.00992
-1.85118	-1.94627
-0.47706	-0.02323
-0.25508	-0.25353
-0.13404	0.001951
0.761607	0.558703
0.196079	0.182403
-0.49459	-0.97715
-0.37723	-0.32821
0.751834	0.871091
0.005247	0.230265
-0.14188	-0.20083
-0.78361	0.227365
0.230385	1.08568
-0.82196	-0.79722
-0.25358	-0.44131
0.706239	0.367564
2.34233	2.7502
-0.64804	-0.6639
0.318991	0.190785
-0.89501	-0.98449
-1.06068	-0.73641
0.332369	0.459073
0.397221	0.810361
1.16305	1.1806
1.77197	1.87788
-0.66642	-0.44337
-0.43649	-0.32861
-0.91003	-0.84991
0.661475	1.24257
-0.69587	-0.69204
-0.81986	-0.85615
-1.30919	-1.60263
-0.02048	-0.62204
-1.99309	-1.58643
-0.16567	0.201565
-0.51588	-0.40026
1.64112	2.29517
-0.78488	-0.76815
-0.03924	-0.32541
0.902726	1.2886
-0.70343	-0.49886
-0.43618	-0.26712
-0.92637	-0.72989
0.020087	0.094148
0.887725	0.649191
-0.06076	-0.73794
0.04165	0.137464
1.97269	1.82099
0.013167	0.13513
-0.08002	-0.15569
0.873964	0.939761
0.151663	0.250512
1.74226	1.64001
-0.08798	-0.18182
-0.38264	-0.49882
0.124603	0.775219
-0.93595	-0.95438
-0.0855	0.123411
-0.47797	-0.21424
-0.13165	-0.47448
-0.00614	0.19324
0.643868	-0.20528
0.168347	0.491551
-1.23226	-1.06539
1.01289	0.830615
0.149067	-0.2079
0.146407	0.017604
1.84944	1.82158
-0.635	-0.70199
-1.66216	-1.66744
-0.26421	-0.3086
-0.82971	-0.83902
1.66976	2.86359
-0.38387	-0.79523
-0.57704	-0.47821
-0.17551	-0.40717
-1.93981	-1.46023
-0.35133	0.015687
0.333153	-0.207
-0.89216	-0.79076
0.829215	0.823882
0.004549	0.320003
-0.42495	0.154466
1.85755	2.04508
0.064656	-0.27148
0.024434	-0.28743
0.171295	-0.06129
0.911156	0.870265
-1.44318	-0.82781
-0.92717	-1.22449
0.815505	0.447826
0.522137	0.477786
1.7873	1.40351
-0.43619	-0.68831
-0.77448	-0.82191
-1.03913	-0.98068
-0.06942	0.13421
-2.32837	-2.33452
-0.19707	0.31413
-2.49495	-2.36197
0.614502	0.356669
-0.09206	-0.30952
-1.98074	-2.66611
0.149838	0.271178
0.191654	0.212347
-0.31328	-0.20678
0.289558	0.230265
-0.40541	-0.26509
-0.25335	-0.5543
-1.73628	-1.69526
-0.3524	-0.18365
-0.17463	0.206142
-0.34717	-0.61604
1.11242	1.26566
-1.01064	-0.85127
0.291694	0.428969
-0.18554	-0.2268
-0.21253	-0.37992
0.361341	0.918252
-0.98061	-0.77836
0.359408	0.743173
0.297485	0.78357
0.021132	-0.04769
0.185225	0.308164
-0.51753	-0.27996
1.45444	0.673306
2.01255	2.19717
0.524567	0.209269
-0.51303	-0.34377
0.053443	0.118123
0.249859	0.594436
1.5163	0.81163
0.296596	-0.36208
0.394823	0.104423
0.724324	0.474526
-0.23743	-0.08825
-0.09051	-0.23142
-0.04798	-0.02144
-0.36326	-0.45743
-0.48673	-0.19672
-0.02327	0.184018
-0.23342	0.133273
-0.83055	-0.95473
1.40959	1.38478
0.313908	0.322558
-0.83573	-0.38582
-1.93651	-1.82669
-2.90139	-2.86284
-0.15468	-0.22802
2.47249	2.49863
1.36349	1.07509
0.895838	0.149678
0.402897	0.031526
0.497085	0.192297
-0.45374	-0.44149
0.06886	0.219593
0.004933	0.67461
0.928683	0.404869
-0.48112	0.271635
-0.2167	-0.16729
0.404855	0.280975
-0.24869	-0.15277
0.083588	-0.06789
0.33855	0.25428
-0.01197	-0.04543
0.461143	0.112573
-0.96625	-0.76298
-1.93401	-1.24104
1.48904	1.36878
0.373242	0.137675
0.259359	0.884001
-1.86332	-1.00572
1.23895	0.900499
-0.48972	-0.13131
0.526709	0.432308
-2.07064	-2.54457
-0.27961	-0.2969
1.94141	1.3355
0.732143	0.928299
-0.79581	-0.81221
0.210363	-0.24288
0.328497	0.187281
1.49681	1.66821
1.74196	1.88632
2.6857	2.70412
0.410754	0.203272
-0.57489	-0.6338
1.00746	0.963176
0.41539	0.226917
-0.84943	-0.91071
-0.58887	0.227182
0.45362	-0.3989
0.389177	0.321303
-0.8661	-0.64361
0.139448	0.068642
-0.79906	-0.80359
-0.44546	-0.77257
1.60592	2.13507
-0.77515	0.298304
-2.2131	-2.32451
-1.05331	-0.99346
-0.37946	-0.28889
1.48976	0.790191
-0.62033	-0.54987
1.42572	1.20909
0.109154	0.204532
0.261763	0.304145
0.506955	0.405106
-0.78845	-0.95583
0.335332	0.126534
-1.45352	-1.27154
1.29678	0.978795
-0.79159	-0.13454
-0.13632	0.252313
-1.72254	-1.87685
0.359699	0.034144
0.833122	0.588663
1.79095	1.76714
-0.02403	0.530184
-0.52886	-0.61415
0.970425	0.827788
-0.0989	2.70426
0.763189	0.523996
-0.04725	0.909255
0.19586	-0.07587
0.072342	0.375901
0.472847	0.305508
1.63918	2.14765
-2.59558	-3.65876
-0.28423	-0.29484
0.503464	0.73963
-0.01779	1.82102
-1.32553	-1.29423
0.057069	0.279708
0.603709	0.597148
0.639176	-0.20199
0.419494	0.21162
-1.65948	-1.60373
-0.63511	-0.46828
0.052515	-0.44216
-0.00372	0.164319
1.56858	0.281748
0.861068	0.074496
-0.29389	-0.25637
0.86197	0.764668
0.275951	0.078007
0.345411	0.479516
0.304126	0.148451
4.04184	2.97643
0.927635	0.815227
-0.25134	-0.38746
0.468736	-0.25132
-0.45327	0.132505
0.137745	-0.08398
0.116853	0.697544
2.96993	1.65404
0.552135	0.753102
-1.29976	-1.15753
1.38819	0.225603
-0.82698	-0.97096
-0.13534	-0.35253
-0.08978	-0.13887
0.247784	0.334221
1.23857	1.55463
0.073764	0.186775
-2.50184	-2.31438
-1.32411	-1.64818
-0.02962	0.115924
2.13833	-1.00353
0.245296	0.179389
0.085343	-0.06409
0.713584	0.775644
-0.26404	0.412568
-0.43349	-0.8424
0.977701	-0.98816
-0.08453	-0.16677
0.347149	0.169521
0.400694	0.600887
-0.48669	0.173234
-0.63562	-0.51203
2.02635	1.69537
1.16685	0.860468
-1.99098	-1.75498
-1.44055	-1.02349
-0.72123	-0.71492
-0.06192	0.085756
1.41118	1.38903
-0.01392	0.234552
-0.09473	0.102581
-1.40425	-1.24431
-1.49833	-0.78438
1.50566	1.18581
-0.65782	-0.72313
-0.54213	-0.65414
-0.33698	0.067407
0.252949	0.154985
0.251198	-0.0288
0.386596	0.29996
0.232478	0.344777
-3.89221	-3.49376
0.701617	0.669376
0.473271	0.708312
1.28204	0.569564
-0.71504	-1.12248
0.013834	0.152659
1.56598	1.39897
0.472945	0.536884
0.086811	-0.34157
0.695567	0.694462
-0.0906	-0.03115
-0.17388	0.036881
1.19937	1.25003
-0.53461	-0.6026
-2.09953	-2.47409
-1.27874	-1.4098
-0.78652	-0.08372
0.801936	-0.36392
1.18166	0.241384
0.481613	0.342158
0.08512	0.071937
0.481146	0.436003
0.306601	-0.65485
-0.3419	-0.23812
0.352295	0.059748
-0.09991	-0.06765
-1.26572	-1.43362
-0.06438	0.022783
-1.10526	-1.75859
-0.62135	-0.24019
-0.19311	-0.03628
-0.16098	-0.07449
1.23842	1.28219
1.85652	1.72835
0.04483	-0.20183
0.565473	0.532066
-1.0901	-0.98035
-0.8732	-0.35341
-0.69346	-0.51996
-1.04888	-0.87153
-0.12615	0.081505
-0.46438	-0.34847
-0.11376	-0.09763
1.84501	1.58063
0.211723	0.717522
1.60054	1.71268
0.333722	0.968249
-0.72726	-1.20497
0.496508	0.339566
-0.06548	0.297588
-0.35818	0.289899
-0.78851	-0.45477
-0.44143	0.657125
0.219369	-0.0322
0.626766	0.463648
-0.823	-0.49092
-0.90286	-1.31178
2.18053	2.19544
1.06749	1.54242
-0.32198	-0.043
-0.71331	-0.76287
-0.29885	-0.29338
-0.21746	-0.19197
0.391449	0.274464
-0.58185	-0.52712
0.866226	1.2503
-0.03542	0.002067
0.901685	0.645565
-0.89562	-0.95153
0.846925	0.787849
0.673921	0.756286
-0.73086	-0.59426
-1.17582	-1.22433
0.241334	0.120152
0.053826	-0.03805
-0.27118	-0.52903
-0.31732	-0.48887
-0.27995	0.704101
-1.05379	-0.53858
1.58674	1.94639
-1.86955	-1.55857
-0.9944	-1.21404
-0.05442	-0.07406
0.346827	-0.07833
0.293264	0.293617
-0.0862	0.116532
-2.55608	-2.56572
0.03343	0.091889
-0.17627	-0.36755
-4.86332	-4.04984
-0.18668	-0.35216
0.417274	0.371559
-2.79146	-2.89104
-0.20917	-0.4148
0.359981	0.482607
0.86926	0.786841
0.034095	-0.93677
0.347429	0.05178
0.112405	0.06152
1.17287	0.944881
0.857067	1.3447
0.801019	0.777777
-2.64945	-2.79067
0.108661	0.577478
-0.05643	0.423031
0.311834	0.672599
-0.17019	-0.2331
0.070389	0.242182
-1.10091	-0.92486
-0.13678	0.33057
0.883116	0.730888
0.062496	-0.12103
-0.82068	-1.06962
-0.28831	-0.02683
3.3562	3.8309
-0.31807	-0.0306
0.233537	0.376193
-0.93961	-1.03401
1.10049	1.50323
-0.11855	-0.36089
-0.55902	-0.67585
0.995262	1.25757
-0.34293	-0.6427
-0.60638	-0.07901
-1.66441	-1.79143
-0.61249	-0.54385
0.239323	0.521242
0.080272	0.619126
-0.58551	-0.63051
-0.02036	-0.09334
0.414354	0.024537
-0.33178	-0.16695
-0.09346	-0.59157
0.934451	1.76209
-1.04315	-1.09565
2.49625	2.79178
2.38273	0.047228
-0.68275	-0.4453
-0.44182	-0.8118
0.08595	-0.08398
0.261809	-0.68093
0.571136	0.610078
0.581073	-0.01766
-0.51623	-0.40215
1.97386	1.85421
0.280359	0.291665
-0.23917	-0.03378
2.9198	2.73437
-0.08781	-0.03555
0.416784	0.191271
0.295053	1.56672
-0.96452	-0.84717
2.3723	2.12968
1.56131	1.38506
0.318022	0.829603
1.1013	1.43181
1.76895	1.79182
0.403312	0.034743
0.905272	0.319409
-0.93801	-0.28989
0.910556	1.01743
0.42282	-0.0492
-0.32581	-0.22673
0.591312	0.502452
-0.12769	-0.21015
1.38249	1.1428
-0.21585	-1.01542
1.84114	1.86942
-0.27063	-0.31197
-0.0803	-0.02508
-0.83282	-0.55
-0.16671	0.026419
-3.43978	-2.71118
1.61005	0.973624
-1.48941	-1.63703
-0.63609	-0.53668
0.307029	0.257167
-0.7774	-0.65846
-0.90108	-0.64506
1.0038	0.857703
0.017071	-0.11267
-0.69937	-0.95992
-0.71077	-0.98475
2.0984	1.5601
-2.70186	-1.75088
0.743882	0.657365
-0.7149	-0.54637
-2.09146	-2.07699
-0.42137	-0.58127
1.49366	1.5905
1.2696	1.20252
1.8242	-0.61219
-0.50295	-0.50107
-0.11585	-0.21817
0.536265	-0.22904
0.203389	0.244323
0.14921	0.28946
0.614119	0.209091
-0.62707	-0.59295
-2.19049	-1.85272
-0.87148	0.062245
2.09803	2.08833
-2.38072	-2.12084
-0.231	-0.35736
0.37097	0.644412
-1.36082	-0.99523
1.13668	0.966193
-2.48375	-2.3077
0.779976	0.864137
-0.41591	-0.46706
0.592144	0.236223
0.657953	0.88131
-0.40389	-0.15676
-0.18349	-0.13464
-0.25256	0.029808
-1.30626	-0.8798
1.55556	0.782022
2.42734	2.13758
1.67901	1.91102
2.11896	2.19027
0.733935	1.09812
-0.06643	-0.10861
0.335074	0.092038
0.265498	0.925481
0.303249	-0.19763
-0.762	-0.84657
-0.12973	0.016013
-1.17068	-1.15527
-1.72464	-2.13355
-0.98804	-0.6837
1.48894	1.54581
1.00106	0.97432
0.285539	-0.36256
0.0357	0.141761
1.17892	1.1624
-0.72418	-0.68213
1.0359	0.509204
-0.8909	-1.03058
-0.53532	-0.67434
-1.03199	-1.29712
-0.0507	0.002655
0.224548	0.238829
-1.33108	-1.18477
0.949396	0.528429
1.41205	1.47933
-0.56582	-0.37809
-1.5126	-1.49837
-0.38748	-0.39435
2.85746	3.09886
0.117126	0.535912
0.059394	-0.37298
-0.50785	-0.94032
0.035701	0.24264
0.949299	0.281412
-0.16326	-0.23427
-0.75669	-0.55191
0.212631	0.310349
-1.34977	-1.18477
0.226713	0.396177
-0.30523	0.03762
0.61203	0.199891
0.056368	-0.1776
0.352229	0.270861
-0.29018	-0.01576
0.396046	0.172395
1.63159	1.99817
0.306811	0.14357
0.12859	0.372127
-1.93401	-2.00571
-2.4355	-2.58138
-1.92819	-1.39054
1.14115	1.76276
-1.90366	-2.15637
-1.54482	-1.9968
2.25036	2.03034
1.16655	1.43326
-0.61414	-1.21277
-0.21764	-0.17363
-0.14966	-0.20605
-0.10663	-0.48577
-3.49354	-3.37889
-0.2492	-0.2579
-0.10087	0.08798
1.09477	1.13916
0.366797	0.3032
-0.05426	-0.03038
-0.31233	0.14126
-0.15397	-0.18477
-0.9523	-0.96846
-0.2019	0.059742
-1.19839	-1.62073
-0.0321	-0.31859
-1.18415	-1.20521
-0.1427	0.6075
-0.09556	0.244421
-0.47275	-0.73351
0.316915	1.04066
-0.04137	0.188458
-0.57357	-0.89144
-0.35524	-0.53779
0.712486	1.25913
1.10582	1.0059
1.68063	1.67619
-0.8731	-0.85866
0.078266	-0.13656
0.821004	1.07665
-0.2419	-0.10045
-1.00458	-0.99476
0.352001	0.279128
0.066682	0.099271
0.073863	-0.12191
-1.02858	-1.10447
-0.49675	-1.00003
-2.28274	-2.56612
0.066397	-0.12784
0.316355	0.392232
-1.03639	-1.25328
1.71625	1.89631
-0.29821	-0.43853
-0.22039	-0.14642
0.253336	0.022333
-0.22941	0.214454
1.85409	1.95845
-0.63614	-0.45271
0.268895	-0.03708
-0.52039	-0.14519
0.819408	1.55027
-0.23593	-0.58961
0.335269	0.201776
-1.14146	-1.30575
-0.76397	-0.38348
-0.19405	-0.46488
-1.01033	-1.11438
0.393517	0.072399
-0.14442	0.221667
-0.40434	-0.37363
-1.48303	-1.6369
0.037643	-0.21545
-0.07055	-0.01609
-0.15617	-0.04283
1.62164	1.64362
-0.31998	-0.17717
-0.6282	-0.62289
-0.94801	-1.27892
-1.00255	-1.00001
-1.36346	-1.19919
-0.31218	-0.88291
-0.89262	-0.77898
-0.44799	-0.09519
-2.19229	-1.80339
-0.9655	-0.59617
0.405219	0.192757
-0.43705	-0.50033
-0.70802	-0.12204
0.434691	0.24366
-1.74368	-1.99213
-1.13843	-1.40592
0.90587	0.688347
-0.82589	-0.76724
0.761027	0.672675
0.332834	0.93513
-0.2463	-0.39371
0.950807	0.691747
-0.7517	-1.0134
-0.36581	-0.39276
3.0774	3.31724
1.37801	1.61094
1.05626	0.990002
0.274877	0.179123
1.85705	1.55079
1.82509	1.58517
0.27526	0.336603
0.513284	0.187236
-0.09498	0.013066
-0.95648	-0.68148
-1.5615	-1.7086
-0.42921	-0.26868
1.29795	1.04086
-0.48796	0.198873
0.594586	0.05175
0.440388	0.378709
-0.00253	0.525646
-0.60229	-0.92006
-0.0933	-0.21016
-1.41038	-1.94906
-0.4277	-0.02755
0.229949	-0.02928
2.88298	3.29232
-0.22765	-0.70537
-1.00536	-0.91117
-2.35845	-2.0266
-0.30204	-0.38868
0.783041	0.53364
-0.17441	-0.60886
-1.41703	-1.41932
-0.44829	-0.37893
3.16015	5.46721
-1.00594	-0.96209
-1.82984	-1.74891
-0.53001	-0.07809
-0.8301	-1.29141
-0.15488	0.242931
-0.83224	-1.06954
-0.42236	-0.31167
-1.72596	-1.97137
-0.78023	-0.62769
-0.94811	-0.91366
-1.24714	-1.61866
-0.95274	-0.9985
0.041762	-0.21055
-0.037	0.116608
0.47982	0.378018
1.85019	1.72947
2.42901	2.81523
0.379836	0.478841
2.71883	3.4637
0.182611	0.238276
-1.46504	-1.8011
0.657689	0.614702
-0.5729	-0.61246
-0.09507	-0.21311
0.799534	0.695021
0.120994	0.201825
1.60477	1.67022
-1.47197	-1.07442
1.55638	1.30471
0.007534	0.622681
0.190716	-0.08891
0.248624	0.6654
-2.35332	-2.5689
0.018193	-0.14803
0.46483	0.71089
-0.43226	-0.44641
1.48289	1.9463
-0.51706	-0.58151
-1.98761	-1.77317
-1.10255	-0.96243
0.099327	-0.18741
0.770228	0.465246
-2.18062	-2.67973
0.231159	0.084114
1.35655	1.57235
1.11616	0.541238
-0.02359	0.102826
0.789431	0.785078
-0.03259	-0.12331
-0.12226	-0.18814
0.193679	0.268881
-0.47137	-0.91403
2.46052	2.76562
0.447021	0.569258
-0.15574	0.141239
-0.32912	-0.20941
-0.93425	-0.87971
1.12307	0.395106
2.66293	2.49002
1.89401	1.99232
0.686291	0.107156
0.04329	-0.84308
-0.63746	-0.40566
0.044789	-0.2681
-0.82183	-1.01876
-0.60742	-1.34143
-0.26655	-0.37821
-0.87886	-0.9751
-0.09851	-0.11923
1.32697	0.832636
-1.7756	-2.04315
0.505362	0.453655
0.465629	0.354302
0.262492	0.623997
0.642856	0.735039
0.13349	0.229799
0.093236	-0.24699
-0.39183	-0.15165
2.59863	2.43512
0.70881	0.627173
0.028729	-0.16212
0.213214	0.613712
-0.12123	0.122307
-0.39193	-0.36922
-0.43761	-0.45486
-1.71838	-1.77679
-1.28499	-1.03002
0.299152	0.58663
-0.18617	0.139844
0.467858	0.674526
-0.16601	-0.41556
0.263085	0.236978
0.975725	1.19164
-0.71659	-1.72274
0.074215	0.273084
1.66166	1.78904
-0.08118	-0.16843
0.879932	0.855596
-0.53619	-0.16178
0.69585	1.24669
-0.28326	0.121413
1.96249	2.10159
-1.15571	-1.23922
0.370386	-0.04475
0.489975	0.561869
-1.86657	-1.55775
-0.7043	-0.49079
-1.85054	-1.93752
0.287067	0.168483
1.64598	1.67872
0.24834	0.892524
-0.68984	-0.69263
-0.39138	-0.11178
0.3572	0.314444
-0.64188	-0.45246
-0.10043	-0.01231
0.137939	0.257589
1.66141	2.30916
-1.16589	-1.00596
0.141384	-0.25219
-0.37743	-0.26662
-0.48934	-0.3422
-3.04482	-3.01236
0.107378	0.637513
-1.06396	-1.20457
0.607415	-0.03372
2.45381	2.70845
-0.75568	-0.50332
0.163443	-0.09347
1.51876	1.30954
-0.02003	-0.05441
-0.15925	-0.10968
-0.08963	-0.02262
0.587887	0.141392
-0.14586	-0.08347
-0.23662	0.163909
-0.07284	-0.52004
0.33571	0.045506
0.048289	-0.20862
-0.47507	-0.59841
0.324241	0.153041
1.63457	1.23532
-1.5607	-1.42213
0.633067	-0.5832
-1.26081	-1.3746
1.7256	1.95194
0.151327	0.195542
-0.57996	-0.44086
1.3665	1.23
-2.05842	-1.90724
-0.46416	-0.17726
-1.78948	-2.23757
0.989146	1.56184
-0.24317	-0.07293
-0.31753	-0.74152
-0.48801	-0.64744
-1.25432	-1.12414
-1.05713	-1.02041
0.009587	0.213947
-0.61207	-0.51763
0.09115	0.152689
0.686552	0.495487
-1.88679	-1.69943
-0.16199	-0.6448
0.249865	0.312843
-0.21269	-0.54163
-1.30768	-1.45709
0.156603	0.062761
-0.85525	-0.53564
-0.35918	-0.47531
-0.061	0.150034
0.247033	0.021445
-0.27478	-0.12133
-0.65598	-0.98162
0.374204	0.506951
-0.1864	0.055574
0.683485	0.468241
0.111816	0.135823
-1.54181	-1.55692
0.179297	-0.38363
-1.35395	-1.32449
2.12345	2.34533
-0.79291	-0.33536
-1.14186	-0.93248
-1.65276	-1.83341
1.7344	1.81469
0.269895	-0.08539
0.779377	0.699821
-1.01412	-0.57923
1.67758	1.68589
0.009451	-0.37093
-0.90391	-0.90321
0.362923	-0.16455
0.260664	0.039153
1.28517	2.24687
0.455039	0.636906
0.132906	0.644209
-0.74952	-0.46385
0.200517	1.09648
0.347319	0.212541
-0.05627	0.148624
0.001961	0.218599
0.743398	0.410162
1.38089	0.973514
-0.56549	-0.53189
1.12189	1.31032
0.171178	0.206869
0.756814	0.786073
-0.21023	-0.30702
0.322797	0.226925
1.1137	1.0897
-1.35438	-1.31648
0.266865	0.237045
-0.62623	-0.32979
-0.12567	-0.28398
-1.64239	-0.69983
-0.36651	-0.32847
0.072603	0.38109
-0.13919	-0.14787
1.10468	1.00137
-0.7849	-1.08511
-0.05909	0.087328
0.031075	0.270717
0.041668	0.185871
-0.27114	-0.52462
-0.45964	-0.35438
-0.45335	-0.34663
0.267959	0.308814
-0.84002	-0.93483
2.76572	2.79091
0.095276	0.082609
0.744217	0.735296
1.11297	1.31918
-0.11904	-0.10065
1.77364	1.52939
-0.02976	-0.3766
1.00553	1.49057
0.825221	0.62181
-0.27222	0.021811
0.228027	0.636147
-0.41145	-0.08574
1.67422	1.4639
0.19276	0.432661
0.192272	0.270864
0.268383	0.134933
0.029265	-0.30475
-0.31891	-0.04064
-0.23719	0.306067
-1.77205	-1.80193
0.047842	-0.03179
0.165805	0.297608
0.807214	0.797008
-0.41958	-0.2266
-0.24135	0.338299
1.00125	0.933465
0.217833	0.18089
0.219882	0.250715
-0.56204	-0.35958
-2.80305	-2.48759
0.098608	-0.08592
2.03595	1.92347
-0.78152	-0.03541
0.472151	-0.00379
-1.37675	-1.2409
-0.0699	-0.05711
-0.34698	0.123969
-0.60806	-0.89758
-1.74609	-2.26462
0.253736	0.639777
-0.26711	-0.00927
-0.13622	-0.2174
0.843303	0.87176
0.152591	0.112544
2.15918	0.672269
0.471964	-0.08048
-0.3193	-0.20559
0.392702	0.500832
-0.919	-1.58522
0.469251	0.145625
-0.01133	-0.23192
0.142658	-0.04398
-0.38796	0.023469
-0.55391	-0.53038
0.029029	-0.1078
-1.38504	-0.7207
-1.52919	-1.69709
0.075832	0.231972
0.331644	0.321786
-0.47295	-0.46374
1.19197	1.32268
-0.86981	-0.63478
-1.65139	-1.39244
-1.16999	-1.29285
-0.29499	-0.17917
-1.73086	-1.40779
-0.29209	-0.0121
1.1256	1.33119
-2.69203	-2.56328
0.968174	0.920937
-1.06537	-2.01971
-0.07537	0.12171
-0.91144	-1.06412
0.162725	0.160137
0.316994	0.189013
0.159888	-0.37317
0.722208	0.737984
0.02113	0.122384
-0.62793	-0.51009
-0.22958	-0.4953
1.42868	2.03931
-0.16973	-0.06787
-0.24072	0.047526
1.15852	1.13771
0.272349	0.457472
1.12416	0.869752
1.05421	1.86253
1.80811	1.15891
-0.14042	0.10347
0.251391	-0.13608
0.160376	0.164944
-0.46583	-0.46588
0.077258	-0.03892
-0.66282	-0.44673
-0.28081	-0.17723
-1.59536	-1.76421
0.293651	0.780403
-0.38148	-0.93625
0.030084	0.525849
0.059508	-0.19491
0.509563	0.670143
1.53472	1.6033
-0.79599	-1.18793
0.090635	-0.22253
1.69758	1.36791
3.52254	3.18357
-0.12721	0.410335
-1.03042	-0.81874
-1.0897	-1.21969
1.02334	1.18671
0.263398	0.053171
1.56624	1.95488
1.7245	1.67891
0.038532	-0.23862
0.124002	-0.36843
-0.07775	-0.51175
0.494126	0.102451
0.4121	0.194592
-0.76407	0.812856
-0.07805	0.053936
0.667347	0.369614
0.611963	0.384404
0.419684	0.622754
-0.97918	-0.85574
-0.03349	0.103679
-1.44645	-1.03179
0.923275	0.799974
1.47874	-0.36057
-0.12494	-0.24667
-1.18251	-1.23576
1.18982	1.03948
0.000339	-0.01692
0.908998	1.08344
0.396021	-0.12917
-0.64998	-0.792
-0.77396	-1.01464
0.345859	0.419874
0.418168	1.19523
0.835799	1.01185
1.90404	1.94873
0.941082	0.96723
0.196046	0.181766
0.222687	-0.09411
0.120808	-0.1073
-0.23572	0.123941
-0.2255	-0.34358
-0.04885	0.233933
-1.98919	-2.68091
-1.5489	-1.4161
0.663136	0.417723
-1.4369	-1.61463
-0.42047	-0.69322
-0.23375	-0.37492
0.235935	0.289443
1.92598	2.2461
-0.73081	-1.02539
1.0563	0.874246
-0.20109	-0.20055
-0.015	0.667884
-0.495	-0.37252
-0.77895	-0.88521
0.507827	0.093275
-0.72317	-0.78666
0.539023	0.088782
-0.27451	-0.2643
-0.04963	0.221954
2.08637	2.80455
0.01928	-0.29719
0.221449	0.15584
-0.22991	0.007298
0.277675	0.297801
0.22678	0.072079
-1.2793	-1.00397
-0.14765	0.384104
0.319071	0.38032
0.415556	0.303851
0.347817	0.95033
-1.8956	-3.00495
0.850976	1.0432
0.045946	-0.06782
-1.13529	-1.29831
-0.06343	-0.06732
0.117297	0.576812
1.55648	1.72079
0.394378	-0.49373
0.28626	-0.75253
0.625273	0.961315
-1.07443	-1.2297
-0.54556	-0.60909
-0.91746	-0.23891
-2.5254	-1.60279
0.554054	-0.29908
1.77927	1.63792
-0.373	0.540018
2.00868	1.66237
-0.40876	-0.38327
-0.06256	-0.04873
-0.07604	-0.33238
-0.45267	-0.44319
0.932157	1.45347
1.00814	1.06607
-1.43939	-1.144
-1.70617	-1.79293
-1.27879	-0.59149
-0.90768	-1.04598
-0.11008	0.638017
-0.32523	-0.05833
-0.24053	0.760779
-0.51467	-0.47599
0.663518	0.619341
-1.6484	-1.4927
-0.58896	-0.73376
-1.50748	-1.43418
-0.50007	-0.62089
0.209816	0.026583
2.44928	2.3166
-0.41949	-0.41479
0.253812	-0.2249
2.61287	1.88644
0.073172	0.10265
-0.10766	-0.26354
0.542686	0.590776
-0.13978	-0.04889
-0.22213	-0.23867
-1.33157	-1.72999
0.390624	0.339471
1.93268	2.35046
0.149543	0.612004
-0.12097	-0.2353
-1.24679	-1.19522
-0.46828	-0.21828
-0.48149	-0.18195
-0.80859	-1.05367
-0.04042	-0.474
-1.19351	-1.01978
-0.21535	-0.18947
-0.10738	1.04388
0.901085	0.792341
0.533063	0.732969
0.937129	0.602087
-0.81768	-0.35986
-0.48874	-0.76755
0.25616	-0.37827
1.57044	1.49209
-0.47738	-0.23486
1.45116	1.3218
1.37779	-1.60624
0.963591	0.751119
-0.61152	-0.34507
-0.3139	-1.08869
-0.15864	1.00628
0.038873	-0.56328
-1.30314	-0.98058
-0.30415	-0.02761
0.466504	0.232846
0.422464	0.653207
-0.1909	0.087503
-0.5532	-0.22295
1.03297	1.60963
1.4343	1.64
0.196394	0.167071
-0.09539	-0.32708
1.16032	0.446926
0.61946	0.157627
-2.44571	-2.74251
-0.91345	-0.90288
[truncated: 31,121 more rows]

## Sheet: Figure 2H
tau (gRNA-gNTC)	tau (gNTC-gRNA)
-1.18252	-1.34427
-1.24086	-1.32943
-1.53705	-1.03841
-1.13017	-1.10278
-1.21147	-1.71424
-0.926925	-1.47812
-1.10864	-1.06257
-1.21953	-0.699186
-1.17939	-0.867021
-1.21636	-1.67674
-0.712802	-0.980848
-0.827148	-1.09424
-1.58695	-1.40828
-0.85486	-0.881245
-1.40691	-1.5295
-0.91582	-0.8903
-1.5242	-1.46903
-1.11384	-1.74297
-0.780312	-0.829124
-1.3766	-0.828645
-1.22925	-1.12887
-1.68206	-0.905745
-1.41945	-1.25163
-1.13759	-1.10474
-0.883511	-0.909501
-1.03913	-1.27188
-0.945804	-0.861005
-1.39657	-1.32225
-0.914998	-1.39527
-0.836507	-0.930141
-1.42284	-1.43193
-1.01979	-1.77052
-1.18381	-2.15358
-2.18566	-1.38107
-1.34278	-1.73766
-1.25902	-1.02701
-0.0352201	-1.85851
-1.74758	-1.72732
-1.66114	-1.33364
-2.07957	-1.57821
-2.06305	-1.67721
-1.51424	-1.10927
-0.971063	-1.43051
-1.52892	-2.53724
-1.92454	-1.76182
-2.00157	-1.53313
-1.96898	-1.68865
-1.63882	-1.37088
-1.43538	-1.27388
-1.59605	-1.86316
-1.97658	-1.94254
-1.04908	-1.37689
-1.8679	-1.95673
-1.71851	-0.880627
-1.3181	-1.80047
-2.00261	-0.915526
-1.80238	-1.81443
-1.77485	-1.57366
-1.36876	-1.21628
-1.4825	-1.26622
-1.49141	-0.796549
-1.7225	-1.00698
-1.52576	-0.767121
-1.36666	-0.481416
-1.10493	-1.22088
-1.7886	-1.09535
-0.877648	-1.04811
-1.86128	-0.923756
-1.34729	-1.14925
-1.08898	-1.05848
-1.05887	-1.03094
-1.77116	-1.30582
-1.26001	-1.43273
-1.61962	-0.910965
-1.93047	-1.64279
-1.72416	-1.21915
-1.35395	-1.04084
-1.14605	-1.48532
-1.39593	-1.15233
-1.69784	-1.06379
-1.49987	-0.889061
-1.0832	-1.29929
-1.72913	-1.29336
-1.4993	-1.12319
-1.58172	-1.36809
-1.23511	-0.970561
-1.23894	-1.16673
-1.19547	-1.14664
-1.28492	-0.809238
-1.38239	-1.07394
-1.22672	-1.18673
-1.2318	-1.07817
-1.19641	-0.880158
-1.15934	-0.688556
-1.36491	-0.864422
-1.39338	-0.586601
-1.39139	-0.994524
-1.39743	-1.09946
-0.76961	-1.16019
-0.837781	-1.04502
-1.28049	-1.20658
-1.32142	-0.993468
-1.26002	-1.22285
-1.50163	-0.996796
-0.815208	-1.07092
-0.867592	-0.784134
-1.09747	-0.88979
-1.31543	-1.12157
-0.994145	-1.07256
-1.26138	-0.355562
-1.02474	-1.00778
-0.950884	-1.17723
-1.28417	-0.940454
-1.15567	-0.744099
-1.33752	-1.16027
-1.30428	-1.2767
-1.31304	-1.0557
-0.934883	-1.12892
-1.58505	-1.05509
-1.31159	-1.11742
-1.57929	-0.68569
-1.40191	-0.75693
-1.1745	-1.35618
-1.65553	-1.37117
-1.5596	-1.37707
-1.63361	-0.103471
-1.39472	-0.713784
-1.61729	-0.713687
-1.62026	-1.00367
-1.47421	-1.05649
-1.41531	-0.590604
-1.6968	-1.40665
-1.14725	-1.19277
-1.49787	-0.768815
-2.03814	-0.920172
-1.86942	-1.25553
-1.37336	-1.15585
-0.181464	-1.19896
-1.44304	-0.802046
-1.33141	-1.07183
-1.3014	-1.05911
-1.44257	-0.449483
-1.78719	-0.891001
-0.948195	-1.01081
-1.58905	-1.34659
-1.3401	-1.31039
-1.34177	-1.05106
-1.33142	-0.742424
-0.814831	-0.775496
-0.727608	-0.761173
-0.64846	-0.703157
-0.706683	-0.803237
-1.06721	-0.768058
-0.894587	-0.687045
-0.93699	-0.738094
-0.780299	-0.78631
-0.872978	-0.833345
-0.930017	-0.955392
-1.00603	-0.826483
-1.00863	-0.68323
-0.948466	-0.676103
-1.1319	-0.943163
-0.960655	-1.00181
-0.995281	-0.751071
-0.635278	-1.06989
-1.0402	-0.678265
-0.855489	-0.988296
-0.94943	-0.798941
-0.941133	-0.675333
-0.701156	-0.984981
-0.829422	-0.631223
-0.788053	-0.645605
-0.685111	-0.903288
-0.901251	-0.933657
-1.07733	-0.854035
-1.34847	-0.861906
-1.0805	-0.684105
-1.08562	-0.847443
-3.44272	-2.36356
-2.56044	-2.73364
-2.9578	-2.46903
-3.30605	-2.45641
-2.87975	-2.19752
-3.06916	-2.90149
-2.89878	-2.72004
-2.43381	-2.95549
-3.05618	-2.8158
-3.23286	-2.7498
-2.67295	-2.60565
-2.70766	-2.35472
-3.26746	-2.23743
-2.60071	-2.31698
-2.6915	-2.56755
-3.34206	-2.78242
-3.01096
-3.15658	-1.99287
-3.35051	-2.62297
-3.43571	-2.43793
-3.10524	-2.19385
-2.90955	-2.28876
-2.81426	-2.70043
-2.55269	-2.94323
-3.29489	-2.58977
-2.4135	-2.57377
-3.24173	-2.51896
-3.47785	-2.97592
-3.3907	-2.63909
-2.97097	-2.73604
-1.79539	-1.25718
-2.41576	-1.18695
-1.66334	-0.817129
-1.8264	-0.842888
-2.1866	-0.755469
-1.18849	-1.60596
-1.28831	-0.788399
-2.2271	-0.913866
-2.50342
-1.7806	-1.35536
-1.89243	-0.94023
-1.95346	-1.34142
-1.78976	-1.42972
-1.44382	-1.80724
-1.85537	-1.15302
-1.59328	-1.15685
-1.1833	-1.55734
-1.31646	-1.50188
-1.15813	-1.40736
-1.8816	-1.21081
-1.38972	-1.41439
-1.64381	-1.94049
-1.39432	-1.42172
-1.72092	-1.60751
-1.47236	-1.79708
-1.7371	-1.89969
-1.63361	-1.69688
-1.0259	-1.77011
-1.6399	-0.509398
-1.59802	-1.8537
-1.67073	-1.12392
-1.98382	-1.55173
-2.34641	-2.01696
-1.20058	-1.45181
-1.5729	-1.68256
-1.7049	-1.92241
-1.24231	-0.393825
-1.38835	-1.29415
-1.38295	-1.70612
-1.85414	-1.79604
-1.84839	-1.05024
-1.40747	-1.20833
-1.65735	-1.39325
-1.54085	-1.37645
-1.83782	-1.98838
-1.85195	-1.3906
-1.21424	-0.96253
-1.17516	-1.24579
-1.18833	-1.13476
-1.27218	-1.18674
-1.16298	-1.15686
-1.40128	-0.856931
-1.24672	-1.10277
-1.19459	-0.72573
-1.34772	-0.994117
-1.23835	-0.866528
-1.2236	-1.10657
-1.04003	-0.825425
-1.13571	-0.718624
-1.09204	-1.11288
-1.00801	-0.972471
-1.281	-0.633431
-1.08675	-1.03337
-1.35535	-1.09622
-1.06715	0.191245
-1.19625	-0.952982
-1.03877	-0.872139
-1.40015	-1.08605
-1.13969	-0.957919
-0.883844	-1.11587
-1.40625	-1.14882
-1.11267	-1.08592
-1.12339	-1.0042
-1.221	-0.870206
-1.19951	-1.11535
-1.34368	-1.06033
-2.62313	-1.64391
-1.9903	-1.04429
-1.47158	-1.30799
-1.32659	-0.947395
-1.16665	-1.54254
-1.9984	-1.13055
-1.27872	-1.62421
-1.51397	-0.74962
-1.31355	-1.22535
-2.03409	-1.0874
-1.26173	-1.58484
-2.09237
-1.39952	-0.89087
-2.17648	-1.62243
-2.02471	-0.767051
-1.49544	-1.67744
-1.1682	-0.883431
-1.10186	-1.53637
-1.2846	-0.998503
-1.19856	-1.23258
-1.76664	-1.07194
-2.36803
-1.75648	-1.72773
-2.04829	-1.35778
-0.527953	-1.0278
-1.78398	0.10092
-0.489902	-0.39263
-0.878907	-0.271976
-0.973298	-0.770702
-0.722781	-0.436274
-1.21547	0.0395693
-0.920964	-0.832617
-0.866899	-0.797174
-1.36074	-0.548612
-0.0646313	-0.512543
-0.90553	-0.408318
-0.184486	-0.723336
-0.861053	-0.808415
-0.986851	-0.506595
-0.588705	-1.34364
-0.826444	-0.830381
-1.06946	-0.652806
-1.04572	-0.987307
-0.864505	-0.818574
-1.05637	-0.93455
-0.838765	-0.518868
-0.797564	-0.597545
-0.822362	-0.655634
-1.06822	-0.668184
-0.822587	-0.41566
-0.823334	-0.703054
-0.863291	-0.177007
-1.04728	-0.613409
-0.906389	-0.714206
-0.631229	-0.28894
-0.957151	-0.618926
-0.425236	-0.531048
-0.47459	-0.568601
0.0218947	0.247474
-0.441378	-0.215977
-0.634758	-0.885389
-0.774934	-0.802599
-0.835801	-0.507168
-0.701361	-0.419797
-0.676674	-0.491627
-0.883142	-0.79271
-0.459766	-0.553017
-0.516421	-0.00886516
-0.385463	-0.314931
-0.709566	-0.566269
-0.323678	-0.300574
-0.668207	-0.44583
0.0132155	0.013416
-0.0894949	-0.757565
-0.665442	-0.45241
-0.551693	-0.561358
-0.569412	-0.570547
-0.674666	-0.473638
-0.282864	0.349999
-0.623604	-0.637169
-0.594554	-0.563005
-0.6675	-0.626626
1.03119	-0.235539
-0.560066	0.0999467
-0.65255	-0.558072
-0.556038	-0.508229
-0.665155	-0.501315
-0.858753	-0.886213
-1.09649	-0.748474
-1.03163	-0.738091
-0.954215	-0.816524
-1.21775	-0.650838
-1.4329	-0.863163
-1.44136	-0.155492
-1.31831	-0.627485
-1.18258	-1.05229
-1.02044	-0.575599
-1.00128	-0.852884
-1.28065	-0.949358
-0.462982	-0.805777
-0.929862	-0.846531
-1.48615	-0.791677
-1.24734	-0.67389
-1.37822	-0.784648
-1.19018	-0.818976
-1.25966	-0.854142
-0.920782	-0.999671
-1.07865	-0.914188
-1.23285	-0.890686
-1.17548	-1.01286
-1.14878	-0.776513
-1.04692	-0.988548
-1.25238	-0.890766
-1.3636	-1.01908
-1.35373	-0.905014
-1.24044	-0.862101
-0.908165	-0.789828
-0.973312	-0.75044
-0.874656	-0.571505
-0.820945	-0.688309
-0.975391	-0.733205
-0.744977	-0.101233
-1.3221	-0.4751
-0.842109	-0.276058
-0.619162	-0.624856
-0.922574	-0.733157
-0.946579	-0.638893
-0.890821	-0.490861
-0.714016	-0.42005
-0.673862	-0.633259
-0.708654	-0.796677
-0.793771	-0.475672
-1.19534	-1.13694
-0.0560222	-0.732047
-1.11878	-0.099293
-0.739475	-0.767071
-0.888968	-0.793
-1.15207	-0.77236
-0.898036	-0.314351
-0.76527	-0.865024
-0.960203	-0.601146
-1.01496	-0.363314
-0.839686	-0.238132
-0.86306	-0.483243
-1.20754	-0.343406
-0.852992	-0.783217
-0.372018	-0.217889
-0.342107	0.63967
-0.0133385	-0.544794
-0.468704	-0.286533
-0.387718	-0.335017
-0.800158	-0.418435
0.0198916	-0.293079
-0.555261	-0.457066
-0.381161	-0.175226
-0.517253	-0.568537
-0.447718	-0.251791
-0.417882	-0.501942
-0.505794	0.254684
-0.704953	-0.421362
-0.380761	-0.27015
-0.250872	-0.0234708
-0.576407	-0.666409
-0.369385	-0.125535
-0.665594	-0.334173
-0.320529	-0.390292
-0.113873	-0.315782
-0.501771	-0.259715
-0.627307	-0.152736
-0.500506	1.47563
-0.5328	-0.571471
0.0948069	-0.630858
-0.688247	0.0249055
-0.287259	-0.378009
-0.182929	-0.484285
-0.280957	-0.28964
-0.784345	-0.00831623
-0.474895	-0.276025
-0.453353	0.0964318
-0.316056	-0.290958
-0.73556	-0.239594
-0.545082	-0.786462
-0.269891	-0.436658
-0.72268	-0.482253
-0.504903	-0.372056
-0.70587	-0.0877278
-0.730175	-0.305807
-0.355365	-0.547099
-0.88418	-0.265631
-0.760949	-0.709466
-0.645062	-0.489662
-0.781652	-0.69027
-0.47031	-0.521719
-0.490832	-0.65618
-0.675686	-0.257338
0.637572	-0.810399
-0.339098	-0.524615
-0.305166	-0.608129
-0.68427	-0.652811
-0.18676	-0.340244
-0.741097	-0.243937
-0.539898	-0.444579
0.269526	-0.560171
-0.510541	-0.654055
-0.691099	-0.467994
-0.588401	-0.529407
-0.741136	-0.91248
-0.981645	-0.552881
-0.745817	-0.929527
-1.12641	-0.464032
-1.00399	-0.616704
-1.05287	-0.287376
-0.692481	-0.758808
-1.59548	-0.8238
-0.641417	-0.673255
-1.05366	-0.64062
-1.02899	-0.553386
-1.01889	-0.703611
-0.963267	-0.643289
-1.038	-0.477108
-0.900605	-0.724362
-1.02077	-0.897359
-0.776518	-0.806274
-1.17571	-0.396866
-0.897224	-0.770806
-1.28534	-0.566839
-0.921187	-0.797492
-0.583307	-0.577112
-0.896861	-0.144543
-0.928202	-0.959309
-0.987369	-0.711096
-0.313694	-0.68603
-0.874693	-1.05071
-1.25226	-1.08378
-0.809726	-0.274586
-0.712656	-0.821625
-1.04454	-0.811425
-0.872926	-0.756528
-0.807996	-0.782586
-0.786754	-0.739574
-0.968	-0.774281
-0.745094	-0.58492
-0.773071	-0.588256
-1.18723	-1.04536
-0.862469	-0.543662
-0.921379	-0.680596
-0.942363	-0.819844
-0.823184	-0.448663
-0.838831	-0.183388
-0.728658	-0.864813
-0.750801	-0.576799
-0.889572	-0.608926
-0.635599	-0.832023
-0.953101	-0.599194
-0.270979	-0.656756
-0.418347	-0.591252
-0.665584	-0.880599
-0.819756	-0.847039
-0.761822	-0.558888
-0.8513	-0.891471
-0.933427	-0.712626
-0.78432	-0.857243
-1.2483	-0.996994
-1.02511	-0.590657
-1.01702	-0.753605
-0.937927	-0.618002
-0.300413	-0.409716
-0.378393	-0.45719
-0.142748	-0.169536
-0.439937	-0.363735
-0.52371	-0.378211
-0.546051	-0.315129
0.497743	-0.543937
-0.414345	-0.468271
-0.424054	-0.172952
-0.41726	-0.38637
-0.331186	-0.199292
-0.0483555	-0.688616
-0.143618	0.359406
-0.440597	-0.235126
-0.702956	-0.369293
-0.365529	-0.136474
0.175712	-0.417552
-0.526823	0.00485418
-0.458289	-0.351913
-0.554893	-0.333663
-0.440379	-0.49037
-0.274961	-0.305674
-0.30898	-0.368142
-0.362882	-0.292002
-0.522966	-0.208993
-0.688749	-0.230692
-0.557031	-0.154713
-0.557454	-0.276209
-0.535217	-0.509059
-0.442507	-0.483365
-1.55804	-1.00102
-1.51735	-0.535375
-1.01522	-0.77404
-1.33254	-1.15037
-1.43331	-1.08295
-1.86161	-1.11954
-1.24708	-0.658822
-1.33583	-0.309505
-1.34503	-0.722692
-1.99229	-1.15858
-1.61371	-0.628956
-0.942567	-0.577326
-1.46292	-0.619673
-1.21966	-0.962944
-1.30369	1.33022
-1.80318	-1.16371
-1.49061	-1.00912
-1.37034	-0.799896
-1.21879	-0.781637
-1.25938	-0.727483
-1.2855	-0.331552
-1.43191	-0.555724
-1.56668	-0.848149
-1.34441	-0.595322
-1.64102	-1.06671
-1.19803	-0.527213
-0.927759	0.248713
-1.62303	-0.896787
-0.921941	-1.28165
-1.72801	-0.719863
1.42891	0.7285
1.55938	1.13685
1.61962	0.766138
2.24245	1.33297
1.41391	1.63304
1.53445	0.319405
1.5363	0.848377
1.29607	0.769351
1.49364	1.26648
1.40458	0.893569
1.55405	1.49814
1.22107	0.747584
1.55549	0.772446
1.69867	1.00743
1.89014	0.638336
1.48406	0.821512
1.69158	1.11881
1.34293	0.75368
2.01847	1.15696
1.64915	0.659037
1.26284	1.2114
1.66576	0.63305
1.4931	0.960355
1.40536	1.09239
1.56057	1.11738
1.49427	1.38061
1.83827	0.640053
1.63981	0.621728
1.75248	0.805767
1.32416	1.00517
0.389516	0.742881
0.939717	0.27961
0.542832	0.297212
0.690998	0.701692
0.635072	0.565601
0.355408	0.403028
0.523515	0.558448
0.515076	0.427608
0.717801	0.489361
0.394615	0.496142
1.04178	0.316452
0.552558	0.497031
0.286171	0.394102
0.286158	0.715776
0.386345	0.546611
0.542189	0.32639
0.22809	0.347493
0.55347	0.633033
0.523935	0.510207
0.270741	0.85179
0.680747	0.413394
0.82087	0.327972
0.882179	0.249623
0.726017	0.388032
0.738761	0.577107
1.05153	0.208703
0.747704	0.237151
0.553964	0.464
1.00107	0.256531
0.513016	0.66898
0.887689	0.787843
1.16383	1.17075
0.953894	0.666718
1.02741	0.786913
1.18904	0.934728
0.880129	0.680566
0.771659	0.483011
0.928571	0.741842
1.07687	0.730096
0.952862	0.916026
0.928418	0.673782
0.847888	0.75755
0.970128	0.522463
1.26696	0.970904
0.840411	0.587162
0.64068	0.618824
1.08049	0.614654
0.954156	0.814292
1.28054	0.686234
1.2522	0.83915
0.857531	0.9258
1.05445	1.15018
1.01916	0.79033
0.83726	0.951773
0.91627	0.79199
0.603739	0.553725
0.863874	0.975151
0.730488	0.841148
1.0163	0.781684
1.19449	0.75193
0.846809	0.360838
0.602945	0.477194
0.537835	0.676116
0.937787	0.304865
0.358654	0.487693
0.643592	0.115368
0.620813	0.508325
0.737629	0.539147
1.07661	0.389744
0.986613	0.660106
0.614037	0.556543
0.282342	0.479509
0.779634	0.689547
0.640517	0.622017
0.975235	0.712074
0.486707	0.193975
0.344219	0.118028
0.698319	0.638591
0.791427	0.286012
0.718121	0.640871
0.822134	0.437664
0.798831	0.750361
0.571626	0.633433
0.552204	0.778792
0.804329	0.51643
0.810477	0.603333
1.11907	0.484256
0.976703	0.308035
0.446823	0.789557
1.29991	0.823227
0.208829	0.073156
0.785133	0.625257
1.39136	0.693267
0.231424	0.188906
0.813749	0.393079
1.08539	0.787321
0.449217	1.41775
0.334333	0.453798
0.89606	0.491348
0.950959	0.210104
0.79508	0.183704
0.815762	1.1032
0.361038	0.644822
0.781742	0.270688
0.616621	1.52485
0.911182	0.971194
1.34024	0.415519
1.04433	0.938694
0.595648	0.782191
1.23284	0.416956
1.55681	0.934203
0.493399	0.900857
0.483479	0.351682
0.679896	0.666776
0.865025	0.395369
0.906968	0.973427
0.810479	0.40569
0.15389	0.362258
0.680833	0.206963
0.538744	0.818299
0.440607	0.183093
0.1985	0.505519
0.602797	0.898498
-0.240004	0.827307
0.223404	0.291915
0.354294	0.181934
0.815269	0.52118
0.409581	0.276382
0.305001	0.490206
0.352055	1.06117
0.51848	-0.205836
0.625256	0.0908645
0.826657
0.402336	0.714639
0.190159	1.0223
1.57701	-0.0249372
1.37569	0.133187
0.563595	0.651447
1.09104	0.63826
1.10926	0.461468
0.528116	0.496791
0.237097	0.207989
0.162678	0.106602
0.358658	0.477277
0.78287	0.232703
0.145368	0.600077
0.546847	0.308985
0.666287	0.29017
0.77371	0.506224
0.676625	0.268865
0.801022	0.514561
0.838082	0.463534
0.806333	0.343278
0.724887	0.164049
1.05283	0.335544
0.608625	0.560386
0.768458	0.418267
0.492673	0.202756
0.615663	0.777773
0.656661	1.04088
1.05888	0.8645
0.412463	0.542065
0.829449	0.117264
1.26655	0.463948
0.680266	0.490369
0.419096	0.466354
0.590928	0.446431
0.746966	0.671023
0.533773	0.332202
0.835303	0.381143
0.758412	0.411922
0.589828	-0.125669
0.446767	0.389111
0.408387	0.491084
0.731466	0.296787
0.520603	0.34802
3.27194	1.55264
2.54513	2.11735
2.40754	1.8269
2.24717	1.67564
2.35531	1.66859
1.46347	1.19419
2.33187	2.35155
2.19759	2.05965
2.9335	1.83842
1.87076	1.99889
2.50219	1.99009
2.63585	1.65161
2.38385	1.67175
2.26791	1.84292
1.68332	1.65972
2.15562	1.27718
1.98204
2.28719	2.00521
2.96513	2.51123
2.22885	2.11017
2.37627	1.69815
2.55806	1.69554
2.50005	1.57971
2.35983	1.8218
2.1358	2.01125
2.10211	1.505
2.2499	1.99047
2.02431	1.70113
2.73501	3.32302
2.55354	1.70906
2.46073	0.856928
2.03272	1.10431
3.07747	1.68903
1.83288	1.06659
1.42818	2.70237
1.88546	0.856927
2.00814	0.858361
1.52747	1.17878
2.51671	0.829025
1.49242	1.35561
2.07628	1.64521
1.84695	1.18756
1.57675	0.865066
2.16506	1.20179
1.79941	1.238
1.90426	1.26119
2.0272	0.92121
1.24288	0.861822
1.53837	0.633736
1.69639	1.08366
1.65081	0.264597
2.24213	2.25227
2.4751	1.57057
1.64176	1.45621
1.29575	0.291258
2.05403	1.60087
1.26389	1.21108
2.24097	1.85283
2.13987	0.739356
2.19035	1.51471
2.25381	1.52749
2.42628	1.50215
2.29976	1.49701
2.43628	2.43617
2.07116	1.50546
2.25222	1.71755
2.40922	1.67451
2.41188	1.29604
1.82771	1.54728
2.17139	1.71749
2.29984	1.16689
2.08869	1.2228
2.61647	1.28134
2.12515	1.59424
2.14337	2.30945
2.23388	1.60288
2.20851	1.99786
2.35379	1.46532
2.36774	1.73788
1.931	1.40664
1.67854	1.49636
2.05019	1.47585
1.95075	1.58485
2.58433	1.28868
1.79964	1.15671
2.0584	2.09113
2.03943	1.37586
2.42016	1.81623
1.76651	1.38733
1.69589	0.950068
1.55404	1.36683
1.82901	0.688948
1.56906	0.664738
1.57315	1.098
1.27321	0.745667
1.41415	0.689522
1.39649	0.861155
0.971802	0.954643
1.39258	0.698624
1.4335	0.846713
1.09851	0.763477
1.32125	0.665119
1.63758	0.847941
1.21636	1.16338
1.4471	0.840572
1.6867	1.42597
1.65152	0.923776
1.44925	1.06085
1.41471	1.01844
1.35302	0.626374
1.42539	1.14073
1.37435	1.1996
1.60895	0.782732
1.40185	1.28269
1.09962	1.05381
1.39456	0.850565
1.69643	0.923229
1.57337	0.793965
1.53125	0.899951
1.4372	2.25434
1.88497	1.52064
2.57179	1.14387
1.84219	2.03614
2.42738	1.72501
1.57504	0.875394
1.68549	2.06291
1.93278	1.51782
2.43635	2.40279
1.68899	1.19559
1.8205	1.81065
1.69725	0.918333
1.47914	0.944555
1.93571	1.94353
2.49149	1.36716
1.96301
2.25838	1.57826
2.16055	1.84272
1.79866	1.92505
2.21265	1.77934
1.45394	2.35931
2.18605	1.27079
1.58537	2.26692
2.3459	1.70484
1.91969	1.60109
2.35432	1.21231
1.82258	1.49001
1.62977	2.05586
2.17895	2.44757
-0.15955
0.417185
-0.00356657	-0.0402039
0.356313	-0.122102
0.0491061	-0.0347052
0.157301	0.00863928
0.00515865	-0.106843
-0.100884	-0.0452422
0.0690807	-0.456243
0.0669712	-0.15423
-0.200726	-0.2307
0.132171	-0.00483088
-0.0768751	0.210217
-0.0273592	-0.138684
1.04169	0.266154
-0.212855	-0.32292
0.0156965	0.0546579
0.365136	0.0106261
-0.176936	-0.168376
0.173344	-0.0466088
0.449033	0.0490499
-0.0228495	-0.144937
1.82583	0.00935763
0.307632	0.343127
-0.00644602	-0.0180807
0.0877339	-0.22278
-0.278271	-0.277839
-0.0949299	0.642563
0.0441211	-0.170236
-0.0684893	0.0307388
0.0554696	0.0481937
1.15538	2.48334
1.61949	2.57047
1.61582	1.7891
1.34095	0.589279
1.24764	1.61471
1.47319	1.20324
0.45603	0.769608
0.968787	1.68328
1.3734	1.66532
2.24407	3.13118
2.062	1.3353
1.93444	1.79766
-0.865125	-0.722699
-1.46277
-1.97827	-2.0718
-0.637127	-0.863788
-0.38382	-0.784887
-1.5146	-2.02011
-1.49154	-1.9937
-1.99362	-2.5504
-1.6541	-1.78903
-1.57644	-1.70824
-1.02875	-0.879295
-0.802996
-0.860171	-0.80178
0.364411	0.781664
0.444108	0.517452
0.290321	0.281969
0.111809	0.359703
0.313808	0.430351
0.218371	0.510349
0.254888	0.10145
0.0944051	0.630956
0.292123	0.121003
0.336001	0.357972
-0.0824449	0.449911
0.340652
-0.0910246	0.0944045
0.0604634	-0.13632
0.057909	0.0449493
-0.0664001	0.100091
0.0570501	0.0962388
0.112846	0.17933
0.180345	-0.00598687
-0.0987209	-0.00706105
0.188799	-0.0126482
-0.100791	0.0118205
-0.200729	-0.134775
-0.0933196	0.0162127
0.0549002	0.211448
0.162606	0.0200884
-0.29649	-0.418465
0.0168935	0.520765
-0.0424591	0.32312
-0.0671514	-0.28303
-0.0651596	-0.0621931
0.27461	-0.240358
-0.059365	0.0308045
0.255162	0.277812
0.0668599	0.388544
-0.226554	-0.114496
0.263379	-0.0181508
-0.0784676	0.210837
-0.0789187	0.204811
0.148753	-0.226177
1.53116	1.88533
2.16982	2.60672
1.44105	2.13163
1.1036	0.903889
1.02446	1.34003
1.09975	1.3691
0.77454	0.706434
1.2872	1.6601
1.19338	1.72338
1.83829	3.13632
1.68159	1.86051
1.63864	1.46583
-1.35546	-0.824716
-1.13885	-1.22236
-2.03704	-2.36399
-0.526057	-0.622076
-0.573747	-0.610866
-1.52192	-2.2286
-1.49191	-2.01802
-2.2819	-2.67303
-1.99621	-1.70819
-2.24172	-2.19772
-1.12355	-1.41186
-0.896827	-0.614139
-0.826742	-0.60468
0.439239	0.514157
0.19434	0.148306
0.359045	0.333774
0.543215	0.189604
0.268529	0.507187
0.373468	0.48392
0.212513	0.255603
-0.0725914	0.295459
0.0999854	0.526453
0.412817	0.441525
0.141361	0.415362
0.35756
0.238306	-0.000794388
0.048472	0.0717777
-0.408712	0.0109915
-0.0266862	-0.0967106
0.0243494	0.276962
-0.160305	0.263288
0.159909	-0.151176
0.0502298	0.396723
0.145889	0.0119174
-0.117433	0.00922556
-0.083886	0.0275456
-0.0921279	-0.000100381
-0.083848	0.0763905
-0.132477	0.0831553
0.0856551	-0.0495486
0.236587	-0.0440942
0.388364	-0.0836441
-0.00220877	-0.0402337
-0.134467	0.141676
-0.00564157	0.695285
-0.00684375	0.0700991
-0.201166	0.331892
0.332979	-0.459834
-0.331973	-0.213972
0.229116	0.188833
-0.0682092	-0.0240135
-0.179625	-0.121712
1.83914	2.21591
1.90579	3.15322
1.49055	1.87381
1.3748	0.802741
0.959674	1.439
0.967049	1.2292
0.916122	0.998512
1.10092	2.02478
1.2247	1.839
2.0333	2.85861
1.63749	2.1254
1.72652	1.57741
-0.2871	-0.825339
-0.963285
-2.08924	-2.14578
-0.484459	-1.12095
-0.281887	-0.66383
-1.54973	-2.24245
-1.42191	-2.05695
-1.82561	-2.49123
-2.04511	-1.89055
-1.82765	-2.29426
-1.0262	-1.06587
-1.38584	-1.12304
-0.900252	-0.720226
0.361701	0.781272
0.135784	0.445763
0.226021	0.562323
0.121482	0.484276
0.238533	0.554367
0.174461	0.47633
0.273517	0.245359
0.0452357	0.163473
0.111209	0.442237
0.353436	0.720142
0.308194	0.483045
0.296415
-0.0775922	-0.230447
-0.306878	0.370234
-0.074724	-0.139066
-0.404538	0.547837
-0.153394	0.522758
0.163589	1.04456
0.040877	0.606389
-0.0265733	-0.18315
-0.0449669	-0.0843938
-0.220114	0.0143933
-0.0340332	-0.0980299
-0.0508588	0.132568
-0.035598	-0.160231
0.0520593	0.291279
0.027667	-0.109652
-0.0140466	-0.0457172
0.0648995	-0.00710484
0.158281	0.174894
-0.118508	0.0964006
-0.108601	-0.0342563
-0.0636267	0.255776
-0.0779493	-0.0102842
0.0459557	0.594074
0.143211	-0.187527
0.378122	0.191203
0.151882	0.0810552
1.28862	1.97758
1.93054	2.62237
1.23422	1.86208
1.22561	0.763537
0.910699	1.58199
0.551614	1.19946
0.644185	1.10262
1.25732	1.5954
1.20701	1.93242
1.76836	2.63913
1.23382	2.02074
1.65818	1.65887
-0.985042	-0.461825
-0.720152	-0.868119
-2.28653	-2.27684
-0.619561	-0.739522
-0.489426	-0.887178
-1.32153	-2.48117
-1.73936	-2.00479
-1.97239	-2.47981
-2.36117	-1.82358
-2.2295	-2.1946
-0.592574	-0.851317
-1.32675	-1.07523
-0.34957	-0.653064
0.494542	0.698895
-0.0294157	0.405983
0.149615	0.659144
0.38493	0.218631
0.277438	0.399039
0.246427	0.905618
0.524801	0.332756
0.619827	0.315095
0.110641	0.394415
0.0413751	0.383401
0.0615341	0.64557
0.295357
0.0376525	0.0715459
-0.0705947	-0.0395178
-0.227648	0.230032
0.0531778	-0.245766
-0.0185975	-0.163382
-0.027331	-0.0274978
0.0648647	-0.0762926
0.0865242	0.822957
-0.181245	0.211316
-0.0608763	0.184652
0.412199	0.216498
-0.521014	0.0549933
0.163043	0.10786
-0.103668	0.0320602
-0.17882	-0.13836
-0.201079	-0.273548
0.199427	0.0714586
0.0615711	-0.261406
0.0171385	0.00874801
0.483181	-0.223211
-0.192678	0.00723219
-0.0782755	0.0786157
-0.0312412	-0.20733
-0.176117	-0.119253
-0.122703	-0.0692044
1.19712	1.82862
1.95591	2.52855
1.35491	1.89341
0.785917	0.574969
1.19038	1.13637
0.85016	0.837264
0.905456	0.783309
1.4019	1.56553
1.1772	1.69373
1.77409	2.54802
1.18649	1.4486
1.65573	1.70477
-1.00134	-0.673383
-1.60704
-1.94765	-2.37608
0.0190207	-0.870609
-0.879219	-0.740797
0.00301912	-2.40703
-1.7392	-1.80985
-2.0297	-2.58861
-1.62425	-1.88759
-2.25723	-2.46638
-1.26811	-1.5943
-0.793759	-0.493907
-0.127883	-0.878694
0.418227	0.508417
0.248487	0.379766
0.479369	0.212343
0.138678	-0.0210617
0.0612508	0.235169
0.406839	0.699111
0.286915	0.476298
0.0172797	-0.129776
0.0281942	0.218247
-0.0429565	0.413778
0.0652726	0.651196
-0.103692
1.18468
0.275389
-0.0397118	-0.256007
0.257235	-0.178638
0.196586	-0.463423
-0.120228	-0.290967
-0.138223	-0.226437
-0.341132	-0.254073
0.00163088	-0.33786
-0.376683	-0.239304
-0.115654	-0.306597
-0.183528	-0.134898
0.178432	-0.345181
-0.0839726	-0.277446
-0.313482	-0.252717
0.19092	-0.1047
0.135359	0.180073
0.00306169	-0.254293
-0.262606	-0.152008
0.0229327	-0.0522265
0.926458	-0.18986
0.232634	0.768568
-0.442593	-0.205452
-0.162147	-0.396003
0.199361	-0.0487825
0.203993	0.0249997
1.33763	2.14769
1.47024	2.3347
1.22554	1.90506
1.12499	0.579899
0.871953	1.14812
1.04138	1.01524
0.431779	0.642858
0.915614	1.73411
0.9264	1.34366
1.41593	2.65164
1.33637	1.37343
1.54466	1.70033
-1.35223	-0.995504
-2.13732	-2.32939
-0.713597	-0.843716
-0.477457	-1.06223
-1.70002	-2.45045
-1.48539	-1.92588
-1.9863	-2.34892
-1.78088	-2.29068
-2.16348	-2.28767
-0.468277
-1.13529	-0.791307
0.668051	0.109243
0.316891	-0.25179
0.216918	0.729282
-0.0599737	-0.064645
1.43204	0.398655
0.14256	0.726743
0.0575093	-0.0328802
0.0289609	0.0182761
0.313388	0.15349
-0.0191273	0.334676
-0.0109927	0.764567
-1.18623
0.197319
-0.504153	0.000425823
-0.191981	-0.239721
-0.133009	-0.403822
-0.00743378	0.0775836
-0.0693777	-0.202628
0.114879	0.422849
-0.115238	-0.718757
-0.0808333	-0.147533
-0.201647	0.201393
0.103704	1.25792
-0.172067	0.288438
0.0161176	-0.322411
0.387812	-0.143138
-0.169526	-0.312923
-0.180617	-0.119543
0.0244396	0.0367396
0.0591021	-0.244395
-0.255814	0.082202
-0.211245	-0.0624052
-0.122215	0.448383
-0.608175	0.0528111
0.126608	0.00747024
-0.0429127	0.205184
1.59316	1.77905
1.70356	3.00568
1.04386	1.56161
1.19372	1.28813
0.61953	1.44494
1.03011	1.01745
0.296265	0.805058
1.35732	1.41115
0.947642	2.65178
1.76327	2.04687
1.7716	1.69581
1.44355	1.28995
-0.69217	-1.20955
-1.68076
-2.14044	-2.02805
-0.871116	-0.931738
-0.611507	-1.02284
-1.50093	-2.47894
-1.32918	-2.19556
-2.49404	-2.6373
-1.87673	-2.64802
-2.35342	-1.72088
-1.29012	-1.23887
-0.463604	-0.849333
0.262496	0.587569
0.225182	0.158806
-0.023236	0.212482
-0.00556798	-0.0558018
0.192148	0.415433
0.161962	0.120687
0.207945	0.332013
0.57168	0.365237
-0.191435	0.343953
-0.144	0.0350537
0.0633612	0.359337
-2.2503
0.275831
0.28778	-0.154452
-0.0770342	-0.19062
-0.141043	0.060643
-0.0192232	-0.0890341
-0.374499	0.232737
0.333693	-0.234856
-0.576853	-0.287835
-0.113375	0.0553069
0.636247	-0.460513
-0.145781	-0.202732
-0.102716	-0.280101
0.297632	-0.322969
0.322762	-0.152747
-0.0858575	-0.0655493
-0.218765	0.414574
0.0513544	-0.47916
-0.356635	0.147453
0.0180024	0.171658
0.466805	-0.217183
0.235163	-0.228711
0.0559533	-0.358745
0.0219585	-0.205896
1.67448	1.86817
2.01248	2.75987
1.25028	1.97603
0.885717	0.755182
1.20872	1.24961
1.23503	1.05555
0.53996	0.803899
1.34191	1.82213
1.30361	1.71053
2.02678	2.92918
1.40084	2.16749
1.6059	1.21634
-0.999394	-1.11324
-2.15714	-2.08508
-0.551997	-1.21095
-0.423367	-1.36228
-1.47806	-2.71915
-1.30579	-2.20056
-1.80144	-2.5154
-2.28311	-2.15582
-2.49788	-2.28709
-1.68644
-0.513041	-0.7037
0.490775	0.0751556
0.648506	0.401592
0.346694	0.768138
0.149004	0.247422
-0.0639669	1.15044
0.450475	-0.0210006
0.817263	0.328157
0.590575	-0.287722
0.352036	-0.120716
-0.0553635	0.594488
-0.0564441	0.417142
-1.11829
0.296045
-0.106824	0.011169
0.0179501	-0.0234676
-0.360226	-0.0765172
0.151506	-0.191776
-0.48405	-0.393765
1.35161	0.131105
-0.283015	0.15323
-0.13669	0.680734
0.146553	-0.228382
0.114478	0.00723286
-0.0422233	0.118582
0.0809011	-0.147223
0.0506678	-0.454964
-0.0751037	-0.219636
0.240885	-0.0488536
-0.136983	-0.16552
-0.0493605	-0.253932
0.135644	-0.117761
0.0219044	-0.193677
-0.0914245	-0.0176758
0.0396154	0.0896513
1.60491	1.86221
1.89437	2.89826
1.0549	1.98481
0.892574	0.677144
0.811537	1.12763
1.14888	1.0129
0.203299	0.812157
1.02676	1.68868
1.55121	1.85588
1.98035	2.70512
2.11093	2.04793
1.68828	1.31135
-0.850831	-0.98667
-0.80208
-2.32855	-2.45174
-0.336529	-0.709348
-0.875269	-0.930852
-1.43405	-2.07008
-1.56349	-1.43901
-2.01859	-2.67765
-1.87298	-1.78314
-2.02861	-2.73124
-1.10703	-1.41127
-1.04705	-0.395258
-0.781793	-1.00628
0.858953	0.691347
0.541308	0.254915
0.31134	0.253726
0.00304118	0.0677984
0.0662431	0.725919
0.239992	0.45472
0.250482	-0.0346791
0.133378	0.505166
-0.0657823	0.23472
0.145845	0.54999
0.163978	1.14347
-1.20057
0.160927
0.252419	-0.180317
-0.0502854	-0.228713
-0.293651	-0.0977985
-0.266093	-0.288667
-0.212065	-0.0897713
-0.253257	-0.0662551
0.495213	0.126459
-0.161343	-0.157138
-0.0766544	-0.0470447
0.0693647	-0.0430106
-0.0865875	-0.229023
-0.185808	-0.451346
-0.198153	0.129177
-0.114069	-0.102111
-0.135667	-0.262531
-0.506895	0.056925
-0.27087	-0.276063
-0.0734418	0.0111775
-0.124807	0.207946
0.0916331	-0.198093
1.25304	2.01308
1.83685	2.74016
1.28296	2.10956
1.10806	0.715103
0.870308	1.09592
1.01228	0.82202
0.655597	0.848932
1.33443	2.03461
1.56405	1.8193
2.16052	2.80313
1.82377	2.59441
1.79038	1.54462
-1.11565	-1.38174
-1.38828
-2.36406	-2.90003
-0.41924	-1.01557
-0.819973	-0.919749
-1.22802	-2.59592
-1.70194	-2.20144
-2.43221	-2.7363
-2.20955	-1.99933
-2.16036	-2.21888
-0.688294	-1.91665
-0.720259	-1.04964
-0.91273	-0.639803
0.65834	0.670518
0.533088	0.280882
0.143404	0.169596
0.175864	-0.00311628
0.153902	0.544739
0.117641	0.40551
0.221183	0.134985
0.306852	0.194979
-0.196905	0.451596
-0.287694	0.218378
0.117311	0.416248
0.336337
-0.119781	-0.285736
0.0803745	0.202782
0.191669	-0.244075
0.185915	0.0722832
-0.135509	-0.0291033
-0.207409	0.358749
0.0116355	0.12834
0.16929	-0.143376
0.338977	-0.0945216
-0.127284	-0.175991
0.342959	0.0386218
0.0652932	0.120098
0.108797	-0.0315783
-0.163668	-0.00866834
-0.13726	-0.0767881
-0.105694	-0.0866311
-0.290028	0.112713
-0.0790416	-0.144355
0.115143	-0.241964
1.26672	2.29058
1.90752	3.01028
1.5797	1.99151
1.03383	0.737179
1.08542	1.24805
1.05939	1.19889
0.453198	0.939643
1.25805	1.79398
1.26373	1.68173
2.07794	3.0258
1.49802	1.698
1.79243	1.52647
-0.860503	-0.831881
-1.13545	-1.01578
-2.02976	-1.98721
-0.515864	-0.958267
-0.546404	-0.839162
-1.43916	-2.20399
-1.60819	-1.99614
-2.34104	-2.48867
-2.00457	-2.32708
-2.27921	-2.05954
-1.00964	-1.51247
-0.270425	-1.12097
-0.627318	-0.462808
0.692001	0.954676
0.396301	0.273392
0.102023	0.329784
0.181979	0.143142
0.0977515	0.316458
0.262166	0.794547
0.240378	0.765248
0.172798	0.819937
0.196795	0.388513
0.0535998	0.309782
0.0500775	0.262689
0.406945
-0.186239	-0.123268
0.10799	-0.261585
0.0441701	0.43477
-0.29496	-0.0577479
-0.176631	0.852617
-0.232672	-0.108872
-0.255262	-0.212693
0.321515	-0.0260306
-0.0179987	0.153626
-0.0317621	0.112005
-0.124861	-0.126556
-0.169373	0.129329
0.0723697	-0.136235
0.0584118	0.146697
0.58785	-0.177582
-0.176682	0.416922
0.394193	-0.0128375
-0.114048	-0.119802
1.15816	1.71288
1.61633	2.94615
1.5019	1.94109
0.900461	0.590607
1.10754	1.1625
0.714859	1.02063
0.667146	0.718583
1.00171	1.81914
1.31805	1.57976
1.62022	2.47904
1.61549	1.45275
1.61396	1.62812
-0.659132	-0.801625
-1.30283	-0.726887
-2.48968	-2.51454
-0.741082	-0.869166
-0.451333	-0.728674
-1.40802	-2.28257
-1.65389	-1.96899
-1.94455	-2.27375
-1.87549	-2.20871
-2.33941	-2.19898
-0.964412	-1.36769
-1.03812	-0.747343
-0.469438	-0.719681
0.966516	0.647866
0.627992	0.0271821
0.402418	0.200958
-0.0537058	0.468886
-0.0339142	0.628284
0.0832466	0.605796
0.216237	0.263415
0.0129875	0.180545
0.39994	0.288948
0.0571356	0.159237
0.042488	0.477903
0.312779
-0.0628231	-0.52968
-0.131226	-0.450175
-0.110732	-0.0254654
0.0251597	-0.375701
0.419066	-0.122703
-0.195298	0.0906188
-0.148102	-0.14645
-0.125964	0.351462
-0.103467	0.08542
0.0918833	0.887852
0.0391061	-0.283664
-0.134902	0.0296527
0.0785064	-0.151343
-0.339423	-0.0445238
0.119956	-0.206347
0.0527086	-0.0466294
-0.218913	-0.179325
0.756495	1.7206
1.76159	2.49945
1.39722	1.80628
0.811999	0.529746
0.857355	1.0834
0.659385	1.41725
0.497645	1.15052
1.26346	1.65883
0.892852	2.12357
1.465	2.58949
1.06986	1.82876
1.88778	1.40586
-0.512673	-0.772798
-1.07706	-1.31065
-2.2194	-2.36025
-0.496781	-0.857283
-0.424732	-0.444241
-1.37162	-2.20101
-1.21882	-1.84634
-2.10033	-2.45252
-1.78304	-1.90654
-2.1255	-2.05734
-0.831478	-1.63376
-0.127266	-1.33429
0.218465	-0.49359
0.451514	0.678964
0.22365	0.317095
0.114963	0.251775
-0.0635058	0.249414
0.332661	0.492278
0.245213	1.17076
0.228462	0.263311
0.0816149	-0.147447
0.268386	0.24036
0.180088	0.643086
0.319053	0.441819
-0.254672
2.32221
0.38243
-0.544988	-0.00475276
-0.255547	0.31618
-0.384688	0.347059
0.164324	0.129612
0.513677	0.0554738
-0.0459163	-0.142137
-0.0800331	0.0958201
-0.134811	-0.0589387
0.144661	-0.212832
-0.286404	0.221918
0.389783	0.676155
-0.248245	-0.204714
-0.122785	-0.216857
-0.22399	1.12989
-0.221185	0.0655805
0.372912	0.0322408
1.5409	3.06666
1.87412	2.63607
1.08271	2.1999
1.14855	0.32095
0.93075	1.54753
1.31274	0.613527
0.47877	0.798984
1.13502	1.87518
1.67533	2.06379
2.54048	2.68919
2.35449	1.73932
1.66976	1.71435
-0.989668	-1.38944
-1.65916	-3.02471
-0.642988	-1.35292
-0.902972	-1.03756
-1.65528	-2.10815
-1.62282	-1.83946
-2.57966	-2.9634
-2.21243	-1.70724
-1.80769	-2.04558
-0.845376	-0.653884
0.19202	0.565882
0.16189	0.682008
0.299743	0.231707
0.234889	0.12103
0.808771	0.324867
0.528182	0.773647
0.182627	1.01586
-0.2604	0.0692934
0.0993434	-0.351682
0.0596204	0.101347
-0.191852	0.355803
-1.04425
0.351019
0.0067539	0.00776357
-0.141938	-0.35322
-0.0890422	-0.0628029
-0.312296	0.541105
-0.0788246	-0.188684
-0.0107951	0.484665
-0.28743	-0.241932
0.354636	-0.0393872
0.065727	-0.22293
0.0745577	0.294445
0.259854	0.138207
-0.0381423	-0.0797951
-0.0105571	0.0915168
-0.159055	-0.195181
-0.0712596	0.053604
1.45768	1.9851
1.86317	2.6553
1.23452	1.67021
0.929993	0.422925
1.01143	1.13795
1.72507	2.11839
0.304577	0.747785
1.30365	2.21478
1.63194	1.71147
1.9244	2.9329
1.29463	2.33097
1.96163	1.37405
-0.547806	-0.913533
-2.15602	-2.28697
-0.426534	-0.782498
-0.523286	-1.00153
-1.20833	-2.26418
-1.46129	-1.73342
-2.11816	-2.27191
-1.95183	-1.90572
-2.9589	-2.19582
-1.09902	-1.65201
-0.797061	-0.328922
0.280517	0.409925
0.422939	0.314046
-0.0506598	0.248595
0.294489	0.301011
0.111198	0.738054
0.0421216	0.402774
0.191528	0.00788901
0.580645	0.130952
0.490119	0.589222
0.319542	0.815939
-0.0211018	0.847731
0.342845
0.0292121	-0.224003
-0.203258	0.0155442
0.151703	0.253699
0.590369	-0.0444905
-0.0235927	0.0756346
-0.204657	-0.00907283
-0.170018	0.0236425
0.0604829	-0.0963293
0.0411736	0.0923733
-0.191499	-0.111409
-0.11887	-0.0310415
0.0128886	-0.0907504
0.0716254	0.358721
-0.00166952	-0.249632
1.24217	2.16647
1.61845	2.80509
1.37628	1.98325
0.904918	0.621547
1.05586	1.33953
0.983361	1.07024
0.723358	1.0274
1.46266	1.79377
1.20582	1.73156
2.14321	2.82433
1.3963	2.05091
1.79962	1.78196
-0.986295	-1.15346
-0.939262	-1.31554
-1.96395	-2.47174
-0.394227	-0.813529
-0.64149	-0.965274
-1.3218	-1.88082
-1.58795	-2.23332
-1.87721	-2.88626
-2.01408	-2.28398
-1.72129	-2.4629
-1.16655	-1.36724
-0.763963	-1.41926
-0.333711	-0.871096
0.479123	0.386415
0.362185	0.620108
0.288387	0.0936942
0.167173	0.117237
0.219309	0.40071
0.225074	0.54841
0.143543	0.244187
0.220305	0.128454
0.499319	0.342795
0.253646	0.427055
-0.190808	1.51602
0.390201
0.276172	-0.0838867
0.028072	1.26137
-0.435592	0.179423
-0.156932	0.189559
-0.138056	0.0270106
0.112978	-0.0500426
-0.140028	-0.364267
-0.132554	0.0780515
-0.371991	-0.560132
-0.177214	-0.377246
-0.192022	-0.146419
-0.12841	-0.0649959
0.128295	-0.143103
1.67267	1.72718
1.43892	3.05626
1.14073	1.98255
0.651123	0.55743
1.01289	1.50536
0.38497	1.10067
0.646916	0.815692
1.2264	1.54396
1.24266	2.42907
1.71906	2.04021
1.58475	1.55652
1.84488	1.62996
-1.64711
-2.5612	-3.25283
-0.914878	-0.853888
-0.806722	-0.532857
-1.36116	-2.47786
-1.20607	-1.4189
-1.98723	-2.31953
-2.23465	-1.64957
-0.404207	-0.515441
0.660959	0.729546
-0.0787517	0.765189
0.488575	0.401208
-0.0259194	0.752601
0.207734	0.211075
0.959418	0.455501
-0.225083	-0.0972704
0.246357	0.295904
-0.301273	1.05135
0.35169	0.152
-0.130319	0.396158
0.394417
0.108213	0.137246
-0.16588	-0.0535567
-0.266912	0.111263
-0.192212	-0.23159
-0.103897	-0.0907675
-0.248595	-0.0896997
-0.246871	0.128244
-0.237326	0.456585
-0.135071	-0.108596
-0.229714	0.0291431
-0.0635602	-0.0865012
-0.0826173	-0.033617
1.3337	2.01486
2.15615	2.95914
1.13906	2.08043
0.713834	1.19281
1.18816	1.52751
1.32866	1.11269
0.779181	0.871431
0.919693	1.73854
1.28559	1.5366
2.64944	2.53764
1.28915	1.27963
1.90871	1.57343
-1.06114	-1.08179
-2.14673	-2.45832
-0.658355	-0.671879
-0.828783	-0.689242
-1.54097	-2.17268
-1.78829	-1.78981
-1.94983	-2.36191
-2.14503	-1.90815
-2.24065	-2.32728
-1.28939	-0.308233
-1.27041	-0.744073
-0.656962	-0.599511
0.884257	0.695015
0.141757	0.47495
0.303019	0.118931
0.0477696	0.138794
0.194268	0.4485
1.37311	0.548372
0.0938198	0.171402
0.137625	0.381095
0.493588	0.637287
0.2045	0.635318
-0.0275966	0.83949
0.363475
0.249279	-0.213581
-0.369773	0.153853
-0.0710958	-0.0928396
0.0585711	-0.15494
[truncated: 508 more rows]

## Sheet: Figure 2J
	CD46			CD47			CD71			CD63
Array	0.9	0.7	0.6	4.6	5	5	9.2	9.1	12.1	17.4	19.14	18.05
gRNA-1	2.8	3.8	4.2	72	87.9	100	18.5	19	19.5	57.04	55.35	56.6
gRNA-2	22.3	25.8	26.7	58.3	66.1	73.7	20.1	18.8	13.1	54.31	52.62	54.43
gRNA-3	14.1	15.8	17	12.9	13.3	13.8	18.1	14.6	17.6	67.15	63.73	64.41

## Sheet: Figure 3A
U6-g1-U6-g2_tau_values_and_GI_scores																				U6-a1-U6-a2_tau_values_and_GI_scores
sgRNA	Gene	tau(Gene1*Gene2)_Untreated_Rep1	tau(Gene1*NTC)_Untreated_Rep1	tau(Gene2*NTC)_Untreated_Rep1	GI_score_Untreated_Rep1	tau(Gene1*Gene2)_Untreated_Rep2	tau(Gene1*NTC)_Untreated_Rep2	tau(Gene2*NTC)_Untreated_Rep2	GI_score_Untreated_Rep2	tau(Gene1*Gene2)_Treated_Rep1	tau(Gene1*NTC)_Treated_Rep1	tau(Gene2*NTC)_Treated_Rep1	GI_score_Treated_Rep1	tau(Gene1*Gene2)_Treated_Rep2	tau(Gene1*NTC)_Treated_Rep2	tau(Gene2*NTC)_Treated_Rep2	GI_score_Treated_Rep2			sgRNA	Gene	tau(Gene1*Gene2)_Untreated_Rep1	tau(Gene1*NTC)_Untreated_Rep1	tau(Gene2*NTC)_Untreated_Rep1	GI_score_Untreated_Rep1	tau(Gene1*Gene2)_Untreated_Rep2	tau(Gene1*NTC)_Untreated_Rep2	tau(Gene2*NTC)_Untreated_Rep2	GI_score_Untreated_Rep2	tau(Gene1*Gene2)_Treated_Rep1	tau(Gene1*NTC)_Treated_Rep1	tau(Gene2*NTC)_Treated_Rep1	GI_score_Treated_Rep1	tau(Gene1*Gene2)_Treated_Rep2	tau(Gene1*NTC)_Treated_Rep2	tau(Gene2*NTC)_Treated_Rep2	GI_score_Treated_Rep2
ABL1_1*ABL1_1	ABL1*ABL1	-0.167013	-0.344915	-0.324648	0.50255	-0.0625444	-0.363642	-0.282847	0.583944	-0.799058	-1.13101	-1.16091	1.49286	-0.803594	-1.17147	-1.17562	1.54351			ABL1_1*ABL1_1	ABL1*ABL1	-0.763615	-0.679304	-1.45843	1.37412	-0.691414	-0.608311	-1.5305	1.4474	-1.70457	-2.16597	-2.98313	3.44452	-1.97601	-2.06556	-2.84836	2.9379
ABL1_1*ABL1_11	ABL1*ABL1	-0.271539	-0.344915	-0.405756	0.479133	-0.466936	-0.363642	-0.318713	0.215419	-1.47303	-1.13101	-1.03106	0.689029	-1.18805	-1.17147	-1.20708	1.19051			ABL1_1*ABL1_2	ABL1*ABL1	-3.04245	-0.679304	-1.18319	-1.17995	-1.87876	-0.608311	-1.32438	0.0539382	-3.91544	-2.16597	-3.28573	1.53625	-3.75477	-2.06556	-2.9453	1.25608
ABL1_1*ABL1_13	ABL1*ABL1	-0.66186	-0.344915	-0.0396501	-0.277295															ABL1_1*ABL1_3	ABL1*ABL1	-4.27288	-0.679304	-1.02821	-2.56536	-1.37222	-0.608311	-1.74835	0.984441	-3.99387	-2.16597	-3.26354	1.43564	-3.9852	-2.06556	-2.91632	0.996675
ABL1_1*ABL1_14	ABL1*ABL1	-0.742476	-0.344915	-0.0659039	-0.331657	-0.673361	-0.363642	-0.0891109	-0.220608					-1.15915	-1.17147	-0.391996	0.404324			ABL1_1*ABL1_4	ABL1*ABL1	-0.836617	-0.679304	-1.06421	0.906894	-1.08796	-0.608311	-1.14528	0.665627	-3.87954	-2.16597	-2.78311	1.06954	-3.1928	-2.06556	-1.95881	0.831574
ABL1_1*ABL1_15	ABL1*ABL1	-0.322753	-0.344915	0.00356624	0.0185967	-0.166441	-0.363642	0.0155148	0.181686											ABL1_1*ABL1_5	ABL1*ABL1	-1.81751	-0.679304	-0.0742468	-1.06396	-0.450532	-0.608311	-0.00698106	0.16476
ABL1_1*ABL1_16	ABL1*ABL1	-0.751824	-0.344915	-0.0626311	-0.344277	-0.728935	-0.363642	-0.09288	-0.272413					-2.42244	-1.17147	-0.560523	-0.690444			ABL1_1*ABL1_6	ABL1*ABL1	-1.53327	-0.679304	-0.451626	-0.402338	-0.639562	-0.608311	-0.17498	0.143728	-2.49527	-2.16597	-1.38889	1.05959	-3.03914	-2.06556	-1.25391	0.280322
ABL1_1*ABL1_17	ABL1*ABL1	-0.16148	-0.344915	-0.0397938	0.223229	-0.787044	-0.363642	-0.0498691	-0.373533											ABL1_1*ABL1_7	ABL1*ABL1	-0.176953	-0.679304	-0.840746	1.3431	-0.699794	-0.608311	-0.629485	0.538002	-2.99387	-2.16597	-1.90467	1.07676	-2.9852	-2.06556	-1.39493	0.475283
ABL1_1*ABL1_18	ABL1*ABL1	-0.58581	-0.344915	-0.0936051	-0.14729	-0.234349	-0.363642	-0.033206	0.162499											ABL1_1*ABL1_9	ABL1*ABL1	-0.315537	-0.679304	0.0163022	0.347465
ABL1_1*ABL1_19	ABL1*ABL1					-0.266764	-0.363642	0.00797419	0.0889038											ABL1_1*GAB2_1	ABL1*GAB2	-2.08118	-0.679304	-1.43196	0.0300833	-2.79487	-0.608311	-1.26444	-0.922125	-3.00148	-2.16597	-1.64529	0.809774	-2.94035	-2.06556	-1.15776	0.282973
ABL1_1*ABL1_2	ABL1*ABL1	-0.161344	-0.344915	-0.0751756	0.258747	-0.798802	-0.363642	-0.0693454	-0.365815	-1.42515	-1.13101	-0.31729	0.0231454	-1.90854	-1.17147	-0.445951	-0.291116			ABL1_1*GAB2_2	ABL1*GAB2	-0.632874	-0.679304	-0.168255	0.214686					-1.94656	-2.16597	-0.295066	0.514467	-1.86972	-2.06556	-0.155452	0.351284
ABL1_1*ABL1_20	ABL1*ABL1	-0.292167	-0.344915	-0.257876	0.310624	-0.502793	-0.363642	-0.289281	0.15013	-1.44424	-1.13101	-0.950383	0.63715	-2.11619	-1.17147	-1.02778	0.0830654			ABL1_1*GAB2_3	ABL1*GAB2	-3.08646	-0.679304	-1.30017	-1.10699	-2.81235	-0.608311	-1.35961	-0.844428	-3.94496	-2.16597	-1.45894	-0.320055	-3.67326	-2.06556	-0.442454	-1.16525
ABL1_1*ABL1_21	ABL1*ABL1	-0.631817	-0.344915	-0.343974	0.0570725	-0.306746	-0.363642	-0.387556	0.444452	-1.60698	-1.13101	-1.06171	0.585728	-1.76974	-1.17147	-0.907278	0.309018			ABL1_1*GAB2_4	ABL1*GAB2	-0.645697	-0.679304	-0.27896	0.312568	-0.646858	-0.608311	-0.355338	0.31679	-1.83461	-2.16597	-0.621764	0.953118
ABL1_1*ABL1_23	ABL1*ABL1	-0.214206	-0.344915	-0.0932809	0.223991	-2.29006	-0.363642	-0.177187	-1.74923	-1.39057	-1.13101	-0.734111	0.474547	-1.25516	-1.17147	-0.464069	0.380382			ABL1_1*GAB2_5	ABL1*GAB2	-0.725791	-0.679304	-0.209112	0.162625	-1.16269	-0.608311	-0.393613	-0.160767	-2.69595	-2.16597	-0.518812	-0.0111775	-2.38921	-2.06556	-0.601388	0.277739
ABL1_1*ABL1_24	ABL1*ABL1	-0.402135	-0.344915	-0.0601728	0.00295283	0.0708716	-0.363642	-0.117876	0.55239	-0.464362	-1.13101	-0.488645	1.15529	-1.96181	-1.17147	-0.438578	-0.351756			ABL1_1*GAB2_6	ABL1*GAB2	-1.0652	-0.679304	-0.659708	0.273815	-1.52217	-0.608311	-0.665935	-0.247929	-2.39261	-2.16597	-0.949076	0.722436	-2.59288	-2.06556	-1.09155	0.564227
ABL1_1*ABL1_25	ABL1*ABL1	-0.318095	-0.344915	-0.0991447	0.125965	-0.352072	-0.363642	-0.109495	0.121065	-1.62545	-1.13101	-0.42165	-0.0727967	-1.17506	-1.17147	-0.405091	0.401502			ABL1_1*GAB2_7	ABL1*GAB2	-1.02366	-0.679304	-0.96292	0.61856	-1.56138	-0.608311	-0.325837	-0.627228	-1.76799	-2.16597	-0.670338	1.06832	-2.50152	-2.06556	-0.770604	0.334638
ABL1_1*ABL1_26	ABL1*ABL1	-0.436849	-0.344915	-0.150666	0.0587333	-0.37166	-0.363642	-0.168371	0.160353	-2.06644	-1.13101	-0.727309	-0.208124	-1.63186	-1.17147	-0.772145	0.311764			ABL1_1*GAB2_8	ABL1*GAB2	-0.115444	-0.679304	-0.0406165	0.604477									-1.79879	-2.06556	-0.0191139	0.285882
ABL1_1*ABL1_27	ABL1*ABL1	-0.594125	-0.344915	-0.15873	-0.0904794	-0.584929	-0.363642	-0.116896	-0.104391	-1.66538	-1.13101	-0.531967	-0.00241067	-1.74499	-1.17147	-0.489361	-0.0841533			ABL1_1*GAB2_9	ABL1*GAB2	-0.549109	-0.679304	0.0115506	0.118644	-0.989488	-0.608311	-0.336369	-0.0448081					-2.04121	-2.06556	-0.433211	0.457556
ABL1_1*ABL1_3	ABL1*ABL1	-0.364533	-0.344915	-0.176068	0.15645	-0.486309	-0.363642	-0.192881	0.0702149	-0.754738	-1.13101	-0.797241	1.17351	-1.54552	-1.17147	-0.819435	0.44539			ABL1_1*NF1_1	ABL1*NF1	-1.5108	-0.679304	0.0239809	-0.85548	-0.436045	-0.608311	0.220825	-0.0485587					-2.60919	-2.06556	0.384082	-0.927711
ABL1_1*ABL1_4	ABL1*ABL1	-0.654778	-0.344915	0.00390363	-0.313766	-0.208678	-0.363642	-0.0765985	0.231563	-1.06443	-1.13101	-0.377162	0.443738	-1.3547	-1.17147	-0.43548	0.252257			ABL1_1*NF1_2	ABL1*NF1	-1.71706	-0.679304	-0.671092	-0.366665	0.131129	-0.608311	-0.300711	1.04015	-0.110249	-2.16597	2.13285	-0.0771367	-0.536301	-2.06556	2.07406	-0.544801
ABL1_1*ABL1_5	ABL1*ABL1	-1.38086	-0.344915	-1.24676	0.21082	-1.52779	-0.363642	-1.35279	0.188646	-3.51283	-1.13101	-2.50584	0.124016	-4.5067	-1.17147	-2.62804	-0.707191			ABL1_1*NF1_3	ABL1*NF1	-1.19671	-0.679304	-0.517679	0.000276752	-0.436078	-0.608311	0.015243	0.156989	-0.135289	-2.16597	1.60635	0.42433	-0.343433	-2.06556	1.65874	0.0633825
ABL1_1*ABL1_7	ABL1*ABL1	-0.94994	-0.344915	-0.428949	-0.176076	-0.970946	-0.363642	-0.533471	-0.073833	-3.34065	-1.13101	-1.4569	-0.752736	-3.01259	-1.17147	-1.53877	-0.302345			ABL1_1*NF1_4	ABL1*NF1	-0.723248	-0.679304	0.26997	-0.313914	-0.213976	-0.608311	0.142926	0.251408	-2.53021	-2.16597	0.418513	-0.782761
ABL1_1*ABL1_8	ABL1*ABL1	-0.184553	-0.344915	-0.146142	0.306504	-0.450945	-0.363642	-0.177201	0.089898					-1.82193	-1.17147	-0.320353	-0.330103			ABL1_1*NF1_5	ABL1*NF1	0.201154	-0.679304	0.332262	0.548196	-0.325992	-0.608311	0.2083	0.0740181	-1.5135	-2.16597	0.631685	0.0207842	-1.08033	-2.06556	0.493937	0.49129
ABL1_1*ABL1_9	ABL1*ABL1	-0.362547	-0.344915	-0.281471	0.263839	-0.670971	-0.363642	-0.278126	-0.0292029	-2.18325	-1.13101	-1.06161	0.00936652	-1.83414	-1.17147	-0.859073	0.196409			ABL1_1*NF1_6	ABL1*NF1	-1.09737	-0.679304	0.208304	-0.626372	-0.821204	-0.608311	0.124197	-0.33709	-1.81836	-2.16597	0.37317	-0.0255686
ABL1_1*GAB2_10	ABL1*GAB2	-0.140167	-0.344915	-0.176352	0.3811	-0.214667	-0.363642	-0.0541012	0.203076	-1.0717	-1.13101	-0.29884	0.358152	-0.923125	-1.17147	-0.204022	0.452372			ABL1_1*NF1_7	ABL1*NF1	-2.04562	-0.679304	-0.0387298	-1.32759	-0.282465	-0.608311	0.230765	0.095081	1.73589	-2.16597	0.782929	3.11892	-1.69381	-2.06556	0.652526	-0.280783
ABL1_1*GAB2_11	ABL1*GAB2	-0.529667	-0.344915	-0.0455475	-0.139204	-0.389271	-0.363642	-0.0703192	0.0446901	-1.06462	-1.13101	-0.0898716	0.156256	-1.2418	-1.17147	-0.0554473	-0.0148817			ABL1_1*NF1_8	ABL1*NF1	-0.734545	-0.679304	-0.129276	0.0740352	-0.901001	-0.608311	-0.163053	-0.129638	-1.71703	-2.16597	-0.129611	0.578547	-1.74584	-2.06556	0.366949	-0.0472284
ABL1_1*GAB2_12	ABL1*GAB2	-0.609943	-0.344915	-0.483669	0.218642	-0.362491	-0.363642	-0.492094	0.493245	-1.53075	-1.13101	-0.637457	0.237715	-1.4161	-1.17147	-0.59643	0.351807			ABL1_1*NF1_9	ABL1*NF1	-0.969768	-0.679304	0.200881	-0.491345	-0.957749	-0.608311	0.132611	-0.48205					-2.06775	-2.06556	0.0332757	-0.0354649
ABL1_1*GAB2_13	ABL1*GAB2	-0.132491	-0.344915	-0.359378	0.571802	-0.502761	-0.363642	-0.354752	0.215633	-2.06126	-1.13101	-0.324456	-0.605801	-1.86249	-1.17147	-0.51806	-0.172958			ABL1_1*NTC_1	ABL1*NTC	-0.558632	-0.679304	0.0620014	0.0586706	-0.086187	-0.608311	-0.0134937	0.535617	-2.73906	-2.16597	-0.0985697	-0.474521	-2.14543	-2.06556	0.0154567	-0.0953253
ABL1_1*GAB2_14	ABL1*GAB2	-0.132676	-0.344915	-0.00731826	0.219558	-0.262894	-0.363642	-0.143642	0.24439	-1.3777	-1.13101	-0.10704	-0.139651	-1.31336	-1.17147	-0.18493	0.0430477			ABL1_1*NTC_10	ABL1*NTC	-1.08794	-0.679304	-0.0352985	-0.373337	-1.50139	-0.608311	-0.0355964	-0.857484	-2.54822	-2.16597	-0.00670268	-0.375555	-2.73886	-2.06556	0.0652442	-0.738551
ABL1_1*GAB2_15	ABL1*GAB2	-0.873526	-0.344915	-0.567359	0.0387488	-1.13459	-0.363642	-0.589286	-0.181667	-1.43749	-1.13101	-0.803926	0.497444	-1.8464	-1.17147	-0.812927	0.138001			ABL1_1*NTC_13	ABL1*NTC	-0.188683	-0.679304	0.302459	0.188162	-0.188489	-0.608311	0.216289	0.203533	-2.0796	-2.16597	0.160459	-0.0740931	-1.79082	-2.06556	-0.130547	0.405281
ABL1_1*GAB2_16	ABL1*GAB2					-0.263997	-0.363642	-0.0736273	0.173272	-1.08192	-1.13101	-0.0378528	0.0869365	-1.60819	-1.17147	-0.0616461	-0.375071			ABL1_1*NTC_16	ABL1*NTC	-2.10421	-0.679304	-0.501873	-0.923031	-0.524929	-0.608311	-0.152274	0.235655	-2.93483	-2.16597	0.158485	-0.927344	-2.92616	-2.06556	-0.0932625	-0.767338
ABL1_1*GAB2_17	ABL1*GAB2	-0.421497	-0.344915	-0.177014	0.100432	-0.383825	-0.363642	-0.132908	0.112725	-0.808283	-1.13101	-0.260931	0.583655	-0.589163	-1.17147	-0.151811	0.734123			ABL1_1*NTC_19	ABL1*NTC	-0.923629	-0.679304	0.0803412	-0.324666	-0.781963	-0.608311	0.137039	-0.310691	-1.16545	-2.16597	-0.203941	1.20445	-1.15679	-2.06556	0.251014	0.657757
ABL1_1*GAB2_18	ABL1*GAB2	-0.681858	-0.344915	-0.382228	0.0452855	-0.916356	-0.363642	-0.468747	-0.0839674	-1.42794	-1.13101	-0.599267	0.302336	-1.61446	-1.17147	-0.566843	0.123861			ABL1_1*NTC_22	ABL1*NTC	-0.363161	-0.679304	0.183346	0.132797	-0.87754	-0.608311	-0.0316939	-0.237536	-1.63012	-2.16597	-0.0191212	0.554965	-1.59288	-2.06556	-0.0524861	0.525158
ABL1_1*GAB2_19	ABL1*GAB2	-1.13346	-0.344915	-0.12561	-0.662931	-0.29149	-0.363642	-0.175364	0.247516	-1.41559	-1.13101	-0.308959	0.0243762	-1.66223	-1.17147	-0.155662	-0.335093			ABL1_1*NTC_25	ABL1*NTC	-0.452699	-0.679304	0.26776	-0.0411545	-0.255876	-0.608311	0.0812568	0.271178	-2.37916	-2.16597	0.0453148	-0.258509	-2.6998	-2.06556	0.0390911	-0.673334
ABL1_1*GAB2_2	ABL1*GAB2	-0.458198	-0.344915	-0.146408	0.0331259	-0.633284	-0.363642	-0.0834646	-0.186178	-2.20328	-1.13101	-0.363178	-0.709097	-2.51598	-1.17147	-0.265294	-1.07921			ABL1_1*NTC_28	ABL1*NTC	0.054991	-0.679304	-0.219558	0.953853	0.222341	-0.608311	0.114008	0.716643	-1.50669	-2.16597	-0.300371	0.959643	-1.75582	-2.06556	-0.280986	0.59072
ABL1_1*GAB2_20	ABL1*GAB2	-0.474595	-0.344915	-0.180993	0.0513135	-1.18978	-0.363642	-0.32117	-0.504963	-1.34765	-1.13101	-0.444043	0.227402	-1.09498	-1.17147	-0.433499	0.509997			ABL1_1*NTC_4	ABL1*NTC	-0.826789	-0.679304	0.0409403	-0.188425	-1.3064	-0.608311	-0.369958	-0.328134	-2.84644	-2.16597	0.127819	-0.808293	-2.43723	-2.06556	0.0352321	-0.406909
ABL1_1*GAB2_21	ABL1*GAB2	-0.957982	-0.344915	-0.503547	-0.109519	-1.16006	-0.363642	-0.56958	-0.226838	-1.58463	-1.13101	-0.649034	0.195414	-2.37601	-1.17147	-0.704677	-0.499856			ABL1_1*NTC_7	ABL1*NTC	-0.342291	-0.679304	-0.117303	0.454316	-0.78267	-0.608311	0.0852368	-0.259596	-1.83008	-2.16597	0.120511	0.215371	-1.41177	-2.06556	0.159588	0.494197
ABL1_1*GAB2_22	ABL1*GAB2	0.192345	-0.344915	-0.0438665	0.581127	-0.613777	-0.363642	-0.0422518	-0.207883	-0.912922	-1.13101	-0.116386	0.334471	-0.612423	-1.17147	-0.167759	0.72681			ABL1_1*PTPN1_1	ABL1*PTPN1	0.185194	-0.679304	-0.760786	1.62528	-0.0216124	-0.608311	-0.434499	1.0212	0.0727775	-2.16597	2.91725	-0.67851	0.508145	-2.06556	3.07555	-0.501847
ABL1_1*GAB2_23	ABL1*GAB2	-0.629032	-0.344915	-0.10648	-0.177636	-0.729425	-0.363642	-0.0735066	-0.292276	-1.80638	-1.13101	-0.164232	-0.511144	-1.81937	-1.17147	-0.25711	-0.390781			ABL1_1*PTPN1_2	ABL1*PTPN1	1.02322	-0.679304	0.23855	1.46398
ABL1_1*GAB2_24	ABL1*GAB2	0.647245	-0.344915	0.00261578	0.989545	-0.375788	-0.363642	-0.00744404	-0.00470183	-1.18395	-1.13101	-0.121852	0.068913	-1.12337	-1.17147	-0.116739	0.164842			ABL1_1*PTPN1_3	ABL1*PTPN1	-1.12849	-0.679304	0.2202	-0.669384	-0.861507	-0.608311	0.195188	-0.448384
ABL1_1*GAB2_25	ABL1*GAB2	-0.120855	-0.344915	-0.136472	0.360532	0.121712	-0.363642	0.00564727	0.479707	-1.59031	-1.13101	0.0527347	-0.512034	-1.60927	-1.17147	0.250629	-0.688425			ABL1_1*PTPN1_4	ABL1*PTPN1	-0.319133	-0.679304	-0.171998	0.532169	-0.557878	-0.608311	0.16114	-0.110708	-1.62509	-2.16597	0.730028	-0.18915
ABL1_1*GAB2_26	ABL1*GAB2	0.146281	-0.344915	-0.0673476	0.558544	-0.540465	-0.363642	-0.127959	-0.0488639	-1.27509	-1.13101	-0.143678	-0.00040913	-1.27294	-1.17147	-0.173816	0.072354			ABL1_1*PTPN1_5	ABL1*PTPN1	-0.32317	-0.679304	-0.198116	0.554251	0.0981003	-0.608311	-0.396888	1.1033	-0.0934051	-2.16597	1.96799	0.104571	-0.677234	-2.06556	1.91613	-0.527806
ABL1_1*GAB2_27	ABL1*GAB2	-0.788679	-0.344915	-0.0490898	-0.394674	-0.334619	-0.363642	-0.0836027	0.112626	-1.57313	-1.13101	-0.0228646	-0.419256	-1.36231	-1.17147	-0.180931	-0.0099047			ABL1_1*PTPN1_6	ABL1*PTPN1	0.280867	-0.679304	0.099367	0.860804	-0.854371	-0.608311	-0.129105	-0.116956	-1.05262	-2.16597	1.20099	-0.0876493	-1.1657	-2.06556	1.43045	-0.530595
ABL1_1*GAB2_3	ABL1*GAB2	-0.920322	-0.344915	-0.449713	-0.125694	-0.550361	-0.363642	-0.515583	0.328863	-1.6801	-1.13101	-0.746504	0.197408	-1.19186	-1.17147	-0.666561	0.646173			ABL1_1*PTPN1_7	ABL1*PTPN1					0.461628	-0.608311	0.143288	0.926651
ABL1_1*GAB2_4	ABL1*GAB2	-0.376477	-0.344915	0.00198051	-0.0335421	-0.0938754	-0.363642	0.0264494	0.243317											ABL1_1*PTPN1_8	ABL1*PTPN1	-0.541758	-0.679304	-0.0613722	0.198918	0.19473	-0.608311	0.05654	0.746501	-1.47956	-2.16597	0.960792	-0.274388
ABL1_1*GAB2_5	ABL1*GAB2	-0.523111	-0.344915	-0.106624	-0.0715709	-0.738885	-0.363642	-0.160782	-0.214461	-1.34249	-1.13101	-0.278636	0.0671509	-1.47387	-1.17147	-0.344826	0.0424314			ABL1_1*PTPN1_9	ABL1*PTPN1	-0.0418412	-0.679304	-0.765205	1.40267	0.101018	-0.608311	-0.610356	1.31968	2.50965	-2.16597	3.99587	0.679747	1.0286	-2.06556	4.13572	-1.04156
ABL1_1*GAB2_6	ABL1*GAB2	-1.118	-0.344915	-0.0786815	-0.694404	-0.31281	-0.363642	-0.0697604	0.120592	-1.9121	-1.13101	-0.171705	-0.609391	-0.892171	-1.17147	-0.257785	0.537089			ABL1_1*SOS1_1	ABL1*SOS1	-1.68288	-0.679304	-0.43808	-0.565495	-4.96985	-0.608311	-0.309888	-4.05165	-2.67396	-2.16597	-1.51464	1.00664	-3.75276	-2.06556	-1.18661	-0.500588
ABL1_1*GAB2_7	ABL1*GAB2	-1.98579	-0.344915	-0.588408	-1.05247	-2.10673	-0.363642	-0.734621	-1.00847	-2.17423	-1.13101	-0.661226	-0.381995	-2.02675	-1.17147	-0.740619	-0.114652			ABL1_1*SOS1_2	ABL1*SOS1	-1.48002	-0.679304	-0.99271	0.191991	-2.0388	-0.608311	-0.38995	-1.04054	-3.24541	-2.16597	-1.45148	0.372036	-3.06682	-2.06556	-1.14388	0.142619
ABL1_1*GAB2_8	ABL1*GAB2	-0.0405332	-0.344915	-0.0127388	0.317121					-1.5746	-1.13101	0.0112518	-0.454848	-1.48101	-1.17147	-0.0426463	-0.266893			ABL1_1*SOS1_3	ABL1*SOS1	-1.79202	-0.679304	0.00166757	-1.11439	-0.113758	-0.608311	-0.266113	0.760666	-1.15045	-2.16597	-1.02977	2.04529	-2.19623	-2.06556	-0.740206	0.609537
ABL1_1*GAB2_9	ABL1*GAB2	-0.668981	-0.344915	-0.00635701	-0.317708	-0.135737	-0.363642	-0.0584608	0.286366	-1.2188	-1.13101	-0.126323	0.0385251	-1.60535	-1.17147	-0.111613	-0.32226			ABL1_1*SOS1_4	ABL1*SOS1	-1.15574	-0.679304	-0.834992	0.358556	-1.56919	-0.608311	-0.943864	-0.0170161	-1.94086	-2.16597	-1.80117	2.02627	-2.45303	-2.06556	-1.40285	1.01538
ABL1_1*NF1_1	ABL1*NF1	0.235816	-0.344915	0.0585403	0.522191	-0.627327	-0.363642	0.0668933	-0.330578	-1.58964	-1.13101	0.233365	-0.692001	-0.848807	-1.17147	0.478802	-0.156134			ABL1_1*SOS1_5	ABL1*SOS1					-2.61284	-0.608311	-0.263994	-1.74054	-2.56166	-2.16597	-0.767331	0.371637	-2.527	-2.06556	-0.666596	0.205157
ABL1_1*NF1_10	ABL1*NF1	-0.25122	-0.344915	0.0415159	0.0521794	-0.590801	-0.363642	0.0515462	-0.278705					-0.822477	-1.17147	0.0636839	0.285314			ABL1_1*SOS1_6	ABL1*SOS1	-1.07433	-0.679304	-0.401571	0.00654324	-1.95644	-0.608311	-0.407254	-0.940878	-3.21036	-2.16597	-1.73486	0.69046	-2.86066	-2.06556	-1.58402	0.788923
ABL1_1*NF1_11	ABL1*NF1	0.21811	-0.344915	0.0965997	0.466426	-0.106971	-0.363642	0.0881893	0.168482	-0.00794291	-1.13101	0.971592	0.151472	-0.237884	-1.17147	0.91751	0.016081			ABL1_1*SOS1_7	ABL1*SOS1	-0.493004	-0.679304	0.000467561	0.185833	-1.33278	-0.608311	0.199557	-0.924029
ABL1_1*NF1_12	ABL1*NF1	-0.204152	-0.344915	0.0423017	0.0984618	-0.733835	-0.363642	0.10044	-0.470634	-0.961728	-1.13101	0.290322	-0.121043	-1.04871	-1.17147	0.400183	-0.277419			ABL1_1*SOS1_8	ABL1*SOS1					-0.06578	-0.608311	-0.0130621	0.555593	-2.84586	-2.16597	-1.08744	0.407548	-2.47462	-2.06556	-1.00973	0.600664
ABL1_1*NF1_13	ABL1*NF1	-0.415621	-0.344915	0.0884956	-0.159201	-0.359846	-0.363642	0.102655	-0.0988597	-0.495125	-1.13101	0.474071	0.161811	-0.886549	-1.17147	0.45206	-0.167134			ABL1_1*SOS1_9	ABL1*SOS1	-1.08492	-0.679304	-0.538086	0.132471	-0.979902	-0.608311	-0.650597	0.279005	-2.32947	-2.16597	-1.61743	1.45392	-2.15088	-2.06556	-1.44011	1.35479
ABL1_1*NF1_14	ABL1*NF1	0.0185288	-0.344915	0.0293048	0.334139	0.139477	-0.363642	0.0246959	0.478423					-1.39682	-1.17147	0.0270452	-0.252394			ABL1_1*SPRED2_1	ABL1*SPRED2	-0.675579	-0.679304	0.197845	-0.194119	-0.37308	-0.608311	0.166239	0.0689918	-1.96255	-2.16597	0.169994	0.0334217	-1.18336	-2.06556	0.27553	0.606663
ABL1_1*NF1_15	ABL1*NF1	-0.01097	-0.344915	0.10957	0.224375	-0.415945	-0.363642	0.110681	-0.162984	-0.673353	-1.13101	0.804132	-0.346478	-0.415361	-1.17147	0.76235	-0.00623561			ABL1_1*SPRED2_2	ABL1*SPRED2	0.174935	-0.679304	0.0198084	0.834431	-0.857912	-0.608311	0.105294	-0.354895	-1.36709	-2.16597	0.287778	0.511101	-0.592885	-2.06556	0.445224	1.02745
ABL1_1*NF1_17	ABL1*NF1	-0.423339	-0.344915	0.0229641	-0.101387	-0.505423	-0.363642	0.0289148	-0.170696	-1.36082	-1.13101	0.203201	-0.433018							ABL1_1*SPRED2_3	ABL1*SPRED2	-0.160355	-0.679304	0.167568	0.351381	-0.171921	-0.608311	0.422153	0.0142363					-2.12194	-2.06556	0.0293802	-0.0857615
ABL1_1*NF1_18	ABL1*NF1	-0.196431	-0.344915	0.019811	0.128674	-0.49735	-0.363642	0.0427955	-0.176503	-0.820256	-1.13101	0.0710311	0.23972	-1.17027	-1.17147	0.122862	-0.121661			ABL1_1*SPRED2_4	ABL1*SPRED2	-0.0352829	-0.679304	-0.124252	0.768273	-0.920031	-0.608311	-0.0122577	-0.299462	-2.16227	-2.16597	0.331036	-0.327338	-1.86082	-2.06556	0.435693	-0.230954
ABL1_1*NF1_19	ABL1*NF1	-0.80562	-0.344915	0.0401974	-0.500901	0.0101936	-0.363642	0.143795	0.230041	-0.915136	-1.13101	0.537193	-0.321323	-0.496412	-1.17147	0.501583	0.17348			ABL1_1*SPRED2_5	ABL1*SPRED2	-0.106273	-0.679304	0.0960251	0.477006	0.0447599	-0.608311	0.158839	0.494231	-1.76651	-2.16597	0.400235	-0.000780487	-1.34653	-2.06556	0.23514	0.483888
ABL1_1*NF1_20	ABL1*NF1	-1.08446	-0.344915	0.247833	-0.98738	-0.254482	-0.363642	0.0449753	0.0641851	-1.06443	-1.13101	0.357068	-0.290492	-0.0176629	-1.17147	0.51419	0.639622			ABL1_1*SPRED2_6	ABL1*SPRED2	-0.244067	-0.679304	-0.148959	0.584196	-0.176299	-0.608311	0.0941528	0.337858	-2.52493	-2.16597	-0.126644	-0.232321	-2.46735	-2.06556	0.274595	-0.676391
ABL1_1*NF1_21	ABL1*NF1	0.0205071	-0.344915	0.0192653	0.346157	-0.0376191	-0.363642	0.0127712	0.313252	-1.28139	-1.13101	0.00490339	-0.155286	-1.59077	-1.17147	0.00988911	-0.429179			ABL1_1*SPRED2_7	ABL1*SPRED2	-0.591624	-0.679304	0.105191	-0.0175104	-0.882878	-0.608311	0.130231	-0.404798	-1.78883	-2.16597	0.187449	0.189685	-1.49586	-2.06556	0.0792859	0.490411
ABL1_1*NF1_22	ABL1*NF1	-0.348226	-0.344915	-0.0398105	0.0364995	-0.713052	-0.363642	-0.0608265	-0.288584	-0.898621	-1.13101	0.0918766	0.140509	-1.57057	-1.17147	-0.000753065	-0.398339			ABL1_1*SPRED2_8	ABL1*SPRED2	-0.872245	-0.679304	-0.0854503	-0.107491	0.284174	-0.608311	0.0811206	0.811364	-1.64386	-2.16597	-0.0969496	0.619052	-1.81806	-2.06556	-0.0569363	0.304434
ABL1_1*NF1_23	ABL1*NF1	-0.679514	-0.344915	-0.0616738	-0.272924	-0.295935	-0.363642	-0.0133946	0.0811021	-1.30334	-1.13101	-0.0159236	-0.156408	-1.66786	-1.17147	0.0653981	-0.561779			ABL1_1*SPRED2_9	ABL1*SPRED2	-0.304059	-0.679304	-0.180641	0.555886	-0.979902	-0.608311	-0.0234169	-0.348175	-3.26452	-2.16597	-0.158675	-0.939877	-1.72533	-2.06556	-0.18799	0.528212
ABL1_1*NF1_24	ABL1*NF1	-0.372323	-0.344915	0.0333721	-0.0607796	-0.375788	-0.363642	0.049013	-0.0611589					-1.13088	-1.17147	0.0949995	-0.0544045			ABL1_2*ABL1_1	ABL1*ABL1	-0.811019	-0.911992	-1.45843	1.5594	-3.03435	-0.609602	-1.5305	-0.894247	-3.48197	-2.19874	-2.98313	1.6999	-4.12538	-2.21189	-2.84836	0.934872
ABL1_1*NF1_25	ABL1*NF1	-0.579811	-0.344915	-0.0134502	-0.221446	-0.534292	-0.363642	0.0316702	-0.20232	-1.08121	-1.13101	0.142217	-0.0924163							ABL1_2*ABL1_2	ABL1*ABL1	-0.97367	-0.911992	-1.18319	1.12151	-0.723069	-0.609602	-1.32438	1.21092	-1.81865	-2.19874	-3.28573	3.66582	-1.77747	-2.21189	-2.9453	3.37972
ABL1_1*NF1_26	ABL1*NF1	-0.223217	-0.344915	0.094139	0.0275597	-0.266404	-0.363642	0.0980991	-0.000861551	-0.661905	-1.13101	0.378795	0.090307	-0.856272	-1.17147	0.317601	-0.00239819			ABL1_2*ABL1_3	ABL1*ABL1	-2.36599	-0.911992	-1.02821	-0.425785	-3.20229	-0.609602	-1.74835	-0.844343	-4.21626	-2.19874	-3.26354	1.24602	-3.74816	-2.21189	-2.91632	1.38005
ABL1_1*NF1_27	ABL1*NF1	-0.271611	-0.344915	0.00433496	0.0689699	-0.189133	-0.363642	-0.0485345	0.223043					-0.959726	-1.17147	0.0413473	0.170402			ABL1_2*ABL1_5	ABL1*ABL1	-0.615588	-0.911992	-0.0742468	0.37065	-1.82557	-0.609602	-0.00698106	-1.20899
ABL1_1*NF1_3	ABL1*NF1	0.190301	-0.344915	0.068877	0.46634	0.100095	-0.363642	0.0599418	0.403795	-0.762605	-1.13101	0.386727	-0.0183251	-0.332672	-1.17147	0.465395	0.373408			ABL1_2*ABL1_6	ABL1*ABL1	-2.47641	-0.911992	-0.451626	-1.11279	-1.36276	-0.609602	-0.17498	-0.578178	-3.07187	-2.19874	-1.38889	0.515754	-3.00431	-2.21189	-1.25391	0.461487
ABL1_1*NF1_4	ABL1*NF1	-0.769421	-0.344915	-0.0498467	-0.374659	-1.50132	-0.363642	0.0411596	-1.17884	-0.15571	-1.13101	1.95237	-0.977073	0.147802	-1.17147	1.77445	-0.455171			ABL1_2*ABL1_7	ABL1*ABL1	-1.07321	-0.911992	-0.840746	0.679532	-4.80998	-0.609602	-0.629485	-3.57089	-4.01659	-2.19874	-1.90467	0.0868151	-2.42296	-2.21189	-1.39493	1.18386
ABL1_1*NF1_6	ABL1*NF1	-0.143511	-0.344915	-0.169795	0.3712	-0.306841	-0.363642	-0.103865	0.160666	0.108661	-1.13101	1.68052	-0.440853	0.479784	-1.17147	1.47909	0.172169			ABL1_2*ABL1_9	ABL1*ABL1	-0.883478	-0.911992	0.0163022	0.0122116
ABL1_1*NF1_7	ABL1*NF1	-0.0774106	-0.344915	0.113871	0.153634	0.232787	-0.363642	0.0701919	0.526237	-0.0882981	-1.13101	0.933632	0.109077	-0.0270674	-1.17147	0.921572	0.222835			ABL1_2*GAB2_1	ABL1*GAB2	-2.13871	-0.911992	-1.43196	0.20524	-4.54062	-0.609602	-1.26444	-2.66658	-4.2618	-2.19874	-1.64529	-0.417774	-2.60106	-2.21189	-1.15776	0.768598
ABL1_1*NF1_9	ABL1*NF1	-0.145436	-0.344915	0.024593	0.174886	-0.622881	-0.363642	0.0799197	-0.339158					-0.93966	-1.17147	0.09883	0.132984			ABL1_2*GAB2_2	ABL1*GAB2	-1.80656	-0.911992	-0.168255	-0.726313					-2.62709	-2.19874	-0.295066	-0.133285	-2.25585	-2.21189	-0.155452	0.111495
ABL1_1*NTC_1	ABL1*NTC	-0.0248881	-0.344915	-0.0730817	0.393109	-0.132653	-0.363642	-0.0107458	0.241735	-1.30272	-1.13101	-0.0397725	-0.131942	-1.06232	-1.17147	-0.00123084	0.110386			ABL1_2*GAB2_3	ABL1*GAB2	-1.97859	-0.911992	-1.30017	0.23357	-1.06671	-0.609602	-1.35961	0.902504	-2.89223	-2.19874	-1.45894	0.765447	-2.10595	-2.21189	-0.442454	0.548393
ABL1_1*NTC_10	ABL1*NTC	-0.519924	-0.344915	0.0478317	-0.22284	-0.752111	-0.363642	-0.0197684	-0.368701	-1.23256	-1.13101	0.0306155	-0.132167	-1.24915	-1.17147	0.0632979	-0.140975			ABL1_2*GAB2_4	ABL1*GAB2	-0.638359	-0.911992	-0.27896	0.552592	-0.524708	-0.609602	-0.355338	0.440232	-1.64886	-2.19874	-0.621764	1.17164
ABL1_1*NTC_11	ABL1*NTC	-0.149561	-0.344915	0.0468189	0.148535	-0.505625	-0.363642	0.00769159	-0.149675	-1.52338	-1.13101	0.0497827	-0.442153	-1.55073	-1.17147	0.0830691	-0.46232			ABL1_2*GAB2_5	ABL1*GAB2	-0.62648	-0.911992	-0.209112	0.494624	-1.14648	-0.609602	-0.393613	-0.143269	-3.10517	-2.19874	-0.518812	-0.38762	-2.82087	-2.21189	-0.601388	-0.00758636
ABL1_1*NTC_12	ABL1*NTC	-0.526207	-0.344915	0.0461929	-0.227484	-0.216044	-0.363642	0.0766652	0.0709325	-1.35172	-1.13101	0.16214	-0.382855	-0.908609	-1.17147	0.12305	0.139815			ABL1_2*GAB2_6	ABL1*GAB2	-1.36295	-0.911992	-0.659708	0.208747	-1.69178	-0.609602	-0.665935	-0.41624	-2.97501	-2.19874	-0.949076	0.172803	-2.61842	-2.21189	-1.09155	0.685028
ABL1_1*NTC_13	ABL1*NTC	-0.407176	-0.344915	0.0286485	-0.0909092	-0.452995	-0.363642	0.0386521	-0.128005	-1.0966	-1.13101	-0.0270256	0.0614358	-1.32634	-1.17147	0.0760021	-0.230867			ABL1_2*GAB2_7	ABL1*GAB2	-0.458468	-0.911992	-0.96292	1.41644	-1.5438	-0.609602	-0.325837	-0.608364	-2.07758	-2.19874	-0.670338	0.791495	-2.20642	-2.21189	-0.770604	0.776081
ABL1_1*NTC_14	ABL1*NTC	-0.222976	-0.344915	-0.0266961	0.148636	0.0898757	-0.363642	-0.031802	0.48532	-1.09779	-1.13101	-0.150207	0.183424	-0.75606	-1.17147	-0.146928	0.562343			ABL1_2*GAB2_8	ABL1*GAB2	0.168828	-0.911992	-0.0406165	1.12144									-2.33705	-2.21189	-0.0191139	-0.106039
ABL1_1*NTC_15	ABL1*NTC	0.0656993	-0.344915	0.00669498	0.40392	-0.803536	-0.363642	0.0313496	-0.471244	-0.994042	-1.13101	0.00285362	0.134112	-1.22325	-1.17147	0.00420613	-0.0559783			ABL1_2*GAB2_9	ABL1*GAB2	-1.27878	-0.911992	0.0115506	-0.378339	-0.366228	-0.609602	-0.336369	0.579743					-2.00069	-2.21189	-0.433211	0.644414
ABL1_1*NTC_16	ABL1*NTC	0.22564	-0.344915	-0.0698281	0.640384	0.131172	-0.363642	-0.0660778	0.560892	-0.880831	-1.13101	-0.0848205	0.334996	-1.55823	-1.17147	-0.131561	-0.255195			ABL1_2*NF1_1	ABL1*NF1	-1.71064	-0.911992	0.0239809	-0.822625	-1.04444	-0.609602	0.220825	-0.655665					-1.66689	-2.21189	0.384082	0.160926
ABL1_1*NTC_17	ABL1*NTC	-0.795461	-0.344915	-0.0283578	-0.422188	-0.431283	-0.363642	-0.0331925	-0.0344485	-1.04435	-1.13101	-0.0390421	0.125699	-1.31443	-1.17147	-0.0120394	-0.13092			ABL1_2*NF1_2	ABL1*NF1	-1.26426	-0.911992	-0.671092	0.318819	-1.45672	-0.609602	-0.300711	-0.546404	-1.05452	-2.19874	2.13285	-0.988635	-0.484736	-2.21189	2.07406	-0.3469
ABL1_1*NTC_18	ABL1*NTC	-1.24815	-0.344915	-0.012855	-0.890382	-0.0632848	-0.363642	0.0339402	0.266417	-1.26353	-1.13101	-0.0202682	-0.112252	-1.1692	-1.17147	-0.143526	0.145801			ABL1_2*NF1_3	ABL1*NF1	-0.657236	-0.911992	-0.517679	0.772435	-0.790525	-0.609602	0.015243	-0.196166	-1.32337	-2.19874	1.60635	-0.730975	-1.57343	-2.21189	1.65874	-1.02028
ABL1_1*NTC_19	ABL1*NTC	-0.126836	-0.344915	0.0263055	0.191774	-0.0784019	-0.363642	0.00451731	0.280723	-0.648401	-1.13101	-0.0229941	0.5056	-0.777204	-1.17147	0.0346976	0.359573			ABL1_2*NF1_4	ABL1*NF1	-0.554574	-0.911992	0.26997	0.0874475	-0.415404	-0.609602	0.142926	0.051272	-2.19671	-2.19874	0.418513	-0.416487
ABL1_1*NTC_2	ABL1*NTC	0.228714	-0.344915	-0.023981	0.597611	-0.714812	-0.363642	0.036969	-0.388139	-0.758344	-1.13101	-0.0128535	0.385517	-0.895953	-1.17147	0.0352663	0.240255			ABL1_2*NF1_5	ABL1*NF1	-0.553519	-0.911992	0.332262	0.0262101	0.187174	-0.609602	0.2083	0.588476	-1.543	-2.19874	0.631685	0.0240517	-1.51803	-2.21189	0.493937	0.199926
ABL1_1*NTC_20	ABL1*NTC	-0.326249	-0.344915	0.0314032	-0.0127369	-0.73897	-0.363642	0.0205662	-0.395894	-1.36511	-1.13101	-0.133833	-0.100272	-1.80879	-1.17147	0.0262206	-0.663534			ABL1_2*NF1_6	ABL1*NF1	0.0809656	-0.911992	0.208304	0.784653	-0.22783	-0.609602	0.124197	0.257575	-1.70652	-2.19874	0.37317	0.119045
ABL1_1*NTC_21	ABL1*NTC	0.536783	-0.344915	0.0632332	0.818465	-0.0658324	-0.363642	-0.0176582	0.315468	-0.664977	-1.13101	0.173911	0.292119	-1.04474	-1.17147	-0.0136632	0.140396			ABL1_2*NF1_7	ABL1*NF1	-1.68792	-0.911992	-0.0387298	-0.737194	-0.587585	-0.609602	0.230765	-0.208748	-2.16098	-2.19874	0.782929	-0.745172	-1.59288	-2.21189	0.652526	-0.0335182
ABL1_1*NTC_22	ABL1*NTC	-0.834102	-0.344915	-0.0197238	-0.469463	-1.10914	-0.363642	0.028016	-0.773516	-1.74368	-1.13101	0.00854671	-0.621221	-1.07013	-1.17147	0.00168532	0.0996592			ABL1_2*NF1_8	ABL1*NF1	-0.451912	-0.911992	-0.129276	0.589356	-0.608244	-0.609602	-0.163053	0.16441	-1.44001	-2.19874	-0.129611	0.888339	-1.0472	-2.21189	0.366949	0.797747
ABL1_1*NTC_23	ABL1*NTC	-0.185208	-0.344915	0.011518	0.14819	-0.229567	-0.363642	-0.00430345	0.138378	-1.26771	-1.13101	-0.017761	-0.118947	-0.563926	-1.17147	-0.0531251	0.660674			ABL1_2*NF1_9	ABL1*NF1	-0.710635	-0.911992	0.200881	0.000475817	-0.383712	-0.609602	0.132611	0.0932778					-1.54849	-2.21189	0.0332757	0.630127
ABL1_1*NTC_24	ABL1*NTC	-0.952439	-0.344915	-0.019171	-0.588353	-1.09199	-0.363642	0.0263611	-0.754714	-1.34007	-1.13101	-0.00299663	-0.206062	-1.70833	-1.17147	0.0120424	-0.548902			ABL1_2*NTC_1	ABL1*NTC	0.48748	-0.911992	0.0620014	1.33747	-0.805873	-0.609602	-0.0134937	-0.182777	-2.22399	-2.19874	-0.0985697	0.0733172	-2.37579	-2.21189	0.0154567	-0.17935
ABL1_1*NTC_25	ABL1*NTC	-0.169758	-0.344915	-0.0711336	0.246291	-0.71344	-0.363642	0.0757424	-0.425541	-1.01794	-1.13101	-0.00819867	0.121269	-1.20975	-1.17147	0.0503921	-0.0886668			ABL1_2*NTC_10	ABL1*NTC	-0.649486	-0.911992	-0.0352985	0.297804	0.432593	-0.609602	-0.0355964	1.07779	-1.14644	-2.19874	-0.00670268	1.059	-0.884651	-2.21189	0.0652442	1.262
ABL1_1*NTC_26	ABL1*NTC	-0.395392	-0.344915	-0.0265514	-0.0239247	-0.440494	-0.363642	0.00176445	-0.078616	-0.465793	-1.13101	-0.0572089	0.722422	-1.09483	-1.17147	0.0171665	0.0594776			ABL1_2*NTC_16	ABL1*NTC	-3.21095	-0.911992	-0.501873	-1.79708	-0.140367	-0.609602	-0.152274	0.621509	-2.11251	-2.19874	0.158485	-0.0722617	-2.36688	-2.21189	-0.0932625	-0.0617256
ABL1_1*NTC_27	ABL1*NTC	-0.645255	-0.344915	0.0504723	-0.350812	-0.233371	-0.363642	-0.0045582	0.134829	-1.28937	-1.13101	0.122335	-0.280702	-1.46382	-1.17147	0.0390041	-0.331349			ABL1_2*NTC_19	ABL1*NTC	-0.647583	-0.911992	0.0803412	0.184067	-0.350996	-0.609602	0.137039	0.121566	-1.44658	-2.19874	-0.203941	0.9561	-1.73337	-2.21189	0.251014	0.227513
ABL1_1*NTC_28	ABL1*NTC	0.244041	-0.344915	0.0263441	0.562612	-0.419436	-0.363642	0.00327646	-0.0590702	-1.1646	-1.13101	0.0107942	-0.0443878	-1.29389	-1.17147	-0.0559564	-0.0664633			ABL1_2*NTC_22	ABL1*NTC	-0.630582	-0.911992	0.183346	0.0980632	-1.41457	-0.609602	-0.0316939	-0.773273	-2.68172	-2.19874	-0.0191212	-0.463864	-2.84814	-2.21189	-0.0524861	-0.583763
ABL1_1*NTC_29	ABL1*NTC	-0.432348	-0.344915	-0.0127963	-0.074636	-0.102063	-0.363642	-0.0150496	0.276628	-1.73641	-1.13101	0.131265	-0.73667	-1.62772	-1.17147	0.0304254	-0.486667			ABL1_2*NTC_25	ABL1*NTC	-0.832377	-0.911992	0.26776	-0.188145	-1.63743	-0.609602	0.0812568	-1.10909	-3.00754	-2.19874	0.0453148	-0.854122	-3.11917	-2.21189	0.0390911	-0.946369
ABL1_1*NTC_3	ABL1*NTC	-0.575009	-0.344915	-0.019588	-0.210506	0.0314513	-0.363642	-0.0155132	0.410606	-1.6107	-1.13101	0.0295711	-0.509261	-1.2282	-1.17147	0.00573081	-0.0624511			ABL1_2*NTC_28	ABL1*NTC	-1.17007	-0.911992	-0.219558	-0.038517	-0.781122	-0.609602	0.114008	-0.285529	-2.39802	-2.19874	-0.300371	0.101089	-2.21101	-2.21189	-0.280986	0.281865
ABL1_1*NTC_30	ABL1*NTC	-1.04087	-0.344915	0.0279979	-0.723951	-0.149412	-0.363642	0.0669846	0.147245	-0.993092	-1.13101	0.0764292	0.0614855	-1.28209	-1.17147	-0.011038	-0.0995813			ABL1_2*NTC_4	ABL1*NTC	-1.32535	-0.911992	0.0409403	-0.454294	-0.290831	-0.609602	-0.369958	0.688729	-2.89433	-2.19874	0.127819	-0.823416	-2.1487	-2.21189	0.0352321	0.0279599
ABL1_1*NTC_4	ABL1*NTC	-0.125776	-0.344915	0.0166193	0.20252	-0.309963	-0.363642	-0.0863191	0.139998	-0.859784	-1.13101	-0.0427768	0.314	-0.907239	-1.17147	0.0473786	0.216857			ABL1_2*NTC_7	ABL1*NTC	-0.229015	-0.911992	-0.117303	0.80028	-0.497817	-0.609602	0.0852368	0.0265481	-1.87749	-2.19874	0.120511	0.200732	-2.21932	-2.21189	0.159588	-0.167019
ABL1_1*NTC_5	ABL1*NTC	0.0452489	-0.344915	0.0174772	0.372687	-0.218432	-0.363642	-0.00383506	0.149046	-1.05725	-1.13101	-0.0915294	0.165289	-1.02102	-1.17147	-0.114064	0.26452			ABL1_2*PTPN1_1	ABL1*PTPN1	-1.03112	-0.911992	-0.760786	0.641658	0.410557	-0.609602	-0.434499	1.45466	0.486675	-2.19874	2.91725	-0.231841	0.212612	-2.21189	3.07555	-0.651044
ABL1_1*NTC_6	ABL1*NTC	0.0278491	-0.344915	-0.0211264	0.393891	-0.0484259	-0.363642	-0.0269566	0.342173	-1.06638	-1.13101	-0.0299171	0.0945474	-0.82523	-1.17147	-0.080035	0.426279			ABL1_2*PTPN1_2	ABL1*PTPN1	0.441368	-0.911992	0.23855	1.11481
ABL1_1*NTC_7	ABL1*NTC	-0.5869	-0.344915	-0.0808769	-0.161108	-0.291956	-0.363642	-0.101987	0.173673	-1.6766	-1.13101	-0.0235921	-0.522001	-1.11654	-1.17147	-0.0161006	0.0710373			ABL1_2*PTPN1_3	ABL1*PTPN1	-0.662091	-0.911992	0.2202	0.0296999	-0.479662	-0.609602	0.195188	-0.0652483
ABL1_1*NTC_8	ABL1*NTC	-0.774594	-0.344915	0.0294925	-0.459171	-0.320078	-0.363642	-0.0403624	0.0839259	-0.725018	-1.13101	-0.00594142	0.411931	-1.10498	-1.17147	0.0449283	0.0215687			ABL1_2*PTPN1_4	ABL1*PTPN1	-0.726389	-0.911992	-0.171998	0.357601	-1.54333	-0.609602	0.16114	-1.09487	-0.371432	-2.19874	0.730028	1.09728
ABL1_1*NTC_9	ABL1*NTC	-0.656359	-0.344915	0.0287171	-0.340161	-0.528435	-0.363642	0.0256335	-0.190426	-0.691469	-1.13101	0.0124943	0.427043	-0.981544	-1.17147	0.0847042	0.105226			ABL1_2*PTPN1_5	ABL1*PTPN1	0.0785675	-0.911992	-0.198116	1.18868	-0.3089	-0.609602	-0.396888	0.697589	0.00209509	-2.19874	1.96799	0.232843	0.704659	-2.21189	1.91613	1.00042
ABL1_1*PTPN1_1	ABL1*PTPN1	-0.558579	-0.344915	-0.0134863	-0.200177	-0.306695	-0.363642	0.0139819	0.0429648	-1.05312	-1.13101	0.0222114	0.055675							ABL1_2*PTPN1_6	ABL1*PTPN1	-0.269504	-0.911992	0.099367	0.543121	-0.485003	-0.609602	-0.129105	0.253703	-1.79242	-2.19874	1.20099	-0.794674	-1.60541	-2.21189	1.43045	-0.823973
ABL1_1*PTPN1_11	ABL1*PTPN1	-0.038343	-0.344915	0.0550545	0.251518	-0.547849	-0.363642	0.0166869	-0.200894											ABL1_2*PTPN1_7	ABL1*PTPN1					0.344671	-0.609602	0.143288	0.810984
ABL1_1*PTPN1_12	ABL1*PTPN1	-0.171481	-0.344915	0.147946	0.0254884	-0.2232	-0.363642	0.205462	-0.0650198	-0.393378	-1.13101	1.39101	-0.653386	-0.145324	-1.17147	1.48916	-0.463008			ABL1_2*PTPN1_8	ABL1*PTPN1	-1.7837	-0.911992	-0.0613722	-0.810335	-0.39494	-0.609602	0.05654	0.158122	-0.684014	-2.19874	0.960792	0.553931
ABL1_1*PTPN1_13	ABL1*PTPN1	0.371628	-0.344915	-0.0173441	0.733887	0.346156	-0.363642	0.00263736	0.70716	0.304257	-1.13101	1.83386	-0.398597	0.854911	-1.17147	1.84203	0.184354			ABL1_2*PTPN1_9	ABL1*PTPN1	-1.43762	-0.911992	-0.765205	0.23958	-0.265657	-0.609602	-0.610356	0.954301	1.95112	-2.19874	3.99587	0.153985	1.50251	-2.21189	4.13572	-0.421316
ABL1_1*PTPN1_14	ABL1*PTPN1	-0.28132	-0.344915	-0.0432976	0.106893	-0.468234	-0.363642	-0.0496662	-0.0549259											ABL1_2*SOS1_1	ABL1*SOS1	-1.16213	-0.911992	-0.43808	0.187941	-0.405208	-0.609602	-0.309888	0.514282	-3.15614	-2.19874	-1.51464	0.557236	-2.82555	-2.21189	-1.18661	0.572958
ABL1_1*PTPN1_15	ABL1*PTPN1	-0.249611	-0.344915	0.166651	-0.0713462	-0.424697	-0.363642	0.228059	-0.289114	-0.152237	-1.13101	1.36549	-0.38672	-0.11693	-1.17147	1.41147	-0.356926			ABL1_2*SOS1_2	ABL1*SOS1	-4.32902	-0.911992	-0.99271	-2.42432	-1.3409	-0.609602	-0.38995	-0.341348	-3.17554	-2.19874	-1.45148	0.474672	-3.62631	-2.21189	-1.14388	-0.270537
ABL1_1*PTPN1_16	ABL1*PTPN1	-0.459657	-0.344915	-0.0757788	-0.0389628	-0.498272	-0.363642	-0.0225925	-0.112037	-0.904446	-1.13101	0.134551	0.0920103							ABL1_2*SOS1_3	ABL1*SOS1	-0.112734	-0.911992	0.00166757	0.79759	-1.6975	-0.609602	-0.266113	-0.821787	-1.72354	-2.19874	-1.02977	1.50496	-2.63241	-2.21189	-0.740206	0.319686
ABL1_1*PTPN1_17	ABL1*PTPN1	0.123376	-0.344915	0.135593	0.332698	0.209175	-0.363642	0.105985	0.466831	-0.583216	-1.13101	0.400236	0.147554	-0.729093	-1.17147	0.270341	0.17204			ABL1_2*SOS1_4	ABL1*SOS1	-3.52442	-0.911992	-0.834992	-1.77743	-1.33836	-0.609602	-0.943864	0.215109	-4.50844	-2.19874	-1.80117	-0.50854	-4.01435	-2.21189	-1.40285	-0.399609
ABL1_1*PTPN1_18	ABL1*PTPN1	0.00158213	-0.344915	0.141607	0.20489	-0.450158	-0.363642	0.135981	-0.222496	-0.344548	-1.13101	0.9698	-0.183342	-0.341894	-1.17147	1.02239	-0.192808			ABL1_2*SOS1_5	ABL1*SOS1					-0.555762	-0.609602	-0.263994	0.317833	-2.78986	-2.19874	-0.767331	0.176212	-3.08931	-2.21189	-0.666596	-0.210821
ABL1_1*PTPN1_19	ABL1*PTPN1	0.555014	-0.344915	0.146285	0.753645	0.329469	-0.363642	0.146494	0.546617	-0.113557	-1.13101	0.94761	0.0698403	-0.302342	-1.17147	1.07443	-0.205293			ABL1_2*SOS1_6	ABL1*SOS1	-1.69999	-0.911992	-0.401571	-0.386425	-0.842399	-0.609602	-0.407254	0.174457	-3.04901	-2.19874	-1.73486	0.884582	-2.69242	-2.21189	-1.58402	1.1035
ABL1_1*PTPN1_2	ABL1*PTPN1	-0.189417	-0.344915	0.196239	-0.0407405	0.264397	-0.363642	0.226837	0.401202	-0.898325	-1.13101	1.05764	-0.824955	-0.462356	-1.17147	0.997914	-0.288795			ABL1_2*SOS1_7	ABL1*SOS1	-0.926157	-0.911992	0.000467561	-0.0146331	-1.25452	-0.609602	0.199557	-0.84448
ABL1_1*PTPN1_20	ABL1*PTPN1	-0.624576	-0.344915	0.0408276	-0.320489	-0.229239	-0.363642	0.0212188	0.113184											ABL1_2*SOS1_8	ABL1*SOS1					-0.614618	-0.609602	-0.0130621	0.00804608	-3.60973	-2.19874	-1.08744	-0.323547	-2.73856	-2.21189	-1.00973	0.483059
ABL1_1*PTPN1_21	ABL1*PTPN1	0.0115706	-0.344915	0.126771	0.229715	-0.181812	-0.363642	0.11614	0.0656898	-0.708263	-1.13101	0.540866	-0.118123	-0.681959	-1.17147	0.629175	-0.13966			ABL1_2*SOS1_9	ABL1*SOS1	-1.74892	-0.911992	-0.538086	-0.298839	-1.73536	-0.609602	-0.650597	-0.475166	-2.72625	-2.19874	-1.61743	1.08992	-3.88751	-2.21189	-1.44011	-0.235499
ABL1_1*PTPN1_22	ABL1*PTPN1	-0.506386	-0.344915	0.122008	-0.283478	0.109639	-0.363642	0.136989	0.336292	-0.267715	-1.13101	1.23855	-0.375261	-0.330851	-1.17147	1.21397	-0.373347			ABL1_2*SPRED2_1	ABL1*SPRED2	-0.257796	-0.911992	0.197845	0.456351	0.762161	-0.609602	0.166239	1.20552	-0.929878	-2.19874	0.169994	1.09887	-0.921211	-2.21189	0.27553	1.01515
ABL1_1*PTPN1_23	ABL1*PTPN1	-0.103611	-0.344915	0.0516994	0.189605	-0.701774	-0.363642	0.119981	-0.458113	-0.781275	-1.13101	0.331772	0.0179601							ABL1_2*SPRED2_2	ABL1*SPRED2	-0.675446	-0.911992	0.0198084	0.216737	-0.316937	-0.609602	0.105294	0.187371	-2.12762	-2.19874	0.287778	-0.216662	-1.67535	-2.21189	0.445224	0.0913223
ABL1_1*PTPN1_24	ABL1*PTPN1	-0.107053	-0.344915	0.0368702	0.200992	-0.156007	-0.363642	0.0288855	0.17875	-1.10564	-1.13101	0.106049	-0.0806798							ABL1_2*SPRED2_3	ABL1*SPRED2	-1.07243	-0.911992	0.167568	-0.328005	-0.168664	-0.609602	0.422153	0.0187845					-2.21647	-2.21189	0.0293802	-0.0339557
ABL1_1*PTPN1_25	ABL1*PTPN1	0.0275893	-0.344915	0.178784	0.193721	-0.105948	-0.363642	0.206587	0.0511068	0.447992	-1.13101	1.2518	0.327201	0.273108	-1.17147	1.29389	0.150692			ABL1_2*SPRED2_4	ABL1*SPRED2	-1.71283	-0.911992	-0.124252	-0.676589	0.0876611	-0.609602	-0.0122577	0.70952	-1.74698	-2.19874	0.331036	0.120718	-1.19775	-2.21189	0.435693	0.578453
ABL1_1*PTPN1_26	ABL1*PTPN1	0.602393	-0.344915	0.127966	0.819343	0.334706	-0.363642	0.18125	0.517097	0.964016	-1.13101	2.05971	0.035312	0.80058	-1.17147	1.98041	-0.00835159			ABL1_2*SPRED2_5	ABL1*SPRED2	-0.982784	-0.911992	0.0960251	-0.166817	-0.141335	-0.609602	0.158839	0.309428	-1.21979	-2.19874	0.400235	0.578711	-1.83261	-2.21189	0.23514	0.144142
ABL1_1*PTPN1_27	ABL1*PTPN1	-0.537899	-0.344915	0.133632	-0.326615	-0.251875	-0.363642	0.061508	0.0502587					-1.6399	-1.17147	0.194096	-0.662519			ABL1_2*SPRED2_6	ABL1*SPRED2	-1.82679	-0.911992	-0.148959	-0.765838	-1.5288	-0.609602	0.0941528	-1.01335	-2.90533	-2.19874	-0.126644	-0.579952	-2.43723	-2.21189	0.274595	-0.499936
ABL1_1*PTPN1_3	ABL1*PTPN1	0.326363	-0.344915	0.127836	0.543442	-0.405535	-0.363642	0.119527	-0.16142	0.548028	-1.13101	1.52461	0.154424	-0.769735	-1.17147	1.60834	-1.2066			ABL1_2*SPRED2_7	ABL1*SPRED2	-0.493743	-0.911992	0.105191	0.313058	-0.1483	-0.609602	0.130231	0.331071	-1.98777	-2.19874	0.187449	0.0235181	-2.05406	-2.21189	0.0792859	0.0785431
ABL1_1*PTPN1_5	ABL1*PTPN1	-0.560656	-0.344915	-0.0583519	-0.157389	-0.566119	-0.363642	0.11137	-0.313847											ABL1_2*SPRED2_8	ABL1*SPRED2	0.147185	-0.911992	-0.0854503	1.14463	-0.437584	-0.609602	0.0811206	0.0908971	-1.73346	-2.19874	-0.0969496	0.562223	-1.34865	-2.21189	-0.0569363	0.920181
ABL1_1*PTPN1_6	ABL1*PTPN1	-1.65055	-0.344915	0.0672279	-1.37287	-0.329984	-0.363642	-0.033693	0.0673509	-1.36082	-1.13101	0.0273779	-0.257195	-1.20037	-1.17147	-0.030688	0.00179314			ABL1_2*SPRED2_9	ABL1*SPRED2	-0.246432	-0.911992	-0.180641	0.846201	-1.00317	-0.609602	-0.0234169	-0.370153	-2.47987	-2.19874	-0.158675	-0.122462	-3.23674	-2.21189	-0.18799	-0.836858
ABL1_1*PTPN1_7	ABL1*PTPN1	-0.129317	-0.344915	0.140552	0.0750472	-0.22051	-0.363642	0.126075	0.0170572	-1.13843	-1.13101	0.411412	-0.418837	-0.825445	-1.17147	0.31803	0.0279999			ABL1_3*ABL1_1	ABL1*ABL1	-4.19215	-1.31018	-1.45843	-1.42354	-3.92892	-0.867818	-1.5305	-1.5306	-4.39856	-2.93018	-2.98313	1.51474	-3.25239	-2.80747	-2.84836	2.40343
ABL1_1*PTPN1_9	ABL1*PTPN1	0.238443	-0.344915	0.0362029	0.547155	0.25126	-0.363642	0.0473186	0.567583	0.377255	-1.13101	1.80819	-0.299928	0.10524	-1.17147	1.71925	-0.442538			ABL1_3*ABL1_2	ABL1*ABL1	-6.07696	-1.31018	-1.18319	-3.58359	-2.00637	-0.867818	-1.32438	0.185827	-5.38291	-2.93018	-3.28573	0.832995	-4.37424	-2.80747	-2.9453	1.37852
ABL1_1*SOS1_12	ABL1*SOS1	-1.00974	-0.344915	-0.00458399	-0.660236	-0.267177	-0.363642	-0.0329552	0.12942	-1.79378	-1.13101	-0.367234	-0.295543	-1.91319	-1.17147	-0.42182	-0.319893			ABL1_3*ABL1_3	ABL1*ABL1	-1.11523	-1.31018	-1.02821	1.22316	-1.05072	-0.867818	-1.74835	1.56545	-2.51211	-2.93018	-3.26354	3.68161	-2.55968	-2.80747	-2.91632	3.1641
ABL1_1*SOS1_13	ABL1*SOS1	-0.363469	-0.344915	-0.0271965	0.00864308	-0.248484	-0.363642	0.0281376	0.0870208					-1.12396	-1.17147	-0.102838	0.150349			ABL1_3*ABL1_4	ABL1*ABL1	-2.94284	-1.31018	-1.06421	-0.568458	-1.45722	-0.867818	-1.14528	0.555873	-4.16634	-2.93018	-2.78311	1.54696	-3.2832	-2.80747	-1.95881	1.48308
ABL1_1*SOS1_14	ABL1*SOS1	-0.928343	-0.344915	-0.181068	-0.40236	-0.688256	-0.363642	-0.160601	-0.164013	-1.70186	-1.13101	-0.545037	-0.025817	-2.11077	-1.17147	-0.588397	-0.3509			ABL1_3*ABL1_5	ABL1*ABL1	-1.65214	-1.31018	-0.0742468	-0.267717	-0.595367	-0.867818	-0.00698106	0.279432
ABL1_1*SOS1_15	ABL1*SOS1	0.0750418	-0.344915	-0.0843937	0.504351	-0.473085	-0.363642	-0.199242	0.0897989	-1.38189	-1.13101	-0.600559	0.349681	-1.99562	-1.17147	-0.627584	-0.196558			ABL1_3*ABL1_6	ABL1*ABL1	-0.786796	-1.31018	-0.451626	0.975009	-1.3511	-0.867818	-0.17498	-0.308303	-3.42206	-2.93018	-1.38889	0.897009	-3.48934	-2.80747	-1.25391	0.572033
ABL1_1*SOS1_16	ABL1*SOS1	-0.0838737	-0.344915	-0.137805	0.398846	0.109639	-0.363642	-0.0160796	0.489361	-0.834755	-1.13101	-0.269849	0.5661	-1.55561	-1.17147	-0.273683	-0.110453			ABL1_3*ABL1_7	ABL1*ABL1	-1.86204	-1.31018	-0.840746	0.288885	-0.548186	-0.867818	-0.629485	0.949118	-3.80542	-2.93018	-1.90467	1.02942	-3.94115	-2.80747	-1.39493	0.261248
ABL1_1*SOS1_17	ABL1*SOS1	-0.771818	-0.344915	-0.36162	-0.0652818	-0.241246	-0.363642	-0.483838	0.606235	-2.05855	-1.13101	-1.43656	0.509013	-2.07013	-1.17147	-1.29221	0.393555			ABL1_3*ABL1_9	ABL1*ABL1	-1.01153	-1.31018	0.0163022	0.282351
ABL1_1*SOS1_18	ABL1*SOS1	-0.173089	-0.344915	-0.117247	0.289073	-1.19424	-0.363642	-0.15148	-0.679118											ABL1_3*GAB2_1	ABL1*GAB2	-2.99257	-1.31018	-1.43196	-0.250424	-1.61617	-0.867818	-1.26444	0.516079	-3.83909	-2.93018	-1.64529	0.736382	-3.20239	-2.80747	-1.15776	0.762841
ABL1_1*SOS1_19	ABL1*SOS1	0.0458106	-0.344915	-0.0473363	0.438062	-0.426414	-0.363642	0.0034881	-0.06626											ABL1_3*GAB2_2	ABL1*GAB2	-1.31119	-1.31018	-0.168255	0.167241					-3.03219	-2.93018	-0.295066	0.193057	-2.72265	-2.80747	-0.155452	0.240267
ABL1_1*SOS1_2	ABL1*SOS1	-1.43862	-0.344915	-0.556063	-0.537639	-1.01569	-0.363642	-0.599854	-0.0521904	-2.38319	-1.13101	-1.47491	0.222724	-2.33267	-1.17147	-1.58545	0.424257			ABL1_3*GAB2_3	ABL1*GAB2	-3.1626	-1.31018	-1.30017	-0.552245	-2.72137	-0.867818	-1.35961	-0.493941	-4.46855	-2.93018	-1.45894	-0.0794326	-3.74939	-2.80747	-0.442454	-0.499468
ABL1_1*SOS1_21	ABL1*SOS1	-0.347518	-0.344915	-0.093469	0.0908661	-0.490391	-0.363642	-0.0445756	-0.0821734											ABL1_3*GAB2_4	ABL1*GAB2	-0.539253	-1.31018	-0.27896	1.04989	-0.45255	-0.867818	-0.355338	0.770606	-2.12127	-2.93018	-0.621764	1.43067
ABL1_1*SOS1_23	ABL1*SOS1	-0.91875	-0.344915	-0.724455	0.150621	-0.993318	-0.363642	-0.877181	0.247505	-2.77586	-1.13101	-2.1003	0.455442	-2.44781	-1.17147	-2.18604	0.909705			ABL1_3*GAB2_5	ABL1*GAB2	-0.00785437	-1.31018	-0.209112	1.51144	-0.619179	-0.867818	-0.393613	0.642252	-2.51817	-2.93018	-0.518812	0.930822	-2.40857	-2.80747	-0.601388	1.00028
ABL1_1*SOS1_24	ABL1*SOS1	-1.33341	-0.344915	-0.0507974	-0.937695	-0.787419	-0.363642	0.0423695	-0.466146											ABL1_3*GAB2_6	ABL1*GAB2	-1.32149	-1.31018	-0.659708	0.6484	-1.74444	-0.867818	-0.665935	-0.210691	-3.21409	-2.93018	-0.949076	0.665163	-3.50849	-2.80747	-1.09155	0.390529
ABL1_1*SOS1_26	ABL1*SOS1	-1.13202	-0.344915	-0.718921	-0.0681794	-1.13997	-0.363642	-0.850411	0.0740784	-2.85436	-1.13101	-1.87163	0.148276	-3.60431	-1.17147	-2.00642	-0.426415			ABL1_3*GAB2_7	ABL1*GAB2	-1.34814	-1.31018	-0.96292	0.924964	-1.34056	-0.867818	-0.325837	-0.146907	-3.1846	-2.93018	-0.670338	0.415911	-2.64542	-2.80747	-0.770604	0.932648
ABL1_1*SOS1_27	ABL1*SOS1	-0.575832	-0.344915	-0.00126581	-0.229651	-0.636748	-0.363642	-0.0390916	-0.234014											ABL1_3*GAB2_8	ABL1*GAB2	-1.06835	-1.31018	-0.0406165	0.282451									-1.89507	-2.80747	-0.0191139	0.931512
ABL1_1*SOS1_3	ABL1*SOS1	-0.406363	-0.344915	-0.0337309	-0.0277169	-0.44725	-0.363642	-0.0684659	-0.0151424											ABL1_3*GAB2_9	ABL1*GAB2	-1.71771	-1.31018	0.0115506	-0.419081	-0.917746	-0.867818	-0.336369	0.286442					-2.74926	-2.80747	-0.433211	0.491415
ABL1_1*SOS1_5	ABL1*SOS1	-1.40685	-0.344915	-1.05307	-0.00886289	-0.375788	-0.363642	-1.08393	1.07179	-2.94579	-1.13101	-2.20634	0.391565	-4.03277	-1.17147	-2.26764	-0.593654			ABL1_3*NF1_1	ABL1*NF1	-1.40614	-1.31018	0.0239809	-0.119945	-0.598596	-0.867818	0.220825	0.0483981					-2.82474	-2.80747	0.384082	-0.401352
ABL1_1*SOS1_6	ABL1*SOS1	-0.400019	-0.344915	0.0393522	-0.0944562	-0.63535	-0.363642	-0.0246528	-0.247055											ABL1_3*NF1_2	ABL1*NF1	-1.43255	-1.31018	-0.671092	0.548726	-1.11532	-0.867818	-0.300711	0.0532064	-1.12929	-2.93018	2.13285	-0.331965	-1.10865	-2.80747	2.07406	-0.375239
ABL1_1*SOS1_9	ABL1*SOS1	-0.249139	-0.344915	-0.225667	0.321443	-0.758645	-0.363642	-0.148716	-0.246287	-1.66122	-1.13101	-0.600253	0.0700406	-1.65509	-1.17147	-0.61088	0.127262			ABL1_3*NF1_3	ABL1*NF1	-0.513255	-1.31018	-0.517679	1.3146	-0.946153	-0.867818	0.015243	-0.0935782	-1.6332	-2.93018	1.60635	-0.309366	-2.05516	-2.80747	1.65874	-0.906439
ABL1_1*SPRED2_1	ABL1*SPRED2	-0.654778	-0.344915	-0.00752258	-0.30234	-0.804288	-0.363642	0.0525921	-0.493238	-0.838233	-1.13101	-0.0424533	0.335227	-1.50521	-1.17147	0.025235	-0.358973			ABL1_3*NF1_4	ABL1*NF1	-0.216163	-1.31018	0.26997	0.824046	-0.637433	-0.867818	0.142926	0.087459	-1.61798	-2.93018	0.418513	0.893687
ABL1_1*SPRED2_10	ABL1*SPRED2	0.0694286	-0.344915	0.0794028	0.334941	-0.372299	-0.363642	0.124117	-0.132774	-0.774698	-1.13101	0.530064	-0.173755	-1.30999	-1.17147	0.500447	-0.638959			ABL1_3*NF1_5	ABL1*NF1	-0.740869	-1.31018	0.332262	0.237048	-0.964658	-0.867818	0.2083	-0.305141	-2.14551	-2.93018	0.631685	0.152985	-2.54763	-2.80747	0.493937	-0.234098
ABL1_1*SPRED2_11	ABL1*SPRED2	-0.44797	-0.344915	0.0797502	-0.182804	0.173769	-0.363642	0.100786	0.436625	-1.78463	-1.13101	0.425706	-1.07933	-1.07536	-1.17147	0.306778	-0.210665			ABL1_3*NF1_6	ABL1*NF1	-0.74839	-1.31018	0.208304	0.353485	-1.30716	-0.867818	0.124197	-0.563542	-2.66133	-2.93018	0.37317	-0.104326
ABL1_1*SPRED2_13	ABL1*SPRED2	-0.0227274	-0.344915	0.147036	0.175152	0.199639	-0.363642	0.0608669	0.502414	-1.16391	-1.13101	0.214929	-0.24783	-1.13068	-1.17147	0.264446	-0.223648			ABL1_3*NF1_7	ABL1*NF1	-1.45822	-1.31018	-0.0387298	-0.109308	-1.54126	-0.867818	0.230765	-0.904205	-2.13614	-2.93018	0.782929	0.0111075	-1.94815	-2.80747	0.652526	0.206791
ABL1_1*SPRED2_14	ABL1*SPRED2	-0.113925	-0.344915	0.022913	0.208077	-0.106698	-0.363642	0.0573928	0.199551	-1.31161	-1.13101	0.0741334	-0.254738	-1.13556	-1.17147	0.0809871	-0.0450721			ABL1_3*NF1_8	ABL1*NF1	-0.254214	-1.31018	-0.129276	1.18524	-0.825325	-0.867818	-0.163053	0.205546	-1.96412	-2.93018	-0.129611	1.09567	-2.66327	-2.80747	0.366949	-0.222756
ABL1_1*SPRED2_15	ABL1*SPRED2	-0.174405	-0.344915	0.0266747	0.143836	-0.268873	-0.363642	0.0369147	0.0578546	-0.723394	-1.13101	0.0947173	0.312896	-0.574011	-1.17147	0.0161137	0.58135			ABL1_3*NF1_9	ABL1*NF1	-2.08624	-1.31018	0.200881	-0.976936	-0.760395	-0.867818	0.132611	-0.0251885					-1.91987	-2.80747	0.0332757	0.854325
ABL1_1*SPRED2_16	ABL1*SPRED2	0.286406	-0.344915	0.0195633	0.611758	-0.358755	-0.363642	0.0526092	-0.0477219	-1.1243	-1.13101	0.0637808	-0.057078	-0.680057	-1.17147	0.0775075	0.41391			ABL1_3*NTC_1	ABL1*NTC	-2.06771	-1.31018	0.0620014	-0.819533	-0.908901	-0.867818	-0.0134937	-0.0275895	-3.47459	-2.93018	-0.0985697	-0.445847	-3.46593	-2.80747	0.0154567	-0.673917
ABL1_1*SPRED2_17	ABL1*SPRED2	-0.659831	-0.344915	0.0504657	-0.365382	-0.601742	-0.363642	0.0171049	-0.255205	-1.00015	-1.13101	0.177346	-0.0464914	-0.619868	-1.17147	0.033637	0.51797			ABL1_3*NTC_10	ABL1*NTC	-0.545853	-1.31018	-0.0352985	0.799626	-0.925144	-0.867818	-0.0355964	-0.0217298	-2.46583	-2.93018	-0.00670268	0.471055	-2.39745	-2.80747	0.0652442	0.344771
ABL1_1*SPRED2_19	ABL1*SPRED2	0.114735	-0.344915	-0.0140847	0.473735	0.16124	-0.363642	0.00962923	0.515253	-0.974356	-1.13101	0.0548818	0.101769	-0.918599	-1.17147	-0.0163926	0.269269			ABL1_3*NTC_13	ABL1*NTC	-0.931907	-1.31018	0.302459	0.0758133	0.511278	-0.867818	0.216289	1.16281	-3.30199	-2.93018	0.160459	-0.532273	-3.58283	-2.80747	-0.130547	-0.644817
ABL1_1*SPRED2_2	ABL1*SPRED2	0.435746	-0.344915	0.0492288	0.731433	-0.436329	-0.363642	0.0705856	-0.143273	-0.413145	-1.13101	0.206041	0.51182	-0.977707	-1.17147	0.219618	-0.0258503			ABL1_3*NTC_16	ABL1*NTC	-2.25289	-1.31018	-0.501873	-0.44084	-1.38876	-0.867818	-0.152274	-0.368669	-3.21781	-2.93018	0.158485	-0.446117	-2.67571	-2.80747	-0.0932625	0.225018
ABL1_1*SPRED2_20	ABL1*SPRED2	0.0310828	-0.344915	0.0552235	0.320775	-0.369609	-0.363642	0.108557	-0.114524	-0.625097	-1.13101	0.348739	0.157171	-1.04896	-1.17147	0.29491	-0.172394			ABL1_3*NTC_19	ABL1*NTC	-1.53529	-1.31018	0.0803412	-0.305455	-0.150601	-0.867818	0.137039	0.580178	-2.46574	-2.93018	-0.203941	0.66838	-2.41268	-2.80747	0.251014	0.143776
ABL1_1*SPRED2_21	ABL1*SPRED2	-0.0896896	-0.344915	0.0264046	0.228821	-0.275846	-0.363642	0.0268264	0.0609692	-1.96416	-1.13101	0.112498	-0.945656	-0.917012	-1.17147	0.0871599	0.167303			ABL1_3*NTC_22	ABL1*NTC	-1.71869	-1.31018	0.183346	-0.59186	-1.42183	-0.867818	-0.0316939	-0.522323	-2.84568	-2.93018	-0.0191212	0.103621	-3.02966	-2.80747	-0.0524861	-0.169703
ABL1_1*SPRED2_22	ABL1*SPRED2	-0.432629	-0.344915	0.0229888	-0.110702	-0.541036	-0.363642	0.0717519	-0.249146	-0.72072	-1.13101	0.296121	0.114166	-0.844503	-1.17147	0.1858	0.141171			ABL1_3*NTC_25	ABL1*NTC	-1.77915	-1.31018	0.26776	-0.736727	-1.93202	-0.867818	0.0812568	-1.14546	-3.38099	-2.93018	0.0453148	-0.496128	-2.89699	-2.80747	0.0390911	-0.12861
ABL1_1*SPRED2_23	ABL1*SPRED2	-0.198264	-0.344915	0.00267165	0.14398	-0.386514	-0.363642	0.0543848	-0.0772571	-1.555	-1.13101	-0.0711883	-0.352801	-0.970034	-1.17147	0.000948532	0.200492			ABL1_3*NTC_28	ABL1*NTC	-0.793349	-1.31018	-0.219558	0.736389	-1.78032	-0.867818	0.114008	-1.02651	-3.1908	-2.93018	-0.300371	0.0397472	-3.18213	-2.80747	-0.280986	-0.0936814
ABL1_1*SPRED2_25	ABL1*SPRED2	0.0579224	-0.344915	0.00331067	0.399527	-0.00692054	-0.363642	-0.013866	0.370587	-0.749596	-1.13101	0.194625	0.186786	-1.18856	-1.17147	0.224701	-0.241791			ABL1_3*NTC_4	ABL1*NTC	-0.885596	-1.31018	0.0409403	0.383644	-0.559847	-0.867818	-0.369958	0.67793	-2.34019	-2.93018	0.127819	0.462165	-2.50986	-2.80747	0.0352321	0.262371
ABL1_1*SPRED2_26	ABL1*SPRED2	-0.485377	-0.344915	0.00512386	-0.145586	-0.0684642	-0.363642	-0.0219931	0.317171	-1.18514	-1.13101	0.038503	-0.0926404	-0.764555	-1.17147	0.0276572	0.379263			ABL1_3*NTC_7	ABL1*NTC	-0.591354	-1.31018	-0.117303	0.836129	-0.122035	-0.867818	0.0852368	0.660546	-2.61815	-2.93018	0.120511	0.191513	-1.92143	-2.80747	0.159588	0.726448
ABL1_1*SPRED2_3	ABL1*SPRED2	-0.0886747	-0.344915	0.119459	0.136782	-0.0676656	-0.363642	0.0918296	0.204147	-1.12087	-1.13101	0.264184	-0.25405	-1.5067	-1.17147	0.127002	-0.462228			ABL1_3*PTPN1_1	ABL1*PTPN1	-0.278571	-1.31018	-0.760786	1.79239	-0.185593	-0.867818	-0.434499	1.11672	-0.703914	-2.93018	2.91725	-0.690988	-0.810017	-2.80747	3.07555	-1.0781
ABL1_1*SPRED2_4	ABL1*SPRED2	0.313753	-0.344915	0.0439812	0.614687	0.268799	-0.363642	0.0999154	0.532525	-1.02075	-1.13101	0.136011	-0.0257526	-0.614084	-1.17147	0.119359	0.438032			ABL1_3*PTPN1_2	ABL1*PTPN1	-0.371365	-1.31018	0.23855	0.700265
ABL1_1*SPRED2_7	ABL1*SPRED2	-0.0292209	-0.344915	-0.0327611	0.348456	-0.0622884	-0.363642	-0.0474467	0.3488	-1.06243	-1.13101	-0.0658321	0.134408	-0.953736	-1.17147	-0.124578	0.342317			ABL1_3*PTPN1_3	ABL1*PTPN1	-0.359913	-1.31018	0.2202	0.730067	-1.55576	-0.867818	0.195188	-0.883132
ABL1_1*SPRED2_8	ABL1*SPRED2	0.0852463	-0.344915	0.0413363	0.388825	-0.042465	-0.363642	0.0252281	0.295949	-1.0275	-1.13101	0.100163	0.00334274	-0.930948	-1.17147	0.0794757	0.161051			ABL1_3*PTPN1_4	ABL1*PTPN1	-0.960731	-1.31018	-0.171998	0.521447	-0.0704145	-0.867818	0.16114	0.636263	-2.53799	-2.93018	0.730028	-0.337836
ABL1_1*SPRED2_9	ABL1*SPRED2	-0.198602	-0.344915	-0.0240946	0.170408	-0.049724	-0.363642	-0.025706	0.339624	-1.48322	-1.13101	0.166337	-0.518551	-0.619113	-1.17147	0.146565	0.405796			ABL1_3*PTPN1_5	ABL1*PTPN1	-0.348896	-1.31018	-0.198116	1.1594	-0.273151	-0.867818	-0.396888	0.991555	-1.16059	-2.93018	1.96799	-0.198397	-1.27845	-2.80747	1.91613	-0.387113
ABL1_10*ABL1_10	ABL1*ABL1	-0.304874	-0.445188	-0.5211	0.661414	-0.272694	-0.621907	-0.515129	0.864341	-1.06396	-1.54239	-1.59536	2.07379	-1.20457	-1.6069	-1.62922	2.03155			ABL1_3*PTPN1_6	ABL1*PTPN1	0.0570172	-1.31018	0.099367	1.26783	-0.507287	-0.867818	-0.129105	0.489635	-1.59686	-2.93018	1.20099	0.132323	-1.33142	-2.80747	1.43045	0.0455955
ABL1_10*ABL1_11	ABL1*ABL1	-0.547004	-0.445188	-0.405756	0.30394	-1.28599	-0.621907	-0.318713	-0.345372	-2.95908	-1.54239	-1.03106	-0.385641	-2.21599	-1.6069	-1.20708	0.597989			ABL1_3*PTPN1_7	ABL1*PTPN1					-0.107073	-0.867818	0.143288	0.617456
ABL1_10*ABL1_13	ABL1*ABL1	0.204601	-0.445188	-0.0396501	0.689439															ABL1_3*PTPN1_8	ABL1*PTPN1	-0.215351	-1.31018	-0.0613722	1.1562	-0.0498647	-0.867818	0.05654	0.761413	-1.85947	-2.93018	0.960792	0.109913
ABL1_10*ABL1_14	ABL1*ABL1	-0.741476	-0.445188	-0.0659039	-0.230384	-0.316199	-0.621907	-0.0891109	0.394818					-0.652922	-1.6069	-0.391996	1.34598			ABL1_3*PTPN1_9	ABL1*PTPN1	0.530731	-1.31018	-0.765205	2.60612	-0.12792	-0.867818	-0.610356	1.35025	0.811988	-2.93018	3.99587	-0.253703	0.60275	-2.80747	4.13572	-0.725504
ABL1_10*ABL1_15	ABL1*ABL1	-0.964967	-0.445188	0.00356624	-0.523345	-0.99087	-0.621907	0.0155148	-0.384479											ABL1_3*SOS1_1	ABL1*SOS1	-0.934	-1.31018	-0.43808	0.81426	-2.30183	-0.867818	-0.309888	-1.12412	-4.26743	-2.93018	-1.51464	0.177384	-3.20432	-2.80747	-1.18661	0.789759
ABL1_10*ABL1_16	ABL1*ABL1	-0.961763	-0.445188	-0.0626311	-0.453944	-0.83167	-0.621907	-0.09288	-0.116884					-2.00881	-1.6069	-0.560523	0.158618			ABL1_3*SOS1_2	ABL1*SOS1	-1.56915	-1.31018	-0.99271	0.733744	-2.14626	-0.867818	-0.38995	-0.888493	-4.03737	-2.93018	-1.45148	0.344286	-3.2511	-2.80747	-1.14388	0.700249
ABL1_10*ABL1_17	ABL1*ABL1	-0.129317	-0.445188	-0.0397938	0.355665	-1.26476	-0.621907	-0.0498691	-0.592981											ABL1_3*SOS1_3	ABL1*SOS1	-1.11503	-1.31018	0.00166757	0.193487	-3.0388	-0.867818	-0.266113	-1.90486	-2.72185	-2.93018	-1.02977	1.2381	-3.32985	-2.80747	-0.740206	0.217822
ABL1_10*ABL1_18	ABL1*ABL1	-0.662514	-0.445188	-0.0936051	-0.123721	-0.804288	-0.621907	-0.033206	-0.149175											ABL1_3*SOS1_4	ABL1*SOS1	-1.65749	-1.31018	-0.834992	0.487679	-0.989394	-0.867818	-0.943864	0.822288	-2.90002	-2.93018	-1.80117	1.83132	-3.75809	-2.80747	-1.40285	0.452226
ABL1_10*ABL1_19	ABL1*ABL1					-0.454796	-0.621907	0.00797419	0.159137											ABL1_3*SOS1_5	ABL1*SOS1					-1.4466	-0.867818	-0.263994	-0.31479	-2.40529	-2.93018	-0.767331	1.29222	-2.39662	-2.80747	-0.666596	1.07744
ABL1_10*ABL1_2	ABL1*ABL1	-0.344646	-0.445188	-0.0751756	0.175717	-1.09516	-0.621907	-0.0693454	-0.403907	-1.51973	-1.54239	-0.31729	0.33995	-1.40422	-1.6069	-0.445951	0.648634			ABL1_3*SOS1_6	ABL1*SOS1	-0.895408	-1.31018	-0.401571	0.816343	-1.00473	-0.867818	-0.407254	0.270338	-0.677368	-2.93018	-1.73486	3.98767	-3.32821	-2.80747	-1.58402	1.06328
ABL1_10*ABL1_20	ABL1*ABL1	-0.517334	-0.445188	-0.257876	0.18573	0.31301	-0.621907	-0.289281	1.2242	-1.55244	-1.54239	-0.950383	0.940327	-1.77693	-1.6069	-1.02778	0.857746			ABL1_3*SOS1_7	ABL1*SOS1	-1.17945	-1.31018	0.000467561	0.130261	-0.69383	-0.867818	0.199557	-0.0255689
ABL1_10*ABL1_21	ABL1*ABL1	-1.94551	-0.445188	-0.343974	-1.15635	-2.08728	-0.621907	-0.387556	-1.07782	-2.69381	-1.54239	-1.06171	-0.0897144	-1.67388	-1.6069	-0.907278	0.840304			ABL1_3*SOS1_8	ABL1*SOS1					-1.6811	-0.867818	-0.0130621	-0.800216	-4.80198	-2.93018	-1.08744	-0.784359	-2.93916	-2.80747	-1.00973	0.878033
ABL1_10*ABL1_24	ABL1*ABL1	-0.971635	-0.445188	-0.0601728	-0.466275	-0.96075	-0.621907	-0.117876	-0.220968	-2.51057	-1.54239	-0.488645	-0.479538	-2.91948	-1.6069	-0.438578	-0.874003			ABL1_3*SOS1_9	ABL1*SOS1	-1.19818	-1.31018	-0.538086	0.65009	-0.997284	-0.867818	-0.650597	0.521131	-3.07837	-2.93018	-1.61743	1.46924	-3.72866	-2.80747	-1.44011	0.518919
ABL1_10*ABL1_25	ABL1*ABL1	-0.939619	-0.445188	-0.0991447	-0.395287	-0.939872	-0.621907	-0.109495	-0.20847	-2.49749	-1.54239	-0.42165	-0.533449	-2.08328	-1.6069	-0.405091	-0.0712839			ABL1_3*SPRED2_1	ABL1*SPRED2	-1.75503	-1.31018	0.197845	-0.642695	-1.55272	-0.867818	0.166239	-0.851136	-2.60461	-2.93018	0.169994	0.155579	-1.90873	-2.80747	0.27553	0.623211
ABL1_10*ABL1_26	ABL1*ABL1	-0.458198	-0.445188	-0.150666	0.137656	-0.745311	-0.621907	-0.168371	0.0449671	-1.93198	-1.54239	-0.727309	0.337716	-1.62469	-1.6069	-0.772145	0.754361			ABL1_3*SPRED2_2	ABL1*SPRED2	-1.13537	-1.31018	0.0198084	0.154997	-0.284757	-0.867818	0.105294	0.477768	-2.69131	-2.93018	0.287778	-0.0489063	-3.24824	-2.80747	0.445224	-0.885993
ABL1_10*ABL1_27	ABL1*ABL1	-0.593467	-0.445188	-0.15873	0.0104506	-0.550875	-0.621907	-0.116896	0.187928	-2.43948	-1.54239	-0.531967	-0.365126	-2.21452	-1.6069	-0.489361	-0.118259			ABL1_3*SPRED2_3	ABL1*SPRED2	0.0152509	-1.31018	0.167568	1.15786	0.0879509	-0.867818	0.422153	0.533616					-2.43616	-2.80747	0.0293802	0.341928
ABL1_10*ABL1_3	ABL1*ABL1	-0.120524	-0.445188	-0.176068	0.500732	-0.660403	-0.621907	-0.192881	0.154385	-1.8781	-1.54239	-0.797241	0.461529	-2.9085	-1.6069	-0.819435	-0.482164			ABL1_3*SPRED2_4	ABL1*SPRED2	0.145203	-1.31018	-0.124252	1.57963	-0.681561	-0.867818	-0.0122577	0.198515	-1.53799	-2.93018	0.331036	1.06116	-2.06537	-2.80747	0.435693	0.306401
ABL1_10*ABL1_5	ABL1*ABL1	-3.25234	-0.445188	-1.24676	-1.56039	-3.05135	-0.621907	-1.35279	-1.07665	-3.62135	-1.54239	-2.50584	0.426872	-3.80787	-1.6069	-2.62804	0.427066			ABL1_3*SPRED2_5	ABL1*SPRED2	-1.26399	-1.31018	0.0960251	-0.0498312	-0.447159	-0.867818	0.158839	0.26182	-2.32446	-2.93018	0.400235	0.205479	-2.40694	-2.80747	0.23514	0.165383
ABL1_10*ABL1_7	ABL1*ABL1	-2.85564	-0.445188	-0.428949	-1.9815	-2.13068	-0.621907	-0.533471	-0.975298	-3.11571	-1.54239	-1.4569	-0.116421	-3.67663	-1.6069	-1.53877	-0.530953			ABL1_3*SPRED2_6	ABL1*SPRED2	-0.722239	-1.31018	-0.148959	0.736899	-0.769838	-0.867818	0.0941528	0.00382757	-2.334	-2.93018	-0.126644	0.72282	-2.18238	-2.80747	0.274595	0.350495
ABL1_10*ABL1_8	ABL1*ABL1	-0.366582	-0.445188	-0.146142	0.224747	-0.66119	-0.621907	-0.177201	0.137918					-2.16205	-1.6069	-0.320353	-0.234799			ABL1_3*SPRED2_7	ABL1*SPRED2	-0.377236	-1.31018	0.105191	0.827753	-0.181436	-0.867818	0.130231	0.556151	-2.65246	-2.93018	0.187449	0.0902647	-2.2041	-2.80747	0.0792859	0.524084
ABL1_10*ABL1_9	ABL1*ABL1	-0.746792	-0.445188	-0.281471	-0.0201331	-0.776165	-0.621907	-0.278126	0.123868	-1.61985	-1.54239	-1.06161	0.984156	-2.14905	-1.6069	-0.859073	0.316923			ABL1_3*SPRED2_8	ABL1*SPRED2	-1.22146	-1.31018	-0.0854503	0.174172	-1.12286	-0.867818	0.0811206	-0.336163	-2.62052	-2.93018	-0.0969496	0.406606	-2.66369	-2.80747	-0.0569363	0.20071
ABL1_10*GAB2_10	ABL1*GAB2	-0.59583	-0.445188	-0.176352	0.0257091	-0.234234	-0.621907	-0.0541012	0.441774	-1.56842	-1.54239	-0.29884	0.272808	-1.84609	-1.6069	-0.204022	-0.0351635			ABL1_3*SPRED2_9	ABL1*SPRED2	-1.29342	-1.31018	-0.180641	0.197398	-1.27595	-0.867818	-0.0234169	-0.384717	-2.38945	-2.93018	-0.158675	0.699398	-2.29332	-2.80747	-0.18799	0.702133
ABL1_10*GAB2_11	ABL1*GAB2	-0.586597	-0.445188	-0.0455475	-0.0958616	-0.373397	-0.621907	-0.0703192	0.318828	-1.82865	-1.54239	-0.0898716	-0.196395	-1.91829	-1.6069	-0.0554473	-0.255938			ABL1_4*ABL1_1	ABL1*ABL1	-1.37881	-0.31804	-1.45843	0.397658	-3.21512	-0.364607	-1.5305	-1.32001	-3.61438	-1.33655	-2.98313	0.705303	-4.41306	-1.42475	-2.84836	-0.139951
ABL1_10*GAB2_12	ABL1*GAB2	-1.42525	-0.445188	-0.483669	-0.496393	-0.719742	-0.621907	-0.492094	0.394258	-1.59786	-1.54239	-0.637457	0.581982	0.919225	-1.6069	-0.59643	3.12256			ABL1_4*ABL1_2	ABL1*ABL1	-5.581	-0.31804	-1.18319	-4.07977	-5.09538	-0.364607	-1.32438	-3.40639	-2.98006	-1.33655	-3.28573	1.64221	-3.29332	-1.42475	-2.9453	1.07672
ABL1_10*GAB2_13	ABL1*GAB2	-1.45124	-0.445188	-0.359378	-0.64668	-0.731932	-0.621907	-0.354752	0.244727	-1.58823	-1.54239	-0.324456	0.278609	-2.54734	-1.6069	-0.51806	-0.422382			ABL1_4*ABL1_3	ABL1*ABL1	-3.23644	-0.31804	-1.02821	-1.89018	-2.28515	-0.364607	-1.74835	-0.172195	-4.02782	-1.33655	-3.26354	0.572274	-3.43419	-1.42475	-2.91632	0.906887
ABL1_10*GAB2_14	ABL1*GAB2	-0.922551	-0.445188	-0.00731826	-0.470045	0.0273755	-0.621907	-0.143642	0.792924	-1.59112	-1.54239	-0.10704	0.0583059	-1.30816	-1.6069	-0.18493	0.483676			ABL1_4*ABL1_4	ABL1*ABL1	-0.561757	-0.31804	-1.06421	0.82049	-0.525547	-0.364607	-1.14528	0.984338	-1.10312	-1.33655	-2.78311	3.01654	-0.869811	-1.42475	-1.95881	2.51376
ABL1_10*GAB2_15	ABL1*GAB2	-1.78659	-0.445188	-0.567359	-0.774047	-0.918625	-0.621907	-0.589286	0.292568	-2.24124	-1.54239	-0.803926	0.105071	-1.69005	-1.6069	-0.812927	0.729781			ABL1_4*ABL1_5	ABL1*ABL1	-0.440861	-0.31804	-0.0742468	-0.0485734	-1.01345	-0.364607	-0.00698106	-0.641867
ABL1_10*GAB2_16	ABL1*GAB2					-0.486595	-0.621907	-0.0736273	0.208939	-2.11852	-1.54239	-0.0378528	-0.538281	-1.45343	-1.6069	-0.0616461	0.215115			ABL1_4*ABL1_6	ABL1*ABL1	-1.49395	-0.31804	-0.451626	-0.724285	-1.45971	-0.364607	-0.17498	-0.920123	-3.0331	-1.33655	-1.38889	-0.307668	-2.62851	-1.42475	-1.25391	0.0501503
ABL1_10*GAB2_17	ABL1*GAB2	-0.716387	-0.445188	-0.177014	-0.0941851	-0.418538	-0.621907	-0.132908	0.336277	-2.13693	-1.54239	-0.260931	-0.333609	-1.82337	-1.6069	-0.151811	-0.0646609			ABL1_4*ABL1_7	ABL1*ABL1	-0.673328	-0.31804	-0.840746	0.485458	-0.782865	-0.364607	-0.629485	0.211227	-2.29614	-1.33655	-1.90467	0.945076	-1.95044	-1.42475	-1.39493	0.869245
ABL1_10*GAB2_18	ABL1*GAB2	-1.18025	-0.445188	-0.382228	-0.352832	-0.934375	-0.621907	-0.468747	0.156278	-1.77055	-1.54239	-0.599267	0.371107	-2.26692	-1.6069	-0.566843	-0.0931777			ABL1_4*ABL1_9	ABL1*ABL1	0.154275	-0.31804	0.0163022	0.456013
ABL1_10*GAB2_19	ABL1*GAB2	-0.979845	-0.445188	-0.12561	-0.409048	-0.674906	-0.621907	-0.175364	0.122364	-1.49948	-1.54239	-0.308959	0.351869	-1.36624	-1.6069	-0.155662	0.396323			ABL1_4*GAB2_1	ABL1*GAB2	0.23265	-0.31804	-1.43196	1.98265	-1.61733	-0.364607	-1.26444	0.0117098	-1.6927	-1.33655	-1.64529	1.28914	-1.68403	-1.42475	-1.15776	0.898485
ABL1_10*GAB2_2	ABL1*GAB2	-0.709557	-0.445188	-0.146408	-0.117961	-0.721563	-0.621907	-0.0834646	-0.0161915	-1.48421	-1.54239	-0.363178	0.42136	-1.24104	-1.6069	-0.265294	0.631154			ABL1_4*GAB2_2	ABL1*GAB2	0.262275	-0.31804	-0.168255	0.74857					-2.34506	-1.33655	-0.295066	-0.713447	-1.09538	-1.42475	-0.155452	0.484821
ABL1_10*GAB2_20	ABL1*GAB2	-0.721892	-0.445188	-0.180993	-0.0957115	-0.842356	-0.621907	-0.32117	0.100721	-1.90831	-1.54239	-0.444043	0.0781193	-2.21031	-1.6069	-0.433499	-0.169908			ABL1_4*GAB2_3	ABL1*GAB2	-1.56238	-0.31804	-1.30017	0.0558266	-1.70753	-0.364607	-1.35961	0.0166865	-2.78088	-1.33655	-1.45894	0.0146108	-2.46735	-1.42475	-0.442454	-0.600146
ABL1_10*GAB2_21	ABL1*GAB2	-1.19152	-0.445188	-0.503547	-0.242788	-1.50012	-0.621907	-0.56958	-0.30863	-2.42857	-1.54239	-0.649034	-0.237147	-1.06219	-1.6069	-0.704677	1.24939			ABL1_4*GAB2_4	ABL1*GAB2	-1.21498	-0.31804	-0.27896	-0.617979	-0.7086	-0.364607	-0.355338	0.0113445	-1.31658	-1.33655	-0.621764	0.641736
ABL1_10*GAB2_22	ABL1*GAB2	-1.07969	-0.445188	-0.0438665	-0.590632	-0.412314	-0.621907	-0.0422518	0.251845	-1.51283	-1.54239	-0.116386	0.145946	-2.13747	-1.6069	-0.167759	-0.362807			ABL1_4*GAB2_5	ABL1*GAB2	-0.617526	-0.31804	-0.209112	-0.0903735	-0.968407	-0.364607	-0.393613	-0.210186	-1.66045	-1.33655	-0.518812	0.194913	-2.1324	-1.42475	-0.601388	-0.106263
ABL1_10*GAB2_23	ABL1*GAB2	-0.0930532	-0.445188	-0.10648	0.458615	-0.987223	-0.621907	-0.0735066	-0.291809	-1.44174	-1.54239	-0.164232	0.264876	-1.6442	-1.6069	-0.25711	0.219807			ABL1_4*GAB2_6	ABL1*GAB2	-0.450617	-0.31804	-0.659708	0.527132	-1.13333	-0.364607	-0.665935	-0.102791	-1.91069	-1.33655	-0.949076	0.374929	-2.53006	-1.42475	-1.09155	-0.0137499
ABL1_10*GAB2_25	ABL1*GAB2	-0.622045	-0.445188	-0.136472	-0.0403859	-1.36185	-0.621907	0.00564727	-0.745589	-1.65501	-1.54239	0.0527347	-0.165354	-1.59825	-1.6069	0.250629	-0.241983			ABL1_4*GAB2_7	ABL1*GAB2	-0.64386	-0.31804	-0.96292	0.6371	-0.417482	-0.364607	-0.325837	0.272962	-1.96892	-1.33655	-0.670338	0.0379625	-1.79676	-1.42475	-0.770604	0.398601
ABL1_10*GAB2_26	ABL1*GAB2	-0.752414	-0.445188	-0.0673476	-0.239879	-0.840456	-0.621907	-0.127959	-0.0905907	-1.32639	-1.54239	-0.143678	0.359675	-1.37576	-1.6069	-0.173816	0.404958			ABL1_4*GAB2_8	ABL1*GAB2	-1.21987	-0.31804	-0.0406165	-0.861213									-1.80666	-1.42475	-0.0191139	-0.362797
ABL1_10*GAB2_27	ABL1*GAB2	-0.536672	-0.445188	-0.0490898	-0.0423951	-1.07475	-0.621907	-0.0836027	-0.369238	-1.46842	-1.54239	-0.0228646	0.0968292	-1.27966	-1.6069	-0.180931	0.508172			ABL1_4*GAB2_9	ABL1*GAB2	-0.115664	-0.31804	0.0115506	0.190826	-0.174098	-0.364607	-0.336369	0.526879					-1.41935	-1.42475	-0.433211	0.438616
ABL1_10*GAB2_3	ABL1*GAB2	-1.04352	-0.445188	-0.449713	-0.148622	-0.620592	-0.621907	-0.515583	0.516898	-2.04056	-1.54239	-0.746504	0.248327	-2.34638	-1.6069	-0.666561	-0.0729209			ABL1_4*NF1_1	ABL1*NF1	-0.585104	-0.31804	0.0239809	-0.291045	-0.0470164	-0.364607	0.220825	0.096766					-2.05232	-1.42475	0.384082	-1.01164
ABL1_10*GAB2_4	ABL1*GAB2	-0.860636	-0.445188	0.00198051	-0.417429	0.222316	-0.621907	0.0264494	0.817773											ABL1_4*NF1_2	ABL1*NF1	-2.1176	-0.31804	-0.671092	-1.12847	-0.738894	-0.364607	-0.300711	-0.0735766	-0.186514	-1.33655	2.13285	-0.982821	0.19054	-1.42475	2.07406	-0.458763
ABL1_10*GAB2_5	ABL1*GAB2	-0.559769	-0.445188	-0.106624	-0.00795722	-0.236385	-0.621907	-0.160782	0.546304	-1.84486	-1.54239	-0.278636	-0.0238337	-1.76278	-1.6069	-0.344826	0.188945			ABL1_4*NF1_3	ABL1*NF1	0.740152	-0.31804	-0.517679	1.57587	-0.179211	-0.364607	0.015243	0.170153	0.946752	-1.33655	1.60635	0.676953	1.87918	-1.42475	1.65874	1.6452
ABL1_10*GAB2_6	ABL1*GAB2	-0.502534	-0.445188	-0.0786815	0.0213351	-0.908662	-0.621907	-0.0697604	-0.216995	-1.6934	-1.54239	-0.171705	0.0206935	-1.97456	-1.6069	-0.257785	-0.109869			ABL1_4*NF1_4	ABL1*NF1	0.190523	-0.31804	0.26997	0.238593	-0.310051	-0.364607	0.142926	-0.0883698	-0.348266	-1.33655	0.418513	0.569768
ABL1_10*GAB2_7	ABL1*GAB2	-1.26964	-0.445188	-0.588408	-0.236043	-1.87536	-0.621907	-0.734621	-0.518831	-2.39645	-1.54239	-0.661226	-0.192834	-3.2204	-1.6069	-0.740619	-0.872876			ABL1_4*NF1_5	ABL1*NF1	-0.722681	-0.31804	0.332262	-0.736902	-0.414703	-0.364607	0.2083	-0.258396	-0.789997	-1.33655	0.631685	-0.0851351	-0.632686	-1.42475	0.493937	0.298131
ABL1_10*GAB2_8	ABL1*GAB2	-1.82321	-0.445188	-0.0127388	-1.36529					-2.40522	-1.54239	0.0112518	-0.874082	-2.00677	-1.6069	-0.0426463	-0.357227			ABL1_4*NF1_6	ABL1*NF1	-0.423257	-0.31804	0.208304	-0.313521	-1.67839	-0.364607	0.124197	-1.43798	-2.00365	-1.33655	0.37317	-1.04027
ABL1_10*GAB2_9	ABL1*GAB2	-0.0919951	-0.445188	-0.00635701	0.35955	-0.426414	-0.621907	-0.0584608	0.253953	-1.95577	-1.54239	-0.126323	-0.28706	-1.2492	-1.6069	-0.111613	0.46931			ABL1_4*NF1_7	ABL1*NF1	-0.85784	-0.31804	-0.0387298	-0.50107	-1.25674	-0.364607	0.230765	-1.1229	-1.14143	-1.33655	0.782929	-0.587809	-1.15513	-1.42475	0.652526	-0.3829
ABL1_10*NF1_10	ABL1*NF1	-0.16073	-0.445188	0.0415159	0.242942	0.0612759	-0.621907	0.0515462	0.631636					-1.67109	-1.6069	0.0636839	-0.127871			ABL1_4*NF1_8	ABL1*NF1	-0.184858	-0.31804	-0.129276	0.262458	-1.30776	-0.364607	-0.163053	-0.780096	-2.29963	-1.33655	-0.129611	-0.833471	-1.6361	-1.42475	0.366949	-0.578292
ABL1_10*NF1_12	ABL1*NF1	-0.263353	-0.445188	0.0423017	0.139533	-0.408702	-0.621907	0.10044	0.112764	-2.09418	-1.54239	0.290322	-0.842113	-1.27043	-1.6069	0.400183	-0.0637108			ABL1_4*NF1_9	ABL1*NF1	-0.153815	-0.31804	0.200881	-0.0366546	-0.89744	-0.364607	0.132611	-0.665445					-1.28346	-1.42475	0.0332757	0.10802
ABL1_10*NF1_13	ABL1*NF1	-0.269347	-0.445188	0.0884956	0.0873448	-1.3054	-0.621907	0.102655	-0.786147	-0.207019	-1.54239	0.474071	0.861298	-1.25877	-1.6069	0.45206	-0.103932			ABL1_4*NTC_1	ABL1*NTC	-0.00609115	-0.31804	0.0620014	0.249948	-0.742863	-0.364607	-0.0134937	-0.364762	-1.18651	-1.33655	-0.0985697	0.248602	-0.940808	-1.42475	0.0154567	0.468489
ABL1_10*NF1_14	ABL1*NF1	-0.0435227	-0.445188	0.0293048	0.37236	-0.426712	-0.621907	0.0246959	0.170499					-1.32172	-1.6069	0.0270452	0.258135			ABL1_4*NTC_10	ABL1*NTC	-0.343187	-0.31804	-0.0352985	0.0101517	0.236092	-0.364607	-0.0355964	0.636296	-1.42173	-1.33655	-0.00670268	-0.0784811	-1.65818	-1.42475	0.0652442	-0.298667
ABL1_10*NF1_15	ABL1*NF1	-0.540937	-0.445188	0.10957	-0.20532	-0.303499	-0.621907	0.110681	0.207727	-1.06769	-1.54239	0.804132	-0.329437	-0.913525	-1.6069	0.76235	-0.068974			ABL1_4*NTC_16	ABL1*NTC	-0.120511	-0.31804	-0.501873	0.699403	0.158659	-0.364607	-0.152274	0.675539	-1.09632	-1.33655	0.158485	0.081746	-0.792193	-1.42475	-0.0932625	0.725822
ABL1_10*NF1_17	ABL1*NF1	-0.107837	-0.445188	0.0229641	0.314387	-1.47532	-0.621907	0.0289148	-0.882332	-1.8754	-1.54239	0.203201	-0.53621							ABL1_4*NTC_19	ABL1*NTC	-0.96105	-0.31804	0.0803412	-0.723351	-0.791457	-0.364607	0.137039	-0.563889	-1.85789	-1.33655	-0.203941	-0.317404	-2.14468	-1.42475	0.251014	-0.970941
ABL1_10*NF1_18	ABL1*NF1	-0.894851	-0.445188	0.019811	-0.469475	-0.549962	-0.621907	0.0427955	0.0291487	-1.62726	-1.54239	0.0710311	-0.1559	-1.76409	-1.6069	0.122862	-0.28005			ABL1_4*NTC_22	ABL1*NTC	-0.465523	-0.31804	0.183346	-0.330829	-0.187344	-0.364607	-0.0316939	0.208956	-1.47031	-1.33655	-0.0191212	-0.114639	-1.49335	-1.42475	-0.0524861	-0.0161094
ABL1_10*NF1_19	ABL1*NF1	0.159481	-0.445188	0.0401974	0.564471	-0.312223	-0.621907	0.143795	0.165889	-0.851459	-1.54239	0.537193	0.153735	-1.2243	-1.6069	0.501583	-0.118983			ABL1_4*NTC_25	ABL1*NTC	-0.359101	-0.31804	0.26776	-0.30882	-1.78037	-0.364607	0.0812568	-1.49702	-1.50156	-1.33655	0.0453148	-0.210324	-1.77668	-1.42475	0.0390911	-0.391019
ABL1_10*NF1_22	ABL1*NF1	-0.419675	-0.445188	-0.0398105	0.0653234	-0.641378	-0.621907	-0.0608265	0.0413551	-1.37365	-1.54239	0.0918766	0.0768631	-1.41999	-1.6069	-0.000753065	0.187665			ABL1_4*NTC_28	ABL1*NTC	0.0502777	-0.31804	-0.219558	0.587876	0.365168	-0.364607	0.114008	0.615766	-2.12052	-1.33655	-0.300371	-0.483599	-1.07708	-1.42475	-0.280986	0.628656
ABL1_10*NF1_24	ABL1*NF1	-0.303346	-0.445188	0.0333721	0.108469	-0.213168	-0.621907	0.049013	0.359726					-1.18477	-1.6069	0.0949995	0.327129			ABL1_4*NTC_4	ABL1*NTC	-1.16067	-0.31804	0.0409403	-0.883568	0.195669	-0.364607	-0.369958	0.930234	-1.36709	-1.33655	0.127819	-0.158359	-0.832351	-1.42475	0.0352321	0.557171
ABL1_10*NF1_25	ABL1*NF1	-0.761693	-0.445188	-0.0134502	-0.303056	-0.408702	-0.621907	0.0316702	0.181534	-1.30758	-1.54239	0.142217	0.0925892							ABL1_4*NTC_7	ABL1*NTC	0.50349	-0.31804	-0.117303	0.938833	-0.735015	-0.364607	0.0852368	-0.455645	-0.00700342	-1.33655	0.120511	1.20903	-2.10746	-1.42475	0.159588	-0.842292
ABL1_10*NF1_26	ABL1*NF1	-0.686461	-0.445188	0.094139	-0.335413	-0.725647	-0.621907	0.0980991	-0.201839	-0.556512	-1.54239	0.378795	0.607081	-1.38046	-1.6069	0.317601	-0.0911609			ABL1_4*PTPN1_1	ABL1*PTPN1	0.0804456	-0.31804	-0.760786	1.15927	1.23422	-0.364607	-0.434499	2.03333	2.0705	-1.33655	2.91725	0.489791	3.70186	-1.42475	3.07555	2.05106
ABL1_10*NF1_27	ABL1*NF1	-0.282809	-0.445188	0.00433496	0.158043	-0.172019	-0.621907	-0.0485345	0.498422					-1.4327	-1.6069	0.0413473	0.132853			ABL1_4*PTPN1_2	ABL1*PTPN1	-2.33999	-0.31804	0.23855	-2.2605
ABL1_10*NF1_3	ABL1*NF1	0.064344	-0.445188	0.068877	0.440655	0.229353	-0.621907	0.0599418	0.791317	-1.09553	-1.54239	0.386727	0.0601274	-0.817944	-1.6069	0.465395	0.323561			ABL1_4*PTPN1_3	ABL1*PTPN1	-0.229123	-0.31804	0.2202	-0.131283	-0.430564	-0.364607	0.195188	-0.261144
ABL1_10*NF1_7	ABL1*NF1	-0.14639	-0.445188	0.113871	0.184926	-0.0447493	-0.621907	0.0701919	0.506965	-0.919908	-1.54239	0.933632	-0.311152	-0.737459	-1.6069	0.921572	-0.0521302			ABL1_4*PTPN1_4	ABL1*PTPN1	-0.359214	-0.31804	-0.171998	0.130825	0.385494	-0.364607	0.16114	0.58896	-1.10405	-1.33655	0.730028	-0.497533
ABL1_10*NF1_9	ABL1*NF1	-0.270673	-0.445188	0.024593	0.149922	-0.752164	-0.621907	0.0799197	-0.210177					-1.32299	-1.6069	0.09883	0.185082			ABL1_4*PTPN1_5	ABL1*PTPN1	0.851959	-0.31804	-0.198116	1.36812	0.197402	-0.364607	-0.396888	0.958897	0.691985	-1.33655	1.96799	0.0605431	0.174824	-1.42475	1.91613	-0.316551
ABL1_10*NTC_1	ABL1*NTC	-0.362807	-0.445188	-0.0730817	0.155462	-0.675773	-0.621907	-0.0107458	-0.043121	-1.55584	-1.54239	-0.0397725	0.0263202	-1.28985	-1.6069	-0.00123084	0.318285			ABL1_4*PTPN1_6	ABL1*PTPN1	-1.56214	-0.31804	0.099367	-1.34347	-0.424444	-0.364607	-0.129105	0.0692678	-0.00302475	-1.33655	1.20099	0.132528	-0.041406	-1.42475	1.43045	-0.0471064
ABL1_10*NTC_10	ABL1*NTC	0.296225	-0.445188	0.0478317	0.693581	-0.218247	-0.621907	-0.0197684	0.423428	-1.15437	-1.54239	0.0306155	0.357399	-0.885213	-1.6069	0.0632979	0.658391			ABL1_4*PTPN1_7	ABL1*PTPN1					0.395342	-0.364607	0.143288	0.61666
ABL1_10*NTC_11	ABL1*NTC	-0.204641	-0.445188	0.0468189	0.193728	-1.1313	-0.621907	0.00769159	-0.517089	-1.13341	-1.54239	0.0497827	0.359192	-1.2342	-1.6069	0.0830691	0.289629			ABL1_4*PTPN1_8	ABL1*PTPN1	-0.401676	-0.31804	-0.0613722	-0.0222637	0.251786	-0.364607	0.05654	0.559853	-0.44694	-1.33655	0.960792	-0.0711846
ABL1_10*NTC_12	ABL1*NTC	-0.218046	-0.445188	0.0461929	0.180949	-0.699123	-0.621907	0.0766652	-0.153881	-2.50566	-1.54239	0.16214	-1.12541	-1.86566	-1.6069	0.12305	-0.381809			ABL1_4*PTPN1_9	ABL1*PTPN1	0.0747707	-0.31804	-0.765205	1.15802	-0.167529	-0.364607	-0.610356	0.807434	2.3401	-1.33655	3.99587	-0.319218	2.21195	-1.42475	4.13572	-0.499013
ABL1_10*NTC_13	ABL1*NTC	-0.58724	-0.445188	0.0286485	-0.170701	-0.706799	-0.621907	0.0386521	-0.123545	-1.5068	-1.54239	-0.0270256	0.06261	-1.17875	-1.6069	0.0760021	0.35215			ABL1_4*SOS1_1	ABL1*SOS1	-0.239455	-0.31804	-0.43808	0.516666	-1.46533	-0.364607	-0.309888	-0.790834	-3.08698	-1.33655	-1.51464	-0.235792	-2.89774	-1.42475	-1.18661	-0.286375
ABL1_10*NTC_14	ABL1*NTC	-0.484412	-0.445188	-0.0266961	-0.012528	-0.465986	-0.621907	-0.031802	0.187723	-1.19576	-1.54239	-0.150207	0.49683	-1.32228	-1.6069	-0.146928	0.431553			ABL1_4*SOS1_2	ABL1*SOS1	-5.64874	-0.31804	-0.99271	-4.33799	-0.841196	-0.364607	-0.38995	-0.0866392	-3.36974	-1.33655	-1.45148	-0.58171	-2.36107	-1.42475	-1.14388	0.207562
ABL1_10*NTC_15	ABL1*NTC	-0.245987	-0.445188	0.00669498	0.192506	-0.851708	-0.621907	0.0313496	-0.261151	-0.109762	-1.54239	0.00285362	1.42977	0.0393219	-1.6069	0.00420613	1.64202			ABL1_4*SOS1_3	ABL1*SOS1	-2.43856	-0.31804	0.00166757	-2.12218	-1.95294	-0.364607	-0.266113	-1.32221	-3.15955	-1.33655	-1.02977	-0.793232	-2.51345	-1.42475	-0.740206	-0.348491
ABL1_10*NTC_17	ABL1*NTC	-0.34609	-0.445188	-0.0283578	0.127455	-0.30038	-0.621907	-0.0331925	0.354719	-1.71838	-1.54239	-0.0390421	-0.136946	-1.77679	-1.6069	-0.0120394	-0.15785			ABL1_4*SOS1_4	ABL1*SOS1	-0.254019	-0.31804	-0.834992	0.899014	1.59235	-0.364607	-0.943864	2.90082	-1.52755	-1.33655	-1.80117	1.61016	-0.670887	-1.42475	-1.40285	2.15671
ABL1_10*NTC_18	ABL1*NTC	-0.52659	-0.445188	-0.012855	-0.0685473	-0.611004	-0.621907	0.0339402	-0.023038	-1.15864	-1.54239	-0.0202682	0.404021	-2.16365	-1.6069	-0.143526	-0.413223			ABL1_4*SOS1_5	ABL1*SOS1					-1.90435	-0.364607	-0.263994	-1.27575	-2.11096	-1.33655	-0.767331	-0.00708527	-2.16242	-1.42475	-0.666596	-0.0710673
ABL1_10*NTC_19	ABL1*NTC	-0.64664	-0.445188	0.0263055	-0.227758	-0.867641	-0.621907	0.00451731	-0.250252	-2.13021	-1.54239	-0.0229941	-0.564829	-2.02893	-1.6069	0.0346976	-0.456724			ABL1_4*SOS1_6	ABL1*SOS1	-0.198301	-0.31804	-0.401571	0.521311	-4.8212	-0.364607	-0.407254	-4.04934	-2.12093	-1.33655	-1.73486	0.950477	-1.93169	-1.42475	-1.58402	1.07709
ABL1_10*NTC_2	ABL1*NTC	-0.574708	-0.445188	-0.023981	-0.10554	-0.121884	-0.621907	0.036969	0.463053	-2.17731	-1.54239	-0.0128535	-0.622069	-1.94879	-1.6069	0.0352663	-0.377157			ABL1_4*SOS1_7	ABL1*SOS1	-0.873739	-0.31804	0.000467561	-0.556166	-0.221221	-0.364607	0.199557	-0.056171
ABL1_10*NTC_20	ABL1*NTC	-0.735276	-0.445188	0.0314032	-0.321492	-0.814794	-0.621907	0.0205662	-0.213454	-1.54176	-1.54239	-0.133833	0.134459	-1.48673	-1.6069	0.0262206	0.0939541			ABL1_4*SOS1_8	ABL1*SOS1					-0.296162	-0.364607	-0.0130621	0.0815074	-1.94638	-1.33655	-1.08744	0.477609	-1.49411	-1.42475	-1.00973	0.940376
ABL1_10*NTC_21	ABL1*NTC	-0.159064	-0.445188	0.0632332	0.22289	-1.18314	-0.621907	-0.0176582	-0.543578	-1.39057	-1.54239	0.173911	-0.0220946	-0.551555	-1.6069	-0.0136632	1.06901			ABL1_4*SOS1_9	ABL1*SOS1	-2.00318	-0.31804	-0.538086	-1.14705	-0.242937	-0.364607	-0.650597	0.772267	-2.77148	-1.33655	-1.61743	0.1825	-1.86235	-1.42475	-1.44011	1.00252
ABL1_10*NTC_22	ABL1*NTC	-0.67671	-0.445188	-0.0197238	-0.211799	-1.16484	-0.621907	0.028016	-0.570951	-1.19295	-1.54239	0.00854671	0.340894	-1.86489	-1.6069	0.00168532	-0.259677			ABL1_4*SPRED2_1	ABL1*SPRED2	0.673184	-0.31804	0.197845	0.793379	-0.185844	-0.364607	0.166239	0.0125242	-1.46285	-1.33655	0.169994	-0.296292	-0.579709	-1.42475	0.27553	0.569514
ABL1_10*NTC_23	ABL1*NTC	-0.847257	-0.445188	0.011518	-0.413588	-0.363077	-0.621907	-0.00430345	0.263133	-1.58109	-1.54239	-0.017761	-0.0209415	-2.26799	-1.6069	-0.0531251	-0.60796			ABL1_4*SPRED2_2	ABL1*SPRED2	1.46274	-0.31804	0.0198084	1.76097	0.626434	-0.364607	0.105294	0.885747	-0.113052	-1.33655	0.287778	0.935717	-0.529691	-1.42475	0.445224	0.449839
ABL1_10*NTC_25	ABL1*NTC	-0.496333	-0.445188	-0.0711336	0.0199885	-0.735191	-0.621907	0.0757424	-0.189026	-1.08551	-1.54239	-0.00819867	0.465075	-2.91763	-1.6069	0.0503921	-1.36113			ABL1_4*SPRED2_3	ABL1*SPRED2	-0.0831894	-0.31804	0.167568	0.0672825	-0.0356899	-0.364607	0.422153	-0.0932365					-0.939904	-1.42475	0.0293802	0.45547
ABL1_10*NTC_26	ABL1*NTC	-0.0993416	-0.445188	-0.0265514	0.372397	-0.571853	-0.621907	0.00176445	0.0482891	-1.57527	-1.54239	-0.0572089	0.0243289	-2.36269	-1.6069	0.0171665	-0.772956			ABL1_4*SPRED2_4	ABL1*SPRED2	-0.423353	-0.31804	-0.124252	0.018939	-0.444693	-0.364607	-0.0122577	-0.0678282	-0.126643	-1.33655	0.331036	0.878868	-1.83167	-1.42475	0.435693	-0.842611
ABL1_10*NTC_27	ABL1*NTC	-0.116509	-0.445188	0.0504723	0.278206	-0.530857	-0.621907	-0.0045582	0.0956075	-1.92752	-1.54239	0.122335	-0.507472	-1.35011	-1.6069	0.0390041	0.217786			ABL1_4*SPRED2_5	ABL1*SPRED2	0.255761	-0.31804	0.0960251	0.477777	-0.166988	-0.364607	0.158839	0.03878	-0.67715	-1.33655	0.400235	0.259163	0.961428	-1.42475	0.23514	2.15104
ABL1_10*NTC_28	ABL1*NTC	-0.182814	-0.445188	0.0263441	0.236029	-0.930184	-0.621907	0.00327646	-0.311554	-1.32121	-1.54239	0.0107942	0.210381	-1.54955	-1.6069	-0.0559564	0.113306			ABL1_4*SPRED2_6	ABL1*SPRED2	-0.532637	-0.31804	-0.148959	-0.0656375	-0.884745	-0.364607	0.0941528	-0.614291	-1.09136	-1.33655	-0.126644	0.371834	-1.42783	-1.42475	0.274595	-0.277667
ABL1_10*NTC_29	ABL1*NTC	-0.855635	-0.445188	-0.0127963	-0.397651	-0.837894	-0.621907	-0.0150496	-0.200937	-1.555	-1.54239	0.131265	-0.143874	-1.6371	-1.6069	0.0304254	-0.060622			ABL1_4*SPRED2_7	ABL1*SPRED2	0.578433	-0.31804	0.105191	0.791282	-0.371014	-0.364607	0.130231	-0.136638	-1.00537	-1.33655	0.187449	0.143723	-1.79452	-1.42475	0.0792859	-0.449051
ABL1_10*NTC_3	ABL1*NTC	-1.07318	-0.445188	-0.019588	-0.608407	-0.542795	-0.621907	-0.0155132	0.0946244	-1.84976	-1.54239	0.0295711	-0.336943	-2.10339	-1.6069	0.00573081	-0.502223			ABL1_4*SPRED2_8	ABL1*SPRED2	-1.21526	-0.31804	-0.0854503	-0.811765	-0.278974	-0.364607	0.0811206	0.00451262	-1.87351	-1.33655	-0.0969496	-0.440015	-1.35334	-1.42475	-0.0569363	0.128346
ABL1_10*NTC_30	ABL1*NTC	-0.251572	-0.445188	0.0279979	0.165617	0.338458	-0.621907	0.0669846	0.89338	-1.21108	-1.54239	0.0764292	0.254882	-0.887092	-1.6069	-0.011038	0.730847			ABL1_4*SPRED2_9	ABL1*SPRED2	0.540904	-0.31804	-0.180641	1.03959	-0.295404	-0.364607	-0.0234169	0.0926197	-1.19945	-1.33655	-0.158675	0.295768	-1.40024	-1.42475	-0.18799	0.212504
ABL1_10*NTC_4	ABL1*NTC	-0.802624	-0.445188	0.0166193	-0.374055	-0.801714	-0.621907	-0.0863191	-0.093488	-1.74368	-1.54239	-0.0427768	-0.158517	-1.99213	-1.6069	0.0473786	-0.432605			ABL1_5*ABL1_1	ABL1*ABL1	-1.47846	-0.14601	-1.45843	0.125977	-1.2481	-0.0378345	-1.5305	0.320238
ABL1_10*NTC_5	ABL1*NTC	-0.417524	-0.445188	0.0174772	0.0101862	-0.540847	-0.621907	-0.00383506	0.0848945	-1.81539	-1.54239	-0.0915294	-0.181473	-1.62164	-1.6069	-0.114064	0.0993278			ABL1_5*ABL1_2	ABL1*ABL1	-0.479598	-0.14601	-1.18319	0.849605	-1.95216	-0.0378345	-1.32438	-0.58994
ABL1_10*NTC_6	ABL1*NTC	-0.609124	-0.445188	-0.0211264	-0.142811	-0.0894837	-0.621907	-0.0269566	0.55938	-1.50892	-1.54239	-0.0299171	0.0633821	-1.12729	-1.6069	-0.080035	0.559649			ABL1_5*ABL1_3	ABL1*ABL1	-1.4181	-0.14601	-1.02821	-0.243876	-1.67664	-0.0378345	-1.74835	0.109546
ABL1_10*NTC_7	ABL1*NTC	-0.113197	-0.445188	-0.0808769	0.412867	-0.742997	-0.621907	-0.101987	-0.0191029	-1.92967	-1.54239	-0.0235921	-0.363687	-2.07554	-1.6069	-0.0161006	-0.452542			ABL1_5*ABL1_4	ABL1*ABL1	-1.22451	-0.14601	-1.06421	-0.0142972	-1.19141	-0.0378345	-1.14528	-0.00829346
ABL1_10*NTC_8	ABL1*NTC	-0.843984	-0.445188	0.0294925	-0.428289	-0.55247	-0.621907	-0.0403624	0.109799	-1.75652	-1.54239	-0.00594142	-0.208187	-1.84824	-1.6069	0.0449283	-0.286265			ABL1_5*ABL1_5	ABL1*ABL1	0.0513595	-0.14601	-0.0742468	0.271617	-0.115803	-0.0378345	-0.00698106	-0.0709875
ABL1_10*NTC_9	ABL1*NTC	-0.284168	-0.445188	0.0287171	0.132302	-0.699852	-0.621907	0.0256335	-0.103579	-1.85481	-1.54239	0.0124943	-0.324919	-1.69488	-1.6069	0.0847042	-0.172685			ABL1_5*ABL1_6	ABL1*ABL1	0.146698	-0.14601	-0.451626	0.744334	-0.166383	-0.0378345	-0.17498	0.046431
ABL1_10*PTPN1_1	ABL1*PTPN1	-0.718529	-0.445188	-0.0134863	-0.259855	-0.91893	-0.621907	0.0139819	-0.311006	-1.6757	-1.54239	0.0222114	-0.155521							ABL1_5*ABL1_7	ABL1*ABL1	-0.554984	-0.14601	-0.840746	0.431772	0.0494724	-0.0378345	-0.629485	0.716792
ABL1_10*PTPN1_11	ABL1*PTPN1	-0.282739	-0.445188	0.0550545	0.107394	-0.313324	-0.621907	0.0166869	0.291896											ABL1_5*ABL1_9	ABL1*ABL1	-0.657888	-0.14601	0.0163022	-0.52818
ABL1_10*PTPN1_12	ABL1*PTPN1	-0.403592	-0.445188	0.147946	-0.10635	-0.51114	-0.621907	0.205462	-0.0946953	-0.619558	-1.54239	1.39101	-0.468185	-0.912992	-1.6069	1.48916	-0.79525			ABL1_5*GAB2_1	ABL1*GAB2	-3.1909	-0.14601	-1.43196	-1.61293	-1.34914	-0.0378345	-1.26444	-0.0468664
ABL1_10*PTPN1_13	ABL1*PTPN1	-0.740751	-0.445188	-0.0173441	-0.27822	-0.263677	-0.621907	0.00263736	0.355592	0.402137	-1.54239	1.83386	0.110664	-0.698652	-1.6069	1.84203	-0.933783			ABL1_5*GAB2_2	ABL1*GAB2	-0.0908291	-0.14601	-0.168255	0.223437
ABL1_10*PTPN1_14	ABL1*PTPN1	-0.611928	-0.445188	-0.0432976	-0.123442	-0.519983	-0.621907	-0.0496662	0.15159											ABL1_5*GAB2_3	ABL1*GAB2	-3.51389	-0.14601	-1.30017	-2.0677	-1.96413	-0.0378345	-1.35961	-0.566691
ABL1_10*PTPN1_15	ABL1*PTPN1	-0.159641	-0.445188	0.166651	0.118896	-0.171647	-0.621907	0.228059	0.222201	-0.384094	-1.54239	1.36549	-0.207195	-0.243667	-1.6069	1.41147	-0.0482365			ABL1_5*GAB2_4	ABL1*GAB2	-0.0986072	-0.14601	-0.27896	0.326363	-0.538986	-0.0378345	-0.355338	-0.145814
ABL1_10*PTPN1_18	ABL1*PTPN1	-0.429418	-0.445188	0.141607	-0.125838	-0.0190943	-0.621907	0.135981	0.466831	-0.885486	-1.54239	0.9698	-0.312899	-0.269306	-1.6069	1.02239	0.315206			ABL1_5*GAB2_5	ABL1*GAB2	-1.06662	-0.14601	-0.209112	-0.711497	-0.180638	-0.0378345	-0.393613	0.25081
ABL1_10*PTPN1_19	ABL1*PTPN1	0.242947	-0.445188	0.146285	0.54185	0.482379	-0.621907	0.146494	0.957792	-0.601341	-1.54239	0.94761	-0.00656302	-0.29905	-1.6069	1.07443	0.233425			ABL1_5*GAB2_6	ABL1*GAB2	-0.744058	-0.14601	-0.659708	0.0616604	-0.577506	-0.0378345	-0.665935	0.126264
ABL1_10*PTPN1_2	ABL1*PTPN1	-0.762259	-0.445188	0.196239	-0.51331	0.437334	-0.621907	0.226837	0.832404	-0.816889	-1.54239	1.05764	-0.332138	-1.48883	-1.6069	0.997914	-0.879847			ABL1_5*GAB2_7	ABL1*GAB2	-0.758772	-0.14601	-0.96292	0.350159	-0.186497	-0.0378345	-0.325837	0.177175
ABL1_10*PTPN1_20	ABL1*PTPN1	-0.422676	-0.445188	0.0408276	-0.0183157	-0.697716	-0.621907	0.0212188	-0.0970282											ABL1_5*GAB2_8	ABL1*GAB2	0.439589	-0.14601	-0.0406165	0.626216
ABL1_10*PTPN1_21	ABL1*PTPN1	-0.189397	-0.445188	0.126771	0.129019	-0.189087	-0.621907	0.11614	0.31668	-0.994042	-1.54239	0.540866	0.00747991	-1.19748	-1.6069	0.629175	-0.219758			ABL1_5*GAB2_9	ABL1*GAB2	-0.1539	-0.14601	0.0115506	-0.0194399	0.0705469	-0.0378345	-0.336369	0.444751
ABL1_10*PTPN1_22	ABL1*PTPN1	-0.163442	-0.445188	0.122008	0.159738	-0.357172	-0.621907	0.136989	0.127745	-0.17915	-1.54239	1.23855	0.124685	-1.14575	-1.6069	1.21397	-0.752821			ABL1_5*NF1_1	ABL1*NF1	0.704402	-0.14601	0.0239809	0.826432	0.117395	-0.0378345	0.220825	-0.065595
ABL1_10*PTPN1_23	ABL1*PTPN1	-0.254353	-0.445188	0.0516994	0.139135	-0.283529	-0.621907	0.119981	0.218396	-1.91882	-1.54239	0.331772	-0.708204							ABL1_5*NF1_2	ABL1*NF1	-0.581716	-0.14601	-0.671092	0.235387	-1.41802	-0.0378345	-0.300711	-1.07948
ABL1_10*PTPN1_24	ABL1*PTPN1	-0.337173	-0.445188	0.0368702	0.0711444	-0.509644	-0.621907	0.0288855	0.0833775	-1.45515	-1.54239	0.106049	-0.018813							ABL1_5*NF1_3	ABL1*NF1	0.165982	-0.14601	-0.517679	0.829671	0.190023	-0.0378345	0.015243	0.212614
ABL1_10*PTPN1_25	ABL1*PTPN1	-0.68225	-0.445188	0.178784	-0.415847	-0.698943	-0.621907	0.206587	-0.283624	-0.990641	-1.54239	1.2518	-0.700051	-0.634017	-1.6069	1.29389	-0.321007			ABL1_5*NF1_4	ABL1*NF1	0.171242	-0.14601	0.26997	0.0472823	-0.0961552	-0.0378345	0.142926	-0.201247
ABL1_10*PTPN1_26	ABL1*PTPN1	0.216973	-0.445188	0.127966	0.534195	-0.33356	-0.621907	0.18125	0.107097	-0.112145	-1.54239	2.05971	-0.629468	-0.646587	-1.6069	1.98041	-1.02009			ABL1_5*NF1_5	ABL1*NF1	0.133492	-0.14601	0.332262	-0.0527598	-0.170867	-0.0378345	0.2083	-0.341333
ABL1_10*PTPN1_27	ABL1*PTPN1	0.0296452	-0.445188	0.133632	0.341201	-0.0676656	-0.621907	0.061508	0.492733					-1.8181	-1.6069	0.194096	-0.405294			ABL1_5*NF1_6	ABL1*NF1	-0.145868	-0.14601	0.208304	-0.208163	0.260232	-0.0378345	0.124197	0.17387
ABL1_10*PTPN1_5	ABL1*PTPN1	0.373921	-0.445188	-0.0583519	0.877461	-0.294488	-0.621907	0.11137	0.216049											ABL1_5*NF1_7	ABL1*NF1	-0.288308	-0.14601	-0.0387298	-0.103568	0.467118	-0.0378345	0.230765	0.274188
ABL1_10*PTPN1_7	ABL1*PTPN1	-0.918479	-0.445188	0.140552	-0.613843	0.0465544	-0.621907	0.126075	0.542386	-1.45931	-1.54239	0.411412	-0.328338	-1.43759	-1.6069	0.31803	-0.14872			ABL1_5*NF1_8	ABL1*NF1	0.275265	-0.14601	-0.129276	0.550551	0.260959	-0.0378345	-0.163053	0.461846
ABL1_10*PTPN1_9	ABL1*PTPN1	-0.240678	-0.445188	0.0362029	0.168307	-0.400734	-0.621907	0.0473186	0.173854	0.0888318	-1.54239	1.80819	-0.17697	-0.296134	-1.6069	1.71925	-0.408486			ABL1_5*NF1_9	ABL1*NF1	-0.331222	-0.14601	0.200881	-0.386092	-0.902826	-0.0378345	0.132611	-0.997603
ABL1_10*SOS1_11	ABL1*SOS1	-1.70278	-0.445188	-0.868437	-0.389159	-0.434682	-0.621907	-0.939805	1.12703	-2.83476	-1.54239	-2.08684	0.794471	-1.95416	-1.6069	-2.15642	1.80916			ABL1_5*NTC_1	ABL1*NTC	0.112098	-0.14601	0.0620014	0.196107	-0.887708	-0.0378345	-0.0134937	-0.83638
ABL1_10*SOS1_12	ABL1*SOS1	-0.555196	-0.445188	-0.00458399	-0.105424	-0.463251	-0.621907	-0.0329552	0.191611	-2.20728	-1.54239	-0.367234	-0.297657	-1.95908	-1.6069	-0.42182	0.0696434			ABL1_5*NTC_10	ABL1*NTC	0.04729	-0.14601	-0.0352985	0.228599	0.105489	-0.0378345	-0.0355964	0.17892
ABL1_10*SOS1_13	ABL1*SOS1	-0.67738	-0.445188	-0.0271965	-0.204996	-0.444683	-0.621907	0.0281376	0.149086					-1.50421	-1.6069	-0.102838	0.205527			ABL1_5*NTC_13	ABL1*NTC	1.5409	-0.14601	0.302459	1.38445	0.212743	-0.0378345	0.216289	0.0342884
ABL1_10*SOS1_14	ABL1*SOS1	-0.301219	-0.445188	-0.181068	0.325036	-0.828647	-0.621907	-0.160601	-0.0461396	-2.00633	-1.54239	-0.545037	0.0810966	-1.66188	-1.6069	-0.588397	0.533419			ABL1_5*NTC_16	ABL1*NTC	-0.238608	-0.14601	-0.501873	0.409276	0.321267	-0.0378345	-0.152274	0.511376
ABL1_10*SOS1_15	ABL1*SOS1	-0.728779	-0.445188	-0.0843937	-0.199198	-0.631627	-0.621907	-0.199242	0.189522	-1.98231	-1.54239	-0.600559	0.160635	-2.5067	-1.6069	-0.627584	-0.272216			ABL1_5*NTC_19	ABL1*NTC	-0.147752	-0.14601	0.0803412	-0.0820832	-0.21926	-0.0378345	0.137039	-0.318464
ABL1_10*SOS1_17	ABL1*SOS1	-0.582489	-0.445188	-0.36162	0.224319	-1.31439	-0.621907	-0.483838	-0.208642	-2.07703	-1.54239	-1.43656	0.901917	-3.70833	-1.6069	-1.29221	-0.809223			ABL1_5*NTC_22	ABL1*NTC	-0.732462	-0.14601	0.183346	-0.769798	0.48307	-0.0378345	-0.0316939	0.552598
ABL1_10*SOS1_18	ABL1*SOS1	-1.18402	-0.445188	-0.117247	-0.621588	-0.3102	-0.621907	-0.15148	0.463187											ABL1_5*NTC_25	ABL1*NTC	-0.776724	-0.14601	0.26776	-0.898474	0.315952	-0.0378345	0.0812568	0.27253
ABL1_10*SOS1_19	ABL1*SOS1	0.70223	-0.445188	-0.0473363	1.19475	-0.66857	-0.621907	0.0034881	-0.0501511											ABL1_5*NTC_28	ABL1*NTC	0.252056	-0.14601	-0.219558	0.617625	-0.443087	-0.0378345	0.114008	-0.519261
ABL1_10*SOS1_2	ABL1*SOS1	-0.614095	-0.445188	-0.556063	0.387155	-2.04417	-0.621907	-0.599854	-0.822406	-2.25159	-1.54239	-1.47491	0.765702	-2.87623	-1.6069	-1.58545	0.31612			ABL1_5*NTC_4	ABL1*NTC	-0.848851	-0.14601	0.0409403	-0.743781	-0.316937	-0.0378345	-0.369958	0.0908555
ABL1_10*SOS1_21	ABL1*SOS1	-0.220713	-0.445188	-0.093469	0.317943	-1.034	-0.621907	-0.0445756	-0.367517											ABL1_5*NTC_7	ABL1*NTC	-0.668053	-0.14601	-0.117303	-0.40474	0.0501266	-0.0378345	0.0852368	0.00272433
ABL1_10*SOS1_23	ABL1*SOS1	-1.56477	-0.445188	-0.724455	-0.395131	-1.54962	-0.621907	-0.877181	-0.0505295	-3.89221	-1.54239	-2.1003	-0.249521	-3.49376	-1.6069	-2.18604	0.299177			ABL1_5*PTPN1_1	ABL1*PTPN1	0.595878	-0.14601	-0.760786	1.50267	-0.612693	-0.0378345	-0.434499	-0.140359
ABL1_10*SOS1_26	ABL1*SOS1	-0.767367	-0.445188	-0.718921	0.396741	-1.65191	-0.621907	-0.850411	-0.179594	-2.46702	-1.54239	-1.87163	0.946996	-2.79793	-1.6069	-2.00642	0.815391			ABL1_5*PTPN1_2	ABL1*PTPN1	-0.351451	-0.14601	0.23855	-0.443991
ABL1_10*SOS1_27	ABL1*SOS1	-1.45124	-0.445188	-0.00126581	-1.00479	-0.808747	-0.621907	-0.0390916	-0.147749											ABL1_5*PTPN1_3	ABL1*PTPN1	-0.44849	-0.14601	0.2202	-0.52268	-0.129623	-0.0378345	0.195188	-0.286976
ABL1_10*SOS1_3	ABL1*SOS1	-0.560179	-0.445188	-0.0337309	-0.0812607	-0.384558	-0.621907	-0.0684659	0.305814											ABL1_5*PTPN1_4	ABL1*PTPN1	-0.303662	-0.14601	-0.171998	0.0143466	-0.0720469	-0.0378345	0.16114	-0.195353
ABL1_10*SOS1_6	ABL1*SOS1	-0.745988	-0.445188	0.0393522	-0.340153	-0.530116	-0.621907	-0.0246528	0.116443											ABL1_5*PTPN1_5	ABL1*PTPN1	-0.0208648	-0.14601	-0.198116	0.323262	-0.370278	-0.0378345	-0.396888	0.0644445
ABL1_10*SOS1_9	ABL1*SOS1	-1.26925	-0.445188	-0.225667	-0.598392	-1.68564	-0.621907	-0.148716	-0.91502	-2.5552	-1.54239	-0.600253	-0.412562	-2.49463	-1.6069	-0.61088	-0.276847			ABL1_5*PTPN1_6	ABL1*PTPN1	0.195853	-0.14601	0.099367	0.242496	-0.076638	-0.0378345	-0.129105	0.0903011
ABL1_10*SPRED2_1	ABL1*SPRED2	-1.28824	-0.445188	-0.00752258	-0.835529	-0.328259	-0.621907	0.0525921	0.241055	-1.9389	-1.54239	-0.0424533	-0.354059	-2.26764	-1.6069	0.025235	-0.685975			ABL1_5*PTPN1_7	ABL1*PTPN1					0.637573	-0.0378345	0.143288	0.532119
ABL1_10*SPRED2_10	ABL1*SPRED2	0.0725774	-0.445188	0.0794028	0.438362	-0.35794	-0.621907	0.124117	0.139849	-1.22932	-1.54239	0.530064	-0.216996	-0.595162	-1.6069	0.500447	0.511292			ABL1_5*PTPN1_8	ABL1*PTPN1	0.691105	-0.14601	-0.0613722	0.898488	0.308551	-0.0378345	0.05654	0.289846
ABL1_10*SPRED2_11	ABL1*SPRED2	0.0851375	-0.445188	0.0797502	0.450575	0.180223	-0.621907	0.100786	0.701343	-1.51177	-1.54239	0.425706	-0.395085	-1.33571	-1.6069	0.306778	-0.0355921			ABL1_5*PTPN1_9	ABL1*PTPN1	-0.670637	-0.14601	-0.765205	0.240578	-0.246417	-0.0378345	-0.610356	0.401774
ABL1_10*SPRED2_13	ABL1*SPRED2	-0.778819	-0.445188	0.147036	-0.480668	0.0726726	-0.621907	0.0608669	0.633712	-1.8165	-1.54239	0.214929	-0.489045	0.188334	-1.6069	0.264446	1.53079			ABL1_5*SOS1_1	ABL1*SOS1	-0.833255	-0.14601	-0.43808	-0.249164	-1.49448	-0.0378345	-0.309888	-1.14675
ABL1_10*SPRED2_14	ABL1*SPRED2	-0.985223	-0.445188	0.022913	-0.562949	-0.587838	-0.621907	0.0573928	-0.0233246	-2.19436	-1.54239	0.0741334	-0.726109	-1.41294	-1.6069	0.0809871	0.112971			ABL1_5*SOS1_2	ABL1*SOS1	-1.57655	-0.14601	-0.99271	-0.437834	-0.780593	-0.0378345	-0.38995	-0.352809
ABL1_10*SPRED2_15	ABL1*SPRED2	-0.247187	-0.445188	0.0266747	0.171326	-0.449369	-0.621907	0.0369147	0.135623	-1.77321	-1.54239	0.0947173	-0.325537	-1.74602	-1.6069	0.0161137	-0.155232			ABL1_5*SOS1_3	ABL1*SOS1	-0.0118048	-0.14601	0.00166757	0.132538	-0.0964999	-0.0378345	-0.266113	0.207448
ABL1_10*SPRED2_16	ABL1*SPRED2	-0.267381	-0.445188	0.0195633	0.158244	-0.613828	-0.621907	0.0526092	-0.0445306	-0.904367	-1.54239	0.0637808	0.57424	-2.20831	-1.6069	0.0775075	-0.678915			ABL1_5*SOS1_4	ABL1*SOS1	0.327433	-0.14601	-0.834992	1.30844	-0.134479	-0.0378345	-0.943864	0.847219
ABL1_10*SPRED2_17	ABL1*SPRED2	-0.666718	-0.445188	0.0504657	-0.271996	-0.552666	-0.621907	0.0171049	0.052136	-1.98598	-1.54239	0.177346	-0.620934	-1.88521	-1.6069	0.033637	-0.311949			ABL1_5*SOS1_5	ABL1*SOS1					-0.20793	-0.0378345	-0.263994	0.0938983
ABL1_10*SPRED2_19	ABL1*SPRED2	-0.640723	-0.445188	-0.0140847	-0.18145	-0.515513	-0.621907	0.00962923	0.0967647	-1.25391	-1.54239	0.0548818	0.233597	-1.14825	-1.6069	-0.0163926	0.475047			ABL1_5*SOS1_6	ABL1*SOS1	0.680815	-0.14601	-0.401571	1.2284	-0.568769	-0.0378345	-0.407254	-0.12368
ABL1_10*SPRED2_2	ABL1*SPRED2	0.0733872	-0.445188	0.0492288	0.469346	-0.275924	-0.621907	0.0705856	0.275397	-1.60138	-1.54239	0.206041	-0.265038	-1.48876	-1.6069	0.219618	-0.101476			ABL1_5*SOS1_7	ABL1*SOS1	0.029129	-0.14601	0.000467561	0.174672	-0.481527	-0.0378345	0.199557	-0.64325
ABL1_10*SPRED2_20	ABL1*SPRED2	0.113107	-0.445188	0.0552235	0.503072	0.185101	-0.621907	0.108557	0.69845	-1.21497	-1.54239	0.348739	-0.0213243	-1.05131	-1.6069	0.29491	0.260685			ABL1_5*SOS1_8	ABL1*SOS1					-0.266425	-0.0378345	-0.0130621	-0.215528
ABL1_10*SPRED2_21	ABL1*SPRED2	-0.498551	-0.445188	0.0264046	-0.0797676	-0.548624	-0.621907	0.0268264	0.0464557	-1.73006	-1.54239	0.112498	-0.300168	-1.476	-1.6069	0.0871599	0.0437369			ABL1_5*SOS1_9	ABL1*SOS1	-0.987475	-0.14601	-0.538086	-0.303379	-0.374476	-0.0378345	-0.650597	0.313956
ABL1_10*SPRED2_22	ABL1*SPRED2	-0.171304	-0.445188	0.0229888	0.250895	-0.0865389	-0.621907	0.0717519	0.463616	-1.6381	-1.54239	0.296121	-0.391834	-1.52285	-1.6069	0.1858	-0.101752			ABL1_5*SPRED2_1	ABL1*SPRED2	0.00969433	-0.14601	0.197845	-0.0421402	0.475347	-0.0378345	0.166239	0.346942
ABL1_10*SPRED2_23	ABL1*SPRED2	-0.0934917	-0.445188	0.00267165	0.349024	-0.920108	-0.621907	0.0543848	-0.352587	-1.40264	-1.54239	-0.0711883	0.210932	-1.18752	-1.6069	0.000948532	0.418429			ABL1_5*SPRED2_2	ABL1*SPRED2	-0.430757	-0.14601	0.0198084	-0.304555	-0.0971398	-0.0378345	0.105294	-0.164599
ABL1_10*SPRED2_25	ABL1*SPRED2	-0.393213	-0.445188	0.00331067	0.0486642	-0.084325	-0.621907	-0.013866	0.551448	-1.56893	-1.54239	0.194625	-0.221169	-2.31226	-1.6069	0.224701	-0.930063			ABL1_5*SPRED2_3	ABL1*SPRED2	-0.101248	-0.14601	0.167568	-0.122807	0.184327	-0.0378345	0.422153	-0.199992
ABL1_10*SPRED2_26	ABL1*SPRED2	-0.944285	-0.445188	0.00512386	-0.504221	-0.777628	-0.621907	-0.0219931	-0.133728	-1.71567	-1.54239	0.038503	-0.211782	-1.76612	-1.6069	0.0276572	-0.18688			ABL1_5*SPRED2_4	ABL1*SPRED2	0.79555	-0.14601	-0.124252	1.06581	0.589293	-0.0378345	-0.0122577	0.639385
ABL1_10*SPRED2_3	ABL1*SPRED2	-0.154263	-0.445188	0.119459	0.171466	0.249817	-0.621907	0.0918296	0.779894	-1.75314	-1.54239	0.264184	-0.474938	-1.78354	-1.6069	0.127002	-0.303642			ABL1_5*SPRED2_5	ABL1*SPRED2	0.682983	-0.14601	0.0960251	0.732969	0.283132	-0.0378345	0.158839	0.162128
ABL1_10*SPRED2_4	ABL1*SPRED2	0.139364	-0.445188	0.0439812	0.540571	-0.740785	-0.621907	0.0999154	-0.218794	-1.4972	-1.54239	0.136011	-0.0908198	-0.845226	-1.6069	0.119359	0.642317			ABL1_5*SPRED2_6	ABL1*SPRED2	-0.134317	-0.14601	-0.148959	0.160653	1.24183	-0.0378345	0.0941528	1.18551
ABL1_10*SPRED2_7	ABL1*SPRED2	0.162174	-0.445188	-0.0327611	0.640123	-0.605864	-0.621907	-0.0474467	0.0634888	-1.57748	-1.54239	-0.0658321	0.0307397	-2.01336	-1.6069	-0.124578	-0.28188			ABL1_5*SPRED2_7	ABL1*SPRED2	-0.456548	-0.14601	0.105191	-0.415728	0.240882	-0.0378345	0.130231	0.148485
ABL1_10*SPRED2_8	ABL1*SPRED2	-0.25831	-0.445188	0.0413363	0.145541	-0.272854	-0.621907	0.0252281	0.323824	-1.07174	-1.54239	0.100163	0.370485	-1.7651	-1.6069	0.0794757	-0.237679			ABL1_5*SPRED2_8	ABL1*SPRED2	0.211418	-0.14601	-0.0854503	0.442879	0.0358406	-0.0378345	0.0811206	-0.00744554
ABL1_10*SPRED2_9	ABL1*SPRED2	-0.946206	-0.445188	-0.0240946	-0.476924	-0.901511	-0.621907	-0.025706	-0.253899	-2.4966	-1.54239	0.166337	-1.12055	-1.69401	-1.6069	0.146565	-0.233672			ABL1_5*SPRED2_9	ABL1*SPRED2	0.0373686	-0.14601	-0.180641	0.36402	-0.527134	-0.0378345	-0.0234169	-0.465883
ABL1_11*ABL1_1	ABL1*ABL1	-1.27593	-0.403857	-0.324648	-0.547422	-0.661697	-0.430243	-0.282847	0.0513927	-2.83656	-1.44111	-1.16091	-0.234534	-2.78604	-1.42869	-1.17562	-0.181719			ABL1_6*ABL1_1	ABL1*ABL1	-0.589702	-0.453656	-1.45843	1.32238	-2.12038	-0.220013	-1.5305	-0.369869	-2.78643	-1.08903	-2.98313	1.28573	-3.60783	-1.28114	-2.84836	0.52166
ABL1_11*ABL1_10	ABL1*ABL1	-2.08867	-0.403857	-0.5211	-1.16372	-0.890361	-0.430243	-0.515129	0.055011	-2.78967	-1.44111	-1.59536	0.246804	-3.31406	-1.42869	-1.62922	-0.256141			ABL1_6*ABL1_2	ABL1*ABL1	-0.704789	-0.453656	-1.18319	0.93206	-3.5411	-0.220013	-1.32438	-1.9967	-4.02782	-1.08903	-3.28573	0.346941	-4.24154	-1.28114	-2.9453	-0.0151108
ABL1_11*ABL1_11	ABL1*ABL1	-0.365328	-0.403857	-0.405756	0.444284	-0.134428	-0.430243	-0.318713	0.614527	-0.784901	-1.44111	-1.03106	1.68727	-1.08511	-1.42869	-1.20708	1.55066			ABL1_6*ABL1_3	ABL1*ABL1	-0.959679	-0.453656	-1.02821	0.522188	-3.89856	-0.220013	-1.74835	-1.93019	-4.76813	-1.08903	-3.26354	-0.415561	-3.885	-1.28114	-2.91632	0.312459
ABL1_11*ABL1_13	ABL1*ABL1	-0.36363	-0.403857	-0.0396501	0.0798765															ABL1_6*ABL1_4	ABL1*ABL1	-2.83992	-0.453656	-1.06421	-1.32206	-0.909513	-0.220013	-1.14528	0.455778	-3.73083	-1.08903	-2.78311	0.141309	-4.13721	-1.28114	-1.95881	-0.897256
ABL1_11*ABL1_14	ABL1*ABL1	-0.607364	-0.403857	-0.0659039	-0.137604	-0.35944	-0.430243	-0.0891109	0.159914					-1.61773	-1.42869	-0.391996	0.202958			ABL1_6*ABL1_5	ABL1*ABL1	-0.0607903	-0.453656	-0.0742468	0.467113	-0.741463	-0.220013	-0.00698106	-0.51447
ABL1_11*ABL1_15	ABL1*ABL1	-0.382047	-0.403857	0.00356624	0.0182431	-0.825523	-0.430243	0.0155148	-0.410795											ABL1_6*ABL1_6	ABL1*ABL1	-0.37783	-0.453656	-0.451626	0.527451	-0.27006	-0.220013	-0.17498	0.124932	-0.375705	-1.08903	-1.38889	2.10221	-0.676496	-1.28114	-1.25391	1.85854
ABL1_11*ABL1_16	ABL1*ABL1	-0.301052	-0.403857	-0.0626311	0.165436	-0.217467	-0.430243	-0.09288	0.305656					-1.71211	-1.42869	-0.560523	0.277109			ABL1_6*ABL1_7	ABL1*ABL1	0.386724	-0.453656	-0.840746	1.68113	-0.092722	-0.220013	-0.629485	0.756776	-1.98433	-1.08903	-1.90467	1.00937	-1.57176	-1.28114	-1.39493	1.1043
ABL1_11*ABL1_17	ABL1*ABL1	-0.410774	-0.403857	-0.0397938	0.0328766	-0.488873	-0.430243	-0.0498691	-0.00876087											ABL1_6*ABL1_9	ABL1*ABL1	-0.176191	-0.453656	0.0163022	0.261163
ABL1_11*ABL1_18	ABL1*ABL1	-0.619312	-0.403857	-0.0936051	-0.12185	-0.427949	-0.430243	-0.033206	0.0354996											ABL1_6*GAB2_1	ABL1*GAB2	-2.6675	-0.453656	-1.43196	-0.781882	-1.26713	-0.220013	-1.26444	0.217322	-2.79567	-1.08903	-1.64529	-0.0613452	-2.6667	-1.28114	-1.15776	-0.227806
ABL1_11*ABL1_19	ABL1*ABL1					-0.834434	-0.430243	0.00797419	-0.412165											ABL1_6*GAB2_2	ABL1*GAB2	-0.074455	-0.453656	-0.168255	0.547456					-1.22641	-1.08903	-0.295066	0.157688	-1.31535	-1.28114	-0.155452	0.121237
ABL1_11*ABL1_2	ABL1*ABL1	-0.341367	-0.403857	-0.0751756	0.137665	-0.386204	-0.430243	-0.0693454	0.113384	-1.29654	-1.44111	-0.31729	0.461862	-1.71875	-1.42869	-0.445951	0.155893			ABL1_6*GAB2_3	ABL1*GAB2	-0.791293	-0.453656	-1.30017	0.962533	-1.82025	-0.220013	-1.35961	-0.240623	-1.88935	-1.08903	-1.45894	0.658615	-2.36611	-1.28114	-0.442454	-0.642524
ABL1_11*ABL1_20	ABL1*ABL1	-0.716635	-0.403857	-0.257876	-0.0549021	-0.956051	-0.430243	-0.289281	-0.236527	-1.94814	-1.44111	-0.950383	0.443356	-2.19659	-1.42869	-1.02778	0.259882			ABL1_6*GAB2_4	ABL1*GAB2	0.151289	-0.453656	-0.27896	0.883905	-0.751083	-0.220013	-0.355338	-0.175733	-0.359058	-1.08903	-0.621764	1.35174
ABL1_11*ABL1_21	ABL1*ABL1	-1.075	-0.403857	-0.343974	-0.327169	-1.02702	-0.430243	-0.387556	-0.209224	-2.7125	-1.44111	-1.06171	-0.209679	-2.06252	-1.42869	-0.907278	0.273455			ABL1_6*GAB2_5	ABL1*GAB2	-0.506923	-0.453656	-0.209112	0.155845	-0.646187	-0.220013	-0.393613	-0.0325607	-1.59951	-1.08903	-0.518812	0.00832848	-1.98164	-1.28114	-0.601388	-0.0991125
ABL1_11*ABL1_23	ABL1*ABL1	-1.03912	-0.403857	-0.0932809	-0.541981	-1.28559	-0.430243	-0.177187	-0.67816	-1.56013	-1.44111	-0.734111	0.615093	-2.2645	-1.42869	-0.464069	-0.371737			ABL1_6*GAB2_6	ABL1*GAB2	-0.963481	-0.453656	-0.659708	0.149883	-0.76645	-0.220013	-0.665935	0.119498	-2.48908	-1.08903	-0.949076	-0.450971	-1.47561	-1.28114	-1.09155	0.897081
ABL1_11*ABL1_24	ABL1*ABL1	-0.795579	-0.403857	-0.0601728	-0.33155	-0.395687	-0.430243	-0.117876	0.152432	-1.31543	-1.44111	-0.488645	0.614328	-2.02096	-1.42869	-0.438578	-0.153688			ABL1_6*GAB2_7	ABL1*GAB2	-0.711393	-0.453656	-0.96292	0.705183	-0.639463	-0.220013	-0.325837	-0.0936135	-1.59024	-1.08903	-0.670338	0.169131	-1.56365	-1.28114	-0.770604	0.488092
ABL1_11*ABL1_25	ABL1*ABL1	-0.500998	-0.403857	-0.0991447	0.0020035	-0.521465	-0.430243	-0.109495	0.0182726	-1.5805	-1.44111	-0.42165	0.282263	-1.42999	-1.42869	-0.405091	0.403799			ABL1_6*GAB2_8	ABL1*GAB2	-0.12863	-0.453656	-0.0406165	0.365642									-1.09805	-1.28114	-0.0191139	0.202203
ABL1_11*ABL1_26	ABL1*ABL1	-0.449185	-0.403857	-0.150666	0.105338	-0.617546	-0.430243	-0.168371	-0.0189315	1.37779	-1.44111	-0.727309	3.54621	-1.60624	-1.42869	-0.772145	0.594602			ABL1_6*GAB2_9	ABL1*GAB2	-0.762789	-0.453656	0.0115506	-0.320683	6.00759e-05	-0.220013	-0.336369	0.556442					-1.07235	-1.28114	-0.433211	0.641993
ABL1_11*ABL1_27	ABL1*ABL1	-0.628985	-0.403857	-0.15873	-0.0663989	-0.569648	-0.430243	-0.116896	-0.0225094	-2.05773	-1.44111	-0.531967	-0.0846429	-1.76126	-1.42869	-0.489361	0.156797			ABL1_6*NF1_1	ABL1*NF1	0.05096	-0.453656	0.0239809	0.480635	-0.258305	-0.220013	0.220825	-0.259117					-0.396661	-1.28114	0.384082	0.500392
ABL1_11*ABL1_3	ABL1*ABL1	-0.72481	-0.403857	-0.176068	-0.144886	-0.811373	-0.430243	-0.192881	-0.188248	-2.22465	-1.44111	-0.797241	0.0137098	-2.09166	-1.42869	-0.819435	0.156465			ABL1_6*NF1_2	ABL1*NF1	-0.543185	-0.453656	-0.671092	0.581563	-1.24375	-0.220013	-0.300711	-0.723031	0.735824	-1.08903	2.13285	-0.308	0.49818	-1.28114	2.07406	-0.294741
ABL1_11*ABL1_4	ABL1*ABL1	-0.595635	-0.403857	0.00390363	-0.195682	-0.520178	-0.430243	-0.0765985	-0.0133364	-1.63766	-1.44111	-0.377162	0.180613	-1.70262	-1.42869	-0.43548	0.161553			ABL1_6*NF1_3	ABL1*NF1	-0.173011	-0.453656	-0.517679	0.798323	-0.10423	-0.220013	0.015243	0.100539	0.930998	-1.08903	1.60635	0.413681	1.06799	-1.28114	1.65874	0.690383
ABL1_11*ABL1_5	ABL1*ABL1	-2.05139	-0.403857	-1.24676	-0.400777	-2.63129	-0.430243	-1.35279	-0.848251	-4.35329	-1.44111	-2.50584	-0.406339	-2.95485	-1.42869	-2.62804	1.10188			ABL1_6*NF1_4	ABL1*NF1	-0.712703	-0.453656	0.26997	-0.529017	0.254962	-0.220013	0.142926	0.332048	-0.905001	-1.08903	0.418513	-0.234484
ABL1_11*ABL1_7	ABL1*ABL1	-1.71595	-0.403857	-0.428949	-0.883142	-0.744327	-0.430243	-0.533471	0.219387	-3.33602	-1.44111	-1.4569	-0.438003	-2.15997	-1.42869	-1.53877	0.807496			ABL1_6*NF1_5	ABL1*NF1	-0.1272	-0.453656	0.332262	-0.00580647	-0.360992	-0.220013	0.2083	-0.34928	-1.03503	-1.08903	0.631685	-0.577682	-0.897739	-1.28114	0.493937	-0.11054
ABL1_11*ABL1_8	ABL1*ABL1	-0.878498	-0.403857	-0.146142	-0.3285	-0.832789	-0.430243	-0.177201	-0.225345					-1.7528	-1.42869	-0.320353	-0.0037577			ABL1_6*NF1_6	ABL1*NF1	-0.486154	-0.453656	0.208304	-0.240803	0.0127633	-0.220013	0.124197	0.108579	-0.464847	-1.08903	0.37317	0.251013
ABL1_11*ABL1_9	ABL1*ABL1	-0.883222	-0.403857	-0.281471	-0.197894	-0.786466	-0.430243	-0.278126	-0.0780967	-2.52515	-1.44111	-1.06161	-0.0224176	-1.71647	-1.42869	-0.859073	0.571301			ABL1_6*NF1_7	ABL1*NF1	-1.05288	-0.453656	-0.0387298	-0.56049	-0.0685598	-0.220013	0.230765	-0.0793117	-0.380525	-1.08903	0.782929	-0.0744249	-0.360969	-1.28114	0.652526	0.26764
ABL1_11*GAB2_10	ABL1*GAB2	-0.453045	-0.403857	-0.176352	0.127164	-0.476352	-0.430243	-0.0541012	0.0079923	-1.61596	-1.44111	-0.29884	0.12399	-1.89363	-1.42869	-0.204022	-0.260916			ABL1_6*NF1_8	ABL1*NF1	0.447014	-0.453656	-0.129276	1.02995	-0.299181	-0.220013	-0.163053	0.0838848	-0.403613	-1.08903	-0.129611	0.815028	-0.555652	-1.28114	0.366949	0.358535
ABL1_11*GAB2_11	ABL1*GAB2	-0.673637	-0.403857	-0.0455475	-0.224233	-0.423346	-0.430243	-0.0703192	0.0772156	-1.0493	-1.44111	-0.0898716	0.481685	-1.54644	-1.42869	-0.0554473	-0.0622988			ABL1_6*NF1_9	ABL1*NF1	-0.157718	-0.453656	0.200881	0.095057	-0.484471	-0.220013	0.132611	-0.39707					-1.33261	-1.28114	0.0332757	-0.084749
ABL1_11*GAB2_12	ABL1*GAB2	-1.58685	-0.403857	-0.483669	-0.69932	-1.02298	-0.430243	-0.492094	-0.100642	-1.79759	-1.44111	-0.637457	0.280977	-1.86006	-1.42869	-0.59643	0.165068			ABL1_6*NTC_1	ABL1*NTC	-0.324942	-0.453656	0.0620014	0.0667128	-0.859221	-0.220013	-0.0134937	-0.625714	-1.4284	-1.08903	-0.0985697	-0.240804	-1.35262	-1.28114	0.0154567	-0.0869428
ABL1_11*GAB2_13	ABL1*GAB2	-0.92423	-0.403857	-0.359378	-0.160996	-0.96075	-0.430243	-0.354752	-0.175756	-1.47504	-1.44111	-0.324456	0.290531	-1.88395	-1.42869	-0.51806	0.0628026			ABL1_6*NTC_10	ABL1*NTC	-1.30095	-0.453656	-0.0352985	-0.811997	-0.0226066	-0.220013	-0.0355964	0.233003	-1.21076	-1.08903	-0.00670268	-0.11503	-1.3843	-1.28114	0.0652442	-0.168407
ABL1_11*GAB2_14	ABL1*GAB2	-0.471731	-0.403857	-0.00731826	-0.0605564	-0.281896	-0.430243	-0.143642	0.291989	-1.53702	-1.44111	-0.10704	0.011133	-0.904113	-1.42869	-0.18493	0.709511			ABL1_6*NTC_13	ABL1*NTC	-0.163867	-0.453656	0.302459	-0.0126703	0.348721	-0.220013	0.216289	0.352444	-0.364852	-1.08903	0.160459	0.563719	-1.35618	-1.28114	-0.130547	0.0554985
ABL1_11*GAB2_15	ABL1*GAB2	-0.845841	-0.403857	-0.567359	0.125375	-1.22982	-0.430243	-0.589286	-0.210286	-1.99246	-1.44111	-0.803926	0.252582	-2.03119	-1.42869	-0.812927	0.210434			ABL1_6*NTC_16	ABL1*NTC	0.0946363	-0.453656	-0.501873	1.05017	-0.619155	-0.220013	-0.152274	-0.246868	-1.17021	-1.08903	0.158485	-0.239668	-1.60386	-1.28114	-0.0932625	-0.229458
ABL1_11*GAB2_16	ABL1*GAB2					-0.666625	-0.430243	-0.0736273	-0.162755	-1.31952	-1.44111	-0.0378528	0.159451	-1.6714	-1.42869	-0.0616461	-0.181057			ABL1_6*NTC_19	ABL1*NTC	-0.865913	-0.453656	0.0803412	-0.492599	0.243016	-0.220013	0.137039	0.32599	-0.977857	-1.08903	-0.203941	0.315113	-0.535169	-1.28114	0.251014	0.494952
ABL1_11*GAB2_17	ABL1*GAB2	-0.577164	-0.403857	-0.177014	0.00370703	-0.337875	-0.430243	-0.132908	0.225275	-1.94152	-1.44111	-0.260931	-0.239478	-1.54126	-1.42869	-0.151811	0.0392473			ABL1_6*NTC_22	ABL1*NTC	-1.01582	-0.453656	0.183346	-0.74551	-0.345282	-0.220013	-0.0316939	-0.0935752	-1.38801	-1.08903	-0.0191212	-0.279857	-1.60982	-1.28114	-0.0524861	-0.276203
ABL1_11*GAB2_18	ABL1*GAB2	-0.497787	-0.403857	-0.382228	0.288297	-0.815634	-0.430243	-0.468747	0.0833561	-1.54224	-1.44111	-0.599267	0.498137	-1.97443	-1.42869	-0.566843	0.0211115			ABL1_6*NTC_25	ABL1*NTC	-0.696136	-0.453656	0.26776	-0.51024	-0.126451	-0.220013	0.0812568	0.0123051	-1.42678	-1.08903	0.0453148	-0.383063	-1.41811	-1.28114	0.0390911	-0.176066
ABL1_11*GAB2_19	ABL1*GAB2	-0.641107	-0.403857	-0.12561	-0.111641	-0.690423	-0.430243	-0.175364	-0.0848166	-1.57028	-1.44111	-0.308959	0.179797	-1.52798	-1.42869	-0.155662	0.0563781			ABL1_6*NTC_28	ABL1*NTC	-0.0538919	-0.453656	-0.219558	0.619322	-0.0536981	-0.220013	0.114008	0.0523063	-0.065365	-1.08903	-0.300371	1.32404	-0.928488	-1.28114	-0.280986	0.633634
ABL1_11*GAB2_2	ABL1*GAB2	-0.688886	-0.403857	-0.146408	-0.138621	-0.777405	-0.430243	-0.0834646	-0.263697	-1.10229	-1.44111	-0.363178	0.702002	-1.98764	-1.42869	-0.265294	-0.293652			ABL1_6*NTC_4	ABL1*NTC	0.25364	-0.453656	0.0409403	0.666356	-0.12286	-0.220013	-0.369958	0.467111	-1.20019	-1.08903	0.127819	-0.238979	-1.53073	-1.28114	0.0352321	-0.284825
ABL1_11*GAB2_20	ABL1*GAB2	-0.591124	-0.403857	-0.180993	-0.00627435	-0.200597	-0.430243	-0.32117	0.550817	-1.79671	-1.44111	-0.444043	0.08845	-0.356525	-1.42869	-0.433499	1.50567			ABL1_6*NTC_7	ABL1*NTC	-0.463315	-0.453656	-0.117303	0.107644	-0.642591	-0.220013	0.0852368	-0.507815	-1.65787	-1.08903	0.120511	-0.689351	-1.09207	-1.28114	0.159588	0.0294729
ABL1_11*GAB2_21	ABL1*GAB2	-0.761649	-0.403857	-0.503547	0.145755	-0.31945	-0.430243	-0.56958	0.680373	-2.20372	-1.44111	-0.649034	-0.113574	-2.52383	-1.42869	-0.704677	-0.390454			ABL1_6*PTPN1_1	ABL1*PTPN1	-1.16067	-0.453656	-0.760786	0.0537737	-0.212313	-0.220013	-0.434499	0.442199	1.51123	-1.08903	2.91725	-0.316988	2.01355	-1.28114	3.07555	0.219135
ABL1_11*GAB2_22	ABL1*GAB2	-0.374505	-0.403857	-0.0438665	0.0732178	-0.464108	-0.430243	-0.0422518	0.00838704	-1.47859	-1.44111	-0.116386	0.078913	-1.61705	-1.42869	-0.167759	-0.0205944			ABL1_6*PTPN1_2	ABL1*PTPN1	-1.02942	-0.453656	0.23855	-0.814318
ABL1_11*GAB2_23	ABL1*GAB2	-0.743224	-0.403857	-0.10648	-0.232887	-1.02645	-0.430243	-0.0735066	-0.522704	-0.892437	-1.44111	-0.164232	0.71291	-0.915166	-1.42869	-0.25711	0.770638			ABL1_6*PTPN1_3	ABL1*PTPN1	0.157369	-0.453656	0.2202	0.390825	-0.342683	-0.220013	0.195188	-0.317858
ABL1_11*GAB2_24	ABL1*GAB2	0.48494	-0.403857	0.00261578	0.886181	-0.375788	-0.430243	-0.00744404	0.0618991	-0.973801	-1.44111	-0.121852	0.589166	-1.1244	-1.42869	-0.116739	0.421033			ABL1_6*PTPN1_4	ABL1*PTPN1	-0.221794	-0.453656	-0.171998	0.40386	-0.894002	-0.220013	0.16114	-0.83513	-0.61043	-1.08903	0.730028	-0.251428
ABL1_11*GAB2_25	ABL1*GAB2	-0.658625	-0.403857	-0.136472	-0.118296	-0.276655	-0.430243	0.00564727	0.147941	-1.30749	-1.44111	0.0527347	0.0808856	-2.21117	-1.42869	0.250629	-1.03311			ABL1_6*PTPN1_5	ABL1*PTPN1	0.163551	-0.453656	-0.198116	0.815323	-0.497411	-0.220013	-0.396888	0.119489	0.0825729	-1.08903	1.96799	-0.796386	0.431176	-1.28114	1.91613	-0.203817
ABL1_11*GAB2_26	ABL1*GAB2	-0.105239	-0.403857	-0.0673476	0.365966	-0.037577	-0.430243	-0.127959	0.520625	-1.05422	-1.44111	-0.143678	0.53057	-1.66888	-1.42869	-0.173816	-0.0663727			ABL1_6*PTPN1_6	ABL1*PTPN1	-0.283763	-0.453656	0.099367	0.0705263	0.217489	-0.220013	-0.129105	0.566606	0.564406	-1.08903	1.20099	0.452442	-0.002387	-1.28114	1.43045	-0.151705
ABL1_11*GAB2_27	ABL1*GAB2	-0.795305	-0.403857	-0.0490898	-0.342358	-0.494472	-0.430243	-0.0836027	0.019374	-1.48548	-1.44111	-0.0228646	-0.0215022	-1.83	-1.42869	-0.180931	-0.220377			ABL1_6*PTPN1_7	ABL1*PTPN1					-0.206971	-0.220013	0.143288	-0.130247
ABL1_11*GAB2_3	ABL1*GAB2	-0.586278	-0.403857	-0.449713	0.267291	-0.723551	-0.430243	-0.515583	0.222275	-1.94755	-1.44111	-0.746504	0.240065	-1.61738	-1.42869	-0.666561	0.477876			ABL1_6*PTPN1_8	ABL1*PTPN1	0.141466	-0.453656	-0.0613722	0.656494	0.00559826	-0.220013	0.05654	0.169071	-0.56647	-1.08903	0.960792	-0.438232
ABL1_11*GAB2_4	ABL1*GAB2	-0.336168	-0.403857	0.00198051	0.0657078	-0.552892	-0.430243	0.0264494	-0.149099											ABL1_6*PTPN1_9	ABL1*PTPN1	-1.21774	-0.453656	-0.765205	0.00112077	-0.803555	-0.220013	-0.610356	0.0268141	2.39084	-1.08903	3.99587	-0.515997	2.36442	-1.28114	4.13572	-0.490163
ABL1_11*GAB2_5	ABL1*GAB2	-0.0886747	-0.403857	-0.106624	0.421806	-0.2968	-0.430243	-0.160782	0.294225	-1.58322	-1.44111	-0.278636	0.136535	-1.53402	-1.42869	-0.344826	0.239499			ABL1_6*SOS1_1	ABL1*SOS1	-0.941102	-0.453656	-0.43808	-0.0493658	-0.218442	-0.220013	-0.309888	0.311459	-3.14752	-1.08903	-1.51464	-0.543851	-1.46078	-1.28114	-1.18661	1.00697
ABL1_11*GAB2_6	ABL1*GAB2	-0.622923	-0.403857	-0.0786815	-0.140385	-0.315875	-0.430243	-0.0697604	0.184128	-1.5397	-1.44111	-0.171705	0.073122	-1.73448	-1.42869	-0.257785	-0.0480051			ABL1_6*SOS1_2	ABL1*SOS1	-0.307133	-0.453656	-0.99271	1.13923	-0.0198409	-0.220013	-0.38995	0.590122	-2.47438	-1.08903	-1.45148	0.0661277	-2.17293	-1.28114	-1.14388	0.252082
ABL1_11*GAB2_7	ABL1*GAB2	-1.01158	-0.403857	-0.588408	-0.0193175	-1.40194	-0.430243	-0.734621	-0.237076	-2.10067	-1.44111	-0.661226	0.0016692	-1.59885	-1.42869	-0.740619	0.570463			ABL1_6*SOS1_3	ABL1*SOS1	0.371713	-0.453656	0.00166757	0.823702	0.104855	-0.220013	-0.266113	0.590982	-1.50386	-1.08903	-1.02977	0.614943	-1.63958	-1.28114	-0.740206	0.381763
ABL1_11*GAB2_8	ABL1*GAB2	-0.487314	-0.403857	-0.0127388	-0.0707186					0.198179	-1.44111	0.0112518	1.62804	-1.31951	-1.42869	-0.0426463	0.151832			ABL1_6*SOS1_4	ABL1*SOS1	-1.22279	-0.453656	-0.834992	0.0658555	-0.659767	-0.220013	-0.943864	0.504109	-2.54015	-1.08903	-1.80117	0.350044	-2.25138	-1.28114	-1.40285	0.432606
ABL1_11*GAB2_9	ABL1*GAB2	-0.491184	-0.403857	-0.00635701	-0.0809699	0.0876668	-0.430243	-0.0584608	0.57637	-1.51119	-1.44111	-0.126323	0.0562512	-0.726087	-1.42869	-0.111613	0.81422			ABL1_6*SOS1_5	ABL1*SOS1					-0.548563	-0.220013	-0.263994	-0.0645562	-1.6162	-1.08903	-0.767331	0.240162	-1.54042	-1.28114	-0.666596	0.407315
ABL1_11*NF1_1	ABL1*NF1	0.00818682	-0.403857	0.0585403	0.353503	0.126712	-0.430243	0.0668933	0.490062	-0.623858	-1.44111	0.233365	0.583891	-1.26724	-1.42869	0.478802	-0.317343			ABL1_6*SOS1_6	ABL1*SOS1	-2.00694	-0.453656	-0.401571	-1.15171	-2.67106	-0.220013	-0.407254	-2.0438	-3.12279	-1.08903	-1.73486	-0.298903	-2.73973	-1.28114	-1.58402	0.125432
ABL1_11*NF1_10	ABL1*NF1	-0.257001	-0.403857	0.0415159	0.10534	-0.73334	-0.430243	0.0515462	-0.354643					-1.26931	-1.42869	0.0636839	0.0957038			ABL1_6*SOS1_7	ABL1*SOS1	-0.697314	-0.453656	0.000467561	-0.244125	-0.365793	-0.220013	0.199557	-0.345337
ABL1_11*NF1_11	ABL1*NF1	-0.087669	-0.403857	0.0965997	0.219588	-0.147372	-0.430243	0.0881893	0.194682	-0.785957	-1.44111	0.971592	-0.316434	-0.970162	-1.42869	0.91751	-0.458978			ABL1_6*SOS1_8	ABL1*SOS1					-0.669201	-0.220013	-0.0130621	-0.436126	-1.7548	-1.08903	-1.08744	0.421674	-1.99925	-1.28114	-1.00973	0.291614
ABL1_11*NF1_12	ABL1*NF1	-0.576776	-0.403857	0.0423017	-0.215221	-0.545713	-0.430243	0.10044	-0.21591	-1.48635	-1.44111	0.290322	-0.335562	-1.09417	-1.42869	0.400183	-0.0656591			ABL1_6*SOS1_9	ABL1*SOS1	-0.0621671	-0.453656	-0.538086	0.929575	-0.369314	-0.220013	-0.650597	0.501296	-1.61715	-1.08903	-1.61743	1.08931	-2.16242	-1.28114	-1.44011	0.558832
ABL1_11*NF1_13	ABL1*NF1	-0.368324	-0.403857	0.0884956	-0.0529629	-0.24934	-0.430243	0.102655	0.0782479	-0.511604	-1.44111	0.474071	0.45544	-1.13073	-1.42869	0.45206	-0.154099			ABL1_6*SPRED2_1	ABL1*SPRED2	0.0939046	-0.453656	0.197845	0.349716	0.198435	-0.220013	0.166239	0.252209	-0.879853	-1.08903	0.169994	0.0391827	0.288471	-1.28114	0.27553	1.29408
ABL1_11*NF1_14	ABL1*NF1	-0.406851	-0.403857	0.0293048	-0.0322988	-0.682159	-0.430243	0.0246959	-0.276612					-0.822203	-1.42869	0.0270452	0.579446			ABL1_6*SPRED2_2	ABL1*SPRED2	0.69726	-0.453656	0.0198084	1.13111	-0.638865	-0.220013	0.105294	-0.524146	-0.820387	-1.08903	0.287778	-0.0191345	-1.29466	-1.28114	0.445224	-0.458749
ABL1_11*NF1_15	ABL1*NF1	-0.33108	-0.403857	0.10957	-0.0367942	-0.501909	-0.430243	0.110681	-0.182347	-0.720244	-1.44111	0.804132	-0.0832608	-1.21495	-1.42869	0.76235	-0.548609			ABL1_6*SPRED2_3	ABL1*SPRED2	0.202914	-0.453656	0.167568	0.489002	-0.0782293	-0.220013	0.422153	-0.28037					-0.717942	-1.28114	0.0293802	0.533813
ABL1_11*NF1_16	ABL1*NF1	-1.38253	-0.403857	-0.0173614	-0.961314	-0.510947	-0.430243	-0.094573	0.0138685	-1.77978	-1.44111	-0.0119786	-0.326683	-2.71225	-1.42869	-0.0152825	-1.26827			ABL1_6*SPRED2_4	ABL1*SPRED2	-0.415179	-0.453656	-0.124252	0.162728	-0.0994838	-0.220013	-0.0122577	0.132787	-1.01659	-1.08903	0.331036	-0.258596	-0.55247	-1.28114	0.435693	0.292972
ABL1_11*NF1_17	ABL1*NF1	-0.218046	-0.403857	0.0229641	0.162847	-0.293794	-0.430243	0.0289148	0.107534	-1.19371	-1.44111	0.203201	0.0442001							ABL1_6*SPRED2_5	ABL1*SPRED2	-0.255119	-0.453656	0.0960251	0.102512	0.0156927	-0.220013	0.158839	0.0768662	-0.799233	-1.08903	0.400235	-0.110438	-0.528372	-1.28114	0.23514	0.517624
ABL1_11*NF1_18	ABL1*NF1	-0.47713	-0.403857	0.019811	-0.0930847	-0.583168	-0.430243	0.0427955	-0.19572	-1.16366	-1.44111	0.0710311	0.206425	-1.42267	-1.42869	0.122862	-0.116843			ABL1_6*SPRED2_6	ABL1*SPRED2	-0.509112	-0.453656	-0.148959	0.093503	-0.833061	-0.220013	0.0941528	-0.707201	-0.797472	-1.08903	-0.126644	0.418202	-0.749986	-1.28114	0.274595	0.256555
ABL1_11*NF1_19	ABL1*NF1	-0.589347	-0.403857	0.0401974	-0.225688	-0.0988526	-0.430243	0.143795	0.187595	-0.765919	-1.44111	0.537193	0.138003	-0.722623	-1.42869	0.501583	0.204488			ABL1_6*SPRED2_7	ABL1*SPRED2	0.590905	-0.453656	0.105191	0.93937	-0.285711	-0.220013	0.130231	-0.195929	-0.829358	-1.08903	0.187449	0.0722224	-0.78692	-1.28114	0.0792859	0.41493
ABL1_11*NF1_20	ABL1*NF1	-0.00498857	-0.403857	0.247833	0.151035	0.287177	-0.430243	0.0449753	0.672445	-1.13843	-1.44111	0.357068	-0.0543847	-1.28431	-1.42869	0.51419	-0.369805			ABL1_6*SPRED2_8	ABL1*SPRED2	-0.210219	-0.453656	-0.0854503	0.328887	0.186592	-0.220013	0.0811206	0.325484	-0.859797	-1.08903	-0.0969496	0.326183	-0.725599	-1.28114	-0.0569363	0.612473
ABL1_11*NF1_21	ABL1*NF1	0.206069	-0.403857	0.0192653	0.59066	-0.657074	-0.430243	0.0127712	-0.239602	-0.905144	-1.44111	0.00490339	0.531067	-0.506701	-1.42869	0.00988911	0.912104			ABL1_6*SPRED2_9	ABL1*SPRED2	0.512141	-0.453656	-0.180641	1.14644	-0.856388	-0.220013	-0.0234169	-0.612958	-1.50041	-1.08903	-0.158675	-0.252701	-1.16981	-1.28114	-0.18799	0.299316
ABL1_11*NF1_22	ABL1*NF1	-0.672132	-0.403857	-0.0398105	-0.228465	-0.756108	-0.430243	-0.0608265	-0.265038	-1.17724	-1.44111	0.0918766	0.171995	-1.79097	-1.42869	-0.000753065	-0.361527			ABL1_7*ABL1_1	ABL1*ABL1	-4.4775	-0.347574	-1.45843	-2.67149	-2.99187	-0.504074	-1.5305	-0.957299	-4.71306	-1.48519	-2.98313	-0.244739	-3.51175	-1.49402	-2.84836	0.830636
ABL1_11*NF1_23	ABL1*NF1	-0.166677	-0.403857	-0.0616738	0.298853	-0.408702	-0.430243	-0.0133946	0.034935	-0.583216	-1.44111	-0.0159236	0.873822	-1.30146	-1.42869	0.0653981	0.0618401			ABL1_7*ABL1_2	ABL1*ABL1	-3.69582	-0.347574	-1.18319	-2.16505	-2.38708	-0.504074	-1.32438	-0.55862	-3.79532	-1.48519	-3.28573	0.975595	-3.52362	-1.49402	-2.9453	0.915698
ABL1_11*NF1_24	ABL1*NF1	0.0519988	-0.403857	0.0333721	0.422483	-0.204058	-0.430243	0.049013	0.177172					-1.34032	-1.42869	0.0949995	-0.00663016			ABL1_7*ABL1_3	ABL1*ABL1	-2.07181	-0.347574	-1.02821	-0.696026	-2.75984	-0.504074	-1.74835	-0.507414	-4.22279	-1.48519	-3.26354	0.525943	-4.79909	-1.49402	-2.91632	-0.38874
ABL1_11*NF1_25	ABL1*NF1	-0.497194	-0.403857	-0.0134502	-0.0798876	-0.233769	-0.430243	0.0316702	0.164804	-1.18638	-1.44111	0.142217	0.112515							ABL1_7*ABL1_4	ABL1*ABL1	0.66101	-0.347574	-1.06421	2.07279	-4.30183	-0.504074	-1.14528	-2.65248	-2.50844	-1.48519	-2.78311	1.75986	-2.3843	-1.49402	-1.95881	1.06854
ABL1_11*NF1_26	ABL1*NF1	-0.52748	-0.403857	0.094139	-0.217763	-0.354726	-0.430243	0.0980991	-0.0225825	-1.07325	-1.44111	0.378795	-0.0109272	-1.32842	-1.42869	0.317601	-0.217325			ABL1_7*ABL1_5	ABL1*ABL1	-0.236704	-0.347574	-0.0742468	0.185116	-1.49682	-0.504074	-0.00698106	-0.985764
ABL1_11*NF1_27	ABL1*NF1	-0.15209	-0.403857	0.00433496	0.247432	-0.461631	-0.430243	-0.0485345	0.0171462					-1.24079	-1.42869	0.0413473	0.146558			ABL1_7*ABL1_6	ABL1*ABL1	-0.817879	-0.347574	-0.451626	-0.0186798	-0.439174	-0.504074	-0.17498	0.23988	-2.65108	-1.48519	-1.38889	0.222999	-2.82299	-1.49402	-1.25391	-0.0750549
ABL1_11*NF1_3	ABL1*NF1	-0.0619174	-0.403857	0.068877	0.273062	-0.185104	-0.430243	0.0599418	0.185197	-0.775861	-1.44111	0.386727	0.278527	-1.02651	-1.42869	0.465395	-0.0632121			ABL1_7*ABL1_7	ABL1*ABL1	-0.356254	-0.347574	-0.840746	0.832065	-0.573701	-0.504074	-0.629485	0.559859	-1.00024	-1.48519	-1.90467	2.38962	-1.1308	-1.49402	-1.39493	1.75815
ABL1_11*NF1_4	ABL1*NF1	-0.46751	-0.403857	-0.0498467	-0.0138065	-0.891286	-0.430243	0.0411596	-0.502202	-0.0018525	-1.44111	1.95237	-0.513108	-0.548267	-1.42869	1.77445	-0.894022			ABL1_7*ABL1_9	ABL1*ABL1	-0.433791	-0.347574	0.0163022	-0.10252
ABL1_11*NF1_6	ABL1*NF1	-0.360754	-0.403857	-0.169795	0.212897	-0.756878	-0.430243	-0.103865	-0.222771	-0.0286275	-1.44111	1.68052	-0.268034	0.15083	-1.42869	1.47909	0.100434			ABL1_7*GAB2_1	ABL1*GAB2	-1.83678	-0.347574	-1.43196	-0.0572437	-1.70479	-0.504074	-1.26444	0.0637143	-3.17444	-1.48519	-1.64529	-0.0439602	-2.34474	-1.49402	-1.15776	0.307044
ABL1_11*NF1_7	ABL1*NF1	-0.585894	-0.403857	0.113871	-0.295909	0.0176628	-0.430243	0.0701919	0.377714	-0.752249	-1.44111	0.933632	-0.244766	-0.823085	-1.42869	0.921572	-0.315963			ABL1_7*GAB2_2	ABL1*GAB2	-0.584241	-0.347574	-0.168255	-0.0684122					-1.94173	-1.48519	-0.295066	-0.16147	-1.4198	-1.49402	-0.155452	0.22968
ABL1_11*NF1_9	ABL1*NF1	-0.509348	-0.403857	0.024593	-0.130084	-0.239052	-0.430243	0.0799197	0.111272					-1.3421	-1.42869	0.09883	-0.0122339			ABL1_7*GAB2_3	ABL1*GAB2	-2.46552	-0.347574	-1.30017	-0.817779	-1.9799	-0.504074	-1.35961	-0.116218	-2.22214	-1.48519	-1.45894	0.721991	-2.95044	-1.49402	-0.442454	-1.01396
ABL1_11*NTC_1	ABL1*NTC	-0.742708	-0.403857	-0.0730817	-0.265769	-0.668687	-0.430243	-0.0107458	-0.227698	-1.07837	-1.44111	-0.0397725	0.402515	-1.65914	-1.42869	-0.00123084	-0.229214			ABL1_7*GAB2_4	ABL1*GAB2	-0.786479	-0.347574	-0.27896	-0.159945	-0.654091	-0.504074	-0.355338	0.205321	-1.00754	-1.48519	-0.621764	1.09941
ABL1_11*NTC_10	ABL1*NTC	-0.163379	-0.403857	0.0478317	0.192646	-0.355888	-0.430243	-0.0197684	0.094123	-1.5489	-1.44111	0.0306155	-0.138397	-1.4161	-1.42869	0.0632979	-0.0507023			ABL1_7*GAB2_5	ABL1*GAB2	-1.63197	-0.347574	-0.209112	-1.07528	-0.765865	-0.504074	-0.393613	0.131823	-2.43191	-1.48519	-0.518812	-0.427907	-1.50676	-1.49402	-0.601388	0.588648
ABL1_11*NTC_11	ABL1*NTC	-0.434869	-0.403857	0.0468189	-0.0778312	-0.400147	-0.430243	0.00769159	0.0224042	-1.5607	-1.44111	0.0497827	-0.16937	-1.42213	-1.42869	0.0830691	-0.0765008			ABL1_7*GAB2_6	ABL1*GAB2	-0.633821	-0.347574	-0.659708	0.373461	-0.943897	-0.504074	-0.665935	0.226112	-2.24497	-1.48519	-0.949076	0.189292	-2.23631	-1.49402	-1.09155	0.349272
ABL1_11*NTC_12	ABL1*NTC	-0.324152	-0.403857	0.0461929	0.033512	-0.298197	-0.430243	0.0766652	0.0553809	-1.90723	-1.44111	0.16214	-0.628255	-1.53777	-1.42869	0.12305	-0.232129			ABL1_7*GAB2_7	ABL1*GAB2	-1.18312	-0.347574	-0.96292	0.127371	-0.706273	-0.504074	-0.325837	0.123639	-1.71585	-1.48519	-0.670338	0.43968	-1.69191	-1.49402	-0.770604	0.572715
ABL1_11*NTC_13	ABL1*NTC	-0.439638	-0.403857	0.0286485	-0.06443	-0.689582	-0.430243	0.0386521	-0.297991	-1.54716	-1.44111	-0.0270256	-0.0790163	-1.50437	-1.42869	0.0760021	-0.15168			ABL1_7*GAB2_8	ABL1*GAB2	-0.549262	-0.347574	-0.0406165	-0.161072									-1.45177	-1.49402	-0.0191139	0.0613689
ABL1_11*NTC_14	ABL1*NTC	-0.361869	-0.403857	-0.0266961	0.0686837	-0.573089	-0.430243	-0.031802	-0.111044	-1.1307	-1.44111	-0.150207	0.460617	-1.60263	-1.42869	-0.146928	-0.0270032			ABL1_7*GAB2_9	ABL1*GAB2	-0.131368	-0.347574	0.0115506	0.204655	-0.552312	-0.504074	-0.336369	0.288131					-1.41567	-1.49402	-0.433211	0.511567
ABL1_11*NTC_15	ABL1*NTC	-0.161581	-0.403857	0.00669498	0.235581	-0.268873	-0.430243	0.0313496	0.130021	-1.34702	-1.44111	0.00285362	0.091243	-0.862845	-1.42869	0.00420613	0.561643			ABL1_7*NF1_1	ABL1*NF1	-0.120764	-0.347574	0.0239809	0.202829	-0.7213	-0.504074	0.220825	-0.43805					-1.41805	-1.49402	0.384082	-0.308108
ABL1_11*NTC_16	ABL1*NTC	-0.485596	-0.403857	-0.0698281	-0.0119116	-0.381457	-0.430243	-0.0660778	0.114864	-1.96286	-1.44111	-0.0848205	-0.436925	-1.61434	-1.42869	-0.131561	-0.0540862			ABL1_7*NF1_2	ABL1*NF1	-1.95381	-0.347574	-0.671092	-0.935143	-0.923868	-0.504074	-0.300711	-0.119083	1.00233	-1.48519	2.13285	0.354668	0.562685	-1.49402	2.07406	-0.0173467
ABL1_11*NTC_17	ABL1*NTC	-0.472579	-0.403857	-0.0283578	-0.0403646	-0.321242	-0.430243	-0.0331925	0.142193	-0.532073	-1.44111	-0.0390421	0.948084	-1.22322	-1.42869	-0.0120394	0.21751			ABL1_7*NF1_3	ABL1*NF1	-0.832539	-0.347574	-0.517679	0.0327135	-0.549411	-0.504074	0.015243	-0.0605798	0.20897	-1.48519	1.60635	0.0878138	-0.175629	-1.49402	1.65874	-0.340346
ABL1_11*NTC_18	ABL1*NTC	-0.629479	-0.403857	-0.012855	-0.212768	-0.777886	-0.430243	0.0339402	-0.381584	-1.79067	-1.44111	-0.0202682	-0.329284	-1.93188	-1.42869	-0.143526	-0.359663			ABL1_7*NF1_4	ABL1*NF1	-0.290981	-0.347574	0.26997	-0.213378	-0.955828	-0.504074	0.142926	-0.59468	-1.18305	-1.48519	0.418513	-0.116374
ABL1_11*NTC_19	ABL1*NTC	-0.518982	-0.403857	0.0263055	-0.141431	-0.478235	-0.430243	0.00451731	-0.0525095	-1.38428	-1.44111	-0.0229941	0.079826	-1.3103	-1.42869	0.0346976	0.0836927			ABL1_7*NF1_5	ABL1*NF1	-0.730464	-0.347574	0.332262	-0.715153	-0.887627	-0.504074	0.2083	-0.591853	-1.63432	-1.48519	0.631685	-0.780815	-1.57961	-1.49402	0.493937	-0.579517
ABL1_11*NTC_2	ABL1*NTC	0.0236949	-0.403857	-0.023981	0.451533	0.0455414	-0.430243	0.036969	0.438815	-0.920782	-1.44111	-0.0128535	0.533186	-1.25718	-1.42869	0.0352663	0.136246			ABL1_7*NF1_6	ABL1*NF1	0.0222518	-0.347574	0.208304	0.161521	-0.437866	-0.504074	0.124197	-0.0579885	-0.683738	-1.48519	0.37317	0.428282
ABL1_11*NTC_20	ABL1*NTC	-0.117934	-0.403857	0.0314032	0.254519	-0.324341	-0.430243	0.0205662	0.0853356	-0.643996	-1.44111	-0.133833	0.930952	-1.47375	-1.42869	0.0262206	-0.0712771			ABL1_7*NF1_7	ABL1*NF1	0.137996	-0.347574	-0.0387298	0.524299	0.228415	-0.504074	0.230765	0.501725	-0.9305	-1.48519	0.782929	-0.22824	-0.798258	-1.49402	0.652526	0.04324
ABL1_11*NTC_21	ABL1*NTC	-0.766747	-0.403857	0.0632332	-0.426123	-0.539287	-0.430243	-0.0176582	-0.0913855	-1.66568	-1.44111	0.173911	-0.398475	-1.87665	-1.42869	-0.0136632	-0.434293			ABL1_7*NF1_8	ABL1*NF1	-0.855344	-0.347574	-0.129276	-0.378494	-0.951119	-0.504074	-0.163053	-0.283992	-1.56212	-1.48519	-0.129611	0.0526787	-1.55345	-1.49402	0.366949	-0.426379
ABL1_11*NTC_22	ABL1*NTC	-0.64856	-0.403857	-0.0197238	-0.22498	-0.287173	-0.430243	0.028016	0.115053	-1.46223	-1.44111	0.00854671	-0.0296579	-1.05779	-1.42869	0.00168532	0.369217			ABL1_7*NF1_9	ABL1*NF1	-0.580387	-0.347574	0.200881	-0.433694	-0.908111	-0.504074	0.132611	-0.536649					-0.617631	-1.49402	0.0332757	0.843118
ABL1_11*NTC_23	ABL1*NTC	-0.546353	-0.403857	0.011518	-0.154015	-0.595804	-0.430243	-0.00430345	-0.161258	-1.51584	-1.44111	-0.017761	-0.056967	-1.7234	-1.42869	-0.0531251	-0.241577			ABL1_7*NTC_1	ABL1*NTC	0.37494	-0.347574	0.0620014	0.660513	-0.0444424	-0.504074	-0.0134937	0.473125	-0.814956	-1.48519	-0.0985697	0.768804	-1.48855	-1.49402	0.0154567	-0.00997985
ABL1_11*NTC_24	ABL1*NTC	-0.278881	-0.403857	-0.019171	0.144147	0.141712	-0.430243	0.0263611	0.545594	-1.89541	-1.44111	-0.00299663	-0.451302	-1.96552	-1.42869	0.0120424	-0.548871			ABL1_7*NTC_10	ABL1*NTC	-0.512473	-0.347574	-0.0352985	-0.129601	-0.49042	-0.504074	-0.0355964	0.0492506	-0.891848	-1.48519	-0.00670268	0.600044	-1.23585	-1.49402	0.0652442	0.192928
ABL1_11*NTC_25	ABL1*NTC	-0.538429	-0.403857	-0.0711336	-0.0634391	-0.69327	-0.430243	0.0757424	-0.33877	-1.89332	-1.44111	-0.00819867	-0.444006	-1.555	-1.42869	0.0503921	-0.176695			ABL1_7*NTC_13	ABL1*NTC	-0.956911	-0.347574	0.302459	-0.911797	-0.380143	-0.504074	0.216289	-0.0923575	-1.80915	-1.48519	0.160459	-0.484416	-1.38544	-1.49402	-0.130547	0.23913
ABL1_11*NTC_26	ABL1*NTC	-0.346376	-0.403857	-0.0265514	0.0840324	-0.368175	-0.430243	0.00176445	0.0603038	-1.43121	-1.44111	-0.0572089	0.0671104	-1.2767	-1.42869	0.0171665	0.134832			ABL1_7*NTC_16	ABL1*NTC	0.347709	-0.347574	-0.501873	1.19716	-0.293268	-0.504074	-0.152274	0.36308	-1.54321	-1.48519	0.158485	-0.216503	-1.3843	-1.49402	-0.0932625	0.202989
ABL1_11*NTC_27	ABL1*NTC	-0.0712429	-0.403857	0.0504723	0.282141	-0.186608	-0.430243	-0.0045582	0.248193	-1.08218	-1.44111	0.122335	0.236597	-1.20991	-1.42869	0.0390041	0.179777			ABL1_7*NTC_19	ABL1*NTC	0.111906	-0.347574	0.0803412	0.379138	0.559257	-0.504074	0.137039	0.926292	-1.54266	-1.48519	-0.203941	0.146472	-1.37049	-1.49402	0.251014	-0.127482
ABL1_11*NTC_28	ABL1*NTC	-0.693632	-0.403857	0.0263441	-0.31612	-0.565342	-0.430243	0.00327646	-0.138375	-1.46718	-1.44111	0.0107942	-0.0368633	-1.32469	-1.42869	-0.0559564	0.159965			ABL1_7*NTC_22	ABL1*NTC	-0.761097	-0.347574	0.183346	-0.596869	-0.870025	-0.504074	-0.0316939	-0.334257	-1.6761	-1.48519	-0.0191212	-0.171788	-1.42642	-1.49402	-0.0524861	0.120087
ABL1_11*NTC_29	ABL1*NTC	-0.608037	-0.403857	-0.0127963	-0.191385	-0.545201	-0.430243	-0.0150496	-0.0999082	-1.65033	-1.44111	0.131265	-0.34048	-1.74535	-1.42869	0.0304254	-0.347083			ABL1_7*NTC_25	ABL1*NTC	-0.749448	-0.347574	0.26776	-0.669635	-0.499276	-0.504074	0.0812568	-0.076459	-1.43197	-1.48519	0.0453148	0.00790918	-1.59594	-1.49402	0.0390911	-0.141004
ABL1_11*NTC_3	ABL1*NTC	-0.555223	-0.403857	-0.019588	-0.131779	-0.599242	-0.430243	-0.0155132	-0.153486	-1.64503	-1.44111	0.0295711	-0.233489	-1.3547	-1.42869	0.00573081	0.0682653			ABL1_7*NTC_28	ABL1*NTC	-0.076881	-0.347574	-0.219558	0.490251	-0.746539	-0.504074	0.114008	-0.356473	-1.45175	-1.48519	-0.300371	0.333808	-1.53884	-1.49402	-0.280986	0.236166
ABL1_11*NTC_30	ABL1*NTC	-0.297174	-0.403857	0.0279979	0.0786849	-0.317841	-0.430243	0.0669846	0.0454178	-1.39271	-1.44111	0.0764292	-0.0280224	-0.773683	-1.42869	-0.011038	0.666049			ABL1_7*NTC_4	ABL1*NTC	-0.700678	-0.347574	0.0409403	-0.394045	-1.47947	-0.504074	-0.369958	-0.605441	-2.12903	-1.48519	0.127819	-0.771658	-1.72804	-1.49402	0.0352321	-0.269252
ABL1_11*NTC_4	ABL1*NTC	-0.70571	-0.403857	0.0166193	-0.318473	-0.90653	-0.430243	-0.0863191	-0.389968	-2.01495	-1.44111	-0.0427768	-0.531057	-1.44331	-1.42869	0.0473786	-0.0619968			ABL1_7*NTC_7	ABL1*NTC	-0.552803	-0.347574	-0.117303	-0.0879261	-0.796412	-0.504074	0.0852368	-0.377575	-1.56123	-1.48519	0.120511	-0.196555	-1.78636	-1.49402	0.159588	-0.451927
ABL1_11*NTC_5	ABL1*NTC	-0.167149	-0.403857	0.0174772	0.219231	-0.527791	-0.430243	-0.00383506	-0.093713	-1.26242	-1.44111	-0.0915294	0.270224	-1.73618	-1.42869	-0.114064	-0.193425			ABL1_7*PTPN1_1	ABL1*PTPN1	-2.42213	-0.347574	-0.760786	-1.31377	-0.0796345	-0.504074	-0.434499	0.858939	0.892502	-1.48519	2.91725	-0.539561	1.20658	-1.49402	3.07555	-0.374942
ABL1_11*NTC_6	ABL1*NTC	-0.495222	-0.403857	-0.0211264	-0.0702395	-0.468675	-0.430243	-0.0269566	-0.0114756	-1.74401	-1.44111	-0.0299171	-0.272976	-1.41943	-1.42869	-0.080035	0.0892949			ABL1_7*PTPN1_2	ABL1*PTPN1	-0.427388	-0.347574	0.23855	-0.318364
ABL1_11*NTC_7	ABL1*NTC	-0.0398186	-0.403857	-0.0808769	0.444915	-0.0968119	-0.430243	-0.101987	0.435418	-1.46036	-1.44111	-0.0235921	0.00434728	-1.00987	-1.42869	-0.0161006	0.434925			ABL1_7*PTPN1_3	ABL1*PTPN1	-0.48367	-0.347574	0.2202	-0.356297	0.0498452	-0.504074	0.195188	0.358732
ABL1_11*NTC_8	ABL1*NTC	-0.330095	-0.403857	0.0294925	0.0442689	-0.345009	-0.430243	-0.0403624	0.125596	-1.28139	-1.44111	-0.00594142	0.165667	-1.19649	-1.42869	0.0449283	0.187279			ABL1_7*PTPN1_4	ABL1*PTPN1	-0.312172	-0.347574	-0.171998	0.2074	0.0200978	-0.504074	0.16114	0.363032	-1.18651	-1.48519	0.730028	-0.431352
ABL1_11*NTC_9	ABL1*NTC	-0.197977	-0.403857	0.0287171	0.177163	-0.514157	-0.430243	0.0256335	-0.109547	-1.01445	-1.44111	0.0124943	0.414174	-1.37649	-1.42869	0.0847042	-0.0325014			ABL1_7*PTPN1_5	ABL1*PTPN1	-0.49279	-0.347574	-0.198116	0.0529004	-0.357302	-0.504074	-0.396888	0.54366	0.292999	-1.48519	1.96799	-0.1898	0.123599	-1.49402	1.91613	-0.298505
ABL1_11*PTPN1_1	ABL1*PTPN1	-0.527924	-0.403857	-0.0134863	-0.110581	-0.447449	-0.430243	0.0139819	-0.0311878	-1.54352	-1.44111	0.0222114	-0.124613							ABL1_7*PTPN1_6	ABL1*PTPN1	0.174302	-0.347574	0.099367	0.422508	-0.116148	-0.504074	-0.129105	0.517031	-0.509491	-1.48519	1.20099	-0.225296	-0.419237	-1.49402	1.43045	-0.355666
ABL1_11*PTPN1_11	ABL1*PTPN1	-0.158505	-0.403857	0.0550545	0.190298	-0.483486	-0.430243	0.0166869	-0.0699299											ABL1_7*PTPN1_7	ABL1*PTPN1					-0.329487	-0.504074	0.143288	0.0312993
ABL1_11*PTPN1_12	ABL1*PTPN1	-0.065438	-0.403857	0.147946	0.190473	-0.245442	-0.430243	0.205462	-0.0206615	-0.65816	-1.44111	1.39101	-0.608059	-0.478726	-1.42869	1.48916	-0.539191			ABL1_7*PTPN1_8	ABL1*PTPN1	-0.0924794	-0.347574	-0.0613722	0.316466	0.150056	-0.504074	0.05654	0.597591	-0.570357	-1.48519	0.960792	-0.0459591
ABL1_11*PTPN1_13	ABL1*PTPN1	-0.612099	-0.403857	-0.0173441	-0.190898	0.155236	-0.430243	0.00263736	0.582841	0.210842	-1.44111	1.83386	-0.181904	0.223632	-1.42869	1.84203	-0.189707			ABL1_7*PTPN1_9	ABL1*PTPN1	-0.982174	-0.347574	-0.765205	0.130605	-0.214154	-0.504074	-0.610356	0.900277	2.8436	-1.48519	3.99587	0.332925	1.79371	-1.49402	4.13572	-0.847985
ABL1_11*PTPN1_14	ABL1*PTPN1	-0.59982	-0.403857	-0.0432976	-0.152666	-0.395034	-0.430243	-0.0496662	0.0848752											ABL1_7*SOS1_1	ABL1*SOS1	-1.13162	-0.347574	-0.43808	-0.345968	-1.24294	-0.504074	-0.309888	-0.428974	-3.31205	-1.48519	-1.51464	-0.312215	-3.30338	-1.49402	-1.18661	-0.622742
ABL1_11*PTPN1_15	ABL1*PTPN1	0.0420431	-0.403857	0.166651	0.279249	-0.49351	-0.430243	0.228059	-0.291326	-0.174248	-1.44111	1.36549	-0.0986222	-0.380497	-1.42869	1.41147	-0.363274			ABL1_7*SOS1_2	ABL1*SOS1	-1.03946	-0.347574	-0.99271	0.300819	-1.01575	-0.504074	-0.38995	-0.121723	-2.42672	-1.48519	-1.45148	0.509951	-1.94161	-1.49402	-1.14388	0.69629
ABL1_11*PTPN1_16	ABL1*PTPN1	-0.327613	-0.403857	-0.0757788	0.152022	-0.406485	-0.430243	-0.0225925	0.0463508	-1.34572	-1.44111	0.134551	-0.0391532							ABL1_7*SOS1_3	ABL1*SOS1	0.187344	-0.347574	0.00166757	0.53325	-2.12612	-0.504074	-0.266113	-1.35594	-2.11861	-1.48519	-1.02977	0.396348	-3.06103	-1.49402	-0.740206	-0.826803
ABL1_11*PTPN1_17	ABL1*PTPN1	-0.679628	-0.403857	0.135593	-0.411364	-0.275721	-0.430243	0.105985	0.0485368	-0.953779	-1.44111	0.400236	0.0870993	-0.462226	-1.42869	0.270341	0.696127			ABL1_7*SOS1_4	ABL1*SOS1	-1.77521	-0.347574	-0.834992	-0.592642	-0.9636	-0.504074	-0.943864	0.484338	-2.83859	-1.48519	-1.80117	0.447765	-2.73039	-1.49402	-1.40285	0.166483
ABL1_11*PTPN1_18	ABL1*PTPN1	-0.159016	-0.403857	0.141607	0.103234	-0.0149378	-0.430243	0.135981	0.279324	-0.832393	-1.44111	0.9698	-0.361079	-0.701742	-1.42869	1.02239	-0.295437			ABL1_7*SOS1_5	ABL1*SOS1					-0.128865	-0.504074	-0.263994	0.639203	-1.47907	-1.48519	-0.767331	0.773453	-2.03868	-1.49402	-0.666596	0.121937
ABL1_11*PTPN1_19	ABL1*PTPN1	0.690914	-0.403857	0.146285	0.948486	0.0481415	-0.430243	0.146494	0.33189	0.0597774	-1.44111	0.94761	0.553282	0.0799948	-1.42869	1.07443	0.434263			ABL1_7*SOS1_6	ABL1*SOS1	-0.631389	-0.347574	-0.401571	0.117756	-1.86625	-0.504074	-0.407254	-0.954917	-2.10602	-1.48519	-1.73486	1.11402	-2.3537	-1.49402	-1.58402	0.724351
ABL1_11*PTPN1_2	ABL1*PTPN1	0.0527371	-0.403857	0.196239	0.260355	0.0564714	-0.430243	0.226837	0.259878	-0.311284	-1.44111	1.05764	0.0721934	-1.03908	-1.42869	0.997914	-0.608303			ABL1_7*SOS1_7	ABL1*SOS1	-1.0118	-0.347574	0.000467561	-0.664699	-0.130599	-0.504074	0.199557	0.173918
ABL1_11*PTPN1_20	ABL1*PTPN1	-0.218954	-0.403857	0.0408276	0.144075	-0.196238	-0.430243	0.0212188	0.212786											ABL1_7*SOS1_8	ABL1*SOS1					-1.59355	-0.504074	-0.0130621	-1.07641	-2.47476	-1.48519	-1.08744	0.0978729	-2.67468	-1.49402	-1.00973	-0.170925
ABL1_11*PTPN1_21	ABL1*PTPN1	-0.134587	-0.403857	0.126771	0.142498	-0.206088	-0.430243	0.11614	0.108015	-1.13122	-1.44111	0.540866	-0.230974	-0.658779	-1.42869	0.629175	0.14074			ABL1_7*SOS1_9	ABL1*SOS1	-0.953933	-0.347574	-0.538086	-0.0682742	-1.04702	-0.504074	-0.650597	0.107655	-3.35049	-1.48519	-1.61743	-0.24787	-2.98819	-1.49402	-1.44011	-0.0540478
ABL1_11*PTPN1_22	ABL1*PTPN1	-0.28132	-0.403857	0.122008	0.000529279	0.204913	-0.430243	0.136989	0.498166	-0.335513	-1.44111	1.23855	-0.132951	-0.138703	-1.42869	1.21397	0.0760202			ABL1_7*SPRED2_1	ABL1*SPRED2	0.220842	-0.347574	0.197845	0.37057	-0.198797	-0.504074	0.166239	0.139038	-1.04012	-1.48519	0.169994	0.275071	-0.621174	-1.49402	0.27553	0.597321
ABL1_11*PTPN1_23	ABL1*PTPN1	-0.542153	-0.403857	0.0516994	-0.189996	-0.570007	-0.430243	0.119981	-0.259745	-1.13686	-1.44111	0.331772	-0.0275162							ABL1_7*SPRED2_2	ABL1*SPRED2	-0.0416227	-0.347574	0.0198084	0.286142	0.46654	-0.504074	0.105294	0.865321	-1.02338	-1.48519	0.287778	0.174034	-1.18804	-1.49402	0.445224	-0.139242
ABL1_11*PTPN1_24	ABL1*PTPN1	-0.715254	-0.403857	0.0368702	-0.348268	-0.25134	-0.430243	0.0288855	0.150017	-1.25437	-1.44111	0.106049	0.0806924							ABL1_7*SPRED2_3	ABL1*SPRED2	-0.169159	-0.347574	0.167568	0.0108462	0.596863	-0.504074	0.422153	0.678784					-0.68137	-1.49402	0.0293802	0.783275
ABL1_11*PTPN1_25	ABL1*PTPN1	-0.0865647	-0.403857	0.178784	0.138508	-0.181956	-0.430243	0.206587	0.0417004	-0.164225	-1.44111	1.2518	0.0250917	-0.489907	-1.42869	1.29389	-0.355103			ABL1_7*SPRED2_4	ABL1*SPRED2	0.377865	-0.347574	-0.124252	0.84969	-0.171561	-0.504074	-0.0122577	0.34477	-0.951359	-1.48519	0.331036	0.202795	-0.467354	-1.49402	0.435693	0.590978
ABL1_11*PTPN1_26	ABL1*PTPN1	0.167401	-0.403857	0.127966	0.443292	-0.557118	-0.430243	0.18125	-0.308125	-0.0548879	-1.44111	2.05971	-0.673484	0.291429	-1.42869	1.98041	-0.260284			ABL1_7*SPRED2_5	ABL1*SPRED2	0.0955436	-0.347574	0.0960251	0.347092	-0.147792	-0.504074	0.158839	0.197443	-1.57513	-1.48519	0.400235	-0.490179	-1.33084	-1.49402	0.23514	-0.0719528
ABL1_11*PTPN1_27	ABL1*PTPN1	0.188165	-0.403857	0.133632	0.458391	-0.0848407	-0.430243	0.061508	0.283894					-1.15513	-1.42869	0.194096	0.0794645			ABL1_7*SPRED2_6	ABL1*SPRED2	-0.315776	-0.347574	-0.148959	0.180757	-1.49878	-0.504074	0.0941528	-1.08885	-0.705388	-1.48519	-0.126644	0.906446	-1.69672	-1.49402	0.274595	-0.47729
ABL1_11*PTPN1_3	ABL1*PTPN1	-0.21501	-0.403857	0.127836	0.06101	0.206221	-0.430243	0.119527	0.516938	0.232962	-1.44111	1.52461	0.149466	0.299389	-1.42869	1.60834	0.119742			ABL1_7*SPRED2_7	ABL1*SPRED2	-0.183039	-0.347574	0.105191	0.0593442	0.017569	-0.504074	0.130231	0.391412	-0.703616	-1.48519	0.187449	0.594124	-0.813594	-1.49402	0.0792859	0.601145
ABL1_11*PTPN1_5	ABL1*PTPN1	-0.371775	-0.403857	-0.0583519	0.0904337	-0.260924	-0.430243	0.11137	0.0579492											ABL1_7*SPRED2_8	ABL1*SPRED2	-0.700228	-0.347574	-0.0854503	-0.267205	-0.423836	-0.504074	0.0811206	-0.000882201	-1.36464	-1.48519	-0.0969496	0.217503	-1.26199	-1.49402	-0.0569363	0.288968
ABL1_11*PTPN1_6	ABL1*PTPN1	-0.026747	-0.403857	0.0672279	0.309882	0.271102	-0.430243	-0.033693	0.735038	-0.801397	-1.44111	0.0273779	0.61234	-1.08693	-1.42869	-0.030688	0.372456			ABL1_7*SPRED2_9	ABL1*SPRED2	0.737353	-0.347574	-0.180641	1.26557	0.213635	-0.504074	-0.0234169	0.741126	-1.13048	-1.48519	-0.158675	0.513384	-0.60724	-1.49402	-0.18799	1.07478
ABL1_11*PTPN1_7	ABL1*PTPN1	-0.352391	-0.403857	0.140552	-0.0890864	-0.386056	-0.430243	0.126075	-0.0818885	-1.03006	-1.44111	0.411412	-0.000352552	-1.22746	-1.42869	0.31803	-0.116799			ABL1_9*ABL1_1	ABL1*ABL1	-1.87736	-0.100308	-1.45843	-0.318629
ABL1_11*PTPN1_9	ABL1*PTPN1	-0.0172901	-0.403857	0.0362029	0.350364	0.050852	-0.430243	0.0473186	0.433776	0.0684801	-1.44111	1.80819	-0.298595	-0.111968	-1.42869	1.71925	-0.402527			ABL1_9*ABL1_2	ABL1*ABL1	-0.844856	-0.100308	-1.18319	0.438644
ABL1_11*SOS1_1	ABL1*SOS1	-0.409075	-0.403857	-0.433876	0.428658	-1.40045	-0.430243	-0.345693	-0.624514	-1.85115	-1.44111	-0.932451	0.522416	-1.89749	-1.42869	-0.909548	0.440751			ABL1_9*ABL1_3	ABL1*ABL1	-1.31585	-0.100308	-1.02821	-0.187335
ABL1_11*SOS1_11	ABL1*SOS1	-2.37408	-0.403857	-0.868437	-1.10178	-1.10222	-0.430243	-0.939805	0.267825	-3.06126	-1.44111	-2.08684	0.466689	-4.47018	-1.42869	-2.15642	-0.885061			ABL1_9*ABL1_4	ABL1*ABL1	-1.03103	-0.100308	-1.06421	0.133487
ABL1_11*SOS1_12	ABL1*SOS1	-0.461106	-0.403857	-0.00458399	-0.0526654	-0.266067	-0.430243	-0.0329552	0.197131	-1.97357	-1.44111	-0.367234	-0.165221	-1.39455	-1.42869	-0.42182	0.45596			ABL1_9*ABL1_5	ABL1*ABL1	0.393331	-0.100308	-0.0742468	0.567885
ABL1_11*SOS1_13	ABL1*SOS1	-0.553898	-0.403857	-0.0271965	-0.122845	-0.508543	-0.430243	0.0281376	-0.106438					-1.8018	-1.42869	-0.102838	-0.270265			ABL1_9*ABL1_6	ABL1*ABL1	-1.28582	-0.100308	-0.451626	-0.733884
ABL1_11*SOS1_14	ABL1*SOS1	-0.627895	-0.403857	-0.181068	-0.04297	-0.98185	-0.430243	-0.160601	-0.391007	-2.19995	-1.44111	-0.545037	-0.213794	-1.7567	-1.42869	-0.588397	0.260389			ABL1_9*ABL1_7	ABL1*ABL1	-0.588588	-0.100308	-0.840746	0.352465
ABL1_11*SOS1_15	ABL1*SOS1	0.193096	-0.403857	-0.0843937	0.681347	-0.332006	-0.430243	-0.199242	0.297479	-1.5552	-1.44111	-0.600559	0.486472	-0.954895	-1.42869	-0.627584	1.10138			ABL1_9*ABL1_9	ABL1*ABL1	0.0020342	-0.100308	0.0163022	0.0860395
ABL1_11*SOS1_16	ABL1*SOS1	-0.156872	-0.403857	-0.137805	0.384789	-0.000278722	-0.430243	-0.0160796	0.446044	-1.01569	-1.44111	-0.269849	0.695275	-2.02499	-1.42869	-0.273683	-0.322615			ABL1_9*GAB2_1	ABL1*GAB2	-1.7341	-0.100308	-1.43196	-0.201833
ABL1_11*SOS1_17	ABL1*SOS1	-0.790093	-0.403857	-0.36162	-0.0246158	-0.92063	-0.430243	-0.483838	-0.00654891	-2.59474	-1.44111	-1.43656	0.282938	-2.73572	-1.42869	-1.29221	-0.0148105			ABL1_9*GAB2_2	ABL1*GAB2	0.088031	-0.100308	-0.168255	0.356594
ABL1_11*SOS1_18	ABL1*SOS1	-0.878809	-0.403857	-0.117247	-0.357706	-0.557192	-0.430243	-0.15148	0.0245311											ABL1_9*GAB2_3	ABL1*GAB2	-0.70463	-0.100308	-1.30017	0.695848
ABL1_11*SOS1_19	ABL1*SOS1	-0.528701	-0.403857	-0.0473363	-0.077508	-0.617989	-0.430243	0.0034881	-0.191234											ABL1_9*GAB2_4	ABL1*GAB2	0.292008	-0.100308	-0.27896	0.671275
ABL1_11*SOS1_2	ABL1*SOS1	-0.707	-0.403857	-0.556063	0.252919	-1.33702	-0.430243	-0.599854	-0.306922	-2.43571	-1.44111	-1.47491	0.480313	-2.84462	-1.42869	-1.58545	0.169526			ABL1_9*GAB2_5	ABL1*GAB2	-0.198591	-0.100308	-0.209112	0.110828
ABL1_11*SOS1_21	ABL1*SOS1	-0.581667	-0.403857	-0.093469	-0.0843418	-0.265041	-0.430243	-0.0445756	0.209778											ABL1_9*GAB2_6	ABL1*GAB2	-0.662875	-0.100308	-0.659708	0.097141
ABL1_11*SOS1_23	ABL1*SOS1	-1.51595	-0.403857	-0.724455	-0.387639	-1.25448	-0.430243	-0.877181	0.0529426	-2.73428	-1.44111	-2.1003	0.807129	-3.10013	-1.42869	-2.18604	0.514607			ABL1_9*GAB2_7	ABL1*GAB2	-0.176474	-0.100308	-0.96292	0.886754
ABL1_11*SOS1_25	ABL1*SOS1	-0.471565	-0.403857	-0.0681486	0.00044043	-0.513291	-0.430243	-0.113581	0.0305327	-2.43323	-1.44111	-0.198448	-0.793669	-2.22917	-1.42869	-0.343988	-0.456485			ABL1_9*GAB2_8	ABL1*GAB2	0.208097	-0.100308	-0.0406165	0.349021
ABL1_11*SOS1_26	ABL1*SOS1	-0.908927	-0.403857	-0.718921	0.213851	-1.3074	-0.430243	-0.850411	-0.0267466	-2.82493	-1.44111	-1.87163	0.487815	-2.20831	-1.42869	-2.00642	1.22681			ABL1_9*GAB2_9	ABL1*GAB2	0.160053	-0.100308	0.0115506	0.24881
ABL1_11*SOS1_27	ABL1*SOS1	-0.549253	-0.403857	-0.00126581	-0.144131	-0.11888	-0.430243	-0.0390916	0.350455											ABL1_9*NF1_1	ABL1*NF1	-0.24313	-0.100308	0.0239809	-0.166804
ABL1_11*SOS1_3	ABL1*SOS1	-0.493239	-0.403857	-0.0337309	-0.0556514	-0.399635	-0.430243	-0.0684659	0.0990742											ABL1_9*NF1_2	ABL1*NF1	-0.738541	-0.100308	-0.671092	0.0328584
ABL1_11*SOS1_5	ABL1*SOS1	-1.60775	-0.403857	-1.05307	-0.15082	-0.869327	-0.430243	-1.08393	0.64485	-3.78036	-1.44111	-2.20634	-0.132903	-3.70385	-1.42869	-2.26764	-0.0075124			ABL1_9*NF1_3	ABL1*NF1	0.244246	-0.100308	-0.517679	0.862232
ABL1_11*SOS1_6	ABL1*SOS1	-0.341327	-0.403857	0.0393522	0.0231773	-0.687732	-0.430243	-0.0246528	-0.232836											ABL1_9*NF1_4	ABL1*NF1	0.136436	-0.100308	0.26997	-0.0332267
ABL1_11*SOS1_9	ABL1*SOS1	-1.15718	-0.403857	-0.225667	-0.52766	-1.69772	-0.430243	-0.148716	-1.11876	-2.25212	-1.44111	-0.600253	-0.21075	-2.03026	-1.42869	-0.61088	0.00931086			ABL1_9*NF1_5	ABL1*NF1	-0.131265	-0.100308	0.332262	-0.363219
ABL1_11*SPRED2_1	ABL1*SPRED2	-0.639893	-0.403857	-0.00752258	-0.228514	-0.314096	-0.430243	0.0525921	0.0635553	-1.40347	-1.44111	-0.0424533	0.0800998	-1.19885	-1.42869	0.025235	0.204611			ABL1_9*NF1_6	ABL1*NF1	-0.144116	-0.100308	0.208304	-0.252112
ABL1_11*SPRED2_10	ABL1*SPRED2	-0.134898	-0.403857	0.0794028	0.189556	-0.0394493	-0.430243	0.124117	0.266676	-0.910027	-1.44111	0.530064	0.00102385	-0.849906	-1.42869	0.500447	0.078341			ABL1_9*NF1_7	ABL1*NF1	-0.127795	-0.100308	-0.0387298	0.0112421
ABL1_11*SPRED2_11	ABL1*SPRED2	-0.18923	-0.403857	0.0797502	0.134877	0.249364	-0.430243	0.100786	0.57882	-0.85115	-1.44111	0.425706	0.164259	-1.23734	-1.42869	0.306778	-0.115425			ABL1_9*NF1_8	ABL1*NF1	0.102092	-0.100308	-0.129276	0.331676
ABL1_11*SPRED2_13	ABL1*SPRED2	-0.320676	-0.403857	0.147036	-0.0638553	-0.298685	-0.430243	0.0608669	0.0706913	-1.38115	-1.44111	0.214929	-0.154969	-1.15759	-1.42869	0.264446	0.00665286			ABL1_9*NF1_9	ABL1*NF1	-0.227517	-0.100308	0.200881	-0.32809
ABL1_11*SPRED2_14	ABL1*SPRED2	-0.464643	-0.403857	0.022913	-0.0836991	-0.108718	-0.430243	0.0573928	0.264132	-1.32964	-1.44111	0.0741334	0.0373391	-1.33543	-1.42869	0.0809871	0.0122774			ABL1_9*NTC_1	ABL1*NTC	-0.445657	-0.100308	0.0620014	-0.407351
ABL1_11*SPRED2_15	ABL1*SPRED2	-0.084283	-0.403857	0.0266747	0.292899	-0.257606	-0.430243	0.0369147	0.135722	-1.07452	-1.44111	0.0947173	0.271878	-0.927615	-1.42869	0.0161137	0.484965			ABL1_9*NTC_10	ABL1*NTC	-0.0386925	-0.100308	-0.0352985	0.0969136
ABL1_11*SPRED2_16	ABL1*SPRED2	-0.367476	-0.403857	0.0195633	0.0168169	-0.194952	-0.430243	0.0526092	0.182682	-1.16036	-1.44111	0.0637808	0.216975	-1.18179	-1.42869	0.0775075	0.169397			ABL1_9*NTC_13	ABL1*NTC	0.60374	-0.100308	0.302459	0.401588
ABL1_11*SPRED2_17	ABL1*SPRED2	-0.127683	-0.403857	0.0504657	0.225708	-0.224602	-0.430243	0.0171049	0.188536	-0.966367	-1.44111	0.177346	0.297401	-0.648297	-1.42869	0.033637	0.74676			ABL1_9*NTC_16	ABL1*NTC	0.0439875	-0.100308	-0.501873	0.646169
ABL1_11*SPRED2_19	ABL1*SPRED2	-0.319333	-0.403857	-0.0140847	0.0986082	-0.733979	-0.430243	0.00962923	-0.313366	-1.74549	-1.44111	0.0548818	-0.359255	-0.920602	-1.42869	-0.0163926	0.524485			ABL1_9*NTC_19	ABL1*NTC	0.243246	-0.100308	0.0803412	0.263212
ABL1_11*SPRED2_2	ABL1*SPRED2	-0.432755	-0.403857	0.0492288	-0.0781276	-0.216361	-0.430243	0.0705856	0.143297	-1.26553	-1.44111	0.206041	-0.0304537	-1.63402	-1.42869	0.219618	-0.424948			ABL1_9*NTC_22	ABL1*NTC	-0.758034	-0.100308	0.183346	-0.841073
ABL1_11*SPRED2_20	ABL1*SPRED2	-0.314672	-0.403857	0.0552235	0.0339614	-0.205484	-0.430243	0.108557	0.116202	-0.856519	-1.44111	0.348739	0.235857	-1.37531	-1.42869	0.29491	-0.241524			ABL1_9*NTC_25	ABL1*NTC	0.480137	-0.100308	0.26776	0.312685
ABL1_11*SPRED2_21	ABL1*SPRED2	-1.01918	-0.403857	0.0264046	-0.641729	-0.467286	-0.430243	0.0268264	-0.0638697	-1.59671	-1.44111	0.112498	-0.268096	-2.02473	-1.42869	0.0871599	-0.683198			ABL1_9*NTC_28	ABL1*NTC	0.000387064	-0.100308	-0.219558	0.320253
ABL1_11*SPRED2_22	ABL1*SPRED2	-0.178585	-0.403857	0.0229888	0.202283	-0.144297	-0.430243	0.0717519	0.214194	-1.29547	-1.44111	0.296121	-0.150473	-1.20925	-1.42869	0.1858	0.0336465			ABL1_9*NTC_4	ABL1*NTC	-0.534598	-0.100308	0.0409403	-0.475231
ABL1_11*SPRED2_23	ABL1*SPRED2	-0.594203	-0.403857	0.00267165	-0.193018	-0.44193	-0.430243	0.0543848	-0.0660721	-1.08874	-1.44111	-0.0711883	0.423559	-1.16227	-1.42869	0.000948532	0.26548			ABL1_9*NTC_7	ABL1*NTC	-0.597591	-0.100308	-0.117303	-0.37998
ABL1_11*SPRED2_24	ABL1*SPRED2	-0.519632	-0.403857	-0.0047136	-0.111062	-0.32332	-0.430243	0.00557867	0.101344	-1.45275	-1.44111	-0.0283159	0.0166843	-1.52462	-1.42869	-0.02208	-0.0738488			ABL1_9*PTPN1_1	ABL1*PTPN1	-0.00300517	-0.100308	-0.760786	0.858088
ABL1_11*SPRED2_25	ABL1*SPRED2	-0.529999	-0.403857	0.00331067	-0.129453	-0.720436	-0.430243	-0.013866	-0.276327	-0.605936	-1.44111	0.194625	0.640554	-1.28431	-1.42869	0.224701	-0.0803159			ABL1_9*PTPN1_2	ABL1*PTPN1	-0.0686773	-0.100308	0.23855	-0.20692
ABL1_11*SPRED2_26	ABL1*SPRED2	-0.640061	-0.403857	0.00512386	-0.241328	-0.389271	-0.430243	-0.0219931	0.0629649	-1.40166	-1.44111	0.038503	0.000954141	-1.43578	-1.42869	0.0276572	-0.0347423			ABL1_9*PTPN1_3	ABL1*PTPN1	0.258433	-0.100308	0.2202	0.13854
ABL1_11*SPRED2_3	ABL1*SPRED2	-1.03739	-0.403857	0.119459	-0.752997	-0.274987	-0.430243	0.0918296	0.0634261	-1.93633	-1.44111	0.264184	-0.759396	-1.69573	-1.42869	0.127002	-0.394043			ABL1_9*PTPN1_4	ABL1*PTPN1	0.12728	-0.100308	-0.171998	0.399586
ABL1_11*SPRED2_4	ABL1*SPRED2	-0.221639	-0.403857	0.0439812	0.138237	-0.350697	-0.430243	0.0999154	-0.0203694	-1.05076	-1.44111	0.136011	0.254348	-1.09307	-1.42869	0.119359	0.216265			ABL1_9*PTPN1_5	ABL1*PTPN1	-0.124072	-0.100308	-0.198116	0.174352
ABL1_11*SPRED2_5	ABL1*SPRED2	-0.396797	-0.403857	0.0221533	-0.0150937	0.142196	-0.430243	0.0827299	0.489709	-0.830966	-1.44111	0.180988	0.42916	-0.885213	-1.42869	0.0353773	0.508104			ABL1_9*PTPN1_6	ABL1*PTPN1	0.353572	-0.100308	0.099367	0.354513
ABL1_11*SPRED2_7	ABL1*SPRED2	-0.725063	-0.403857	-0.0327611	-0.288445	-0.787419	-0.430243	-0.0474467	-0.309729	-1.51169	-1.44111	-0.0658321	-0.00474377	-1.51697	-1.42869	-0.124578	0.0363024			ABL1_9*PTPN1_8	ABL1*PTPN1	-0.130899	-0.100308	-0.0613722	0.0307805
ABL1_11*SPRED2_8	ABL1*SPRED2	-0.300179	-0.403857	0.0413363	0.0623414	-0.311658	-0.430243	0.0252281	0.0933573	-1.11191	-1.44111	0.100163	0.229041	-1.32916	-1.42869	0.0794757	0.0200556			ABL1_9*PTPN1_9	ABL1*PTPN1	-0.641094	-0.100308	-0.765205	0.224418
ABL1_11*SPRED2_9	ABL1*SPRED2	-0.511187	-0.403857	-0.0240946	-0.0832361	-0.342621	-0.430243	-0.025706	0.113328	-1.1626	-1.44111	0.166337	0.11218	-0.89832	-1.42869	0.146565	0.383809			ABL1_9*SOS1_1	ABL1*SOS1	-0.795838	-0.100308	-0.43808	-0.25745
ABL1_12*ABL1_12	ABL1*ABL1	0.021777	0.0531523	-0.16552	0.134144	0.118084	-0.0124934	-0.197727	0.328305	-0.11602	-0.572179	-0.776479	1.23264	-0.0111927	-0.521023	-0.75917	1.269			ABL1_9*SOS1_2	ABL1*SOS1	-1.0609	-0.100308	-0.99271	0.0321152
ABL1_12*ABL1_13	ABL1*ABL1	-0.42571	0.0531523	-0.0396501	-0.439212															ABL1_9*SOS1_3	ABL1*SOS1	-0.418217	-0.100308	0.00166757	-0.319577
ABL1_12*ABL1_14	ABL1*ABL1	0.0763845	0.0531523	-0.0659039	0.0891361	0.0716711	-0.0124934	-0.0891109	0.173275					-0.308601	-0.521023	-0.391996	0.604418			ABL1_9*SOS1_4	ABL1*SOS1	-1.27824	-0.100308	-0.834992	-0.342945
ABL1_12*ABL1_17	ABL1*ABL1	-0.033577	0.0531523	-0.0397938	-0.0469355	0.883732	-0.0124934	-0.0498691	0.946095											ABL1_9*SOS1_6	ABL1*SOS1	-0.49283	-0.100308	-0.401571	0.00904857
ABL1_12*ABL1_18	ABL1*ABL1	0.623769	0.0531523	-0.0936051	0.664221	-0.459204	-0.0124934	-0.033206	-0.413504											ABL1_9*SOS1_7	ABL1*SOS1	0.41463	-0.100308	0.000467561	0.51447
ABL1_12*ABL1_19	ABL1*ABL1					-0.157883	-0.0124934	0.00797419	-0.153364											ABL1_9*SOS1_9	ABL1*SOS1	-0.771121	-0.100308	-0.538086	-0.132727
ABL1_12*ABL1_2	ABL1*ABL1	-0.39575	0.0531523	-0.0751756	-0.373726	-0.206911	-0.0124934	-0.0693454	-0.125072	-0.810857	-0.572179	-0.31729	0.0786121	-0.206944	-0.521023	-0.445951	0.76003			ABL1_9*SPRED2_1	ABL1*SPRED2	0.166261	-0.100308	0.197845	0.0687232
ABL1_12*ABL1_20	ABL1*ABL1	-0.366209	0.0531523	-0.257876	-0.161485	0.195369	-0.0124934	-0.289281	0.497143	-2.03068	-0.572179	-0.950383	-0.508113	-2.14413	-0.521023	-1.02778	-0.595331			ABL1_9*SPRED2_2	ABL1*SPRED2	0.0042508	-0.100308	0.0198084	0.0847499
ABL1_12*ABL1_24	ABL1*ABL1	-0.18546	0.0531523	-0.0601728	-0.178439	-1.01689	-0.0124934	-0.117876	-0.886524	-1.22432	-0.572179	-0.488645	-0.163498	-0.803158	-0.521023	-0.438578	0.156443			ABL1_9*SPRED2_3	ABL1*SPRED2	0.125975	-0.100308	0.167568	0.0587143
ABL1_12*ABL1_25	ABL1*ABL1	0.0364205	0.0531523	-0.0991447	0.0824129	-0.255494	-0.0124934	-0.109495	-0.133505	-0.91476	-0.572179	-0.42165	0.0790691	-0.728513	-0.521023	-0.405091	0.197601			ABL1_9*SPRED2_4	ABL1*SPRED2	0.663024	-0.100308	-0.124252	0.887583
ABL1_12*ABL1_26	ABL1*ABL1	-0.442475	0.0531523	-0.150666	-0.34496	-0.411412	-0.0124934	-0.168371	-0.230547	-1.30334	-0.572179	-0.727309	-0.00385039	-1.66786	-0.521023	-0.772145	-0.374688			ABL1_9*SPRED2_5	ABL1*SPRED2	0.0549634	-0.100308	0.0960251	0.0592459
ABL1_12*ABL1_27	ABL1*ABL1	-0.339736	0.0531523	-0.15873	-0.234159	0.126712	-0.0124934	-0.116896	0.256102	-0.89516	-0.572179	-0.531967	0.208986	-1.32916	-0.521023	-0.489361	-0.318779			ABL1_9*SPRED2_6	ABL1*SPRED2	0.17202	-0.100308	-0.148959	0.421286
ABL1_12*ABL1_3	ABL1*ABL1	-0.23241	0.0531523	-0.176068	-0.109495	-0.189375	-0.0124934	-0.192881	0.0160001	-1.31191	-0.572179	-0.797241	0.0575054	-1.72083	-0.521023	-0.819435	-0.380368			ABL1_9*SPRED2_7	ABL1*SPRED2	-0.358941	-0.100308	0.105191	-0.363824
ABL1_12*ABL1_8	ABL1*ABL1	-1.62117	0.0531523	-0.146142	-1.52818	-0.498407	-0.0124934	-0.177201	-0.308713					-0.780462	-0.521023	-0.320353	0.0609147			ABL1_9*SPRED2_8	ABL1*SPRED2	0.456843	-0.100308	-0.0854503	0.642601
ABL1_12*ABL1_9	ABL1*ABL1	-0.109951	0.0531523	-0.281471	0.118368	-0.375788	-0.0124934	-0.278126	-0.0851682	-1.98531	-0.572179	-1.06161	-0.351522	-1.97919	-0.521023	-0.859073	-0.599093			ABL1_9*SPRED2_9	ABL1*SPRED2	0.115404	-0.100308	-0.180641	0.396353
ABL1_12*GAB2_10	ABL1*GAB2	0.432376	0.0531523	-0.176352	0.555576	-0.810191	-0.0124934	-0.0541012	-0.743596	-0.875397	-0.572179	-0.29884	-0.00437798	-1.12819	-0.521023	-0.204022	-0.403144			GAB2_1*ABL1_1	GAB2*ABL1	-3.52442	-1.23437	-1.45843	-0.83162	-2.00637	-0.941405	-1.5305	0.465532	-4.0044	-1.2354	-2.98313	0.214131	-4.11121	-1.13735	-2.84836	-0.125506
ABL1_12*GAB2_11	ABL1*GAB2	-0.052983	0.0531523	-0.0455475	-0.0605878	0.155368	-0.0124934	-0.0703192	0.238181	0.0871909	-0.572179	-0.0898716	0.749241	-0.680802	-0.521023	-0.0554473	-0.104331			GAB2_1*ABL1_2	GAB2*ABL1	-2.00085	-1.23437	-1.18319	0.416706	-7.0388	-0.941405	-1.32438	-4.77301	-4.07548	-1.2354	-3.28573	0.445645	-4.06682	-1.13735	-2.9453	0.0158249
ABL1_12*GAB2_14	ABL1*GAB2	-1.17614	0.0531523	-0.00731826	-1.22197	0.155659	-0.0124934	-0.143642	0.311795	-2.25564	-0.572179	-0.10704	-1.57642	-0.78191	-0.521023	-0.18493	-0.0759569			GAB2_1*ABL1_3	GAB2*ABL1	-2.57056	-1.23437	-1.02821	-0.307979	-1.81815	-0.941405	-1.74835	0.871604	-3.59111	-1.2354	-3.26354	0.907832	-4.28288	-1.13735	-2.91632	-0.229217
ABL1_12*GAB2_15	ABL1*GAB2	-0.163963	0.0531523	-0.567359	0.350244	-1.17097	-0.0124934	-0.589286	-0.569189	-1.5805	-0.572179	-0.803926	-0.204397	-1.28314	-0.521023	-0.812927	0.0508056			GAB2_1*ABL1_4	GAB2*ABL1	-2.46552	-1.23437	-1.06421	-0.166948	-3.16433	-0.941405	-1.14528	-1.07764	-2.92348	-1.2354	-2.78311	1.09503	-2.91481	-1.13735	-1.95881	0.181347
ABL1_12*GAB2_16	ABL1*GAB2					-0.133218	-0.0124934	-0.0736273	-0.0470969	-1.18864	-0.572179	-0.0378528	-0.578611	-0.853393	-0.521023	-0.0616461	-0.270724			GAB2_1*ABL1_5	GAB2*ABL1	-0.752621	-1.23437	-0.0742468	0.555994	-1.4806	-0.941405	-0.00698106	-0.532209
ABL1_12*GAB2_17	ABL1*GAB2	0.0182405	0.0531523	-0.177014	0.142102	-0.0406037	-0.0124934	-0.132908	0.104798	-0.768482	-0.572179	-0.260931	0.0646283	0.33718	-0.521023	-0.151811	1.01001			GAB2_1*ABL1_6	GAB2*ABL1	-0.795885	-1.23437	-0.451626	0.890109	-1.28696	-0.941405	-0.17498	-0.170572	-2.51218	-1.2354	-1.38889	0.112103	-2.32736	-1.13735	-1.25391	0.0638899
ABL1_12*GAB2_26	ABL1*GAB2	-0.984119	0.0531523	-0.0673476	-0.969923	-0.493624	-0.0124934	-0.127959	-0.353172	-1.22589	-0.572179	-0.143678	-0.510037	-1.27224	-0.521023	-0.173816	-0.577396			GAB2_1*ABL1_7	GAB2*ABL1	-2.00489	-1.23437	-0.840746	0.0702254	-1.39053	-0.941405	-0.629485	0.180356	-2.04781	-1.2354	-1.90467	1.09226	-1.81675	-1.13735	-1.39493	0.715525
ABL1_12*GAB2_27	ABL1*GAB2	0.0254648	0.0531523	-0.0490898	0.0214023	-0.484041	-0.0124934	-0.0836027	-0.387945	-0.627339	-0.572179	-0.0228646	-0.0322954	-0.0679592	-0.521023	-0.180931	0.633996			GAB2_1*ABL1_9	GAB2*ABL1	-1.56292	-1.23437	0.0163022	-0.344854
ABL1_12*GAB2_3	ABL1*GAB2	-1.05494	0.0531523	-0.449713	-0.658383	0.370456	-0.0124934	-0.515583	0.898531	0.117939	-0.572179	-0.746504	1.43662	-1.11512	-0.521023	-0.666561	0.0724615			GAB2_1*GAB2_1	GAB2*GAB2	-0.87341	-1.23437	-1.43196	1.79292	-0.859398	-0.941405	-1.26444	1.34644	-0.857626	-1.2354	-1.64529	2.02306	-0.734887	-1.13735	-1.15776	1.56022
ABL1_12*GAB2_4	ABL1*GAB2	0.674286	0.0531523	0.00198051	0.619153	0.298636	-0.0124934	0.0264494	0.28468											GAB2_1*GAB2_2	GAB2*GAB2	-0.809956	-1.23437	-0.168255	0.592668					-1.44323	-1.2354	-0.295066	0.0872339	-0.615677	-1.13735	-0.155452	0.677121
ABL1_12*GAB2_5	ABL1*GAB2	-0.700859	0.0531523	-0.106624	-0.647387	-0.795327	-0.0124934	-0.160782	-0.622051	-2.1954	-0.572179	-0.278636	-1.34459	-0.838777	-0.521023	-0.344826	0.0270723			GAB2_1*GAB2_3	GAB2*GAB2	-2.01683	-1.23437	-1.30017	0.517713	-0.955345	-0.941405	-1.35961	1.34567	-2.29581	-1.2354	-1.45894	0.398525	-1.70218	-1.13735	-0.442454	-0.122384
ABL1_12*GAB2_6	ABL1*GAB2	-0.570458	0.0531523	-0.0786815	-0.544929	-0.827776	-0.0124934	-0.0697604	-0.745523	-0.955771	-0.572179	-0.171705	-0.211886	-0.557327	-0.521023	-0.257785	0.221482			GAB2_1*GAB2_4	GAB2*GAB2	-1.63955	-1.23437	-0.27896	-0.126224	-1.59956	-0.941405	-0.355338	-0.302814	-1.35049	-1.2354	-0.621764	0.506673
ABL1_12*NF1_10	ABL1*NF1	-0.111693	0.0531523	0.0415159	-0.206362	0.217212	-0.0124934	0.0515462	0.178159					-0.79412	-0.521023	0.0636839	-0.33678			GAB2_1*GAB2_5	GAB2*GAB2	-1.63683	-1.23437	-0.209112	-0.193351	-1.14375	-0.941405	-0.393613	0.191264	-2.05546	-1.2354	-0.518812	-0.301252	-1.88633	-1.13735	-0.601388	-0.147598
ABL1_12*NF1_15	ABL1*NF1	0.524999	0.0531523	0.10957	0.362276	-0.0124125	-0.0124934	0.110681	-0.1106	1.14721	-0.572179	0.804132	0.915257	0.0530717	-0.521023	0.76235	-0.188255			GAB2_1*GAB2_6	GAB2*GAB2	-1.9017	-1.23437	-0.659708	-0.00762773	-1.55302	-0.941405	-0.665935	0.0543214	-2.02642	-1.2354	-0.949076	0.158057	-1.78893	-1.13735	-1.09155	0.439968
ABL1_12*NF1_24	ABL1*NF1	-0.53766	0.0531523	0.0333721	-0.624184	-0.0471651	-0.0124934	0.049013	-0.0836847					0.853848	-0.521023	0.0949995	1.27987			GAB2_1*GAB2_7	GAB2*GAB2	-1.6867	-1.23437	-0.96292	0.510593	-0.530492	-0.941405	-0.325837	0.736751	-2.0671	-1.2354	-0.670338	-0.161362	-1.7999	-1.13735	-0.770604	0.108051
ABL1_12*NF1_25	ABL1*NF1	0.312688	0.0531523	-0.0134502	0.272986	-0.431283	-0.0124934	0.0316702	-0.45046	-1.44489	-0.572179	0.142217	-1.01493							GAB2_1*GAB2_8	GAB2*GAB2	-1.41343	-1.23437	-0.0406165	-0.13845									-1.62724	-1.13735	-0.0191139	-0.470777
ABL1_12*NF1_26	ABL1*NF1	0.279938	0.0531523	0.094139	0.132647	0.926775	-0.0124934	0.0980991	0.841169	0.230536	-0.572179	0.378795	0.423921	-0.0916634	-0.521023	0.317601	0.111759			GAB2_1*GAB2_9	GAB2*GAB2	-1.50015	-1.23437	0.0115506	-0.277332	-1.02626	-0.941405	-0.336369	0.251517					-1.2301	-1.13735	-0.433211	0.340453
ABL1_12*NF1_27	ABL1*NF1	0.20368	0.0531523	0.00433496	0.146193	-0.366855	-0.0124934	-0.0485345	-0.305827					-0.359185	-0.521023	0.0413473	0.120491			GAB2_1*NF1_1	GAB2*NF1	0.301954	-1.23437	0.0239809	1.51234	-0.894384	-0.941405	0.220825	-0.173803					-0.618813	-1.13735	0.384082	0.13445
ABL1_12*NTC_10	ABL1*NTC	0.35611	0.0531523	0.0478317	0.255126	0.240884	-0.0124934	-0.0197684	0.273145	0.175229	-0.572179	0.0306155	0.716792	-0.654258	-0.521023	0.0632979	-0.196533			GAB2_1*NF1_2	GAB2*NF1	-0.642869	-1.23437	-0.671092	1.26259	-0.603048	-0.941405	-0.300711	0.639068	1.48718	-1.2354	2.13285	0.589723	1.07574	-1.13735	2.07406	0.139024
ABL1_12*NTC_11	ABL1*NTC	0.668054	0.0531523	0.0468189	0.568083	0.766231	-0.0124934	0.00769159	0.771033	-0.11028	-0.572179	0.0497827	0.412116	-0.519192	-0.521023	0.0830691	-0.0812377			GAB2_1*NF1_3	GAB2*NF1	-0.385523	-1.23437	-0.517679	1.36652	-0.312946	-0.941405	0.015243	0.613216	1.25206	-1.2354	1.60635	0.881111	0.372967	-1.13735	1.65874	-0.148429
ABL1_12*NTC_12	ABL1*NTC	0.154986	0.0531523	0.0461929	0.0556412	0.105552	-0.0124934	0.0766652	0.0413802	-1.26415	-0.572179	0.16214	-0.854109	-0.462163	-0.521023	0.12305	-0.0641897			GAB2_1*NF1_4	GAB2*NF1	-0.180716	-1.23437	0.26997	0.783682	-0.97475	-0.941405	0.142926	-0.17627	-0.946897	-1.2354	0.418513	-0.130011
ABL1_12*NTC_13	ABL1*NTC	-0.82639	0.0531523	0.0286485	-0.90819	0.325689	-0.0124934	0.0386521	0.29953	-0.780363	-0.572179	-0.0270256	-0.181158	0.161223	-0.521023	0.0760021	0.606244			GAB2_1*NF1_5	GAB2*NF1	-0.230862	-1.23437	0.332262	0.671244	-0.722104	-0.941405	0.2083	0.0110006	-0.585955	-1.2354	0.631685	0.017759	-0.352681	-1.13735	0.493937	0.290728
ABL1_12*NTC_15	ABL1*NTC	-0.564902	0.0531523	0.00669498	-0.624749	-0.390435	-0.0124934	0.0313496	-0.409291	-1.08329	-0.572179	0.00285362	-0.513965	-1.11369	-0.521023	0.00420613	-0.596873			GAB2_1*NF1_6	GAB2*NF1	0.481148	-1.23437	0.208304	1.50721	-0.804815	-0.941405	0.124197	0.0123932	-1.03219	-1.2354	0.37317	-0.169957
ABL1_12*NTC_18	ABL1*NTC	0.0590789	0.0531523	-0.012855	0.0187817	-0.226212	-0.0124934	0.0339402	-0.247658	-1.39766	-0.572179	-0.0202682	-0.805214	-1.8572	-0.521023	-0.143526	-1.19265			GAB2_1*NF1_7	GAB2*NF1	-0.149049	-1.23437	-0.0387298	1.12405	-1.16866	-0.941405	0.230765	-0.458023	-0.329472	-1.2354	0.782929	0.122997	0.0249697	-1.13735	0.652526	0.509789
ABL1_12*NTC_19	ABL1*NTC	-0.00977389	0.0531523	0.0263055	-0.0892316	0.0936974	-0.0124934	0.00451731	0.101674	-0.26985	-0.572179	-0.0229941	0.325323	0.345085	-0.521023	0.0346976	0.831411			GAB2_1*NF1_8	GAB2*NF1	-0.22662	-1.23437	-0.129276	1.13702	-0.179401	-0.941405	-0.163053	0.925057	-0.50887	-1.2354	-0.129611	0.85614	-0.648648	-1.13735	0.366949	0.121748
ABL1_12*NTC_2	ABL1*NTC	0.798115	0.0531523	-0.023981	0.768943	0.271331	-0.0124934	0.036969	0.246856	0.10108	-0.572179	-0.0128535	0.686113	2.29025	-0.521023	0.0352663	2.776			GAB2_1*NF1_9	GAB2*NF1	-0.9524	-1.23437	0.200881	0.0810874	-0.771037	-0.941405	0.132611	0.0377571					-0.950286	-1.13735	0.0332757	0.153784
ABL1_12*NTC_23	ABL1*NTC	0.00745393	0.0531523	0.011518	-0.0572164	0.18479	-0.0124934	-0.00430345	0.201587	-0.961997	-0.572179	-0.017761	-0.372057	-0.322814	-0.521023	-0.0531251	0.251335			GAB2_1*NTC_1	GAB2*NTC	-0.438418	-1.23437	0.0620014	0.733949	-1.59757	-0.941405	-0.0134937	-0.64267	-1.40642	-1.2354	-0.0985697	-0.0724527	-1.7067	-1.13735	0.0154567	-0.584816
ABL1_12*NTC_27	ABL1*NTC	0.941073	0.0531523	0.0504723	0.837448	0.0591492	-0.0124934	-0.0045582	0.0762008	0.0542136	-0.572179	0.122335	0.504057	-1.13231	-0.521023	0.0390041	-0.650286			GAB2_1*NTC_10	GAB2*NTC	-1.38997	-1.23437	-0.0352985	-0.120305	-0.40012	-0.941405	-0.0355964	0.576882	-0.997753	-1.2354	-0.00670268	0.244349	-1.15476	-1.13735	0.0652442	-0.0826625
ABL1_12*NTC_28	ABL1*NTC	-0.157837	0.0531523	0.0263441	-0.237333	-0.112753	-0.0124934	0.00327646	-0.103537	-0.442925	-0.572179	0.0107942	0.11846	-1.04634	-0.521023	-0.0559564	-0.46936			GAB2_1*NTC_13	GAB2*NTC	-2.26883	-1.23437	0.302459	-1.33692	-0.585271	-0.941405	0.216289	0.139845	-1.03289	-1.2354	0.160459	0.042049	-0.74669	-1.13735	-0.130547	0.521203
ABL1_12*NTC_29	ABL1*NTC	-0.267645	0.0531523	-0.0127963	-0.308001	-0.920108	-0.0124934	-0.0150496	-0.892565	-0.490107	-0.572179	0.131265	-0.0491927	-0.541466	-0.521023	0.0304254	-0.0508685			GAB2_1*NTC_16	GAB2*NTC	-0.4852	-1.23437	-0.501873	1.25104	-0.482847	-0.941405	-0.152274	0.610832	-1.2782	-1.2354	0.158485	-0.201289	-0.991434	-1.13735	-0.0932625	0.239174
ABL1_12*NTC_3	ABL1*NTC	0.192134	0.0531523	-0.019588	0.15857	-0.294651	-0.0124934	-0.0155132	-0.266645	-1.32549	-0.572179	0.0295711	-0.782883	-1.13401	-0.521023	0.00573081	-0.618717			GAB2_1*NTC_19	GAB2*NTC	-1.18012	-1.23437	0.0803412	-0.0260936	-0.979902	-0.941405	0.137039	-0.175536	-0.76025	-1.2354	-0.203941	0.67909	-1.55336	-1.13735	0.251014	-0.667025
ABL1_12*NTC_30	ABL1*NTC	-0.0474521	0.0531523	0.0279979	-0.128602	-0.662311	-0.0124934	0.0669846	-0.716802	-0.647347	-0.572179	0.0764292	-0.151597	-1.16991	-0.521023	-0.011038	-0.637854			GAB2_1*NTC_22	GAB2*NTC	-1.60141	-1.23437	0.183346	-0.550384	-1.80028	-0.941405	-0.0316939	-0.827185	-2.31175	-1.2354	-0.0191212	-1.05723	-0.922941	-1.13735	-0.0524861	0.266891
ABL1_12*NTC_4	ABL1*NTC	-0.565416	0.0531523	0.0166193	-0.635187	0.229933	-0.0124934	-0.0863191	0.328746	-0.259895	-0.572179	-0.0427768	0.355061	-0.611473	-0.521023	0.0473786	-0.137829			GAB2_1*NTC_25	GAB2*NTC	-0.330931	-1.23437	0.26776	0.635677	-0.219853	-0.941405	0.0812568	0.640296	-1.00885	-1.2354	0.0453148	0.181231	-1.4918	-1.13735	0.0390911	-0.393544
ABL1_12*NTC_8	ABL1*NTC	0.0618248	0.0531523	0.0294925	-0.0208199	-0.395966	-0.0124934	-0.0403624	-0.34311	-0.360824	-0.572179	-0.00594142	0.217296	-0.132305	-0.521023	0.0449283	0.343789			GAB2_1*NTC_28	GAB2*NTC	-2.49372	-1.23437	-0.219558	-1.03979	-0.48124	-0.941405	0.114008	0.346157	-1.28273	-1.2354	-0.300371	0.253041	-0.109676	-1.13735	-0.280986	1.30866
ABL1_12*NTC_9	ABL1*NTC	0.104173	0.0531523	0.0287171	0.022304	0.512791	-0.0124934	0.0256335	0.499651	-0.663387	-0.572179	0.0124943	-0.103702	-0.956821	-0.521023	0.0847042	-0.520502			GAB2_1*NTC_4	GAB2*NTC	-0.803218	-1.23437	0.0409403	0.39021	-1.25554	-0.941405	-0.369958	0.0558268	-0.765218	-1.2354	0.127819	0.342362	-1.79452	-1.13735	0.0352321	-0.692405
ABL1_12*PTPN1_11	ABL1*PTPN1	-0.0851169	0.0531523	0.0550545	-0.193324	0.392887	-0.0124934	0.0166869	0.388693											GAB2_1*NTC_7	GAB2*NTC	-1.35187	-1.23437	-0.117303	-0.000194483	-1.61143	-0.941405	0.0852368	-0.755263	-1.50992	-1.2354	0.120511	-0.395033	-0.90157	-1.13735	0.159588	0.0761873
ABL1_12*PTPN1_12	ABL1*PTPN1	0.22432	0.0531523	0.147946	0.0232221	0.913719	-0.0124934	0.205462	0.72075	1.66565	-0.572179	1.39101	0.846813	1.03762	-0.521023	1.48916	0.069484			GAB2_1*PTPN1_1	GAB2*PTPN1	-1.92821	-1.23437	-0.760786	0.0669409	-1.2049	-0.941405	-0.434499	0.171004	1.21544	-1.2354	2.91725	-0.46641	1.14824	-1.13735	3.07555	-0.789963
ABL1_12*PTPN1_14	ABL1*PTPN1	-0.0396139	0.0531523	-0.0432976	-0.0494685	-0.479217	-0.0124934	-0.0496662	-0.417058											GAB2_1*PTPN1_2	GAB2*PTPN1	0.403233	-1.23437	0.23855	1.39905
ABL1_12*PTPN1_18	ABL1*PTPN1	0.382745	0.0531523	0.141607	0.187986	-0.530116	-0.0124934	0.135981	-0.653603	-0.111796	-0.572179	0.9698	-0.509418	-0.164014	-0.521023	1.02239	-0.665379			GAB2_1*PTPN1_3	GAB2*PTPN1	-1.39771	-1.23437	0.2202	-0.38354	-1.31734	-0.941405	0.195188	-0.571126
ABL1_12*PTPN1_19	ABL1*PTPN1	0.159029	0.0531523	0.146285	-0.0404081	-0.337986	-0.0124934	0.146494	-0.471987	0.818997	-0.572179	0.94761	0.443566	0.443509	-0.521023	1.07443	-0.109894			GAB2_1*PTPN1_4	GAB2*PTPN1	-0.493537	-1.23437	-0.171998	0.912829	-0.834852	-0.941405	0.16114	-0.054587	-0.574071	-1.2354	0.730028	-0.0686995
ABL1_12*PTPN1_21	ABL1*PTPN1	-0.278408	0.0531523	0.126771	-0.458331	-0.266377	-0.0124934	0.11614	-0.370023	-0.112436	-0.572179	0.540866	-0.0811235	0.167723	-0.521023	0.629175	0.0595711			GAB2_1*PTPN1_5	GAB2*PTPN1	-1.86462	-1.23437	-0.198116	-0.432134	-1.14533	-0.941405	-0.396888	0.192967	-0.0462812	-1.2354	1.96799	-0.778871	0.216758	-1.13735	1.91613	-0.562025
ABL1_12*PTPN1_23	ABL1*PTPN1	0.191433	0.0531523	0.0516994	0.0865815	-0.375788	-0.0124934	0.119981	-0.483275	0.153749	-0.572179	0.331772	0.394156							GAB2_1*PTPN1_6	GAB2*PTPN1	-0.788768	-1.23437	0.099367	0.346233	-0.8149	-0.941405	-0.129105	0.25561	-0.912988	-1.2354	1.20099	-0.878583	-0.14248	-1.13735	1.43045	-0.435589
ABL1_12*PTPN1_24	ABL1*PTPN1	-0.177322	0.0531523	0.0368702	-0.267345	-0.112753	-0.0124934	0.0288855	-0.129146	-0.127233	-0.572179	0.106049	0.338896							GAB2_1*PTPN1_7	GAB2*PTPN1					-0.88885	-0.941405	0.143288	-0.0907332
ABL1_12*PTPN1_25	ABL1*PTPN1	0.111579	0.0531523	0.178784	-0.120358	0.151907	-0.0124934	0.206587	-0.0421861	0.579367	-0.572179	1.2518	-0.100252	0.952509	-0.521023	1.29389	0.179642			GAB2_1*PTPN1_8	GAB2*PTPN1	-0.452226	-1.23437	-0.0613722	0.843514	0.135575	-0.941405	0.05654	1.02044	-0.28319	-1.2354	0.960792	-0.00858297
ABL1_12*PTPN1_27	ABL1*PTPN1	0.0848081	0.0531523	0.133632	-0.101976	0.346678	-0.0124934	0.061508	0.297664					-0.233682	-0.521023	0.194096	0.0932446			GAB2_1*PTPN1_9	GAB2*PTPN1	-0.742429	-1.23437	-0.765205	1.25714	-1.29494	-0.941405	-0.610356	0.256818	2.32681	-1.2354	3.99587	-0.433663	2.47701	-1.13735	4.13572	-0.521364
ABL1_12*PTPN1_9	ABL1*PTPN1	0.275737	0.0531523	0.0362029	0.186382	0.336087	-0.0124934	0.0473186	0.301262	0.930942	-0.572179	1.80819	-0.305069	2.40019	-0.521023	1.71925	1.20196			GAB2_1*SOS1_1	GAB2*SOS1	-1.3559	-1.23437	-0.43808	0.31655	-1.0579	-0.941405	-0.309888	0.193389	-3.11251	-1.2354	-1.51464	-0.362475	-2.47158	-1.13735	-1.18661	-0.147622
ABL1_12*SOS1_14	ABL1*SOS1	-0.706502	0.0531523	-0.181068	-0.578586	-0.884802	-0.0124934	-0.160601	-0.711707	-1.69581	-0.572179	-0.545037	-0.578592	-1.13789	-0.521023	-0.588397	-0.0284658			GAB2_1*SOS1_2	GAB2*SOS1	0.134788	-1.23437	-0.99271	2.36187	-0.771909	-0.941405	-0.38995	0.559446	-1.31556	-1.2354	-1.45148	1.37132	-1.85438	-1.13735	-1.14388	0.426846
ABL1_12*SOS1_2	ABL1*SOS1	-0.82564	0.0531523	-0.556063	-0.32273	-1.04564	-0.0124934	-0.599854	-0.433292	-2.16818	-0.572179	-1.47491	-0.121091	-2.19858	-0.521023	-1.58545	-0.0921013			GAB2_1*SOS1_3	GAB2*SOS1	-0.126317	-1.23437	0.00166757	1.10638	-0.815783	-0.941405	-0.266113	0.391736	-2.39163	-1.2354	-1.02977	-0.126461	-2.21304	-1.13735	-0.740206	-0.335486
ABL1_12*SPRED2_1	ABL1*SPRED2	0.0633284	0.0531523	-0.00752258	0.0176987	0.539323	-0.0124934	0.0525921	0.499225	-0.168179	-0.572179	-0.0424533	0.446453	-0.294156	-0.521023	0.025235	0.201632			GAB2_1*SOS1_4	GAB2*SOS1	-0.74811	-1.23437	-0.834992	1.32125	-2.82236	-0.941405	-0.943864	-0.937092	-2.75767	-1.2354	-1.80117	0.278894	-2.20586	-1.13735	-1.40285	0.33433
ABL1_12*SPRED2_10	ABL1*SPRED2	-0.152805	0.0531523	0.0794028	-0.28536	-0.349153	-0.0124934	0.124117	-0.460777	0.227122	-0.572179	0.530064	0.269237	-0.592858	-0.521023	0.500447	-0.572282			GAB2_1*SOS1_5	GAB2*SOS1					0.116022	-0.941405	-0.263994	1.32142	-2.09566	-1.2354	-0.767331	-0.0929308	-2.00792	-1.13735	-0.666596	-0.203981
ABL1_12*SPRED2_13	ABL1*SPRED2	1.0398	0.0531523	0.147036	0.839611	0.314357	-0.0124934	0.0608669	0.265983	0.314214	-0.572179	0.214929	0.671464	-0.598464	-0.521023	0.264446	-0.341887			GAB2_1*SOS1_6	GAB2*SOS1	-1.69725	-1.23437	-0.401571	-0.0613138	-0.813083	-0.941405	-0.407254	0.535577	-2.66822	-1.2354	-1.73486	0.302032	-2.47669	-1.13735	-1.58402	0.244677
ABL1_12*SPRED2_14	ABL1*SPRED2	0.322752	0.0531523	0.022913	0.246686	-0.112753	-0.0124934	0.0573928	-0.157653	-0.612363	-0.572179	0.0741334	-0.114317	-0.0385521	-0.521023	0.0809871	0.401484			GAB2_1*SOS1_7	GAB2*SOS1	-1.05242	-1.23437	0.000467561	0.181485	-1.12166	-0.941405	0.199557	-0.379807
ABL1_12*SPRED2_16	ABL1*SPRED2	-0.12681	0.0531523	0.0195633	-0.199525	0.408079	-0.0124934	0.0526092	0.367963	-0.651725	-0.572179	0.0637808	-0.143327	-0.661029	-0.521023	0.0775075	-0.217513			GAB2_1*SOS1_8	GAB2*SOS1					-1.93825	-0.941405	-0.0130621	-0.983787	-2.64444	-1.2354	-1.08744	-0.321596	-1.36447	-1.13735	-1.00973	0.782605
ABL1_12*SPRED2_17	ABL1*SPRED2	-0.428161	0.0531523	0.0504657	-0.531779	0.168267	-0.0124934	0.0171049	0.163655	-0.333168	-0.572179	0.177346	0.0616652	-0.875935	-0.521023	0.033637	-0.388549			GAB2_1*SOS1_9	GAB2*SOS1	-1.60045	-1.23437	-0.538086	0.172001	-1.74286	-0.941405	-0.650597	-0.150861	-2.0304	-1.2354	-1.61743	0.822434	-2.76797	-1.13735	-1.44011	-0.190513
ABL1_12*SPRED2_2	ABL1*SPRED2	0.331318	0.0531523	0.0492288	0.228937	-0.500116	-0.0124934	0.0705856	-0.558208	0.0608163	-0.572179	0.206041	0.426954	0.30757	-0.521023	0.219618	0.608976			GAB2_1*SPRED2_1	GAB2*SPRED2	0.128131	-1.23437	0.197845	1.16465	-0.811431	-0.941405	0.166239	-0.0362641	-0.79233	-1.2354	0.169994	0.273075	-1.14339	-1.13735	0.27553	-0.281578
ABL1_12*SPRED2_20	ABL1*SPRED2	-0.71156	0.0531523	0.0552235	-0.819935	0.404086	-0.0124934	0.108557	0.308023	-1.08874	-0.572179	0.348739	-0.865304	-0.742768	-0.521023	0.29491	-0.516655			GAB2_1*SPRED2_2	GAB2*SPRED2	-1.19671	-1.23437	0.0198084	0.0178537	-0.310547	-0.941405	0.105294	0.525564	-1.43227	-1.2354	0.287778	-0.484649	-0.824966	-1.13735	0.445224	-0.132845
ABL1_12*SPRED2_22	ABL1*SPRED2	-0.0566135	0.0531523	0.0229888	-0.132755	-1.4592	-0.0124934	0.0717519	-1.51846	0.0582604	-0.572179	0.296121	0.334318	-0.147437	-0.521023	0.1858	0.187786			GAB2_1*SPRED2_3	GAB2*SPRED2	-0.357331	-1.23437	0.167568	0.709468	-0.548362	-0.941405	0.422153	-0.0291101					-1.10564	-1.13735	0.0293802	0.00232994
ABL1_12*SPRED2_23	ABL1*SPRED2	0.32394	0.0531523	0.00267165	0.268116	-0.385503	-0.0124934	0.0543848	-0.427394	-0.170602	-0.572179	-0.0711883	0.472766	-1.03471	-0.521023	0.000948532	-0.514633			GAB2_1*SPRED2_4	GAB2*SPRED2	0.0943488	-1.23437	-0.124252	1.45297	-0.0750029	-0.941405	-0.0122577	0.87866	-0.297645	-1.2354	0.331036	0.606718	-0.865903	-1.13735	0.435693	-0.164251
ABL1_12*SPRED2_26	ABL1*SPRED2	0.0702923	0.0531523	0.00512386	0.0120162	-0.242521	-0.0124934	-0.0219931	-0.208035	-1.042	-0.572179	0.038503	-0.508326	-0.20037	-0.521023	0.0276572	0.292996			GAB2_1*SPRED2_5	GAB2*SPRED2	-0.249381	-1.23437	0.0960251	0.888962	-1.0934	-0.941405	0.158839	-0.31083	-0.873744	-1.2354	0.400235	-0.0385795	-1.20388	-1.13735	0.23514	-0.301673
ABL1_12*SPRED2_8	ABL1*SPRED2	0.496288	0.0531523	0.0413363	0.401799	-0.0621274	-0.0124934	0.0252281	-0.0748621	0.330072	-0.572179	0.100163	0.802088	-0.506701	-0.521023	0.0794757	-0.0651534			GAB2_1*SPRED2_6	GAB2*SPRED2	-1.26838	-1.23437	-0.148959	0.114951	-0.92431	-0.941405	0.0941528	-0.0770574	-1.64337	-1.2354	-0.126644	-0.281329	0.20857	-1.13735	0.274595	1.07132
ABL1_13*ABL1_1	ABL1*ABL1	-0.353634	-0.042728	-0.324648	0.0137418															GAB2_1*SPRED2_7	GAB2*SPRED2	-0.578609	-1.23437	0.105191	0.550569	-0.809397	-0.941405	0.130231	0.00177698	-1.42642	-1.2354	0.187449	-0.378466	-0.748954	-1.13735	0.0792859	0.309105
ABL1_13*ABL1_10	ABL1*ABL1	-0.428405	-0.042728	-0.5211	0.135423															GAB2_1*SPRED2_8	GAB2*SPRED2	-1.20099	-1.23437	-0.0854503	0.118826	-0.359462	-0.941405	0.0811206	0.500823	-1.13074	-1.2354	-0.0969496	0.201612	-0.586911	-1.13735	-0.0569363	0.607371
ABL1_13*ABL1_11	ABL1*ABL1	-0.477071	-0.042728	-0.405756	-0.0285869															GAB2_1*SPRED2_9	GAB2*SPRED2	-0.920527	-1.23437	-0.180641	0.494483	-0.501249	-0.941405	-0.0234169	0.463574	-1.79532	-1.2354	-0.158675	-0.40125	-1.27569	-1.13735	-0.18799	0.049641
ABL1_13*ABL1_13	ABL1*ABL1	0.0663231	-0.042728	-0.0396501	0.148701															GAB2_2*ABL1_1	GAB2*ABL1	-3.06276	-0.00433192	-1.45843	-1.6					-3.05793	-0.475887	-2.98313	0.401088	-3.47553	-0.260718	-2.84836	-0.36645
ABL1_13*ABL1_14	ABL1*ABL1	-0.147733	-0.042728	-0.0659039	-0.0391011															GAB2_2*ABL1_2	GAB2*ABL1	-1.31352	-0.00433192	-1.18319	-0.125995					-3.06693	-0.475887	-3.28573	0.694683	-2.81726	-0.260718	-2.9453	0.388756
ABL1_13*ABL1_15	ABL1*ABL1	-0.00966239	-0.042728	0.00356624	0.0294994															GAB2_2*ABL1_3	GAB2*ABL1	-1.55299	-0.00433192	-1.02821	-0.520443					-3.1585	-0.475887	-3.26354	0.58093	-3.39084	-0.260718	-2.91632	-0.213802
ABL1_13*ABL1_16	ABL1*ABL1	-0.0991912	-0.042728	-0.0626311	0.00616783															GAB2_2*ABL1_4	GAB2*ABL1	-1.85019	-0.00433192	-1.06421	-0.781648					-2.77763	-0.475887	-2.78311	0.481372	-2.22147	-0.260718	-1.95881	-0.00194158
ABL1_13*ABL1_17	ABL1*ABL1	-0.124387	-0.042728	-0.0397938	-0.041865															GAB2_2*ABL1_5	GAB2*ABL1	-0.381104	-0.00433192	-0.0742468	-0.302525
ABL1_13*ABL1_18	ABL1*ABL1	-0.320383	-0.042728	-0.0936051	-0.18405															GAB2_2*ABL1_6	GAB2*ABL1	-0.725717	-0.00433192	-0.451626	-0.26976					-1.96311	-0.475887	-1.38889	-0.098331	-1.9636	-0.260718	-1.25391	-0.448976
ABL1_13*ABL1_2	ABL1*ABL1	-0.229797	-0.042728	-0.0751756	-0.111894															GAB2_2*ABL1_7	GAB2*ABL1	0.155359	-0.00433192	-0.840746	1.00044					-1.10405	-0.475887	-1.90467	1.2765	-0.787263	-0.260718	-1.39493	0.868383
ABL1_13*ABL1_20	ABL1*ABL1	-0.399714	-0.042728	-0.257876	-0.0991105															GAB2_2*ABL1_9	GAB2*ABL1	-0.289655	-0.00433192	0.0163022	-0.301625
ABL1_13*ABL1_21	ABL1*ABL1	-0.610697	-0.042728	-0.343974	-0.223995															GAB2_2*GAB2_1	GAB2*GAB2	-1.49336	-0.00433192	-1.43196	-0.0570638					-1.73967	-0.475887	-1.64529	0.38151	-0.758222	-0.260718	-1.15776	0.66026
ABL1_13*ABL1_23	ABL1*ABL1	-0.531863	-0.042728	-0.0932809	-0.395854															GAB2_2*GAB2_2	GAB2*GAB2	-0.15653	-0.00433192	-0.168255	0.0160575					0.0531595	-0.475887	-0.295066	0.824112	0.262092	-0.260718	-0.155452	0.678263
ABL1_13*ABL1_24	ABL1*ABL1	-0.0410151	-0.042728	-0.0601728	0.0618856															GAB2_2*GAB2_3	GAB2*GAB2	-0.134662	-0.00433192	-1.30017	1.16984					-1.30311	-0.475887	-1.45894	0.631714	-0.846986	-0.260718	-0.442454	-0.143814
ABL1_13*ABL1_25	ABL1*ABL1	-0.12656	-0.042728	-0.0991447	0.0153124															GAB2_2*GAB2_4	GAB2*GAB2	-0.391694	-0.00433192	-0.27896	-0.108402					-0.981442	-0.475887	-0.621764	0.11621
ABL1_13*ABL1_26	ABL1*ABL1	-0.3127	-0.042728	-0.150666	-0.119306															GAB2_2*GAB2_5	GAB2*GAB2	-0.789453	-0.00433192	-0.209112	-0.576009					-1.65246	-0.475887	-0.518812	-0.657765	-0.631413	-0.260718	-0.601388	0.230693
ABL1_13*ABL1_27	ABL1*ABL1	-0.0265346	-0.042728	-0.15873	0.174923															GAB2_2*GAB2_6	GAB2*GAB2	-0.940845	-0.00433192	-0.659708	-0.276805					-1.36094	-0.475887	-0.949076	0.0640243	-1.21161	-0.260718	-1.09155	0.140662
ABL1_13*ABL1_3	ABL1*ABL1	-0.130519	-0.042728	-0.176068	0.0882762															GAB2_2*GAB2_7	GAB2*GAB2	-0.801314	-0.00433192	-0.96292	0.165938					-1.24278	-0.475887	-0.670338	-0.0965573	-1.0425	-0.260718	-0.770604	-0.0111726
ABL1_13*ABL1_4	ABL1*ABL1	-0.423839	-0.042728	0.00390363	-0.385014															GAB2_2*GAB2_8	GAB2*GAB2	0.103867	-0.00433192	-0.0406165	0.148815									-0.334282	-0.260718	-0.0191139	-0.0544503
ABL1_13*ABL1_5	ABL1*ABL1	-1.49004	-0.042728	-1.24676	-0.200549															GAB2_2*GAB2_9	GAB2*GAB2	0.258979	-0.00433192	0.0115506	0.25176									0.806556	-0.260718	-0.433211	1.50049
ABL1_13*ABL1_6	ABL1*ABL1	-0.442143	-0.042728	-0.434793	0.0353786															GAB2_2*NF1_1	GAB2*NF1	0.000140807	-0.00433192	0.0239809	-0.0195082									-0.494876	-0.260718	0.384082	-0.61824
ABL1_13*ABL1_7	ABL1*ABL1	-0.550299	-0.042728	-0.428949	-0.0786221															GAB2_2*NF1_2	GAB2*NF1	-0.648518	-0.00433192	-0.671092	0.0269064					1.5716	-0.475887	2.13285	-0.0853693	1.38024	-0.260718	2.07406	-0.433099
ABL1_13*ABL1_8	ABL1*ABL1	0.0785371	-0.042728	-0.146142	0.267407															GAB2_2*NF1_3	GAB2*NF1	-0.0893494	-0.00433192	-0.517679	0.432661					1.47245	-0.475887	1.60635	0.341989	1.50969	-0.260718	1.65874	0.111662
ABL1_13*ABL1_9	ABL1*ABL1	-0.263853	-0.042728	-0.281471	0.0603461															GAB2_2*NF1_4	GAB2*NF1	0.103962	-0.00433192	0.26997	-0.161676					0.481765	-0.475887	0.418513	0.539139
ABL1_13*GAB2_1	ABL1*GAB2	-0.984464	-0.042728	-0.693978	-0.247757															GAB2_2*NF1_5	GAB2*NF1	0.0934445	-0.00433192	0.332262	-0.234486					0.149769	-0.475887	0.631685	-0.00602927	0.30758	-0.260718	0.493937	0.0743613
ABL1_13*GAB2_10	ABL1*GAB2	-0.343278	-0.042728	-0.176352	-0.124198															GAB2_2*NF1_6	GAB2*NF1	-0.560651	-0.00433192	0.208304	-0.764624					-0.504035	-0.475887	0.37317	-0.401319
ABL1_13*GAB2_11	ABL1*GAB2	-0.258815	-0.042728	-0.0455475	-0.17054															GAB2_2*NF1_7	GAB2*NF1	-0.122266	-0.00433192	-0.0387298	-0.0792045					-0.314839	-0.475887	0.782929	-0.621881	0.00565625	-0.260718	0.652526	-0.386152
ABL1_13*GAB2_12	ABL1*GAB2	-0.436243	-0.042728	-0.483669	0.0901548															GAB2_2*NF1_8	GAB2*NF1	0.214747	-0.00433192	-0.129276	0.348355					0.128359	-0.475887	-0.129611	0.733856	-0.0825402	-0.260718	0.366949	-0.188771
ABL1_13*GAB2_13	ABL1*GAB2	-0.270179	-0.042728	-0.359378	0.131926															GAB2_2*NF1_9	GAB2*NF1	0.504465	-0.00433192	0.200881	0.307916									-0.175021	-0.260718	0.0332757	0.0524215
ABL1_13*GAB2_14	ABL1*GAB2	0.0803474	-0.042728	-0.00731826	0.130394															GAB2_2*NTC_1	GAB2*NTC	-0.20972	-0.00433192	0.0620014	-0.267389					-0.0281774	-0.475887	-0.0985697	0.546279	-0.349216	-0.260718	0.0154567	-0.103954
ABL1_13*GAB2_15	ABL1*GAB2	-0.717799	-0.042728	-0.567359	-0.107712															GAB2_2*NTC_10	GAB2*NTC	0.192776	-0.00433192	-0.0352985	0.232407					-0.155864	-0.475887	-0.00670268	0.326725	-0.0437674	-0.260718	0.0652442	0.151707
ABL1_13*GAB2_17	ABL1*GAB2	-0.230396	-0.042728	-0.177014	-0.0106537															GAB2_2*NTC_13	GAB2*NTC	0.679979	-0.00433192	0.302459	0.381851					-0.261061	-0.475887	0.160459	0.0543666	-0.853845	-0.260718	-0.130547	-0.462579
ABL1_13*GAB2_18	ABL1*GAB2	-0.227962	-0.042728	-0.382228	0.196993															GAB2_2*NTC_16	GAB2*NTC	0.443731	-0.00433192	-0.501873	0.949936					-0.289115	-0.475887	0.158485	0.0282871	-0.285217	-0.260718	-0.0932625	0.0687635
ABL1_13*GAB2_19	ABL1*GAB2	0.0477875	-0.042728	-0.12561	0.216125															GAB2_2*NTC_19	GAB2*NTC	-0.534944	-0.00433192	0.0803412	-0.610953					-0.996292	-0.475887	-0.203941	-0.316465	-0.288491	-0.260718	0.251014	-0.278787
ABL1_13*GAB2_2	ABL1*GAB2	-0.45542	-0.042728	-0.146408	-0.266284															GAB2_2*NTC_22	GAB2*NTC	-0.861083	-0.00433192	0.183346	-1.0401					-0.835194	-0.475887	-0.0191212	-0.340185	0.133396	-0.260718	-0.0524861	0.446601
ABL1_13*GAB2_20	ABL1*GAB2	-0.484895	-0.042728	-0.180993	-0.261174															GAB2_2*NTC_25	GAB2*NTC	0.210042	-0.00433192	0.26776	-0.0533857					-0.651383	-0.475887	0.0453148	-0.220811	-0.562047	-0.260718	0.0390911	-0.34042
ABL1_13*GAB2_21	ABL1*GAB2	-0.652913	-0.042728	-0.503547	-0.106638															GAB2_2*NTC_28	GAB2*NTC	0.101422	-0.00433192	-0.219558	0.325312					-0.713197	-0.475887	-0.300371	0.0630607	-0.260761	-0.260718	-0.280986	0.280944
ABL1_13*GAB2_22	ABL1*GAB2	-0.102871	-0.042728	-0.0438665	-0.0162762															GAB2_2*NTC_4	GAB2*NTC	0.152522	-0.00433192	0.0409403	0.115914					-0.157071	-0.475887	0.127819	0.190997	-0.0430504	-0.260718	0.0352321	0.182436
ABL1_13*GAB2_23	ABL1*GAB2	0.014221	-0.042728	-0.10648	0.163429															GAB2_2*NTC_7	GAB2*NTC	-0.218045	-0.00433192	-0.117303	-0.0964094					-0.671515	-0.475887	0.120511	-0.316138	-0.0541849	-0.260718	0.159588	0.0469457
ABL1_13*GAB2_24	ABL1*GAB2	0.157914	-0.042728	0.00261578	0.198027															GAB2_2*PTPN1_1	GAB2*PTPN1	0.0877309	-0.00433192	-0.760786	0.852849					2.85026	-0.475887	2.91725	0.408891	3.63286	-0.260718	3.07555	0.818033
ABL1_13*GAB2_25	ABL1*GAB2	0.136442	-0.042728	-0.136472	0.315642															GAB2_2*PTPN1_2	GAB2*PTPN1	0.394197	-0.00433192	0.23855	0.159979
ABL1_13*GAB2_26	ABL1*GAB2	-0.0137889	-0.042728	-0.0673476	0.0962867															GAB2_2*PTPN1_3	GAB2*PTPN1	-0.00164019	-0.00433192	0.2202	-0.217509
ABL1_13*GAB2_27	ABL1*GAB2	0.041995	-0.042728	-0.0490898	0.133813															GAB2_2*PTPN1_4	GAB2*PTPN1	0.351313	-0.00433192	-0.171998	0.527643					0.449329	-0.475887	0.730028	0.195189
ABL1_13*GAB2_3	ABL1*GAB2	-0.445486	-0.042728	-0.449713	0.0469554															GAB2_2*PTPN1_5	GAB2*PTPN1	-0.779381	-0.00433192	-0.198116	-0.576933					1.35939	-0.475887	1.96799	-0.132711	1.52188	-0.260718	1.91613	-0.133529
ABL1_13*GAB2_4	ABL1*GAB2	-0.0592189	-0.042728	0.00198051	-0.0184714															GAB2_2*PTPN1_6	GAB2*PTPN1	-0.145816	-0.00433192	0.099367	-0.240851					0.792526	-0.475887	1.20099	0.0674186	0.663971	-0.260718	1.43045	-0.505764
ABL1_13*GAB2_5	ABL1*GAB2	0.00403242	-0.042728	-0.106624	0.153385															GAB2_2*PTPN1_8	GAB2*PTPN1	-0.383431	-0.00433192	-0.0613722	-0.317727					0.301926	-0.475887	0.960792	-0.182979
ABL1_13*GAB2_6	ABL1*GAB2	-0.432452	-0.042728	-0.0786815	-0.311043															GAB2_2*PTPN1_9	GAB2*PTPN1	0.180322	-0.00433192	-0.765205	0.949859					3.70956	-0.475887	3.99587	0.189575	4.20824	-0.260718	4.13572	0.333236
ABL1_13*GAB2_7	ABL1*GAB2	-0.672721	-0.042728	-0.588408	-0.0415852															GAB2_2*SOS1_1	GAB2*SOS1	-0.477092	-0.00433192	-0.43808	-0.0346802					-1.89157	-0.475887	-1.51464	0.0989563	-1.29794	-0.260718	-1.18661	0.149388
ABL1_13*GAB2_8	ABL1*GAB2	0.0153555	-0.042728	-0.0127388	0.0708223															GAB2_2*SOS1_2	GAB2*SOS1	-0.522513	-0.00433192	-0.99271	0.474529					-1.7513	-0.475887	-1.45148	0.176067	-1.33324	-0.260718	-1.14388	0.0713553
ABL1_13*GAB2_9	ABL1*GAB2	-0.114617	-0.042728	-0.00635701	-0.0655322															GAB2_2*SOS1_3	GAB2*SOS1	-0.00285069	-0.00433192	0.00166757	-0.000186338					-1.40636	-0.475887	-1.02977	0.0992953	-0.969359	-0.260718	-0.740206	0.0315654
ABL1_13*NF1_1	ABL1*NF1	-0.0551726	-0.042728	0.0585403	-0.0709849															GAB2_2*SOS1_4	GAB2*SOS1	-1.01392	-0.00433192	-0.834992	-0.174598					-2.03748	-0.475887	-1.80117	0.239576	-1.87681	-0.260718	-1.40285	-0.213242
ABL1_13*NF1_10	ABL1*NF1	-0.137995	-0.042728	0.0415159	-0.136783															GAB2_2*SOS1_5	GAB2*SOS1									-0.854739	-0.475887	-0.767331	0.388479	-0.771482	-0.260718	-0.666596	0.155833
ABL1_13*NF1_11	ABL1*NF1	-0.0547837	-0.042728	0.0965997	-0.108655															GAB2_2*SOS1_6	GAB2*SOS1	-1.75815	-0.00433192	-0.401571	-1.35225					-1.98069	-0.475887	-1.73486	0.230056	-2.71983	-0.260718	-1.58402	-0.875091
ABL1_13*NF1_12	ABL1*NF1	-0.305768	-0.042728	0.0423017	-0.305342															GAB2_2*SOS1_7	GAB2*SOS1	-0.212774	-0.00433192	0.000467561	-0.20891
ABL1_13*NF1_13	ABL1*NF1	0.0550398	-0.042728	0.0884956	0.00927216															GAB2_2*SOS1_8	GAB2*SOS1									-1.63649	-0.475887	-1.08744	-0.0731564	-0.692913	-0.260718	-1.00973	0.577533
ABL1_13*NF1_14	ABL1*NF1	-0.192408	-0.042728	0.0293048	-0.178985															GAB2_2*SOS1_9	GAB2*SOS1	-0.274314	-0.00433192	-0.538086	0.268103					-1.76689	-0.475887	-1.61743	0.326427	-1.18707	-0.260718	-1.44011	0.513766
ABL1_13*NF1_15	ABL1*NF1	-0.0754024	-0.042728	0.10957	-0.142245															GAB2_2*SPRED2_1	GAB2*SPRED2	0.185153	-0.00433192	0.197845	-0.00836042					0.626034	-0.475887	0.169994	0.931927	0.28743	-0.260718	0.27553	0.272618
ABL1_13*NF1_16	ABL1*NF1	-0.569773	-0.042728	-0.0173614	-0.509684															GAB2_2*SPRED2_2	GAB2*SPRED2	0.0990239	-0.00433192	0.0198084	0.0835474					-0.215523	-0.475887	0.287778	-0.0274136	0.132547	-0.260718	0.445224	-0.051958
ABL1_13*NF1_17	ABL1*NF1	-0.166703	-0.042728	0.0229641	-0.146939															GAB2_2*SPRED2_3	GAB2*SPRED2	0.0880186	-0.00433192	0.167568	-0.0752179									-0.186941	-0.260718	0.0293802	0.044397
ABL1_13*NF1_18	ABL1*NF1	0.344668	-0.042728	0.019811	0.367585															GAB2_2*SPRED2_4	GAB2*SPRED2	-0.351866	-0.00433192	-0.124252	-0.223282					0.12388	-0.475887	0.331036	0.268731	0.787964	-0.260718	0.435693	0.612989
ABL1_13*NF1_19	ABL1*NF1	0.000378452	-0.042728	0.0401974	0.00290902															GAB2_2*SPRED2_5	GAB2*SPRED2	0.251805	-0.00433192	0.0960251	0.160112					-0.270305	-0.475887	0.400235	-0.194653	0.485542	-0.260718	0.23514	0.511121
ABL1_13*NF1_2	ABL1*NF1	-0.0117127	-0.042728	0.135733	-0.104718															GAB2_2*SPRED2_6	GAB2*SPRED2	0.105456	-0.00433192	-0.148959	0.258746					0.199826	-0.475887	-0.126644	0.802358	0.30127	-0.260718	0.274595	0.287394
ABL1_13*NF1_20	ABL1*NF1	-0.199498	-0.042728	0.247833	-0.404603															GAB2_2*SPRED2_7	GAB2*SPRED2	0.0327132	-0.00433192	0.105191	-0.0681455					-0.149947	-0.475887	0.187449	0.138491	-0.129022	-0.260718	0.0792859	0.0524107
ABL1_13*NF1_21	ABL1*NF1	0.0398813	-0.042728	0.0192653	0.0633441															GAB2_2*SPRED2_8	GAB2*SPRED2	-0.315188	-0.00433192	-0.0854503	-0.225406					-0.363755	-0.475887	-0.0969496	0.209082	0.0132335	-0.260718	-0.0569363	0.330888
ABL1_13*NF1_22	ABL1*NF1	-0.0408227	-0.042728	-0.0398105	0.0417158															GAB2_2*SPRED2_9	GAB2*SPRED2	0.0530972	-0.00433192	-0.180641	0.23807					-0.26993	-0.475887	-0.158675	0.364631	-0.386794	-0.260718	-0.18799	0.0619145
ABL1_13*NF1_23	ABL1*NF1	-0.251228	-0.042728	-0.0616738	-0.146826															GAB2_3*ABL1_1	GAB2*ABL1	-2.63009	-0.876184	-1.45843	-0.295482	-4.4664	-0.877763	-1.5305	-2.05814	-3.42509	-1.15284	-2.98313	0.71089	-4.07938	-1.27691	-2.84836	0.0458878
ABL1_13*NF1_24	ABL1*NF1	-0.171916	-0.042728	0.0333721	-0.16256															GAB2_3*ABL1_2	GAB2*ABL1	-1.59938	-0.876184	-1.18319	0.459999	-3.23929	-0.877763	-1.32438	-1.03714	-4.09798	-1.15284	-3.28573	0.340596	-4.89667	-1.27691	-2.9453	-0.674457
ABL1_13*NF1_25	ABL1*NF1	0.0800874	-0.042728	-0.0134502	0.136266															GAB2_3*ABL1_3	GAB2*ABL1	-2.22014	-0.876184	-1.02821	-0.315741	-2.50896	-0.877763	-1.74835	0.117157	-3.37853	-1.15284	-3.26354	1.03785	-4.04794	-1.27691	-2.91632	0.145296
ABL1_13*NF1_26	ABL1*NF1	-0.0516762	-0.042728	0.094139	-0.103087															GAB2_3*ABL1_4	GAB2*ABL1	-0.484138	-0.876184	-1.06421	1.45625	-1.68034	-0.877763	-1.14528	0.342699	-3.14999	-1.15284	-2.78311	0.78597	-2.46325	-1.27691	-1.95881	0.772478
ABL1_13*NF1_27	ABL1*NF1	-0.0720918	-0.042728	0.00433496	-0.0336988															GAB2_3*ABL1_5	GAB2*ABL1	-1.07587	-0.876184	-0.0742468	-0.125439	-0.841382	-0.877763	-0.00698106	0.0433615
ABL1_13*NF1_3	ABL1*NF1	0.104822	-0.042728	0.068877	0.0786725															GAB2_3*ABL1_6	GAB2*ABL1	-0.726703	-0.876184	-0.451626	0.601107	-0.408924	-0.877763	-0.17498	0.643818	-1.67287	-1.15284	-1.38889	0.868865	-2.11877	-1.27691	-1.25391	0.412051
ABL1_13*NF1_4	ABL1*NF1	0.164612	-0.042728	-0.0498467	0.257186															GAB2_3*ABL1_7	GAB2*ABL1	-2.1979	-0.876184	-0.840746	-0.480971	-0.723776	-0.877763	-0.629485	0.783472	-2.43674	-1.15284	-1.90467	0.620772	-2.56558	-1.27691	-1.39493	0.106264
ABL1_13*NF1_5	ABL1*NF1	-0.271377	-0.042728	-0.0195824	-0.209067															GAB2_3*ABL1_9	GAB2*ABL1	-0.827231	-0.876184	0.0163022	0.0326514
ABL1_13*NF1_6	ABL1*NF1	-0.0375537	-0.042728	-0.169795	0.174969															GAB2_3*GAB2_1	GAB2*GAB2	-3.08832	-0.876184	-1.43196	-0.780172	-3.17206	-0.877763	-1.26444	-1.02986	-2.20359	-1.15284	-1.64529	0.594549	-3.27981	-1.27691	-1.15776	-0.845133
ABL1_13*NF1_7	ABL1*NF1	0.287405	-0.042728	0.113871	0.216261															GAB2_3*GAB2_2	GAB2*GAB2	-0.0710822	-0.876184	-0.168255	0.973358					-1.25895	-1.15284	-0.295066	0.18896	-0.708982	-1.27691	-0.155452	0.723384
ABL1_13*NF1_8	ABL1*NF1	-0.509827	-0.042728	0.13034	-0.597438															GAB2_3*GAB2_3	GAB2*GAB2	-0.654221	-0.876184	-1.30017	1.52213	-0.749345	-0.877763	-1.35961	1.48803	-0.402498	-1.15284	-1.45894	2.20929	-0.528153	-1.27691	-0.442454	1.19121
ABL1_13*NF1_9	ABL1*NF1	0.118433	-0.042728	0.024593	0.136568															GAB2_3*GAB2_4	GAB2*GAB2	-0.71124	-0.876184	-0.27896	0.443904	-0.815432	-0.877763	-0.355338	0.417669	-1.09681	-1.15284	-0.621764	0.677797
ABL1_13*NTC_1	ABL1*NTC	0.24845	-0.042728	-0.0730817	0.36426															GAB2_3*GAB2_5	GAB2*GAB2	-2.19434	-0.876184	-0.209112	-1.10904	-1.82504	-0.877763	-0.393613	-0.553665	-1.98826	-1.15284	-0.518812	-0.316604	-2.01201	-1.27691	-0.601388	-0.133714
ABL1_13*NTC_10	ABL1*NTC	0.153948	-0.042728	0.0478317	0.148844															GAB2_3*GAB2_6	GAB2*GAB2	-1.97014	-0.876184	-0.659708	-0.434251	-2.11995	-0.877763	-0.665935	-0.576252	-0.833154	-1.15284	-0.949076	1.26877	-1.91693	-1.27691	-1.09155	0.451535
ABL1_13*NTC_11	ABL1*NTC	0.0646417	-0.042728	0.0468189	0.0605508															GAB2_3*GAB2_7	GAB2*GAB2	-2.4694	-0.876184	-0.96292	-0.630291	-1.03108	-0.877763	-0.325837	0.172519	-1.47216	-1.15284	-0.670338	0.351025	-1.00663	-1.27691	-0.770604	1.04088
ABL1_13*NTC_12	ABL1*NTC	0.22227	-0.042728	0.0461929	0.218805															GAB2_3*GAB2_8	GAB2*GAB2	0.318992	-0.876184	-0.0406165	1.23579									-0.928727	-1.27691	-0.0191139	0.3673
ABL1_13*NTC_13	ABL1*NTC	0.163321	-0.042728	0.0286485	0.177401															GAB2_3*GAB2_9	GAB2*GAB2	-0.869672	-0.876184	0.0115506	-0.00503821	-0.140126	-0.877763	-0.336369	1.07401					-0.993423	-1.27691	-0.433211	0.716702
ABL1_13*NTC_14	ABL1*NTC	-0.0223493	-0.042728	-0.0266961	0.0470747															GAB2_3*NF1_1	GAB2*NF1	-1.61522	-0.876184	0.0239809	-0.763012	-0.945632	-0.877763	0.220825	-0.288694					-1.03594	-1.27691	0.384082	-0.143105
ABL1_13*NTC_15	ABL1*NTC	-0.175364	-0.042728	0.00669498	-0.139331															GAB2_3*NF1_2	GAB2*NF1	0.550074	-0.876184	-0.671092	2.09735	0.583999	-0.877763	-0.300711	1.76247	2.30115	-1.15284	2.13285	1.32114	1.73322	-1.27691	2.07406	0.936076
ABL1_13*NTC_16	ABL1*NTC	0.0876832	-0.042728	-0.0698281	0.200239															GAB2_3*NF1_3	GAB2*NF1	-0.687915	-0.876184	-0.517679	0.705948	0.0718804	-0.877763	0.015243	0.9344	0.933013	-1.15284	1.60635	0.479511	0.624707	-1.27691	1.65874	0.242879
ABL1_13*NTC_17	ABL1*NTC	-0.135997	-0.042728	-0.0283578	-0.064911															GAB2_3*NF1_4	GAB2*NF1	0.131859	-0.876184	0.26997	0.738073	-1.21902	-0.877763	0.142926	-0.484185	0.0203521	-1.15284	0.418513	0.754684
ABL1_13*NTC_18	ABL1*NTC	-0.127564	-0.042728	-0.012855	-0.0719807															GAB2_3*NF1_5	GAB2*NF1	-0.190281	-0.876184	0.332262	0.353641	-0.701465	-0.877763	0.2083	-0.0320027	-0.240416	-1.15284	0.631685	0.280743	-0.830846	-1.27691	0.493937	-0.0478694
ABL1_13*NTC_19	ABL1*NTC	-0.0940157	-0.042728	0.0263055	-0.0775931															GAB2_3*NF1_6	GAB2*NF1	-0.850346	-0.876184	0.208304	-0.182466	-1.00299	-0.877763	0.124197	-0.24942	-0.463355	-1.15284	0.37317	0.31632
ABL1_13*NTC_2	ABL1*NTC	0.042488	-0.042728	-0.023981	0.109197															GAB2_3*NF1_7	GAB2*NF1	-0.0845154	-0.876184	-0.0387298	0.830399	-0.505785	-0.877763	0.230765	0.141213	-0.161224	-1.15284	0.782929	0.208692	-0.0663005	-1.27691	0.652526	0.558086
ABL1_13*NTC_20	ABL1*NTC	-0.0785363	-0.042728	0.0314032	-0.0672115															GAB2_3*NF1_8	GAB2*NF1	-0.222212	-0.876184	-0.129276	0.783249	-1.0411	-0.877763	-0.163053	-0.000286793	-0.219145	-1.15284	-0.129611	1.06331	0.526487	-1.27691	0.366949	1.43645
ABL1_13*NTC_21	ABL1*NTC	-0.132834	-0.042728	0.0632332	-0.153339															GAB2_3*NF1_9	GAB2*NF1	-0.745763	-0.876184	0.200881	-0.0704596	-0.308352	-0.877763	0.132611	0.436799					-0.669236	-1.27691	0.0332757	0.574402
ABL1_13*NTC_22	ABL1*NTC	-0.0981782	-0.042728	-0.0197238	-0.0357264															GAB2_3*NTC_1	GAB2*NTC	-2.2956	-0.876184	0.0620014	-1.48141	-1.21274	-0.877763	-0.0134937	-0.32148	-1.62957	-1.15284	-0.0985697	-0.378152	-1.6209	-1.27691	0.0154567	-0.359443
ABL1_13*NTC_23	ABL1*NTC	0.0370299	-0.042728	0.011518	0.0682399															GAB2_3*NTC_10	GAB2*NTC	-1.35821	-0.876184	-0.0352985	-0.446727	-0.547562	-0.877763	-0.0355964	0.365797	0.318278	-1.15284	-0.00670268	1.47783	-1.31507	-1.27691	0.0652442	-0.103403
ABL1_13*NTC_24	ABL1*NTC	0.176492	-0.042728	-0.019171	0.238391															GAB2_3*NTC_13	GAB2*NTC	-1.47326	-0.876184	0.302459	-0.899533	-2.03494	-0.877763	0.216289	-1.37347	-2.62488	-1.15284	0.160459	-1.6325	-3.23289	-1.27691	-0.130547	-1.82543
ABL1_13*NTC_25	ABL1*NTC	-0.0691231	-0.042728	-0.0711336	0.0447385															GAB2_3*NTC_16	GAB2*NTC	-0.711584	-0.876184	-0.501873	0.666474	-0.818539	-0.877763	-0.152274	0.211497	-1.15694	-1.15284	0.158485	-0.162581	-1.36441	-1.27691	-0.0932625	0.00576816
ABL1_13*NTC_26	ABL1*NTC	-0.183743	-0.042728	-0.0265514	-0.114464															GAB2_3*NTC_19	GAB2*NTC	-1.04615	-0.876184	0.0803412	-0.250303	-0.116537	-0.877763	0.137039	0.624187	-1.60736	-1.15284	-0.203941	-0.250572	-0.694906	-1.27691	0.251014	0.330993
ABL1_13*NTC_27	ABL1*NTC	-0.0553578	-0.042728	0.0504723	-0.0631021															GAB2_3*NTC_22	GAB2*NTC	-0.155567	-0.876184	0.183346	0.537271	-0.599557	-0.877763	-0.0316939	0.309899	-0.509188	-1.15284	-0.0191212	0.662778	-0.691569	-1.27691	-0.0524861	0.63783
ABL1_13*NTC_28	ABL1*NTC	-0.119875	-0.042728	0.0263441	-0.103492															GAB2_3*NTC_25	GAB2*NTC	-0.303251	-0.876184	0.26776	0.305173	-0.43676	-0.877763	0.0812568	0.359746	-0.993869	-1.15284	0.0453148	0.113661	-1.19165	-1.27691	0.0390911	0.0461691
ABL1_13*NTC_29	ABL1*NTC	-0.237987	-0.042728	-0.0127963	-0.182463															GAB2_3*NTC_28	GAB2*NTC	-0.556863	-0.876184	-0.219558	0.53888	-1.52128	-0.877763	0.114008	-0.757521	-1.43721	-1.15284	-0.300371	0.0160055	-1.24117	-1.27691	-0.280986	0.316726
ABL1_13*NTC_3	ABL1*NTC	0.0565181	-0.042728	-0.019588	0.118834															GAB2_3*NTC_4	GAB2*NTC	-0.139389	-0.876184	0.0409403	0.695855	-0.738084	-0.877763	-0.369958	0.509637	-0.7338	-1.15284	0.127819	0.291226	-0.0542921	-1.27691	0.0352321	1.18739
ABL1_13*NTC_30	ABL1*NTC	-0.0872467	-0.042728	0.0279979	-0.0725167															GAB2_3*NTC_7	GAB2*NTC	-0.721977	-0.876184	-0.117303	0.271511	-0.751633	-0.877763	0.0852368	0.0408928	-1.15391	-1.15284	0.120511	-0.121576	-1.36227	-1.27691	0.159588	-0.244946
ABL1_13*NTC_4	ABL1*NTC	-0.0571138	-0.042728	0.0166193	-0.0310051															GAB2_3*PTPN1_1	GAB2*PTPN1	-2.16686	-0.876184	-0.760786	-0.529894	-1.15615	-0.877763	-0.434499	0.156109	1.84735	-1.15284	2.91725	0.0829413	1.44274	-1.27691	3.07555	-0.355897
ABL1_13*NTC_5	ABL1*NTC	-0.192194	-0.042728	0.0174772	-0.166943															GAB2_3*PTPN1_2	GAB2*PTPN1	0.574892	-0.876184	0.23855	1.21253
ABL1_13*NTC_6	ABL1*NTC	-0.201178	-0.042728	-0.0211264	-0.137323															GAB2_3*PTPN1_3	GAB2*PTPN1	-0.378811	-0.876184	0.2202	0.277173	-0.284381	-0.877763	0.195188	0.398194
ABL1_13*NTC_7	ABL1*NTC	-0.465572	-0.042728	-0.0808769	-0.341967															GAB2_3*PTPN1_4	GAB2*PTPN1	-1.17493	-0.876184	-0.171998	-0.12675	-1.19833	-0.877763	0.16114	-0.481703	-0.00734563	-1.15284	0.730028	0.415472
ABL1_13*NTC_8	ABL1*NTC	-0.0497006	-0.042728	0.0294925	-0.0364651															GAB2_3*PTPN1_5	GAB2*PTPN1	-0.561436	-0.876184	-0.198116	0.512865	-0.287024	-0.877763	-0.396888	0.987626	0.935949	-1.15284	1.96799	0.120805	0.52797	-1.27691	1.91613	-0.111246
ABL1_13*NTC_9	ABL1*NTC	0.0492472	-0.042728	0.0287171	0.0632581															GAB2_3*PTPN1_6	GAB2*PTPN1	-0.272106	-0.876184	0.099367	0.504712	-0.11756	-0.877763	-0.129105	0.889307	-0.0383782	-1.15284	1.20099	-0.0865275	0.183693	-1.27691	1.43045	0.0301521
ABL1_13*PTPN1_1	ABL1*PTPN1	0.0634014	-0.042728	-0.0134863	0.119616															GAB2_3*PTPN1_7	GAB2*PTPN1					-0.874108	-0.877763	0.143288	-0.139633
ABL1_13*PTPN1_10	ABL1*PTPN1	0.793227	-0.042728	0.0870941	0.748861															GAB2_3*PTPN1_8	GAB2*PTPN1	0.287904	-0.876184	-0.0613722	1.22546	-1.35605	-0.877763	0.05654	-0.534828	-0.45904	-1.15284	0.960792	-0.266987
ABL1_13*PTPN1_11	ABL1*PTPN1	0.146325	-0.042728	0.0550545	0.133998															GAB2_3*PTPN1_9	GAB2*PTPN1	-0.965845	-0.876184	-0.765205	0.675544	0.0481541	-0.877763	-0.610356	1.53627	3.64201	-1.15284	3.99587	0.798987	2.95827	-1.27691	4.13572	0.0994611
ABL1_13*PTPN1_12	ABL1*PTPN1	-0.0598561	-0.042728	0.147946	-0.165074															GAB2_3*SOS1_1	GAB2*SOS1	-1.45298	-0.876184	-0.43808	-0.138713	-1.3515	-0.877763	-0.309888	-0.163849	-2.27083	-1.15284	-1.51464	0.396654	-2.07454	-1.27691	-1.18661	0.388988
ABL1_13*PTPN1_13	ABL1*PTPN1	-0.0134092	-0.042728	-0.0173441	0.046663															GAB2_3*SOS1_2	GAB2*SOS1	-1.93443	-0.876184	-0.99271	-0.0655332	-1.88491	-0.877763	-0.38995	-0.617193	-1.93105	-1.15284	-1.45148	0.67327	-2.41543	-1.27691	-1.14388	0.00536504
ABL1_13*PTPN1_14	ABL1*PTPN1	-0.0735494	-0.042728	-0.0432976	0.0124762															GAB2_3*SOS1_3	GAB2*SOS1	-2.08219	-0.876184	0.00166757	-1.20768	-0.77166	-0.877763	-0.266113	0.372216	-1.97827	-1.15284	-1.02977	0.204341	-1.9238	-1.27691	-0.740206	0.0933173
ABL1_13*PTPN1_15	ABL1*PTPN1	-0.0624926	-0.042728	0.166651	-0.186415															GAB2_3*SOS1_4	GAB2*SOS1	-1.25907	-0.876184	-0.834992	0.452104	-0.467348	-0.877763	-0.943864	1.35428	-2.00654	-1.15284	-1.80117	0.947475	-0.665293	-1.27691	-1.40285	2.01447
ABL1_13*PTPN1_16	ABL1*PTPN1	-0.23467	-0.042728	-0.0757788	-0.116163															GAB2_3*SOS1_5	GAB2*SOS1					-1.0354	-0.877763	-0.263994	0.106359	-1.88653	-1.15284	-0.767331	0.033647	-1.62037	-1.27691	-0.666596	0.323144
ABL1_13*PTPN1_17	ABL1*PTPN1	0.258989	-0.042728	0.135593	0.166124															GAB2_3*SOS1_6	GAB2*SOS1	-1.79544	-0.876184	-0.401571	-0.517688	-1.50247	-0.877763	-0.407254	-0.217451	-2.40096	-1.15284	-1.73486	0.486743	-1.44887	-1.27691	-1.58402	1.41206
ABL1_13*PTPN1_18	ABL1*PTPN1	0.287431	-0.042728	0.141607	0.188552															GAB2_3*SOS1_7	GAB2*SOS1	-1.30191	-0.876184	0.000467561	-0.426195	-1.03447	-0.877763	0.199557	-0.356265
ABL1_13*PTPN1_19	ABL1*PTPN1	0.270788	-0.042728	0.146285	0.167232															GAB2_3*SOS1_8	GAB2*SOS1					-0.742403	-0.877763	-0.0130621	0.148422	-2.08394	-1.15284	-1.08744	0.156343	-1.96634	-1.27691	-1.00973	0.320299
ABL1_13*PTPN1_2	ABL1*PTPN1	0.165834	-0.042728	0.196239	0.012323															GAB2_3*SOS1_9	GAB2*SOS1	-2.3016	-0.876184	-0.538086	-0.887326	-0.950277	-0.877763	-0.650597	0.578082	-3.12212	-1.15284	-1.61743	-0.351849	-2.01392	-1.27691	-1.44011	0.703106
ABL1_13*PTPN1_20	ABL1*PTPN1	-0.0305576	-0.042728	0.0408276	-0.0286572															GAB2_3*SPRED2_1	GAB2*SPRED2	0.156673	-0.876184	0.197845	0.835012	0.135575	-0.877763	0.166239	0.847099	-0.1585	-1.15284	0.169994	0.824351	-0.49272	-1.27691	0.27553	0.508663
ABL1_13*PTPN1_21	ABL1*PTPN1	0.109279	-0.042728	0.126771	0.0252364															GAB2_3*SPRED2_2	GAB2*SPRED2	0.036384	-0.876184	0.0198084	0.89276	-0.510417	-0.877763	0.105294	0.262052	-0.386384	-1.15284	0.287778	0.478683	-0.730388	-1.27691	0.445224	0.101301
ABL1_13*PTPN1_22	ABL1*PTPN1	0.806143	-0.042728	0.122008	0.726864															GAB2_3*SPRED2_3	GAB2*SPRED2	-0.283249	-0.876184	0.167568	0.425367	0.157977	-0.877763	0.422153	0.613586					-0.252065	-1.27691	0.0293802	0.995468
ABL1_13*PTPN1_23	ABL1*PTPN1	-0.0872672	-0.042728	0.0516994	-0.0962386															GAB2_3*SPRED2_4	GAB2*SPRED2	-0.925508	-0.876184	-0.124252	0.0749286	-1.08546	-0.877763	-0.0122577	-0.195436	-0.939053	-1.15284	0.331036	-0.117244	-0.506985	-1.27691	0.435693	0.334236
ABL1_13*PTPN1_24	ABL1*PTPN1	0.0363531	-0.042728	0.0368702	0.042211															GAB2_3*SPRED2_5	GAB2*SPRED2	0.157446	-0.876184	0.0960251	0.937605	-0.00530502	-0.877763	0.158839	0.713619	-0.821971	-1.15284	0.400235	-0.0693607	-0.526309	-1.27691	0.23514	0.515464
ABL1_13*PTPN1_25	ABL1*PTPN1	0.086152	-0.042728	0.178784	-0.0499042															GAB2_3*SPRED2_6	GAB2*SPRED2	-0.22917	-0.876184	-0.148959	0.795973	-0.114388	-0.877763	0.0941528	0.669222	-0.639822	-1.15284	-0.126644	0.639667	-0.483813	-1.27691	0.274595	0.518505
ABL1_13*PTPN1_26	ABL1*PTPN1	0.138535	-0.042728	0.127966	0.053297															GAB2_3*SPRED2_7	GAB2*SPRED2	-0.393445	-0.876184	0.105191	0.377549	0.385129	-0.877763	0.130231	1.13266	-0.744387	-1.15284	0.187449	0.221009	-0.0560164	-1.27691	0.0792859	1.14161
ABL1_13*PTPN1_27	ABL1*PTPN1	-0.0407667	-0.042728	0.133632	-0.13167															GAB2_3*SPRED2_8	GAB2*SPRED2	-0.388247	-0.876184	-0.0854503	0.573388	-0.27575	-0.877763	0.0811206	0.520892	-1.21088	-1.15284	-0.0969496	0.0389155	0.347215	-1.27691	-0.0569363	1.68106
ABL1_13*PTPN1_3	ABL1*PTPN1	0.374077	-0.042728	0.127836	0.288969															GAB2_3*SPRED2_9	GAB2*SPRED2	-0.638359	-0.876184	-0.180641	0.418466	-0.11392	-0.877763	-0.0234169	0.78726	-1.55575	-1.15284	-0.158675	-0.244229	-1.10968	-1.27691	-0.18799	0.355228
ABL1_13*PTPN1_4	ABL1*PTPN1	0.490652	-0.042728	0.17829	0.35509															GAB2_4*ABL1_1	GAB2*ABL1	-0.432733	-0.415931	-1.45843	1.44163	-1.2731	-0.281856	-1.5305	0.539259	-3.38153	-0.353867	-2.98313	-0.0445317
ABL1_13*PTPN1_5	ABL1*PTPN1	0.163588	-0.042728	-0.0583519	0.264668															GAB2_4*ABL1_2	GAB2*ABL1	-1.50588	-0.415931	-1.18319	0.093243	-0.767494	-0.281856	-1.32438	0.838745	-3.61154	-0.353867	-3.28573	0.0280598
ABL1_13*PTPN1_6	ABL1*PTPN1	-0.534661	-0.042728	0.0672279	-0.559161															GAB2_4*ABL1_3	GAB2*ABL1	-1.39735	-0.415931	-1.02821	0.0467903	-0.889704	-0.281856	-1.74835	1.1405	-2.526	-0.353867	-3.26354	1.09141
ABL1_13*PTPN1_7	ABL1*PTPN1	0.197848	-0.042728	0.140552	0.100024															GAB2_4*ABL1_4	GAB2*ABL1	-2.0118	-0.415931	-1.06421	-0.531667	-1.67057	-0.281856	-1.14528	-0.24344	-2.95519	-0.353867	-2.78311	0.181792
ABL1_13*PTPN1_8	ABL1*PTPN1	-0.533707	-0.042728	0.0693587	-0.560338															GAB2_4*ABL1_5	GAB2*ABL1	-0.454954	-0.415931	-0.0742468	0.0352241	-0.380864	-0.281856	-0.00698106	-0.0920275
ABL1_13*PTPN1_9	ABL1*PTPN1	0.121307	-0.042728	0.0362029	0.127832															GAB2_4*ABL1_6	GAB2*ABL1	-0.517156	-0.415931	-0.451626	0.350401	-0.365192	-0.281856	-0.17498	0.0916432	-1.71078	-0.353867	-1.38889	0.0319755
ABL1_13*SOS1_1	ABL1*SOS1	0.00491593	-0.042728	-0.433876	0.48152															GAB2_4*ABL1_7	GAB2*ABL1	-0.662279	-0.415931	-0.840746	0.594397	-1.75177	-0.281856	-0.629485	-0.840432	-1.87266	-0.353867	-1.90467	0.385879
ABL1_13*SOS1_11	ABL1*SOS1	-1.22155	-0.042728	-0.868437	-0.310383															GAB2_4*ABL1_9	GAB2*ABL1	0.0141356	-0.415931	0.0163022	0.413764
ABL1_13*SOS1_12	ABL1*SOS1	-0.222426	-0.042728	-0.00458399	-0.175114															GAB2_4*GAB2_1	GAB2*GAB2	-1.76809	-0.415931	-1.43196	0.0798065	-0.946182	-0.281856	-1.26444	0.600109	-0.295306	-0.353867	-1.64529	1.70385
ABL1_13*SOS1_13	ABL1*SOS1	-0.232336	-0.042728	-0.0271965	-0.162412															GAB2_4*GAB2_2	GAB2*GAB2	0.0106921	-0.415931	-0.168255	0.594878					-0.252269	-0.353867	-0.295066	0.396664
ABL1_13*SOS1_14	ABL1*SOS1	-0.339971	-0.042728	-0.181068	-0.116175															GAB2_4*GAB2_3	GAB2*GAB2	-1.23989	-0.415931	-1.30017	0.476213	-0.991307	-0.281856	-1.35961	0.650159	-1.48171	-0.353867	-1.45894	0.331094
ABL1_13*SOS1_15	ABL1*SOS1	-0.439929	-0.042728	-0.0843937	-0.312808															GAB2_4*GAB2_4	GAB2*GAB2	-0.286553	-0.415931	-0.27896	0.408338	-0.10648	-0.281856	-0.355338	0.530713	0.0759964	-0.353867	-0.621764	1.05163
ABL1_13*SOS1_16	ABL1*SOS1	-0.407301	-0.042728	-0.137805	-0.226769															GAB2_4*GAB2_5	GAB2*GAB2	-0.700311	-0.415931	-0.209112	-0.075268	-0.754379	-0.281856	-0.393613	-0.0789092	-1.56366	-0.353867	-0.518812	-0.690976
ABL1_13*SOS1_17	ABL1*SOS1	-0.661351	-0.042728	-0.36162	-0.257003															GAB2_4*GAB2_6	GAB2*GAB2	-0.388217	-0.415931	-0.659708	0.687422	-0.558262	-0.281856	-0.665935	0.389529	-1.65092	-0.353867	-0.949076	-0.347975
ABL1_13*SOS1_18	ABL1*SOS1	-0.405337	-0.042728	-0.117247	-0.245362															GAB2_4*GAB2_7	GAB2*GAB2	-0.389813	-0.415931	-0.96292	0.989038	-0.675492	-0.281856	-0.325837	-0.0677989	-0.912639	-0.353867	-0.670338	0.111567
ABL1_13*SOS1_19	ABL1*SOS1	-0.0191568	-0.042728	-0.0473363	0.0709075															GAB2_4*GAB2_8	GAB2*GAB2	0.186554	-0.415931	-0.0406165	0.643101
ABL1_13*SOS1_2	ABL1*SOS1	-0.461334	-0.042728	-0.556063	0.137457															GAB2_4*GAB2_9	GAB2*GAB2	-0.335797	-0.415931	0.0115506	0.0685836	0.0123205	-0.281856	-0.336369	0.630546
ABL1_13*SOS1_21	ABL1*SOS1	0.0300951	-0.042728	-0.093469	0.166292															GAB2_4*NF1_1	GAB2*NF1	-0.406419	-0.415931	0.0239809	-0.0144694	0.159984	-0.281856	0.220825	0.221015
ABL1_13*SOS1_23	ABL1*SOS1	-0.957563	-0.042728	-0.724455	-0.19038															GAB2_4*NF1_2	GAB2*NF1	-0.218729	-0.415931	-0.671092	0.868294	-1.37357	-0.281856	-0.300711	-0.791	2.00832	-0.353867	2.13285	0.22933
ABL1_13*SOS1_24	ABL1*SOS1	0.251773	-0.042728	-0.0507974	0.345299															GAB2_4*NF1_3	GAB2*NF1	-0.920331	-0.415931	-0.517679	0.0132786	-0.0107396	-0.281856	0.015243	0.255873	1.31316	-0.353867	1.60635	0.0606838
ABL1_13*SOS1_25	ABL1*SOS1	-0.141917	-0.042728	-0.0681486	-0.0310401															GAB2_4*NF1_4	GAB2*NF1	0.0594576	-0.415931	0.26997	0.205418	-0.496342	-0.281856	0.142926	-0.357412	0.145821	-0.353867	0.418513	0.081175
ABL1_13*SOS1_26	ABL1*SOS1	-0.704364	-0.042728	-0.718921	0.0572853															GAB2_4*NF1_5	GAB2*NF1	-1.02375	-0.415931	0.332262	-0.940086	0.174796	-0.281856	0.2083	0.248352	-0.0433422	-0.353867	0.631685	-0.32116
ABL1_13*SOS1_27	ABL1*SOS1	-0.253305	-0.042728	-0.00126581	-0.209312															GAB2_4*NF1_6	GAB2*NF1	0.701502	-0.415931	0.208304	0.909129	-0.439062	-0.281856	0.124197	-0.281403	0.152692	-0.353867	0.37317	0.133389
ABL1_13*SOS1_3	ABL1*SOS1	-0.118417	-0.042728	-0.0337309	-0.0419578															GAB2_4*NF1_7	GAB2*NF1	-0.0528066	-0.415931	-0.0387298	0.401854	0.318643	-0.281856	0.230765	0.369734	-0.147613	-0.353867	0.782929	-0.576675
ABL1_13*SOS1_5	ABL1*SOS1	-0.471236	-0.042728	-1.05307	0.624564															GAB2_4*NF1_8	GAB2*NF1	-0.213136	-0.415931	-0.129276	0.332071	-0.387885	-0.281856	-0.163053	0.0570237	-0.798244	-0.353867	-0.129611	-0.314766
ABL1_13*SOS1_6	ABL1*SOS1	0.0411516	-0.042728	0.0393522	0.0445274															GAB2_4*NF1_9	GAB2*NF1	0.227964	-0.415931	0.200881	0.443014	-0.142274	-0.281856	0.132611	0.00697015
ABL1_13*SOS1_7	ABL1*SOS1	-0.00568536	-0.042728	-0.328422	0.365465															GAB2_4*NTC_1	GAB2*NTC	-0.468882	-0.415931	0.0620014	-0.114952	-0.120765	-0.281856	-0.0134937	0.174585	-0.529566	-0.353867	-0.0985697	-0.0771288
ABL1_13*SOS1_8	ABL1*SOS1	-0.150585	-0.042728	-0.332936	0.225079															GAB2_4*NTC_10	GAB2*NTC	0.254369	-0.415931	-0.0352985	0.705599	-0.339445	-0.281856	-0.0355964	-0.0219923	0.269055	-0.353867	-0.00670268	0.629625
ABL1_13*SOS1_9	ABL1*SOS1	0.438746	-0.042728	-0.225667	0.707141															GAB2_4*NTC_13	GAB2*NTC	-0.308654	-0.415931	0.302459	-0.195182	0.0960467	-0.281856	0.216289	0.161614	0.255084	-0.353867	0.160459	0.448492
ABL1_13*SPRED2_1	ABL1*SPRED2	-0.187898	-0.042728	-0.00752258	-0.137648															GAB2_4*NTC_16	GAB2*NTC	-0.883881	-0.415931	-0.501873	0.0339237	-0.811083	-0.281856	-0.152274	-0.376953	-0.866578	-0.353867	0.158485	-0.671195
ABL1_13*SPRED2_10	ABL1*SPRED2	0.0799798	-0.042728	0.0794028	0.043305															GAB2_4*NTC_19	GAB2*NTC	-0.487646	-0.415931	0.0803412	-0.152056	0.336999	-0.281856	0.137039	0.481816	-0.218223	-0.353867	-0.203941	0.339585
ABL1_13*SPRED2_11	ABL1*SPRED2	-0.412485	-0.042728	0.0797502	-0.449507															GAB2_4*NTC_22	GAB2*NTC	-1.7341	-0.415931	0.183346	-1.50152	-0.884325	-0.281856	-0.0316939	-0.570775	-0.791377	-0.353867	-0.0191212	-0.418388
ABL1_13*SPRED2_12	ABL1*SPRED2	0.167665	-0.042728	0.0414163	0.168977															GAB2_4*NTC_25	GAB2*NTC	-0.242686	-0.415931	0.26776	-0.0945153	0.0958075	-0.281856	0.0812568	0.296407	-0.33025	-0.353867	0.0453148	-0.0216974
ABL1_13*SPRED2_13	ABL1*SPRED2	0.246049	-0.042728	0.147036	0.141741															GAB2_4*NTC_28	GAB2*NTC	0.0868087	-0.415931	-0.219558	0.722298	-0.673731	-0.281856	0.114008	-0.505884	-0.624784	-0.353867	-0.300371	0.0294541
ABL1_13*SPRED2_14	ABL1*SPRED2	0.112291	-0.042728	0.022913	0.132106															GAB2_4*NTC_4	GAB2*NTC	-0.12992	-0.415931	0.0409403	0.245071	-0.685719	-0.281856	-0.369958	-0.033905	0.0722198	-0.353867	0.127819	0.298268
ABL1_13*SPRED2_15	ABL1*SPRED2	0.193935	-0.042728	0.0266747	0.209989															GAB2_4*NTC_7	GAB2*NTC	-0.244717	-0.415931	-0.117303	0.288518	0.167655	-0.281856	0.0852368	0.364274	-0.774254	-0.353867	0.120511	-0.540897
ABL1_13*SPRED2_16	ABL1*SPRED2	-0.0112922	-0.042728	0.0195633	0.0118725															GAB2_4*PTPN1_1	GAB2*PTPN1	0.13439	-0.415931	-0.760786	1.31111	-0.279462	-0.281856	-0.434499	0.436893	3.26881	-0.353867	2.91725	0.705427
ABL1_13*SPRED2_17	ABL1*SPRED2	0.183266	-0.042728	0.0504657	0.175528															GAB2_4*PTPN1_2	GAB2*PTPN1	-0.209397	-0.415931	0.23855	-0.0320159
ABL1_13*SPRED2_18	ABL1*SPRED2	-0.0083013	-0.042728	-0.0530738	0.0875005															GAB2_4*PTPN1_3	GAB2*PTPN1	0.115925	-0.415931	0.2202	0.311656	-0.13542	-0.281856	0.195188	-0.0487515
ABL1_13*SPRED2_19	ABL1*SPRED2	0.133718	-0.042728	-0.0140847	0.19053															GAB2_4*PTPN1_4	GAB2*PTPN1	0.316741	-0.415931	-0.171998	0.90467	0.222813	-0.281856	0.16114	0.343528	0.540467	-0.353867	0.730028	0.164307
ABL1_13*SPRED2_2	ABL1*SPRED2	-0.11811	-0.042728	0.0492288	-0.12461															GAB2_4*PTPN1_5	GAB2*PTPN1	-0.224369	-0.415931	-0.198116	0.389678	0.0990939	-0.281856	-0.396888	0.777837	1.54553	-0.353867	1.96799	-0.0685882
ABL1_13*SPRED2_20	ABL1*SPRED2	-0.0863623	-0.042728	0.0552235	-0.0988578															GAB2_4*PTPN1_6	GAB2*PTPN1	0.871918	-0.415931	0.099367	1.18848	0.552111	-0.281856	-0.129105	0.963072	1.34774	-0.353867	1.20099	0.500618
ABL1_13*SPRED2_21	ABL1*SPRED2	-0.154062	-0.042728	0.0264046	-0.137739															GAB2_4*PTPN1_7	GAB2*PTPN1					0.43704	-0.281856	0.143288	0.575608
ABL1_13*SPRED2_22	ABL1*SPRED2	0.0682003	-0.042728	0.0229888	0.0879395															GAB2_4*PTPN1_8	GAB2*PTPN1	-0.205555	-0.415931	-0.0613722	0.271748	0.425917	-0.281856	0.05654	0.651233	-0.0217036	-0.353867	0.960792	-0.628628
ABL1_13*SPRED2_23	ABL1*SPRED2	-0.207892	-0.042728	0.00267165	-0.167836															GAB2_4*PTPN1_9	GAB2*PTPN1	-0.263889	-0.415931	-0.765205	0.917247	0.152126	-0.281856	-0.610356	1.04434	3.39895	-0.353867	3.99587	-0.243053
ABL1_13*SPRED2_24	ABL1*SPRED2	0.0327299	-0.042728	-0.0047136	0.0801715															GAB2_4*SOS1_1	GAB2*SOS1	-1.12518	-0.415931	-0.43808	-0.271172	-0.476623	-0.281856	-0.309888	0.115121	-2.24045	-0.353867	-1.51464	-0.371946
ABL1_13*SPRED2_25	ABL1*SPRED2	-0.043075	-0.042728	0.00331067	-0.00365763															GAB2_4*SOS1_2	GAB2*SOS1	-0.669056	-0.415931	-0.99271	0.739584	0.215114	-0.281856	-0.38995	0.88692	-1.94259	-0.353867	-1.45148	-0.137243
ABL1_13*SPRED2_26	ABL1*SPRED2	0.165935	-0.042728	0.00512386	0.203539															GAB2_4*SOS1_3	GAB2*SOS1	0.395074	-0.415931	0.00166757	0.809337	0.041631	-0.281856	-0.266113	0.5896	-0.428016	-0.353867	-1.02977	0.95562
ABL1_13*SPRED2_27	ABL1*SPRED2	-0.606638	-0.042728	-0.0440557	-0.519855															GAB2_4*SOS1_4	GAB2*SOS1	-1.48722	-0.415931	-0.834992	-0.236295	-0.798064	-0.281856	-0.943864	0.427656	-1.02378	-0.353867	-1.80117	1.13125
ABL1_13*SPRED2_3	ABL1*SPRED2	0.25469	-0.042728	0.119459	0.177959															GAB2_4*SOS1_5	GAB2*SOS1					0.157962	-0.281856	-0.263994	0.703811	-1.36788	-0.353867	-0.767331	-0.246681
ABL1_13*SPRED2_4	ABL1*SPRED2	0.077176	-0.042728	0.0439812	0.0759228															GAB2_4*SOS1_6	GAB2*SOS1	-0.887828	-0.415931	-0.401571	-0.0703264	-0.965475	-0.281856	-0.407254	-0.276365	-2.59432	-0.353867	-1.73486	-0.505597
ABL1_13*SPRED2_5	ABL1*SPRED2	-0.106377	-0.042728	0.0221533	-0.0858021															GAB2_4*SOS1_7	GAB2*SOS1	-0.144293	-0.415931	0.000467561	0.27117	-0.448313	-0.281856	0.199557	-0.366014
ABL1_13*SPRED2_7	ABL1*SPRED2	0.166885	-0.042728	-0.0327611	0.242374															GAB2_4*SOS1_8	GAB2*SOS1					-0.0967835	-0.281856	-0.0130621	0.198135	-0.852289	-0.353867	-1.08744	0.589021
ABL1_13*SPRED2_8	ABL1*SPRED2	-0.151451	-0.042728	0.0413363	-0.150059															GAB2_4*SOS1_9	GAB2*SOS1	-1.07038	-0.415931	-0.538086	-0.116368	-0.483226	-0.281856	-0.650597	0.449226	-2.24706	-0.353867	-1.61743	-0.275759
ABL1_13*SPRED2_9	ABL1*SPRED2	-0.297894	-0.042728	-0.0240946	-0.231071															GAB2_4*SPRED2_1	GAB2*SPRED2	0.241532	-0.415931	0.197845	0.459617	0.0607398	-0.281856	0.166239	0.176357	0.231798	-0.353867	0.169994	0.415672
ABL1_14*ABL1_1	ABL1*ABL1	-0.504632	-0.132921	-0.324648	-0.0470635	-0.73403	-0.122282	-0.282847	-0.328902					-1.71294	-0.677783	-1.17562	0.140468			GAB2_4*SPRED2_2	GAB2*SPRED2	0.260484	-0.415931	0.0198084	0.656606	0.331067	-0.281856	0.105294	0.507629	-0.351574	-0.353867	0.287778	-0.285484
ABL1_14*ABL1_10	ABL1*ABL1	-0.74141	-0.132921	-0.5211	-0.0873902	-0.678087	-0.122282	-0.515129	-0.0406764					-2.23709	-0.677783	-1.62922	0.0699106			GAB2_4*SPRED2_3	GAB2*SPRED2	0.446751	-0.415931	0.167568	0.695113	0.0031447	-0.281856	0.422153	-0.137153
ABL1_14*ABL1_11	ABL1*ABL1	-0.915913	-0.132921	-0.405756	-0.377237	-0.751862	-0.122282	-0.318713	-0.310868					-1.64304	-0.677783	-1.20708	0.241819			GAB2_4*SPRED2_4	GAB2*SPRED2	0.100824	-0.415931	-0.124252	0.641007	0.0384764	-0.281856	-0.0122577	0.33259	-0.177296	-0.353867	0.331036	-0.154464
ABL1_14*ABL1_12	ABL1*ABL1	0.102467	-0.132921	-0.16552	0.400907	-0.527791	-0.122282	-0.197727	-0.207782					-1.06613	-0.677783	-0.75917	0.370825			GAB2_4*SPRED2_5	GAB2*SPRED2	0.223698	-0.415931	0.0960251	0.543604	0.563936	-0.281856	0.158839	0.686952	-0.0681812	-0.353867	0.400235	-0.114549
ABL1_14*ABL1_13	ABL1*ABL1	-0.426775	-0.132921	-0.0396501	-0.254204															GAB2_4*SPRED2_6	GAB2*SPRED2	0.212175	-0.415931	-0.148959	0.777065	0.599062	-0.281856	0.0941528	0.786765	0.433926	-0.353867	-0.126644	0.914438
ABL1_14*ABL1_14	ABL1*ABL1	-0.0222839	-0.132921	-0.0659039	0.176541	0.0955828	-0.122282	-0.0891109	0.306975					-0.239621	-0.677783	-0.391996	0.830158			GAB2_4*SPRED2_7	GAB2*SPRED2	0.0617921	-0.415931	0.105191	0.372532	0.564608	-0.281856	0.130231	0.716233	-0.0321863	-0.353867	0.187449	0.134232
ABL1_14*ABL1_15	ABL1*ABL1	-0.13645	-0.132921	0.00356624	-0.00709556	-0.108609	-0.122282	0.0155148	-0.0018419											GAB2_4*SPRED2_8	GAB2*SPRED2	-0.752086	-0.415931	-0.0854503	-0.250705	0.272485	-0.281856	0.0811206	0.47322	-0.873098	-0.353867	-0.0969496	-0.422281
ABL1_14*ABL1_16	ABL1*ABL1	-0.228109	-0.132921	-0.0626311	-0.0325575	-0.162157	-0.122282	-0.09288	0.053005					-0.722388	-0.677783	-0.560523	0.515919			GAB2_4*SPRED2_9	GAB2*SPRED2	-0.621317	-0.415931	-0.180641	-0.0247453	0.627603	-0.281856	-0.0234169	0.932876	-0.835349	-0.353867	-0.158675	-0.322807
ABL1_14*ABL1_17	ABL1*ABL1	-0.333893	-0.132921	-0.0397938	-0.161178	-0.134874	-0.122282	-0.0498691	0.0372771											GAB2_5*ABL1_1	GAB2*ABL1	-1.91932	-0.451818	-1.45843	-0.0090702	-1.63248	-0.527147	-1.5305	0.425173	-4.49116	-0.899062	-2.98313	-0.608972	-2.96792	-0.878561	-2.84836	0.758996
ABL1_14*ABL1_18	ABL1*ABL1	-0.313147	-0.132921	-0.0936051	-0.0866213	-0.181691	-0.122282	-0.033206	-0.0262031											GAB2_5*ABL1_2	GAB2*ABL1	-1.10535	-0.451818	-1.18319	0.529663	-3.46103	-0.527147	-1.32438	-1.6095	-2.66764	-0.899062	-3.28573	1.51715	-3.43658	-0.878561	-2.9453	0.387275
ABL1_14*ABL1_19	ABL1*ABL1					-0.0876846	-0.122282	0.00797419	0.0266227											GAB2_5*ABL1_3	GAB2*ABL1	-2.09261	-0.451818	-1.02821	-0.612582	-2.26595	-0.527147	-1.74835	0.00954362	-3.6761	-0.899062	-3.26354	0.486506	-3.42642	-0.878561	-2.91632	0.368458
ABL1_14*ABL1_2	ABL1*ABL1	-0.180856	-0.132921	-0.0751756	0.0272403	-0.248824	-0.122282	-0.0693454	-0.057197					-1.43362	-0.677783	-0.445951	-0.309888			GAB2_5*ABL1_4	GAB2*ABL1	-1.00511	-0.451818	-1.06421	0.510919	-1.45022	-0.527147	-1.14528	0.222203	-2.65683	-0.899062	-2.78311	1.02534	-3.0632	-0.878561	-1.95881	-0.22583
ABL1_14*ABL1_20	ABL1*ABL1	-0.441784	-0.132921	-0.257876	-0.0509879	-0.501319	-0.122282	-0.289281	-0.0897563					-1.70176	-0.677783	-1.02778	0.00380123			GAB2_5*ABL1_5	GAB2*ABL1	-1.69731	-0.451818	-0.0742468	-1.17125	-0.617332	-0.527147	-0.00698106	-0.083204
ABL1_14*ABL1_21	ABL1*ABL1	-0.506612	-0.132921	-0.343974	-0.0297173	-0.180972	-0.122282	-0.387556	0.328866					-1.44897	-0.677783	-0.907278	0.136095			GAB2_5*ABL1_6	GAB2*ABL1	-0.763428	-0.451818	-0.451626	0.140016	-0.238636	-0.527147	-0.17498	0.46349	-1.56144	-0.899062	-1.38889	0.726509	-1.91004	-0.878561	-1.25391	0.222431
ABL1_14*ABL1_23	ABL1*ABL1	0.190143	-0.132921	-0.0932809	0.416345	0.185693	-0.122282	-0.177187	0.485162					-1.09578	-0.677783	-0.464069	0.0460729			GAB2_5*ABL1_7	GAB2*ABL1	-0.542758	-0.451818	-0.840746	0.749805	-0.716868	-0.527147	-0.629485	0.439765	-1.89311	-0.899062	-1.90467	0.910623	-2.38194	-0.878561	-1.39493	-0.10845
ABL1_14*ABL1_24	ABL1*ABL1	-0.213559	-0.132921	-0.0601728	-0.0204655	-0.306331	-0.122282	-0.117876	-0.0661728					-1.10911	-0.677783	-0.438578	0.00724893			GAB2_5*ABL1_9	GAB2*ABL1	-0.239542	-0.451818	0.0163022	0.195973
ABL1_14*ABL1_25	ABL1*ABL1	-0.195046	-0.132921	-0.0991447	0.0370193	-0.164174	-0.122282	-0.109495	0.067603					-0.807816	-0.677783	-0.405091	0.275058			GAB2_5*GAB2_1	GAB2*GAB2	-2.49354	-0.451818	-1.43196	-0.609758	-1.53059	-0.527147	-1.26444	0.260987	-1.77843	-0.899062	-1.64529	0.765923	-2.02031	-0.878561	-1.15776	0.0160186
ABL1_14*ABL1_26	ABL1*ABL1	-0.199966	-0.132921	-0.150666	0.0836209	-0.189335	-0.122282	-0.168371	0.101318					0.480085	-0.677783	-0.772145	1.93001			GAB2_5*GAB2_2	GAB2*GAB2	-0.497678	-0.451818	-0.168255	0.122395					-0.364411	-0.899062	-0.295066	0.829716	-0.609719	-0.878561	-0.155452	0.424294
ABL1_14*ABL1_27	ABL1*ABL1	-0.413455	-0.132921	-0.15873	-0.121805	-0.231287	-0.122282	-0.116896	0.00789081					-1.05302	-0.677783	-0.489361	0.114124			GAB2_5*GAB2_3	GAB2*GAB2	-1.17602	-0.451818	-1.30017	0.575972	-1.39494	-0.527147	-1.35961	0.491817	-1.53201	-0.899062	-1.45894	0.82599	-0.834703	-0.878561	-0.442454	0.486312
ABL1_14*ABL1_3	ABL1*ABL1	-0.326568	-0.132921	-0.176068	-0.0175801	-0.259143	-0.122282	-0.192881	0.0560201					-1.29958	-0.677783	-0.819435	0.197643			GAB2_5*GAB2_4	GAB2*GAB2	-0.583973	-0.451818	-0.27896	0.146804	-1.19552	-0.527147	-0.355338	-0.313037	-0.755442	-0.899062	-0.621764	0.765384
ABL1_14*ABL1_4	ABL1*ABL1	-0.590073	-0.132921	0.00390363	-0.461056	0.0992018	-0.122282	-0.0765985	0.298082					-0.358011	-0.677783	-0.43548	0.755253			GAB2_5*GAB2_5	GAB2*GAB2	-0.505153	-0.451818	-0.209112	0.155776	-0.338221	-0.527147	-0.393613	0.582539	-0.336182	-0.899062	-0.518812	1.08169	-0.263055	-0.878561	-0.601388	1.21689
ABL1_14*ABL1_5	ABL1*ABL1	-1.47336	-0.132921	-1.24676	-0.0936745	-1.61597	-0.122282	-1.35279	-0.140889					-3.20379	-0.677783	-2.62804	0.102026			GAB2_5*GAB2_6	GAB2*GAB2	-1.31666	-0.451818	-0.659708	-0.205133	-1.25402	-0.527147	-0.665935	-0.0609364	-1.35958	-0.899062	-0.949076	0.488559	-1.78876	-0.878561	-1.09155	0.181356
ABL1_14*ABL1_6	ABL1*ABL1	-1.29986	-0.132921	-0.434793	-0.732142	-0.877265	-0.122282	-0.31658	-0.438404					-2.94581	-0.677783	-1.14407	-1.12396			GAB2_5*GAB2_7	GAB2*GAB2	-1.76735	-0.451818	-0.96292	-0.352612	-0.537974	-0.527147	-0.325837	0.31501	-1.72441	-0.899062	-0.670338	-0.155009	-1.54226	-0.878561	-0.770604	0.106907
ABL1_14*ABL1_7	ABL1*ABL1	-0.60232	-0.132921	-0.428949	-0.0404503	-0.624412	-0.122282	-0.533471	0.0313409					-1.73126	-0.677783	-1.53877	0.485294			GAB2_5*GAB2_8	GAB2*GAB2	-0.477997	-0.451818	-0.0406165	0.0144371									-1.13085	-0.878561	-0.0191139	-0.233175
ABL1_14*ABL1_8	ABL1*ABL1	-0.408286	-0.132921	-0.146142	-0.129223	-0.528991	-0.122282	-0.177201	-0.229508					-1.25367	-0.677783	-0.320353	-0.255531			GAB2_5*GAB2_9	GAB2*GAB2	-0.353678	-0.451818	0.0115506	0.0865886	-0.656349	-0.527147	-0.336369	0.207168					-0.8504	-0.878561	-0.433211	0.461373
ABL1_14*ABL1_9	ABL1*ABL1	-0.367907	-0.132921	-0.281471	0.0464845	-0.563772	-0.122282	-0.278126	-0.163364					-1.63606	-0.677783	-0.859073	-0.0992007			GAB2_5*NF1_1	GAB2*NF1	-0.369418	-0.451818	0.0239809	0.0584188	-1.02515	-0.527147	0.220825	-0.718831					-0.970711	-0.878561	0.384082	-0.476232
ABL1_14*GAB2_1	ABL1*GAB2	-0.974198	-0.132921	-0.693978	-0.147299	-0.662409	-0.122282	-0.725333	0.185206					-1.70617	-0.677783	-1.26323	0.234848			GAB2_5*NF1_2	GAB2*NF1	0.0845542	-0.451818	-0.671092	1.20746	-0.769518	-0.527147	-0.300711	0.0583401	1.19238	-0.899062	2.13285	-0.0414157	2.98632	-0.878561	2.07406	1.79083
ABL1_14*GAB2_10	ABL1*GAB2	-0.191536	-0.132921	-0.176352	0.117737	-0.496997	-0.122282	-0.0541012	-0.320614					-0.862328	-0.677783	-0.204022	0.0194771			GAB2_5*NF1_3	GAB2*NF1	0.825346	-0.451818	-0.517679	1.79484	0.287809	-0.527147	0.015243	0.799713	1.42444	-0.899062	1.60635	0.717159	1.01069	-0.878561	1.65874	0.230513
ABL1_14*GAB2_11	ABL1*GAB2	-0.124434	-0.132921	-0.0455475	0.0540336	-0.170968	-0.122282	-0.0703192	0.0216327					-0.782836	-0.677783	-0.0554473	-0.0496052			GAB2_5*NF1_4	GAB2*NF1	0.0386173	-0.451818	0.26997	0.220465	-0.185281	-0.527147	0.142926	0.19894	-0.609179	-0.899062	0.418513	-0.12863
ABL1_14*GAB2_12	ABL1*GAB2	-0.424997	-0.132921	-0.483669	0.191593	-0.471281	-0.122282	-0.492094	0.143094					-1.29438	-0.677783	-0.59643	-0.0201618			GAB2_5*NF1_5	GAB2*NF1	-0.17416	-0.451818	0.332262	-0.0546042	0.239568	-0.527147	0.2083	0.558415	-0.432081	-0.899062	0.631685	-0.164705	-0.158564	-0.878561	0.493937	0.226061
ABL1_14*GAB2_13	ABL1*GAB2	-0.496602	-0.132921	-0.359378	-0.0043041	-0.296264	-0.122282	-0.354752	0.18077					-1.09103	-0.677783	-0.51806	0.104808			GAB2_5*NF1_6	GAB2*NF1	0.122614	-0.451818	0.208304	0.366127	0.0452984	-0.527147	0.124197	0.448249	-0.170713	-0.899062	0.37317	0.355179
ABL1_14*GAB2_14	ABL1*GAB2	0.218437	-0.132921	-0.00731826	0.358675	-0.122703	-0.122282	-0.143642	0.143221					-0.754938	-0.677783	-0.18493	0.107775			GAB2_5*NF1_7	GAB2*NF1	0.0653746	-0.451818	-0.0387298	0.555922	0.578281	-0.527147	0.230765	0.874663	-0.701088	-0.899062	0.782929	-0.584955	-0.0358281	-0.878561	0.652526	0.190206
ABL1_14*GAB2_15	ABL1*GAB2	-0.881647	-0.132921	-0.567359	-0.181367	-0.658518	-0.122282	-0.589286	0.0530494					-1.30218	-0.677783	-0.812927	0.188535			GAB2_5*NF1_8	GAB2*NF1	-0.498494	-0.451818	-0.129276	0.0826	-0.369921	-0.527147	-0.163053	0.320279	-0.500055	-0.899062	-0.129611	0.528618	-0.697537	-0.878561	0.366949	-0.185925
ABL1_14*GAB2_16	ABL1*GAB2					-0.195216	-0.122282	-0.0736273	0.000693228					-0.552599	-0.677783	-0.0616461	0.186831			GAB2_5*NF1_9	GAB2*NF1	-0.541996	-0.451818	0.200881	-0.291058	0.00677266	-0.527147	0.132611	0.401308					-0.310258	-0.878561	0.0332757	0.535027
ABL1_14*GAB2_17	ABL1*GAB2	-0.337698	-0.132921	-0.177014	-0.0277636	-0.449661	-0.122282	-0.132908	-0.194471					-1.01141	-0.677783	-0.151811	-0.181811			GAB2_5*NTC_1	GAB2*NTC	-1.28903	-0.451818	0.0620014	-0.899209	-0.141821	-0.527147	-0.0134937	0.39882	-0.933396	-0.899062	-0.0985697	0.0642358	-1.168	-0.878561	0.0154567	-0.304895
ABL1_14*GAB2_18	ABL1*GAB2	-0.305209	-0.132921	-0.382228	0.209939	-0.379635	-0.122282	-0.468747	0.211393					-1.23494	-0.677783	-0.566843	0.00968507			GAB2_5*NTC_10	GAB2*NTC	-1.3021	-0.451818	-0.0352985	-0.814985	-0.514388	-0.527147	-0.0355964	0.0483557	-0.647705	-0.899062	-0.00670268	0.25806	-0.707641	-0.878561	0.0652442	0.105676
ABL1_14*GAB2_19	ABL1*GAB2	-0.190208	-0.132921	-0.12561	0.0683221	-0.397241	-0.122282	-0.175364	-0.0995955					-1.1217	-0.677783	-0.155662	-0.288252			GAB2_5*NTC_13	GAB2*NTC	-0.011264	-0.451818	0.302459	0.138094	-1.1357	-0.527147	0.216289	-0.824839	-1.26831	-0.899062	0.160459	-0.529706	-0.0737747	-0.878561	-0.130547	0.935334
ABL1_14*GAB2_2	ABL1*GAB2	-0.570888	-0.132921	-0.146408	-0.291559	-0.48104	-0.122282	-0.0834646	-0.275294					-1.24885	-0.677783	-0.265294	-0.305775			GAB2_5*NTC_16	GAB2*NTC	-0.529426	-0.451818	-0.501873	0.424265	-1.04381	-0.527147	-0.152274	-0.364384	-1.01909	-0.899062	0.158485	-0.278515	-1.29771	-0.878561	-0.0932625	-0.325883
ABL1_14*GAB2_20	ABL1*GAB2	-0.23668	-0.132921	-0.180993	0.0772336	-0.415181	-0.122282	-0.32117	0.0282707					0.121854	-0.677783	-0.433499	1.23314			GAB2_5*NTC_19	GAB2*NTC	-0.139051	-0.451818	0.0803412	0.232426	-0.573996	-0.527147	0.137039	-0.183888	-0.410045	-0.899062	-0.203941	0.692957	-0.662819	-0.878561	0.251014	-0.0352723
ABL1_14*GAB2_21	ABL1*GAB2	-0.589814	-0.132921	-0.503547	0.0466538	-0.646943	-0.122282	-0.56958	0.0449181					-0.401258	-0.677783	-0.704677	0.981203			GAB2_5*NTC_22	GAB2*NTC	-0.681841	-0.451818	0.183346	-0.413369	-0.261315	-0.527147	-0.0316939	0.297526	-1.41348	-0.899062	-0.0191212	-0.495297	-1.22424	-0.878561	-0.0524861	-0.293193
ABL1_14*GAB2_22	ABL1*GAB2	-0.149567	-0.132921	-0.0438665	0.0272201	-0.0999501	-0.122282	-0.0422518	0.0645833					-0.964721	-0.677783	-0.167759	-0.119178			GAB2_5*NTC_25	GAB2*NTC	0.245817	-0.451818	0.26776	0.429875	0.0700231	-0.527147	0.0812568	0.515913	-0.88505	-0.899062	0.0453148	-0.0313036	-1.06081	-0.878561	0.0390911	-0.221338
ABL1_14*GAB2_23	ABL1*GAB2	-0.51811	-0.132921	-0.10648	-0.278709	-0.0834329	-0.122282	-0.0735066	0.112355					-1.1732	-0.677783	-0.25711	-0.23831			GAB2_5*NTC_28	GAB2*NTC	-0.316037	-0.451818	-0.219558	0.355339	-0.270733	-0.527147	0.114008	0.142406	-0.397044	-0.899062	-0.300371	0.802389	-1.01057	-0.878561	-0.280986	0.148975
ABL1_14*GAB2_24	ABL1*GAB2	0.175782	-0.132921	0.00261578	0.306087	0.00905761	-0.122282	-0.00744404	0.138783					-0.259722	-0.677783	-0.116739	0.534801			GAB2_5*NTC_4	GAB2*NTC	-0.465523	-0.451818	0.0409403	-0.0546454	-0.731975	-0.527147	-0.369958	0.165131	-1.14212	-0.899062	0.127819	-0.370878	-0.78553	-0.878561	0.0352321	0.057799
ABL1_14*GAB2_25	ABL1*GAB2	-0.0791125	-0.132921	-0.136472	0.19028	-0.199879	-0.122282	0.00564727	-0.0832448					-0.632559	-0.677783	0.250629	-0.205405			GAB2_5*NTC_7	GAB2*NTC	-0.0297267	-0.451818	-0.117303	0.539394	-0.667765	-0.527147	0.0852368	-0.225854	-0.874377	-0.899062	0.120511	-0.0958259	-0.794519	-0.878561	0.159588	-0.0755454
ABL1_14*GAB2_26	ABL1*GAB2	-0.123541	-0.132921	-0.0673476	0.0767273	-0.483021	-0.122282	-0.127959	-0.232781					-0.93512	-0.677783	-0.173816	-0.0835208			GAB2_5*PTPN1_1	GAB2*PTPN1	-0.169391	-0.451818	-0.760786	1.04321	-0.760121	-0.527147	-0.434499	0.201526	3.22824	-0.899062	2.91725	1.21005	1.98394	-0.878561	3.07555	-0.21305
ABL1_14*GAB2_27	ABL1*GAB2	-0.102595	-0.132921	-0.0490898	0.0794151	-0.313908	-0.122282	-0.0836027	-0.108024					-1.05801	-0.677783	-0.180931	-0.199299			GAB2_5*PTPN1_2	GAB2*PTPN1	0.307373	-0.451818	0.23855	0.52064
ABL1_14*GAB2_3	ABL1*GAB2	-0.603248	-0.132921	-0.449713	-0.0206143	-0.849719	-0.122282	-0.515583	-0.211855					-1.35022	-0.677783	-0.666561	-0.00587854			GAB2_5*PTPN1_3	GAB2*PTPN1	-0.490993	-0.451818	0.2202	-0.259376	-0.424086	-0.527147	0.195188	-0.0921266
ABL1_14*GAB2_4	ABL1*GAB2	-0.273908	-0.132921	0.00198051	-0.142968	-0.142517	-0.122282	0.0264494	-0.0466852											GAB2_5*PTPN1_4	GAB2*PTPN1	-0.589914	-0.451818	-0.171998	0.0339023	-0.46784	-0.527147	0.16114	-0.101834	0.280878	-0.899062	0.730028	0.449913
ABL1_14*GAB2_5	ABL1*GAB2	-0.203565	-0.132921	-0.106624	0.0359805	-0.211618	-0.122282	-0.160782	0.0714455					-0.925398	-0.677783	-0.344826	0.0972114			GAB2_5*PTPN1_5	GAB2*PTPN1	-0.449926	-0.451818	-0.198116	0.200008	-0.555097	-0.527147	-0.396888	0.368938	0.741135	-0.899062	1.96799	-0.327792	1.15346	-0.878561	1.91613	0.115891
ABL1_14*GAB2_6	ABL1*GAB2	-0.368971	-0.132921	-0.0786815	-0.157369	-0.32187	-0.122282	-0.0697604	-0.129828					-1.01795	-0.677783	-0.257785	-0.0823763			GAB2_5*PTPN1_6	GAB2*PTPN1	-0.341213	-0.451818	0.099367	0.0112381	-0.19645	-0.527147	-0.129105	0.459802	0.0613103	-0.899062	1.20099	-0.240622	0.00696781	-0.878561	1.43045	-0.544925
ABL1_14*GAB2_7	ABL1*GAB2	-0.749315	-0.132921	-0.588408	-0.0279865	-0.885228	-0.122282	-0.734621	-0.0283248					-1.32727	-0.677783	-0.740619	0.0911335			GAB2_5*PTPN1_7	GAB2*PTPN1					0.0177308	-0.527147	0.143288	0.40159
ABL1_14*GAB2_8	ABL1*GAB2	-0.0648603	-0.132921	-0.0127388	0.0807991									-0.485801	-0.677783	-0.0426463	0.234628			GAB2_5*PTPN1_8	GAB2*PTPN1	0.320559	-0.451818	-0.0613722	0.833749	0.0537014	-0.527147	0.05654	0.524308	0.706115	-0.899062	0.960792	0.644385
ABL1_14*GAB2_9	ABL1*GAB2	-0.0688445	-0.132921	-0.00635701	0.0704331	0.160556	-0.122282	-0.0584608	0.341298					-0.869271	-0.677783	-0.111613	-0.0798742			GAB2_5*PTPN1_9	GAB2*PTPN1	-0.595487	-0.451818	-0.765205	0.621536	-0.649288	-0.527147	-0.610356	0.488216	2.87433	-0.899062	3.99587	-0.222482	2.7932	-0.878561	4.13572	-0.463964
ABL1_14*NF1_1	ABL1*NF1	-0.209703	-0.132921	0.0585403	-0.135322	0.14354	-0.122282	0.0668933	0.198928					0.118916	-0.677783	0.478802	0.317898			GAB2_5*SOS1_1	GAB2*SOS1	-2.50029	-0.451818	-0.43808	-1.61039	-1.1824	-0.527147	-0.309888	-0.34536	-1.90641	-0.899062	-1.51464	0.507295	-1.23031	-0.878561	-1.18661	0.834857
ABL1_14*NF1_10	ABL1*NF1	0.0406452	-0.132921	0.0415159	0.13205	-0.00824962	-0.122282	0.0515462	0.0624857					-0.537816	-0.677783	0.0636839	0.0762836			GAB2_5*SOS1_2	GAB2*SOS1	-0.565996	-0.451818	-0.99271	0.878532	0.229693	-0.527147	-0.38995	1.14679	-2.11988	-0.899062	-1.45148	0.230663	-1.52625	-0.878561	-1.14388	0.496191
ABL1_14*NF1_11	ABL1*NF1	-0.242919	-0.132921	0.0965997	-0.206598	0.0193067	-0.122282	0.0881893	0.0533989					0.14215	-0.677783	0.91751	-0.0975761			GAB2_5*SOS1_3	GAB2*SOS1	-0.365987	-0.451818	0.00166757	0.084163	-1.04797	-0.527147	-0.266113	-0.254706	-2.0777	-0.899062	-1.02977	-0.148871	-1.71058	-0.878561	-0.740206	-0.0918131
ABL1_14*NF1_12	ABL1*NF1	-0.0536316	-0.132921	0.0423017	0.0369873	-0.361574	-0.122282	0.10044	-0.339733					-0.439262	-0.677783	0.400183	-0.161662			GAB2_5*SOS1_4	GAB2*SOS1	-0.900738	-0.451818	-0.834992	0.386071	1.69488	-0.527147	-0.943864	3.16589	-2.12762	-0.899062	-1.80117	0.572607	-1.49602	-0.878561	-1.40285	0.785384
ABL1_14*NF1_13	ABL1*NF1	0.0221222	-0.132921	0.0884956	0.0665472	-0.07176	-0.122282	0.102655	-0.0521338					-0.34443	-0.677783	0.45206	-0.118706			GAB2_5*SOS1_5	GAB2*SOS1					-0.266932	-0.527147	-0.263994	0.524209	-1.73114	-0.899062	-0.767331	-0.0647522	-1.1339	-0.878561	-0.666596	0.411253
ABL1_14*NF1_14	ABL1*NF1	-0.0919387	-0.132921	0.0293048	0.0116771	-0.25972	-0.122282	0.0246959	-0.162134					-0.629377	-0.677783	0.0270452	0.0213617			GAB2_5*SOS1_6	GAB2*SOS1	-1.23778	-0.451818	-0.401571	-0.384388	-1.07408	-0.527147	-0.407254	-0.139683	-1.84012	-0.899062	-1.73486	0.793793	-2.49442	-0.878561	-1.58402	-0.0318381
ABL1_14*NF1_15	ABL1*NF1	0.119406	-0.132921	0.10957	0.142756	-0.0490417	-0.122282	0.110681	-0.0374406					-0.261823	-0.677783	0.76235	-0.34639			GAB2_5*SOS1_7	GAB2*SOS1	-0.523596	-0.451818	0.000467561	-0.0722456	-0.971172	-0.527147	0.199557	-0.643582
ABL1_14*NF1_16	ABL1*NF1	-0.359216	-0.132921	-0.0173614	-0.208934	-0.311032	-0.122282	-0.094573	-0.094177					-1.01048	-0.677783	-0.0152825	-0.317416			GAB2_5*SOS1_8	GAB2*SOS1					-0.519438	-0.527147	-0.0130621	0.020771	-2.18085	-0.899062	-1.08744	-0.194342	-2.01171	-0.878561	-1.00973	-0.123424
ABL1_14*NF1_17	ABL1*NF1	0.126091	-0.132921	0.0229641	0.236048	-0.25661	-0.122282	0.0289148	-0.163243											GAB2_5*SOS1_9	GAB2*SOS1	-0.441139	-0.451818	-0.538086	0.548765	-1.48514	-0.527147	-0.650597	-0.307394	-1.06098	-0.899062	-1.61743	1.45551	-2.17785	-0.878561	-1.44011	0.140827
ABL1_14*NF1_18	ABL1*NF1	-0.0912274	-0.132921	0.019811	0.0218822	-0.0863585	-0.122282	0.0427955	-0.00687248					-0.590114	-0.677783	0.122862	-0.0351922			GAB2_5*SPRED2_1	GAB2*SPRED2	-0.118028	-0.451818	0.197845	0.135945	-0.228017	-0.527147	0.166239	0.132891	-1.11913	-0.899062	0.169994	-0.39006	-0.795419	-0.878561	0.27553	-0.192388
ABL1_14*NF1_19	ABL1*NF1	0.358678	-0.132921	0.0401974	0.451402	0.225663	-0.122282	0.143795	0.204149					-0.137911	-0.677783	0.501583	0.0382892			GAB2_5*SPRED2_2	GAB2*SPRED2	0.358706	-0.451818	0.0198084	0.790715	-0.47043	-0.527147	0.105294	-0.0485765	-0.641709	-0.899062	0.287778	-0.030425	-0.220916	-0.878561	0.445224	0.212421
ABL1_14*NF1_2	ABL1*NF1	-0.0252718	-0.132921	0.135733	-0.028084	-0.278763	-0.122282	0.127352	-0.283834					-0.197373	-0.677783	0.628703	-0.148293			GAB2_5*SPRED2_3	GAB2*SPRED2	-0.0330507	-0.451818	0.167568	0.251199	0.173854	-0.527147	0.422153	0.278848					-0.487223	-0.878561	0.0293802	0.361958
ABL1_14*NF1_20	ABL1*NF1	-0.0177047	-0.132921	0.247833	-0.132617	-0.171429	-0.122282	0.0449753	-0.0941231					-0.256208	-0.677783	0.51419	-0.0926148			GAB2_5*SPRED2_4	GAB2*SPRED2	0.042747	-0.451818	-0.124252	0.618817	0.0569676	-0.527147	-0.0122577	0.596372	-0.18455	-0.899062	0.331036	0.383476	-0.535092	-0.878561	0.435693	-0.0922242
ABL1_14*NF1_21	ABL1*NF1	0.0487362	-0.132921	0.0192653	0.162392	-0.219512	-0.122282	0.0127712	-0.110002					-0.438059	-0.677783	0.00988911	0.229835			GAB2_5*SPRED2_5	GAB2*SPRED2	0.157631	-0.451818	0.0960251	0.513424	-0.309375	-0.527147	0.158839	0.0589327	-0.294753	-0.899062	0.400235	0.204073	-0.716267	-0.878561	0.23514	-0.0728458
ABL1_14*NF1_22	ABL1*NF1	-0.0955901	-0.132921	-0.0398105	0.0771411	-0.0719432	-0.122282	-0.0608265	0.111165					-0.451244	-0.677783	-0.000753065	0.227293			GAB2_5*SPRED2_6	GAB2*SPRED2	-0.525603	-0.451818	-0.148959	0.0751733	-0.15744	-0.527147	0.0941528	0.275554	-0.663613	-0.899062	-0.126644	0.362093	-0.196956	-0.878561	0.274595	0.40701
ABL1_14*NF1_23	ABL1*NF1	-0.181587	-0.132921	-0.0616738	0.013007	0.0259118	-0.122282	-0.0133946	0.161588					-0.621277	-0.677783	0.0653981	-0.00889157			GAB2_5*SPRED2_7	GAB2*SPRED2	-0.343664	-0.451818	0.105191	0.00296265	-0.0347262	-0.527147	0.130231	0.36219	-0.266964	-0.899062	0.187449	0.444648	-0.117976	-0.878561	0.0792859	0.681299
ABL1_14*NF1_24	ABL1*NF1	-0.0106148	-0.132921	0.0333721	0.0889337	-0.14416	-0.122282	0.049013	-0.070891					-0.730487	-0.677783	0.0949995	-0.147703			GAB2_5*SPRED2_8	GAB2*SPRED2	0.409542	-0.451818	-0.0854503	0.94681	0.0668746	-0.527147	0.0811206	0.512901	0.175509	-0.899062	-0.0969496	1.17152	-0.573344	-0.878561	-0.0569363	0.362153
ABL1_14*NF1_25	ABL1*NF1	-0.12476	-0.132921	-0.0134502	0.0216108	-0.0865118	-0.122282	0.0316702	0.00409959											GAB2_5*SPRED2_9	GAB2*SPRED2	-0.167842	-0.451818	-0.180641	0.464617	-0.435582	-0.527147	-0.0234169	0.114982	-0.186514	-0.899062	-0.158675	0.871222	-0.459029	-0.878561	-0.18799	0.607522
ABL1_14*NF1_26	ABL1*NF1	0.0106668	-0.132921	0.094139	0.0494485	-0.0118836	-0.122282	0.0980991	0.0122988					-0.135742	-0.677783	0.317601	0.224441			GAB2_6*ABL1_1	GAB2*ABL1	-1.47605	-0.557639	-1.45843	0.540014	-1.94364	-0.424414	-1.5305	0.0112768	-3.15025	-0.988277	-2.98313	0.821158	-3.30386	-1.03659	-2.84836	0.581097
ABL1_14*NF1_27	ABL1*NF1	-0.21267	-0.132921	0.00433496	-0.0840845	-0.132711	-0.122282	-0.0485345	0.0381051					-0.419668	-0.677783	0.0413473	0.216768			GAB2_6*ABL1_2	GAB2*ABL1	-2.11029	-0.557639	-1.18319	-0.369463	-2.37314	-0.424414	-1.32438	-0.624338	-3.83129	-0.988277	-3.28573	0.44272	-3.69137	-1.03659	-2.9453	0.290514
ABL1_14*NF1_3	ABL1*NF1	-0.0416887	-0.132921	0.068877	0.0223549	-0.110278	-0.122282	0.0599418	-0.0479384					-0.117283	-0.677783	0.465395	0.0951048			GAB2_6*ABL1_3	GAB2*ABL1	-2.17414	-0.557639	-1.02821	-0.588288	-1.45171	-0.424414	-1.74835	0.72105	-3.90295	-0.988277	-3.26354	0.348872	-3.99158	-1.03659	-2.91632	-0.0386658
ABL1_14*NF1_4	ABL1*NF1	-0.27679	-0.132921	-0.0498467	-0.0940228	-0.283529	-0.122282	0.0411596	-0.202407					1.94632	-0.677783	1.77445	0.849659			GAB2_6*ABL1_4	GAB2*ABL1	-0.619474	-0.557639	-1.06421	1.00237	-1.67088	-0.424414	-1.14528	-0.101189	-3.54992	-0.988277	-2.78311	0.221472	-3.54125	-1.03659	-1.95881	-0.545845
ABL1_14*NF1_5	ABL1*NF1	-0.343692	-0.132921	-0.0195824	-0.191189	0.128026	-0.122282	0.0408361	0.209471					0.0597812	-0.677783	1.13775	-0.400189			GAB2_6*ABL1_5	GAB2*ABL1	-1.30441	-0.557639	-0.0742468	-0.672525	-0.355079	-0.424414	-0.00698106	0.0763162
ABL1_14*NF1_6	ABL1*NF1	0.168096	-0.132921	-0.169795	0.470812	-0.43739	-0.122282	-0.103865	-0.211244					0.923908	-0.677783	1.47909	0.122602			GAB2_6*ABL1_6	GAB2*ABL1	-0.793309	-0.557639	-0.451626	0.215956	-0.799224	-0.424414	-0.17498	-0.19983	-1.94523	-0.988277	-1.38889	0.431937	-1.89161	-1.03659	-1.25391	0.398883
ABL1_14*NF1_7	ABL1*NF1	-0.106446	-0.132921	0.113871	-0.0873962	0.0115633	-0.122282	0.0701919	0.063653					0.711835	-0.677783	0.921572	0.468046			GAB2_6*ABL1_7	GAB2*ABL1	-0.870672	-0.557639	-0.840746	0.527713	-1.21425	-0.424414	-0.629485	-0.160351	-1.86896	-0.988277	-1.90467	1.02399	-1.86029	-1.03659	-1.39493	0.571229
ABL1_14*NF1_8	ABL1*NF1	0.506272	-0.132921	0.13034	0.508853	0.0647847	-0.122282	0.125391	0.0616756					0.753827	-0.677783	1.76407	-0.332455			GAB2_6*ABL1_9	GAB2*ABL1	-0.90115	-0.557639	0.0163022	-0.359813
ABL1_14*NF1_9	ABL1*NF1	-0.226667	-0.132921	0.024593	-0.11834	-0.505151	-0.122282	0.0799197	-0.462789					-0.938704	-0.677783	0.09883	-0.359751			GAB2_6*GAB2_1	GAB2*GAB2	-2.95636	-0.557639	-1.43196	-0.966763	-2.77381	-0.424414	-1.26444	-1.08496	-2.04754	-0.988277	-1.64529	0.586031	-2.38056	-1.03659	-1.15776	-0.186206
ABL1_14*NTC_1	ABL1*NTC	-0.413517	-0.132921	-0.0730817	-0.207515	-0.0484444	-0.122282	-0.0107458	0.0845829					-1.02539	-0.677783	-0.00123084	-0.346376			GAB2_6*GAB2_2	GAB2*GAB2	-0.810926	-0.557639	-0.168255	-0.0850315					-1.24723	-0.988277	-0.295066	0.0361173	-0.94755	-1.03659	-0.155452	0.244495
ABL1_14*NTC_10	ABL1*NTC	-0.0904689	-0.132921	0.0478317	-0.00538001	-0.112933	-0.122282	-0.0197684	0.0291172					-0.710713	-0.677783	0.0632979	-0.096227			GAB2_6*GAB2_3	GAB2*GAB2	-1.74762	-0.557639	-1.30017	0.110188	-1.5291	-0.424414	-1.35961	0.254919	-2.31458	-0.988277	-1.45894	0.132637	-1.96584	-1.03659	-0.442454	-0.48679
ABL1_14*NTC_11	ABL1*NTC	0.0529963	-0.132921	0.0468189	0.139098	-0.214997	-0.122282	0.00769159	-0.100407					-0.606483	-0.677783	0.0830691	-0.0117682			GAB2_6*GAB2_4	GAB2*GAB2	-0.783775	-0.557639	-0.27896	0.052824	-1.06479	-0.424414	-0.355338	-0.285039	-1.48653	-0.988277	-0.621764	0.123514
ABL1_14*NTC_12	ABL1*NTC	0.00649938	-0.132921	0.0461929	0.0932272	-0.140609	-0.122282	0.0766652	-0.0949929					-0.784557	-0.677783	0.12305	-0.229824			GAB2_6*GAB2_5	GAB2*GAB2	-0.368633	-0.557639	-0.209112	0.398118	-1.34941	-0.424414	-0.393613	-0.531384	-1.51396	-0.988277	-0.518812	-0.0068706	-1.77831	-1.03659	-0.601388	-0.140331
ABL1_14*NTC_13	ABL1*NTC	-0.200554	-0.132921	0.0286485	-0.0962818	-0.078136	-0.122282	0.0386521	0.00549342					-0.942418	-0.677783	0.0760021	-0.340637			GAB2_6*GAB2_6	GAB2*GAB2	-0.631962	-0.557639	-0.659708	0.585385	-0.583342	-0.424414	-0.665935	0.507007	-0.52992	-0.988277	-0.949076	1.40743	-0.506315	-1.03659	-1.09155	1.62183
ABL1_14*NTC_14	ABL1*NTC	-0.0980229	-0.132921	-0.0266961	0.0615938	0.189957	-0.122282	-0.031802	0.34404					-0.619643	-0.677783	-0.146928	0.205069			GAB2_6*GAB2_7	GAB2*GAB2	-0.642962	-0.557639	-0.96292	0.877597	-0.45907	-0.424414	-0.325837	0.291181	-0.868281	-0.988277	-0.670338	0.790335	-1.12709	-1.03659	-0.770604	0.680103
ABL1_14*NTC_15	ABL1*NTC	-0.307748	-0.132921	0.00669498	-0.181522	-0.236338	-0.122282	0.0313496	-0.145406					-0.524065	-0.677783	0.00420613	0.149512			GAB2_6*GAB2_8	GAB2*GAB2	-0.502263	-0.557639	-0.0406165	0.0959924									-0.999575	-1.03659	-0.0191139	0.0561315
ABL1_14*NTC_16	ABL1*NTC	0.0603118	-0.132921	-0.0698281	0.26306	-0.357076	-0.122282	-0.0660778	-0.168716					-0.543581	-0.677783	-0.131561	0.265764			GAB2_6*GAB2_9	GAB2*GAB2	-0.56272	-0.557639	0.0115506	-0.0166315	-0.717405	-0.424414	-0.336369	0.0433786					-0.347504	-1.03659	-0.433211	1.1223
ABL1_14*NTC_17	ABL1*NTC	-0.315711	-0.132921	-0.0283578	-0.154433	-0.252213	-0.122282	-0.0331925	-0.0967391					-0.801665	-0.677783	-0.0120394	-0.111842			GAB2_6*NF1_1	GAB2*NF1	-0.0831515	-0.557639	0.0239809	0.450507	0.11388	-0.424414	0.220825	0.31747					-0.475752	-1.03659	0.384082	0.176759
ABL1_14*NTC_18	ABL1*NTC	0.122083	-0.132921	-0.012855	0.267859	-0.145965	-0.122282	0.0339402	-0.0576239					-0.777204	-0.677783	-0.143526	0.0441054			GAB2_6*NF1_2	GAB2*NF1	-0.412084	-0.557639	-0.671092	0.816648	-0.00276628	-0.424414	-0.300711	0.722358	1.59863	-0.988277	2.13285	0.454059	1.55639	-1.03659	2.07406	0.51893
ABL1_14*NTC_19	ABL1*NTC	-0.00975247	-0.132921	0.0263055	0.0968627	0.00553641	-0.122282	0.00451731	0.123301					-0.687455	-0.677783	0.0346976	-0.0443694			GAB2_6*NF1_3	GAB2*NF1	0.147805	-0.557639	-0.517679	1.22312	0.219239	-0.424414	0.015243	0.62841	1.14424	-0.988277	1.60635	0.526172	1.01447	-1.03659	1.65874	0.392324
ABL1_14*NTC_2	ABL1*NTC	-0.100294	-0.132921	-0.023981	0.0566078	-0.117671	-0.122282	0.036969	-0.0323588					-0.65712	-0.677783	0.0352663	-0.0146032			GAB2_6*NF1_4	GAB2*NF1	0.271287	-0.557639	0.26997	0.558956	-0.255741	-0.424414	0.142926	0.025747	-0.639354	-0.988277	0.418513	-0.0695898
ABL1_14*NTC_20	ABL1*NTC	-0.103478	-0.132921	0.0314032	-0.00196032	0.0123156	-0.122282	0.0205662	0.114031					-0.373632	-0.677783	0.0262206	0.277931			GAB2_6*NF1_5	GAB2*NF1	-0.666952	-0.557639	0.332262	-0.441575	-0.251134	-0.424414	0.2083	-0.0350199	-0.443025	-0.988277	0.631685	-0.0864323	-0.292643	-1.03659	0.493937	0.250012
ABL1_14*NTC_21	ABL1*NTC	-0.560813	-0.132921	0.0632332	-0.491125	-0.19395	-0.122282	-0.0176582	-0.0540098					-0.79143	-0.677783	-0.0136632	-0.0999837			GAB2_6*NF1_6	GAB2*NF1	-0.152234	-0.557639	0.208304	0.197101	0.170754	-0.424414	0.124197	0.470972	-0.801393	-0.988277	0.37317	-0.186286
ABL1_14*NTC_22	ABL1*NTC	-0.171704	-0.132921	-0.0197238	-0.0190596	-0.203366	-0.122282	0.028016	-0.1091					-0.463097	-0.677783	0.00168532	0.213001			GAB2_6*NF1_7	GAB2*NF1	0.20626	-0.557639	-0.0387298	0.802629	0.152433	-0.424414	0.230765	0.346083	0.0383702	-0.988277	0.782929	0.243718	-0.0159473	-1.03659	0.652526	0.368119
ABL1_14*NTC_23	ABL1*NTC	0.016728	-0.132921	0.011518	0.138131	-0.0461203	-0.122282	-0.00430345	0.0804647					-0.634662	-0.677783	-0.0531251	0.0962468			GAB2_6*NF1_8	GAB2*NF1	0.0859305	-0.557639	-0.129276	0.772846	-0.298843	-0.424414	-0.163053	0.288624	-0.696626	-0.988277	-0.129611	0.421262	-0.626394	-1.03659	0.366949	0.0432497
ABL1_14*NTC_24	ABL1*NTC	-0.317197	-0.132921	-0.019171	-0.165105	-0.217723	-0.122282	0.0263611	-0.121803					-0.743401	-0.677783	0.0120424	-0.0776602			GAB2_6*NF1_9	GAB2*NF1	-0.424941	-0.557639	0.200881	-0.0681823	-0.43744	-0.424414	0.132611	-0.145637					-0.829305	-1.03659	0.0332757	0.174012
ABL1_14*NTC_25	ABL1*NTC	-0.242394	-0.132921	-0.0711336	-0.03834	-0.262027	-0.122282	0.0757424	-0.215488					-0.757777	-0.677783	0.0503921	-0.130386			GAB2_6*NTC_1	GAB2*NTC	-1.09223	-0.557639	0.0620014	-0.596596	-0.310327	-0.424414	-0.0134937	0.12758	-1.0928	-0.988277	-0.0985697	-0.00595299	-1.37465	-1.03659	0.0154567	-0.353512
ABL1_14*NTC_26	ABL1*NTC	-0.0797966	-0.132921	-0.0265514	0.0796755	0.100889	-0.122282	0.00176445	0.221406					-0.712369	-0.677783	0.0171665	-0.0517522			GAB2_6*NTC_10	GAB2*NTC	-0.434134	-0.557639	-0.0352985	0.158804	-0.708379	-0.424414	-0.0355964	-0.248369	-0.953985	-0.988277	-0.00670268	0.0409946	-1.06047	-1.03659	0.0652442	-0.0891177
ABL1_14*NTC_27	ABL1*NTC	-0.032133	-0.132921	0.0504723	0.0503153	0.09997	-0.122282	-0.0045582	0.22681					-0.999642	-0.677783	0.0390041	-0.360863			GAB2_6*NTC_13	GAB2*NTC	-0.111444	-0.557639	0.302459	0.143736	-1.37476	-0.424414	0.216289	-1.16664	-1.02338	-0.988277	0.160459	-0.19556	-0.38508	-1.03659	-0.130547	0.78206
ABL1_14*NTC_28	ABL1*NTC	-0.0984719	-0.132921	0.0263441	0.00810459	-0.138625	-0.122282	0.00327646	-0.0196201					-0.464202	-0.677783	-0.0559564	0.269538			GAB2_6*NTC_16	GAB2*NTC	-1.12336	-0.557639	-0.501873	-0.0638494	-0.421473	-0.424414	-0.152274	0.155215	-0.661953	-0.988277	0.158485	0.16784	-1.22121	-1.03659	-0.0932625	-0.0913597
ABL1_14*NTC_29	ABL1*NTC	-0.175065	-0.132921	-0.0127963	-0.0293481	0.0146104	-0.122282	-0.0150496	0.151941					-0.414004	-0.677783	0.0304254	0.233354			GAB2_6*NTC_19	GAB2*NTC	-0.230747	-0.557639	0.0803412	0.246551	0.0370982	-0.424414	0.137039	0.324473	-1.01659	-0.988277	-0.203941	0.175628	-0.462181	-1.03659	0.251014	0.323397
ABL1_14*NTC_3	ABL1*NTC	-0.123488	-0.132921	-0.019588	0.029021	-0.222617	-0.122282	-0.0155132	-0.0848223					-0.551521	-0.677783	0.00573081	0.120532			GAB2_6*NTC_22	GAB2*NTC	-0.508395	-0.557639	0.183346	-0.134102	-0.356466	-0.424414	-0.0316939	0.0996424	-1.06207	-0.988277	-0.0191212	-0.0546685	-1.25116	-1.03659	-0.0524861	-0.162085
ABL1_14*NTC_30	ABL1*NTC	-0.115181	-0.132921	0.0279979	-0.0102585	0.241848	-0.122282	0.0669846	0.297145					-0.728888	-0.677783	-0.011038	-0.0400665			GAB2_6*NTC_25	GAB2*NTC	-0.906673	-0.557639	0.26776	-0.616794	-0.36295	-0.424414	0.0812568	-0.0197923	-1.17845	-0.988277	0.0453148	-0.235488	-0.812584	-1.03659	0.0390911	0.184917
ABL1_14*NTC_4	ABL1*NTC	-0.203882	-0.132921	0.0166193	-0.0875806	-0.363771	-0.122282	-0.0863191	-0.15517					-0.404486	-0.677783	0.0473786	0.225919			GAB2_6*NTC_28	GAB2*NTC	-0.456173	-0.557639	-0.219558	0.321025	-0.284812	-0.424414	0.114008	0.0255938	-0.505397	-0.988277	-0.300371	0.783251	-0.9036	-1.03659	-0.280986	0.413979
ABL1_14*NTC_5	ABL1*NTC	0.0917585	-0.132921	0.0174772	0.207202	-0.228756	-0.122282	-0.00383506	-0.102639					-1.03774	-0.677783	-0.114064	-0.245894			GAB2_6*NTC_4	GAB2*NTC	-0.408791	-0.557639	0.0409403	0.107908	-0.138779	-0.424414	-0.369958	0.655593	-1.21771	-0.988277	0.127819	-0.357251	-1.70237	-1.03659	0.0352321	-0.701013
ABL1_14*NTC_6	ABL1*NTC	-0.0219057	-0.132921	-0.0211264	0.132141	-0.349986	-0.122282	-0.0269566	-0.200748					-0.639151	-0.677783	-0.080035	0.118667			GAB2_6*NTC_7	GAB2*NTC	-0.30444	-0.557639	-0.117303	0.370503	-0.323292	-0.424414	0.0852368	0.0158857	-1.17044	-0.988277	0.120511	-0.302677	-1.19261	-1.03659	0.159588	-0.315609
ABL1_14*NTC_7	ABL1*NTC	-0.245926	-0.132921	-0.0808769	-0.0321284	-0.0285113	-0.122282	-0.101987	0.195758					-0.647225	-0.677783	-0.0161006	0.046659			GAB2_6*PTPN1_1	GAB2*PTPN1	-0.402513	-0.557639	-0.760786	0.915912	-0.418023	-0.424414	-0.434499	0.44089	1.52708	-0.988277	2.91725	-0.401899	1.45912	-1.03659	3.07555	-0.579835
ABL1_14*NTC_8	ABL1*NTC	-0.161528	-0.132921	0.0294925	-0.0580997	-0.161823	-0.122282	-0.0403624	0.000821331					-0.536526	-0.677783	0.0449283	0.0963288			GAB2_6*PTPN1_2	GAB2*PTPN1	-0.276886	-0.557639	0.23855	0.0422037
ABL1_14*NTC_9	ABL1*NTC	-0.148965	-0.132921	0.0287171	-0.0447618	-0.211915	-0.122282	0.0256335	-0.115267					-0.753456	-0.677783	0.0847042	-0.160376			GAB2_6*PTPN1_3	GAB2*PTPN1	-0.312945	-0.557639	0.2202	0.0244938	-0.209979	-0.424414	0.195188	0.0192477
ABL1_14*PTPN1_1	ABL1*PTPN1	-0.230347	-0.132921	-0.0134863	-0.0839397	-0.200967	-0.122282	0.0139819	-0.092667											GAB2_6*PTPN1_4	GAB2*PTPN1	-0.395837	-0.557639	-0.171998	0.3338	-0.385125	-0.424414	0.16114	-0.121852	-0.378456	-0.988277	0.730028	-0.120206
ABL1_14*PTPN1_10	ABL1*PTPN1	0.157663	-0.132921	0.0870941	0.20349	0.239045	-0.122282	0.0681545	0.293172					-0.422675	-0.677783	0.268789	-0.0136803			GAB2_6*PTPN1_5	GAB2*PTPN1	-0.42255	-0.557639	-0.198116	0.333206	-0.811714	-0.424414	-0.396888	0.00958741	0.342698	-0.988277	1.96799	-0.637014	0.695319	-1.03659	1.91613	-0.184217
[truncated: 31,849 more rows]

## Sheet: Figure 3B
U6-g1-U6-g2 Untreated								U6-g1-U6-g2 Treated								U6-a1-U6-a2 Untreated								U6-a1-U6-a2 Treated
[truncated: 50 more rows]

[truncated: 1 more sheets: Figure 3C]
