# Supplementary material for: Evaluation of Cas13d as a tool for genetic interaction mapping
Source: Nat Commun. 2025 Feb 14;16:1631. doi: 10.1038/s41467-025-56747-4 (PMC11828948; doi:10.1038/s41467-025-56747-4)
Supplement: Supplementary file 10 — Source Data [file 41467_2025_56747_MOESM10_ESM.zip › Source Data_Supp Figures.xlsx]

## Sheet: Supp Fig 1A
Normalized read counts R1	Normalized read counts R2
0.519126	0.591638
0.656191	0.631124
0.716446	0.827898
0.758162	0.69167
0.501248	0.462649
0.34498	0.41
0.613151	0.442906
0.607854	0.415265
0.62507	0.456726
0.476748	0.485683
0.4251	0.571236
0.891254	0.773275
0.448276	0.343532
0.764783	0.787753
0.513166	0.575185
0.792594	0.826582
0.726379	0.804864
0.695258	0.717336
0.416492	0.44817
0.862781	0.651525
0.470127	0.489631
0.589976	0.602167
0.348291	0.43106
0.587989	0.617304
0.489329	0.568604
0.631029	0.575843
0.614475	0.585057
0.364845	0.246132
0.769418	0.675875
0.598584	0.591638
0.382723	0.331686
0.567463	0.661397
0.793256	0.577159
0.83166	0.61862
0.322467	0.102006
0.380736	0.346164
0.493302	0.550177
0.288035	0.34748
0.277441	0.334976
0.254266	0.246132
0.338359	0.517272
0.764121	0.640338
0.380736	0.373804
0.803188	0.85159
0.549585	0.485024
0.640961	0.718652
0.625732	0.534382
0.942239	0.64297
0.232415	0.227047
0.723068	0.582424
0.126471	0.168475
0.304589	0.261926
0.279427	0.216517
0.233739	0.37183
0.466154	0.600193
0.287373	0.247448
0.482707	0.487657
0.121836	0.074366
0.816431	0.929904
0.603219	0.631124
0.72373	0.704832
0.729027	0.645602
0.873376	0.834479
0.872714	0.98716
0.25559	0.283644
0.257576	0.194141
0.854836	0.640338
0.475424	0.288251
0.43106	0.541622
0.801202	0.760771
0.617786	0.510691
0.815107	0.648893
0.429735	0.303387
0.791269	0.815394
0.603881	0.508716
0.88993	0.948331
0.832985	0.790386
0.603219	0.521878
0.251617	0.238235
0.649569	0.711413
0.178781	0.258636
0.635664	0.529118
0.230428	0.256003
0.349615	0.402103
0.484694	0.527801
0.682015	0.664687
0.848876	0.712729
0.22778	0.339583
1.1442	0.787753
1.15015	0.791044
1.07401	0.92793
0.860795	1.08324
1.36403	1.22934
0.944226	0.994399
0.730351	0.725233
0.758162	0.628492
0.815769	0.838428
1.00316	0.919375
0.936942	0.796309
0.952834	0.829872
0.774053	1.05165
1.01309	1.15629
0.678042	0.850273
0.932307	0.796309
0.80385	0.848957
1.09321	1.05824
0.741608	0.871333
0.783986	1.08324
0.872052	0.869359
0.88993	0.918717
0.806499	1.04705
1.00912	1.07798
0.558192	0.590321
0.999847	0.818684
0.728365	0.989134
1.01706	1.07732
1.02368	1.09048
0.90847	0.784463
1.05679	0.916742
0.69923	0.943066
1.32496	1.21092
1.39052	1.11549
1.38323	1.45244
1.17796	1.10891
1.28325	1.06153
0.807161	0.840402
1.10248	1.04705
1.32629	1.21881
1.11374	1.03981
1.23359	1.25106
1.55076	1.23461
1.23623	1.5834
1.18061	0.958861
1.08195	1.34122
1.13559	0.863436
1.31503	1.15629
1.15413	1.09443
1.34218	1.1813
1.24683	1.01546
1.26404	1.10825
1.42892	1.45573
1.44746	1.46034
0.90251	1.06745
0.897875	1.38729
0.930321	1.36886
1.3296	1.33661
1.53089	1.1609
1.07136	1.26488
1.44415	1.10496
0.913105	1.13326
0.919726	1.04244
1.01177	0.858829
1.11109	1.14313
1.04289	0.904896
0.778688	0.898315
0.857484	0.998347
0.856822	0.866726
0.923699	0.881204
1.00316	0.750241
1.0654	0.793018
0.962104	0.891076
1.13956	1.09838
1.03362	1.08851
1.0217	1.09838
0.836958	1.14247
1.04752	0.845009
1.02832	1.06416
0.813782	1.30634
0.875362	1.04639
1.14088	0.87923
0.929659	0.943725
1.0899	1.41822
0.739622	0.804206
0.965415	0.741028
0.733	0.960835
1.25875	1.08061
1.02037	0.877256
0.870727	0.698909
0.907146	1.00295
0.859471	0.931221
0.91774	0.668636
0.773391	0.651525
1.05812	0.961493
0.703865	0.771959
0.580706	0.397496
0.476086	0.510691
0.527734	0.633098
0.463505	0.708122
0.498599	0.640996
0.750878	0.889102
0.578057	0.753532
1.05414	0.793676
0.611827	0.558074
0.405236	0.869359
0.534355	0.652183
0.938267	0.733131
0.629705	0.696277
0.800539	0.812103
0.352926	0.377095
0.830998	0.848299
0.537666	0.721943
0.824377	0.572553
0.427087	0.591638
0.446951	0.698251
0.552895	0.457384
0.601232	0.796967
0.791269	0.769326
0.574746	0.702858
0.795242	0.804206
0.674069	0.753532
0.96409	0.572553
0.914429	0.873307
0.887943	0.733131
0.542963	0.889102
0.619772	0.750241
0.762135	0.544254
0.854174	0.874623
0.668772	0.583082
0.535679	0.687721
0.664799	0.86541
0.694595	0.666004
0.852849	0.866726
0.955482	0.744318
0.674731	0.74366
0.638313	0.752874
1.09321	0.665346
0.768094	0.81342
0.987266	0.697593
0.594611	0.579792
0.949523	0.894367
0.889267	0.793018
0.808485	0.912135
0.56349	0.750241
0.740946	0.585715
0.593949	0.737079
0.866754	0.832505
0.451586	0.777224
0.730351	0.525169
0.656853	0.672585
0.61911	0.586373
1.34152	0.943725
1.15015	1.42085
1.21041	1.28068
1.13691	1.16353
0.89324	0.721943
1.0654	0.599535
1.07666	0.973997
0.866754	0.871333
0.730351	0.67061
0.925686	1.11681
0.928334	1.16419
1.36469	1.33925
1.31503	0.933195
1.26736	1.02928
0.815107	0.81671
1.13493	0.979262
1.05216	1.09904
1.10049	0.989134
0.93628	0.868042
1.06871	1.2945
0.925024	1.03059
1.16141	1.24843
0.863444	1.01743
0.882646	0.837111
0.716446	0.921349
0.797891	1.23132
1.27199	1.11088
0.771405	0.613355
0.901186	1.06218
0.726379	0.858171
1.05613	1.01085
0.950185	0.970049
0.898538	1.14313
0.736973	0.867384
0.922375	0.929904
0.471451	0.470546
0.629705	0.973997
1.07599	1.00756
1.01375	0.841718
0.987928	0.723259
0.895889	0.81671
1.42097	0.991766
1.19452	0.996373
1.0111	1.0023
0.713136	0.879888
1.17002	1.03454
1.07798	0.947673
1.19717	0.87923
1.10248	1.10496
0.991901	1.04047
1.32099	1.1247
1.12698	1.11878
0.668109	0.693644
0.760148	0.886469
0.664799	0.766036
0.977333	1.16616
0.744257	0.853564
0.804512	0.606774
1.00448	0.836453
0.762135	0.817368
1.01375	1.14905
1.19849	1.12405
1.31371	1.16485
0.836958	0.882521
0.974023	0.933853
0.701217	1.06942
0.868079	0.888444
0.950185	0.905554
1.09387	0.816052
1.15678	0.87594
0.888605	0.992424
1.10513	1.36162
1.02832	0.783805
0.83762	0.891076
0.742932	0.811445
1.12963	1.03849
1.29318	1.07864
0.845566	0.993083
0.899862	0.777224
1.13757	0.948989
1.12433	0.895683
1.17267	1.1688
0.795242	0.896999
0.88397	1.00559
0.635664	0.909503
0.914429	0.869359
0.863444	0.936485
0.583354	1.06811
0.877349	1.12339
0.965415	0.941092
0.411857	0.38236
1.00183	0.814078
0.992563	0.973339
0.972036	0.777882
0.493964	0.287592
0.164213	0.165843
0.503234	0.621911
0.365507	0.532408
0.635664	0.656132
0.278103	0.314575
0.597921	0.655474
0.535679	0.567288
0.305251	0.321814
0.851525	0.884495
0.341669	0.365249
0.68069	0.646919
0.677379	0.716678
0.594611	0.54557
0.139052	0.200722
0.718433	0.588347
0.186726	0.243499
0.511842	0.610065
0.259563	0.179005
0.327102	0.3613
0.352926	0.390915
0.259563	0.268507
0.648907	0.571236
0.121173	0.127015
0.914429	1.23132
0.47741	0.600851
0.758162	0.72984
0.747567	0.889102
1.00647	0.969391
0.942239	0.947673
1.10049	0.858171
0.648245	0.647577
1.07732	0.934511
0.767432	0.931221
0.659501	0.686405
0.805174	0.700883
0.909132	0.679824
1.08924	0.863436
0.821728	0.658106
0.994549	1.04047
0.56349	0.839086
1.04818	1.00361
0.893903	0.869359
0.904497	0.823949
0.626394	0.651525
0.727703	0.95557
0.639637	0.804864
0.952172	0.702858
0.497275	0.585057
0.660826	0.807497
0.562165	0.790386
1.1144	0.814078
0.81908	0.683773
0.65288	0.470546
0.909132	0.746951
0.761473	0.649551
0.544287	0.615988
0.633678	0.620594
0.925686	0.723259
0.578719	0.687063
0.476086	0.345506
0.518463	0.478443
0.564152	0.533066
0.552233	0.528459
0.569449	0.46923
0.391331	0.379727
0.428411	0.54228
0.785972	0.747609
0.567463	0.395522
0.779351	0.812103
0.542301	0.49358
0.606529	0.702858
0.799215	0.691012
0.471451	0.602167
0.344318	0.475153
0.614475	0.54228
0.50522	0.487657
0.621097	0.621911
0.355575	0.473837
0.724392	0.652842
0.530382	0.608748
0.660826	0.590321
0.647583	0.812103
0.310548	0.317207
0.905821	0.735105
0.673407	0.505426
1.22564	0.945041
1.2316	1.01414
1.07864	1.20763
0.885957	1.16419
1.09255	1.04244
1.17333	1.11746
0.97005	1.22934
1.09056	1.01743
1.13691	0.984527
1.0601	1.13063
1.10711	1.23724
1.04024	1.09114
1.01441	0.843692
0.974023	0.785779
0.961442	1.04771
0.975347	0.95228
1.16075	1.23921
0.605205	0.706806
0.891254	1.00822
1.33754	1.27541
1.11043	1.2662
0.979982	0.850932
1.08394	0.920033
0.650231	0.87594
1.0025	1.33727
1.05348	1.02599
0.874038	0.821975
1.08262	1.1326
1.09056	0.739053
0.723068	0.664687
0.729689	0.617962
0.812458	0.675217
0.692609	0.673901
0.550247	0.592296
0.235063	0.356036
0.515153	0.536357
0.559517	0.525169
0.508531	0.747609
0.713798	0.779198
0.601232	0.800915
0.711811	1.06218
0.617786	0.56663
0.729689	0.708122
0.679366	0.796967
0.633678	0.677191
0.353588	0.820001
0.68665	0.508716
0.494626	0.465939
0.897875	0.797625
0.658839	0.579792
0.810472	0.833163
0.310548	0.38236
0.617124	0.669294
0.507869	0.529118
0.827688	0.606116
0.687974	0.563339
0.46814	0.485024
0.551571	0.762087
0.522436	0.591638
0.962104	0.954912
0.660826	0.848299
1.01905	1.20499
0.895227	0.60809
0.944888	0.940434
0.470127	0.398154
1.0025	0.650867
0.621759	0.751558
0.735649	0.752874
0.544949	0.626517
0.830998	0.810787
1.00382	1.03454
0.682677	0.780514
0.713136	0.90029
0.533031	0.492922
0.770743	0.988476
0.795242	0.723259
0.774053	0.731814
0.670096	0.500819
0.793918	1.07337
0.706514	0.762087
0.869403	0.966758
0.564814	0.540305
0.624407	0.584398
0.601232	0.654816
1.02633	0.928588
0.860795	0.7022
0.613813	0.587689
0.77008	0.831188
0.693933	0.727208
1.01243	0.93846
1.17134	1.06811
1.23822	1.39124
0.90847	0.860803
0.725716	0.796309
0.272806	0.182295
0.878011	0.952938
0.759486	0.936485
0.798553	0.716678
1.01971	1.02138
0.788621	0.964126
1.06672	1.35636
0.74227	0.707464
0.897875	1.03389
0.646258	0.755506
0.96409	1.07271
0.875362	1.051
0.84689	1.19315
0.720419	0.823949
0.991239	1.051
0.925024	0.862777
1.2263	1.1201
0.597921	0.427769
0.937604	0.873307
0.735649	0.985843
1.04818	0.908187
0.90251	0.827898
0.491315	0.854222
1.0846	0.975314
0.663474	0.968075
1.12036	1.11417
0.972698	0.975314
1.01243	1.13523
1.06871	1.01085
1.30841	0.893708
0.706514	0.7022
1.21968	0.956229
0.947537	0.920033
1.02501	0.773933
0.868741	0.863436
1.09122	0.547545
1.319	1.08851
1.10447	0.732472
1.07666	0.860803
0.960118	0.894367
1.28788	1.18328
0.979982	0.999664
0.867417	1.06613
0.983955	0.956229
1.06672	0.882521
1.01309	0.96281
1.20511	1.16616
0.71446	0.850932
1.04289	0.867384
0.829674	0.866726
1.26206	0.950306
1.26669	0.947015
0.629705	0.571236
0.95482	1.23856
1.0462	0.873965
1.17002	0.995715
0.866754	1.05824
1.18128	1.34056
1.12764	1.03389
1.12433	0.831846
1.05216	1.00493
0.989252	0.993083
0.965415	0.947015
0.907808	0.726549
1.00713	1.22013
0.755513	0.964126
1.37396	0.849615
1.13294	0.808155
1.11771	1.01151
0.803188	1.00295
1.18194	0.983869
0.876024	1.14708
1.24087	1.04573
0.944888	0.785121
0.943564	0.859487
1.21505	1.14774
1.36535	1.46034
0.683339	0.858829
1.02501	1.07535
0.891916	0.983869
1.13029	1.02401
0.950185	1.23395
0.803188	1.01019
1.38456	1.07535
1.05878	0.908187
0.881322	1.27146
1.34946	0.869359
0.825701	1.16156
1.11572	1.15827
0.712473	1.153
0.75154	0.834479
0.930321	1.07732
0.620435	1.06284
0.774716	0.717994
1.08195	1.22803
0.900524	0.895683
1.03031	0.984527
1.25941	1.00032
0.866092	0.716678
0.867417	0.894367
1.10976	1.04112
0.898538	1.00493
1.05282	0.904896
0.77008	0.59427
0.860133	1.01612
0.887943	0.922007
1.2071	1.33464
0.710487	0.654158
1.07798	0.733789
0.636326	0.895683
1.07202	1.31226
0.948199	1.04047
0.792594	0.571236
0.725054	0.998347
0.841593	1.08653
1.09255	1.07535
0.939591	0.912135
1.03958	1.18788
1.00647	0.956887
1.07136	0.817368
0.443641	0.288251
1.14287	1.05758
0.94555	0.992424
0.976671	0.888444
0.943564	0.69167
1.34615	0.833821
1.33225	1.0431
1.14817	0.855538
1.10116	0.935827
0.709825	0.762745
1.37992	0.95228
0.983293	0.777882
1.13228	1.2912
0.916416	0.823291
1.33357	0.931221
1.04553	1.2379
0.976009	1.42875
0.795242	0.804206
1.20909	1.01941
0.639637	0.833163
1.16869	1.31029
0.934294	1.05955
0.918402	0.746293
0.907146	0.937144
0.980644	0.806838
0.21851	0.219149
0.361534	0.309968
0.198645	0.167817
0.5913	0.723259
0.00860795	0.0111878
0.0238374	0.0138202
0.237712	0.365907
0.0244995	0.0217175
0.0655528	0.018427
0.258901	0.322472
0.174808	0.125698
0.0854174	0.102665
0.06158	0.0414607
0.722406	0.864752
0.170835	0.15992
0.348291	0.447512
0.0867417	0.101348
0.101309	0.0993741
0.0152295	0.0243499
0.211226	0.259294
0.0145673	0.0144783
0.0417155	0.109904
0.0112566	0.0296148
0.0244995	0.043435
0.0860795	0.0355377
0.06158	0.036854
0.302603	0.325763
0.00066215	0.00592296
0.552895	0.546228
0.270157	0.371172
0.584678	0.54557
0.611827	0.822633
0.674731	0.927272
0.874038	0.71602
0.48337	0.498845
0.503896	0.59427
0.641623	0.610065
0.533693	0.473837
0.484694	0.575843
0.636326	0.788411
0.556206	0.522536
0.71446	0.811445
0.339683	0.29549
0.727703	0.708122
0.458208	0.631124
1.05216	0.592296
0.775378	0.708781
0.516477	0.582424
0.335048	0.364591
0.735649	0.76472
0.368818	0.390257
0.668772	0.723917
0.366169	0.573869
0.374777	0.47976
0.431722	0.505426
0.645596	0.753532
0.612489	0.673901
0.244333	0.293515
0.717108	0.779856
0.531044	0.587031
0.601232	0.486999
0.731676	0.76801
0.858809	0.798941
0.654866	0.804864
0.292008	0.354719
0.231753	0.24679
0.481383	0.589663
0.533693	0.450803
0.397952	0.38565
0.229104	0.405394
0.490653	0.376437
0.752202	0.762087
0.316508	0.346164
0.857484	0.800257
0.404574	0.413949
0.707838	0.76472
0.476086	0.567288
0.688636	0.661397
0.262874	0.27114
0.630367	0.376437
0.27413	0.283644
0.431722	0.367223
0.37279	0.315891
0.435033	0.467256
0.638975	0.703516
0.446289	0.487657
0.380074	0.366565
0.15693	0.226389
0.989914	0.609407
0.611164	0.619278
0.919064	0.753532
0.926348	0.970707
0.890592	1.33332
1.06275	0.925956
0.805174	0.841718
0.463505	0.478443
0.872052	0.840402
0.925686	0.640338
0.956145	0.98716
0.725054	0.725891
0.969388	1.17867
1.19121	0.87923
0.535017	0.485683
0.958793	0.870675
0.767432	0.712729
0.938929	1.14642
0.879997	0.689696
0.944888	0.872649
0.4251	0.453435
0.875362	0.808813
0.573422	0.439615
1.03626	0.856196
0.522436	0.443564
0.43437	0.540963
0.809147	0.68114
0.672082	0.547545
1.03428	0.495554
0.527734	0.461991
1.01706	0.939776
0.742932	0.858829
0.966739	0.783805
0.768094	1.06811
0.921713	0.901606
0.742932	0.900948
0.631691	0.517272
0.774053	0.788411
0.710487	0.871991
0.832323	1.02994
0.77008	0.629808
0.872052	0.627175
0.720419	0.526485
1.10579	0.981895
0.854174	0.636389
0.791931	0.645602
0.752865	0.639679
1.03229	0.609407
0.697244	0.981237
0.893903	0.699567
0.646258	0.531092
0.744919	0.888444
0.756837	0.793018
0.966077	0.942408
0.685987	0.662055
0.684001	0.864752
0.495288	0.596903
1.05414	0.952938
0.642286	0.581108
0.540977	0.394864
0.801864	0.963468
0.589976	0.667978
0.270819	0.123724
0.526409	0.518588
0.34498	0.340899
0.733	0.751558
0.0754851	0.0842376
0.0384047	0.0190851
0.0940253	0.130305
0.211888	0.156629
0.100647	0.118459
0.133754	0.080289
0.248968	0.290225
0.879335	0.711413
0.06158	0.0480418
0.663474	0.665346
0.547598	0.345506
0.656191	0.604142
0.225793	0.130963
0.361534	0.313917
0.0682014	0.166501
0.476086	0.479101
0.0350939	0.0638363
0.177456	0.188877
0.0748229	0.0789728
0.217847	0.118459
0.311211	0.340241
0.0821066	0.0888444
0.3079	0.186244
0.0384047	0.0427769
0.878011	0.826582
0.521774	0.360642
1.09189	0.957545
0.834309	1.02204
0.840931	0.943725
0.711811	0.78183
0.84689	0.983869
0.805837	0.878572
0.942902	0.857513
0.876024	0.697593
0.995211	0.820659
0.942902	0.946357
0.767432	0.804864
1.17333	0.758797
1.01309	0.972023
0.784648	0.823291
1.00581	0.820659
1.00581	0.825265
0.965415	1.02006
1.09189	0.944383
0.990576	0.741686
1.02633	0.989792
0.780675	0.88976
0.910456	1.14181
0.711811	0.918717
0.752865	1.06547
0.633015	0.78183
0.857484	1.08193
0.833647	1.01217
0.768094	0.794993
0.597921	0.819342
0.704528	0.779856
1.05083	0.945041
0.61911	0.820659
1.21306	0.949648
0.999847	0.876598
0.756837	0.664687
0.740946	0.846983
0.842255	0.784463
0.574084	0.922665
1.20114	0.878572
0.873376	0.991766
0.802526	0.910819
1.43687	0.935827
0.947537	0.922665
0.964753	0.930562
0.752865	0.710097
0.938929	0.898315
0.565476	0.93846
0.967401	0.862777
0.661488	0.592954
0.78531	0.818026
0.731676	0.907529
1.13757	1.00098
0.817755	0.780514
0.715784	0.639679
0.607192	0.910819
1.221	0.909503
0.8992	0.999006
0.657515	0.771301
0.780013	0.798941
0.745581	1.04639
0.588651	0.637047
0.493302	0.716678
0.83762	0.664029
0.683339	0.565313
0.58203	0.415923
0.0556206	0.0947673
0.537666	0.617304
0.423776	0.563339
0.482045	0.504768
0.44033	0.454093
0.593949	0.429743
0.620435	0.727866
0.437019	0.515955
0.599246	0.745635
0.456884	0.639021
1.10116	0.852906
0.774053	0.856855
0.608516	0.471862
0.540314	0.499503
0.63434	0.769326
0.508531	0.581766
0.72373	0.666004
0.379412	0.372488
0.6158	0.637705
0.484032	0.53175
0.706514	0.626517
0.558192	0.428427
0.259563	0.29549
0.656191	0.762745
0.535679	0.520562
1.0548	0.870017
0.985279	0.818684
1.2124	0.922007
1.05745	1.16682
0.666123	0.645602
0.623083	0.516614
0.724392	0.704174
0.938929	0.857513
0.632353	0.66732
0.715784	0.457384
0.781999	0.669952
0.966739	0.895683
0.54826	0.628492
0.928996	0.90358
0.575408	0.678508
0.703203	0.981237
0.621759	0.79236
0.709825	0.874623
0.627056	0.611381
0.997198	0.690354
0.596597	0.610723
0.882646	0.975972
0.579381	0.558732
0.711811	0.606774
0.599246	0.465281
0.823052	0.715362
0.68665	0.789728
0.515815	0.695618
0.968063	0.87594
0.829674	0.633098
1.01971	1.10167
0.987266	1.00822
1.15876	1.28528
0.973361	1.0556
1.21306	0.790386
0.842255	0.713387
0.932969	0.967416
0.934956	1.06416
0.968725	1.09246
0.731676	1.06482
0.66215	0.993741
1.21637	1.32543
1.14486	1.14247
0.834309	1.05297
0.768756	0.921349
1.0846	1.12602
0.953496	1.0273
0.976009	0.909503
0.995874	0.952938
1.20578	1.0714
1.38124	1.26422
1.22829	1.21486
0.687312	0.85159
1.17333	0.742344
0.889267	0.804206
0.995211	1.31819
0.968063	0.899631
0.952172	0.899631
0.876024	0.994399
0.968063	0.785121
0.442978	0.365907
0.445627	0.485024
0.5913	0.837769
1.00845	1.07535
0.225131	0.210594
0.384709	0.445538
0.400601	0.38236
0.279427	0.37183
0.31717	0.32313
0.264198	0.261268
0.518463	0.398154
0.335048	0.232312
0.785972	0.525827
0.333724	0.457384
0.613813	0.74366
0.403912	0.607432
0.433046	0.436983
0.286711	0.304045
0.642948	0.512665
0.195334	0.318524
0.558855	0.562681
0.184078	0.240209
0.246982	0.391573
0.370804	0.463307
0.333061	0.485683
0.446951	0.552151
0.17547	0.17045
0.640961	0.789728
0.571435	0.487657
1.25809	1.10628
1.01441	0.935827
1.02832	0.963468
0.956807	0.947673
0.55422	0.615329
0.568125	0.639021
0.642948	0.658765
0.781999	0.845667
0.798553	0.794993
0.891916	0.956887
0.950185	0.592954
1.14022	0.882521
0.878011	0.730498
0.887943	0.874623
0.793256	0.761429
1.03428	0.970049
0.786634	0.98716
0.925024	0.890418
0.627056	0.570578
0.698568	0.892392
0.669434	0.588347
0.917078	0.849615
0.646258	0.454752
0.772729	0.881863
0.429073	1.01217
0.63434	0.814736
0.862781	1.17077
0.684663	0.619936
0.972698	0.908187
0.930321	0.934511
0.91774	0.75419
0.972698	0.930562
1.05812	1.01217
1.39912	0.906213
0.693271	0.751558
0.0463505	0.0631782
0.76677	0.648893
0.787959	0.731156
0.911781	0.750899
0.903173	0.807497
0.8747	0.812103
1.16472	1.06942
0.835633	1.03125
0.901848	1.06482
0.678704	0.890418
0.950847	1.1484
0.86543	1.04244
0.809147	0.889102
0.898538	0.529118
0.820404	1.07666
0.508531	0.750899
1.29384	1.10167
0.379412	0.256003
0.570773	0.94175
0.674069	0.846983
1.0217	1.08259
0.797229	1.08917
0.589314	0.6048
0.940253	1.05626
0.925024	1.04441
0.631691	0.662713
0.812458	0.689696
1.07003	1.07929
0.709163	1.01546
0.507869	0.485024
0.58203	0.398812
0.575408	0.662055
0.719757	0.554126
0.552233	0.533724
0.71446	0.444222
0.592624	0.603484
0.735649	0.654816
0.52972	0.560707
0.889267	0.794334
0.569449	0.602167
0.69592	0.829872
0.783323	0.69496
0.754851	0.789728
0.410533	0.443564
0.646258	0.401445
0.499261	0.38565
0.623083	0.712071
0.578719	0.367881
0.580706	0.518588
0.462181	0.540305
0.659501	0.712729
0.857484	0.64297
0.319156	0.345506
0.767432	0.701541
0.545612	0.623885
1.06143	0.870675
1.05149	1.0714
1.31702	1.18459
0.863444	0.869359
0.857484	0.810129
0.17547	0.207962
1.06275	0.874623
0.872052	0.981237
0.783986	0.677191
0.968725	0.974656
1.03958	0.95228
1.33887	1.13984
0.866754	1.08324
1.20644	0.826582
0.904497	0.812761
1.07599	1.09311
1.17068	0.97992
0.844903	0.92793
0.635002	0.942408
0.840931	1.07995
0.891254	0.913452
1.20511	1.25435
0.587327	0.615988
1.02037	1.11615
0.789283	0.818684
0.854174	1.08127
0.928334	1.08456
0.653542	0.725233
1.08725	1.18657
0.914429	0.775249
0.713798	0.766694
0.736973	0.894367
1.06937	0.885153
0.777364	0.564655
0.754851	0.810787
0.390006	0.756164
0.725054	0.773933
0.840268	0.591638
0.696582	0.703516
0.682015	0.62915
0.926348	0.920691
0.88066	0.932537
0.722406	0.605458
0.775378	0.860803
0.77008	0.771959
0.730351	0.712729
0.86543	0.587031
0.778688	0.838428
0.57276	0.591638
0.962104	0.871333
0.614475	0.548203
0.721744	0.876598
0.627718	0.637047
0.839606	0.771301
0.652218	0.835137
0.766108	0.648235
0.733662	0.646919
0.597259	0.415265
0.944888	0.599535
0.833647	0.877914
1.24021	0.605458
0.920389	1.30437
0.883308	1.14511
1.11903	0.779856
0.730351	0.897657
0.616462	0.594928
0.74227	0.641654
0.731676	0.741686
0.924361	0.548203
0.905159	0.846983
0.776702	0.926614
0.991901	0.960835
0.905821	0.871991
0.909794	0.646919
0.758162	0.63244
0.944226	0.923981
0.72373	0.800257
0.932307	0.823291
0.721744	0.700225
0.972036	0.761429
0.834309	0.627175
0.793918	1.21223
0.732338	0.608748
0.666123	0.620594
0.65288	0.674559
0.950847	0.801574
0.727703	1.03454
0.495288	0.612697
0.804512	0.841718
0.84689	0.793676
0.570111	0.635731
0.783323	0.779856
0.856822	0.762087
0.716446	0.824607
0.517801	0.473837
0.491315	0.522536
0.542963	0.372488
0.614475	0.540305
0.353588	0.415923
0.34498	0.513323
0.521774	0.395522
0.758162	0.720627
0.335048	0.487657
1.11771	0.790386
0.531706	0.505426
0.790607	0.883179
0.622421	0.554784
0.493302	0.47252
0.350277	0.35801
0.542301	0.593612
0.394641	0.293515
0.550247	0.516614
0.558192	0.451461
0.386033	0.462649
0.41583	0.546886
0.52045	0.536357
0.590638	0.546886
0.310548	0.296148
0.958793	0.638363
0.53899	0.523195
1.29583	1.05297
1.03428	1.13128
1.319	1.12931
0.930983	1.07403
1.24815	0.968733
1.09983	1.15498
1.16075	1.10759
1.10844	1.2096
1.00912	0.75748
0.968063	1.16156
0.935618	1.09246
1.14552	1.153
1.34152	1.08193
0.94555	0.769326
0.90847	0.810129
1.0952	1.15563
1.0846	0.997031
1.23756	0.914768
1.08725	1.05297
0.866754	0.937802
1.18525	1.03586
1.31172	1.16222
0.654866	0.681798
0.921713	1.10825
0.579381	0.787753
0.999847	1.07337
0.984617	1.00098
0.872714	0.933195
1.00845	0.836453
0.844241	0.858171
1.09122	0.92793
0.693271	0.759455
0.868741	0.993083
0.966077	0.543596
0.687312	0.744976
0.81312	0.948331
0.759486	0.921349
0.717771	0.80618
0.804512	0.696277
0.762135	0.677191
0.795904	0.965442
0.914429	0.77854
0.717771	0.809471
0.532369	0.691012
0.581368	0.63244
0.964753	1.08522
0.807161	0.937144
0.833647	0.83053
0.677379	0.620594
0.874038	0.970707
0.874038	1.12668
0.86543	1.11286
0.825701	0.939118
0.68069	0.950306
0.6158	0.75748
0.933632	0.777224
0.416492	0.788411
0.460856	0.436983
0.732338	0.712071
0.805837	0.769326
1.22365	1.12865
1.03362	0.977288
1.08593	1.06218
1.01508	0.692328
1.01772	1.18525
0.499923	0.601509
1.08129	1.02336
0.887281	1.09904
0.923037	0.654816
0.935618	1.22474
1.09586	1.06679
1.14751	1.09706
1.11903	1.24053
0.890592	0.720627
0.921713	0.756164
1.1144	1.13984
1.11307	1.13128
1.05613	0.875282
1.05216	0.85159
1.16737	1.28726
1.2561	1.42743
1.19121	1.2583
1.04222	0.793018
1.00845	0.889102
0.770743	0.719968
1.40839	1.40835
1.00051	1.02138
0.935618	0.870017
0.944226	1.00032
0.82239	0.857513
1.22961	1.04178
0.779351	1.02467
1.2263	1.20433
0.963428	1.04573
1.04951	0.89305
0.806499	0.723259
1.11771	1.09575
0.716446	1.17275
1.16207	0.888444
1.05348	0.881863
0.914429	1.32279
1.26934	1.0714
1.2018	1.03718
0.795242	0.943725
0.946212	0.708781
0.972698	1.17867
0.938267	1.37018
1.29384	1.14247
1.0356	1.12734
1.09255	0.956887
1.13559	0.89305
1.15744	1.47613
0.740284	0.596903
1.05149	1.19051
0.920389	0.90029
1.32562	1.08259
1.16737	1.04902
0.700555	0.748925
1.21041	1.12602
0.955482	0.928588
1.04951	0.858171
0.942902	0.982553
1.25279	0.873965
0.797891	0.850932
0.818417	0.773275
0.856822	0.565313
1.01508	0.958203
0.926348	0.932537
0.90251	0.687063
1.09321	0.780514
1.01441	0.834479
1.20511	1.02336
1.05282	0.982553
1.17201	0.860145
1.02699	1.05034
1.10314	1.02204
0.912443	1.0227
1.04024	0.946357
0.732338	0.941092
0.727041	1.07798
0.967401	0.973339
1.50043	1.04705
0.895227	0.798283
1.02832	1.19183
0.729027	0.887127
1.24484	1.22342
1.07666	0.928588
1.05745	0.798283
0.987928	0.920691
1.01309	0.823949
0.780013	0.809471
0.871389	0.651525
0.774053	1.05692
0.697906	0.805522
0.79458	0.71602
0.678042	0.804864
0.578719	0.78183
0.731676	0.605458
0.866754	0.615329
0.5913	0.825924
0.680028	0.527801
0.745581	0.840402
0.814445	0.643628
0.678704	0.826582
0.749554	0.633098
0.976671	0.793018
0.858146	0.748267
0.682015	0.785779
0.728365	0.508716
0.85616	0.744976
0.610502	0.51793
0.781337	0.732472
0.616462	0.354061
0.74227	0.498845
0.591962	0.744318
0.758162	0.637705
0.813782	0.636389
0.501248	0.478443
0.954158	0.820659
0.519126	0.711413
0.646258	0.512007
0.579381	0.717994
0.995211	1.01743
1.06209	0.88976
0.446289	0.452119
0.552233	0.442906
0.547598	0.692328
0.682677	0.523195
0.398614	0.383676
0.452248	0.425795
0.454235	0.496212
0.791931	0.69167
0.508531	0.471862
0.713798	0.898315
0.512504	0.471862
1.05547	0.890418
0.799215	0.721285
0.660164	0.799599
0.405898	0.546886
0.852849	0.610723
0.548922	0.460674
1.22895	1.02006
0.270819	0.389599
0.511842	0.411317
0.533693	0.460674
0.829674	0.583082
0.830336	0.887786
0.410533	0.348796
0.639637	0.800257
0.697906	0.571894
0.827688	0.985185
0.942902	0.90358
1.08526	1.29844
0.861457	0.800915
1.13691	0.869359
0.664136	0.860145
0.923037	1.00954
0.917078	0.896341
0.895227	0.650209
0.660826	0.971365
0.815769	1.08522
0.772729	1.37544
0.823052	1.02533
0.682677	0.863436
0.533031	0.770643
0.914429	1.23921
0.836958	0.973997
0.897213	0.964784
0.709163	0.999664
0.68665	0.83053
1.34085	1.05297
1.19518	1.0273
0.922375	0.902264
0.901186	0.676533
0.680028	0.874623
0.901848	1.02072
0.890592	1.03718
0.752202	0.768668
0.711149	1.02138
1.10116	0.891076
0.956807	0.910819
0.985941	0.814736
1.06937	0.920691
0.81908	0.916742
0.817093	0.904238
0.37875	0.307994
0.806499	1.03389
0.765445	0.929246
0.82239	0.716678
1.02964	1.11944
1.07003	0.875282
1.30112	1.07666
0.976671	0.916742
0.78531	0.85159
0.725054	0.711413
1.03428	1.04771
0.791931	0.930562
1.08791	0.877256
0.82835	0.756822
0.936942	0.846325
0.955482	0.759455
1.06805	1.15169
0.597921	0.710097
0.720419	0.973339
0.618448	0.687063
0.982631	1.06942
0.989252	0.904238
0.693271	0.683114
0.878673	0.985843
0.759486	0.850273
0.827688	1.01677
1.04752	0.954912
1.13161	1.22408
0.915091	1.07403
0.926348	0.944383
0.650231	0.508716
0.977996	1.08127
0.836958	1.11352
1.1389	0.925298
0.985279	0.925298
1.0217	0.728524
1.07003	1.18591
0.800539	1.26422
0.915753	0.912794
0.841593	0.995715
0.816431	1.15695
0.861457	1.2662
1.21107	0.9174
0.968063	1.03783
0.807823	0.856855
0.968063	0.947015
1.19982	1.30108
0.88397	0.636389
0.788621	0.951622
0.610502	1.06942
1.06076	1.06679
0.97932	0.95228
0.775378	0.95228
0.953496	0.809471
0.844903	0.818026
0.25559	0.255345
0.342994	0.488973
0.359547	0.372488
0.618448	0.647577
0.123822	0.101348
0.0337696	0.0105297
0.0860795	0.128989
0.140376	0.139519
0.131106	0.178347
0.152295	0.117801
0.211226	0.287592
0.450262	0.633098
0.120511	0.0697593
0.623745	0.718652
0.350277	0.325763
0.517801	0.503451
0.247644	0.196774
0.168186	0.209936
0.0860795	0.0855538
0.368818	0.311284
0.107268	0.0513323
0.152295	0.258636
0.0933632	0.0960835
0.187388	0.182954
0.115214	0.151364
0.172821	0.171108
0.250293	0.215201
0.0887281	0.0723917
0.701217	0.654816
0.370804	0.277063
0.774716	0.866726
0.769418	0.572553
0.984617	1.1043
0.81908	0.775907
0.683339	0.846983
0.90847	0.892392
0.776702	0.853564
0.851525	0.808155
0.808485	0.692328
0.817093	0.86541
0.823052	0.910819
1.07533	0.881204
1.09652	0.902922
0.660164	0.664029
0.642286	0.669952
0.889267	0.706806
0.752202	0.831846
0.791931	0.744318
0.864106	0.666662
0.730351	0.742344
0.790607	0.81342
0.97005	0.961493
0.788621	0.842376
0.695258	0.892392
0.792594	0.791702
0.999847	0.771959
0.901186	0.74366
0.594611	0.820659
0.698568	0.744976
0.913767	0.885811
1.05348	1.11878
1.07401	1.24185
1.38058	1.28068
1.0601	1.05626
1.14221	0.833821
0.0754851	0.150706
1.30576	1.04507
1.03031	1.21815
1.11771	0.908845
1.01441	0.873307
0.918402	1.30897
1.28258	1.35504
1.17333	1.09509
1.10844	1.15366
1.03031	1.08259
1.28192	1.24382
1.13095	1.08653
1.11043	1.22671
1.03693	1.1122
1.17201	1.34583
0.996536	1.2912
1.34218	1.27804
0.75154	1.17143
0.966077	1.1043
0.695258	0.985185
1.06937	1.10496
1.0601	1.04968
0.795242	1.01217
0.88993	0.90358
0.790607	0.881204
1.27199	1.14774
0.870065	0.847641
1.23822	1.44586
0.906483	1.11812
0.913767	0.952938
0.174145	0.104639
0.796566	1.01414
1.21571	1.14511
0.777364	0.822633
0.921051	1.06811
1.0793	1.28594
1.23623	1.04639
1.04289	0.931221
0.81312	1.12734
0.926348	0.890418
1.09056	1.076
1.05414	1.15103
1.01574	1.32872
0.887281	0.745635
0.827025	1.0431
0.97932	1.22145
1.22167	1.32279
0.739622	0.800257
0.81908	0.951622
0.745581	0.887127
1.06275	1.27278
0.93628	0.879888
0.75154	0.745635
0.713798	0.884495
0.699893	1.15432
1.09784	1.07864
0.700555	1.46297
1.35741	1.25369
1.05282	1.18196
1.51963	1.07995
1.10645	1.35833
0.989914	1.17604
1.29053	1.27673
1.05414	0.991108
1.14022	1.03454
0.830336	0.965442
1.15876	1.17933
1.08924	1.25698
1.2263	1.03323
1.0217	0.906213
1.10579	1.35175
1.02435	0.973339
1.36006	1.12141
0.989252	1.16682
1.30775	1.22539
1.35476	1.37939
1.3733	1.41624
1.11903	1.41164
1.11241	1.20828
0.870727	0.958861
1.55274	1.45507
1.15876	0.967416
0.934956	1.02467
0.840268	1.19183
1.00382	0.981237
0.958793	1.00822
0.683339	0.803548
1.2263	1.20763
0.72373	0.915426
0.848876	0.542938
0.694595	0.627175
0.760148	0.600193
0.825701	0.755506
0.708501	1.00098
0.72373	0.998347
0.825701	0.762087
0.879335	1.12668
0.724392	1.01085
0.723068	0.799599
0.871389	0.97992
0.926348	0.98716
1.02567	0.951622
0.827025	0.882521
0.713798	0.544254
1.00382	0.864752
0.465491	0.620594
0.764783	0.838428
0.48337	0.537673
0.693271	0.67061
0.636988	1.05429
0.830336	0.744318
0.924361	0.950964
0.511842	0.436983
0.706514	0.943725
0.795904	0.654816
1.14155	1.16814
0.858146	0.996373
1.24815	1.17275
0.877349	0.973339
1.08725	0.683773
0.854174	1.11812
0.866754	0.832505
1.0548	0.896999
0.774716	1.04968
0.990576	0.83053
0.977333	1.0635
1.35939	0.885811
1.06408	1.04968
0.97005	1.10759
0.821728	0.899631
0.938267	1.1734
0.946212	1.05889
0.88993	1.11878
0.727703	0.748925
0.782661	1.05692
0.919726	0.954912
1.38654	1.27541
0.735649	1.13128
0.814445	0.930562
0.664799	0.918058
0.927672	0.925298
0.969388	0.816052
0.972036	0.846983
0.774053	0.673243
1.1283	0.660739
1.38919	1.153
1.03097	0.83053
1.1826	1.10891
1.06672	1.21486
1.2018	1.26817
1.03891	1.04507
1.01971	1.18459
1.05812	0.965442
1.20842	1.07403
1.14949	1.03783
1.0793	1.30173
1.2806	1.08719
1.0409	1.13852
0.909794	1.11746
0.893903	0.825265
1.10314	1.11483
1.09652	0.964784
1.20776	1.06745
1.07798	0.848299
1.18326	1.12931
0.977996	1.25962
1.47924	1.22342
0.991901	1.05494
0.941577	1.06153
0.897875	0.956229
1.28325	1.55511
0.971374	1.19315
1.00117	1.18262
1.25014	1.02336
0.939591	0.888444
1.29252	1.18591
0.999184	1.00624
1.19187	1.13128
0.969388	0.954912
1.11241	0.956887
0.805837	0.799599
1.27331	1.39913
0.910456	1.00888
1.03031	1.07403
1.13426	1.33661
0.952172	1.0148
1.515	1.32872
1.24286	1.23921
0.762135	1.02796
0.923037	1.03257
1.3296	0.900948
0.975347	1.08785
1.1144	1.1813
1.28987	0.898973
1.06871	1.17538
1.06408	1.47613
1.45673	1.34912
1.18194	1.1122
1.01441	1.19183
0.824377	1.05758
1.53619	1.06087
1.03097	0.902922
1.02037	0.925956
1.07136	1.07732
0.762135	0.968733
1.07268	1.19315
0.878011	1.16946
1.40442	1.25106
1.01375	1.22539
1.42561	1.11812
0.551571	0.663371
1.04487	0.902922
1.0654	1.17275
0.752202	0.958861
0.878011	0.981237
1.43488	1.15563
1.24815	1.19446
1.07335	1.02401
1.01375	1.17669
0.925024	1.09575
1.11771	1.09048
0.932969	1.17275
1.23822	1.02665
0.866092	1.03915
1.04487	1.21684
1.3978	1.30305
1.27861	1.53207
0.766108	0.829872
1.24749	1.2504
0.971374	0.768668
1.4852	1.04771
1.05812	1.0069
1.07798	1.26751
1.02236	0.904238
1.06076	0.814736
0.999184	0.973997
1.03097	1.04441
1.04885	0.771301
1.04752	0.839086
0.885957	0.927272
0.912443	0.809471
0.983293	0.860803
0.847552	0.974656
0.724392	0.796967
1.04686	1.00427
0.847552	1.07535
1.01044	1.12668
1.17863	0.897657
1.03428	0.833163
0.801864	0.679166
0.96078	0.860803
1.04487	0.954912
0.779351	0.999006
0.936942	0.910161
0.922375	0.713387
0.968063	0.904896
1.02104	0.860803
0.851525	1.17406
0.758824	0.627834
0.585341	0.762745
0.904497	0.880546
1.00647	0.662713
0.796566	0.589663
0.877349	0.67061
0.832985	0.723917
1.21902	0.945699
0.958793	1.03652
1.28391	1.19907
0.797891	0.798941
0.940915	1.09048
0.921051	1.07929
0.89324	0.894367
0.963428	0.922665
1.06076	0.956229
0.877349	1.05955
1.19187	1.03257
1.28126	1.38137
1.07136	1.09641
0.940253	0.889102
0.909794	0.750899
1.15744	0.821975
1.2369	1.12273
1.25014	1.09838
0.82239	0.906871
0.812458	1.08588
1.27663	1.076
1.13956	1.41559
0.948199	0.984527
1.13824	1.22276
0.777364	1.03191
1.13228	1.39321
1.17532	1.01283
0.919726	0.968075
0.925024	0.905554
0.876024	0.991766
1.59181	1.34714
1.19386	1.00756
1.15082	1.35767
0.936942	0.95228
1.3488	1.20236
0.125809	0.123724
1.22763	1.08785
1.03759	1.1892
0.958793	1.17143
1.25411	1.1484
1.13426	1.24316
1.85336	1.51694
1.37197	1.19117
1.21637	0.935169
1.07798	1.01151
1.24418	1.37413
1.23822	1.47482
1.03428	1.01546
1.01044	1.17275
1.14883	1.25106
1.24881	1.26554
1.21769	1.26883
1.01574	1.05692
0.966739	1.0714
0.833647	0.931221
1.13426	1.29055
1.05083	0.863436
0.991901	1.06218
1.01706	1.19117
0.926348	1.42283
1.25941	1.26225
1.08725	1.4248
1.37793	1.2787
1.0217	0.947015
1.33489	1.12536
0.468802	0.387625
1.00845	1.14379
1.11638	0.888444
0.958793	0.904896
1.19386	1.08851
0.934294	1.19249
1.18061	1.38268
1.27331	1.28594
0.784648	0.845667
1.24815	0.906871
1.4713	1.05231
1.19055	1.04376
1.07268	1.12799
1.00779	0.936485
1.02567	0.929904
1.20578	1.14247
1.23425	1.384
0.771405	0.829214
1.01044	0.959519
0.905159	0.87594
1.62823	1.153
0.781337	0.89305
0.826363	0.85159
0.964753	0.921349
1.08063	1.21223
0.972698	0.904896
0.660164	0.643628
1.02236	0.929904
0.734324	0.762745
0.895227	0.940434
1.34549	0.956887
0.811796	0.981895
1.07136	0.750241
0.746243	0.746951
1.25809	1.11944
1.00978	0.687063
1.05613	0.907529
0.914429	0.800915
0.784648	0.768668
0.756837	0.880546
0.840931	0.894367
1.08526	0.927272
0.952172	0.884495
0.734324	0.933195
0.729689	0.825924
0.841593	0.87594
0.936942	0.958861
0.646921	0.846325
0.90847	0.801574
0.622421	0.601509
1.21173	0.954254
0.919726	0.892392
0.691285	0.871991
0.906483	0.588347
0.83166	0.647577
1.13161	1.19446
0.927672	1.34649
1.11903	1.2096
1.41237	0.746951
1.06672	0.936485
0.772729	0.835795
1.02766	1.08456
0.966077	0.794993
1.06076	0.885153
0.968063	0.908187
1.10182	1.07206
1.28391	1.4248
1.04951	0.993741
0.850863	0.671269
0.917078	1.00032
1.06871	1.18328
1.09586	0.968075
0.907146	1.07337
0.689298	0.86541
1.12632	1.08522
1.0356	0.991108
[truncated: 8,613 more rows]

## Sheet: Supp Fig 1B
Normalized read counts R1-Treated	Normalized read counts R2-Treated
0.199814	0.145272
0.282632	0.399331
0.296435	0.348917
0.23465	0.384074
0.12817	0.144608
0.143945	0.190379
0.191927	0.173795
0.202443	0.213596
0.28066	0.235486
0.190612	0.177112
0.310238	0.190379
0.443667	0.350244
0.116997	0.226863
0.395685	0.525366
0.208359	0.264673
0.53963	0.425202
0.292491	0.272633
0.482446	0.294523
0.178124	0.165172
0.31944	0.401985
0.117654	0.153232
0.293806	0.208289
0.170237	0.151905
0.243195	0.25207
0.336529	0.27993
0.300379	0.230843
0.189955	0.137312
0.114367	0.145935
0.671744	0.344274
0.231364	0.261356
0.123569	0.110778
0.143945	0.25008
0.201129	0.200992
0.295778	0.359531
0.0841323	0.0530673
0.0893906	0.100828
0.1985	0.186399
0.147232	0.104808
0.0920197	0.141292
0.0893906	0.0922044
0.105823	0.163182
0.228077	0.255386
0.132771	0.185072
0.270144	0.695845
0.136058	0.155885
0.24188	0.624204
0.238594	0.177775
0.285918	0.453725
0.0644138	0.0610274
0.210331	0.130015
0.0538973	0.0928678
0.148546	0.136648
0.134743	0.0981745
0.155776	0.100165
0.216246	0.232169
0.150518	0.103481
0.121598	0.165835
0.039437	0.0643441
0.382539	0.363511
0.271458	0.293197
0.170237	0.317077
0.331271	0.360194
0.346389	0.409281
0.561978	0.473626
0.132771	0.0935311
0.143288	0.0955211
0.257655	0.257376
0.117654	0.153232
0.142631	0.167162
0.335872	0.310444
0.24451	0.232833
0.249111	0.238139
0.147232	0.181092
0.471273	0.475616
0.250425	0.155222
0.382539	0.415252
0.40423	0.398668
0.240566	0.183082
0.0893906	0.0809276
0.287233	0.410608
0.156434	0.130678
0.1985	0.313097
0.0769022	0.114095
0.115682	0.301157
0.153804	0.173795
0.197185	0.29386
0.317468	0.3257
0.228735	0.0975111
0.41869	0.487556
0.364135	0.332334
0.60733	0.563177
0.412117	0.451735
0.89062	0.53797
0.47193	0.754882
0.523855	0.342284
0.452869	0.541286
0.597471	0.423875
0.529771	0.453725
0.371365	0.396678
0.441695	0.494852
0.383854	0.488219
0.535029	1.38439
0.35822	0.317077
0.439066	0.654054
0.4016	0.390708
0.535686	0.504803
0.473244	0.486892
0.65334	0.628847
0.393713	0.443112
0.456812	0.456379
0.34113	0.445765
0.579724	0.604304
0.588926	0.335651
0.498221	0.482249
0.328642	0.402648
0.55409	0.524039
0.663199	0.664668
0.347046	0.326364
0.412117	0.54593
0.505451	0.384738
0.853154	0.664004
0.817661	0.916074
1.02733	0.81591
0.714468	0.773456
0.651368	0.618897
0.507423	0.449082
0.564607	0.53996
0.612589	0.666658
0.589584	0.617571
0.80583	0.850403
0.743388	0.83183
0.868929	1.09916
0.651368	0.803969
0.992499	0.671965
0.732214	0.58772
0.732871	0.987052
0.906394	0.737635
0.756534	0.739625
0.676345	0.705132
1.89101	0.581087
0.714468	0.928014
1.5249	3.01555
0.501508	0.559197
2.52528	0.987052
0.719069	0.788049
0.982639	1.00297
0.724327	0.699825
0.593527	1.15023
0.7986	0.834483
1.03982	0.853057
0.475873	0.714418
0.634936	0.738962
0.877474	0.664668
0.728928	0.588384
0.303008	0.397341
0.354276	0.478932
0.744703	0.604304
0.75259	0.502813
0.521226	0.405965
0.504137	0.519396
0.568551	0.687885
0.402915	0.622877
0.409488	0.398668
0.579724	1.31143
0.366764	0.549246
0.726299	0.412598
0.594185	0.481586
0.62442	0.58573
0.452869	0.482912
0.482446	0.714418
0.584983	0.464339
0.79137	0.714418
0.437751	0.404638
0.377281	0.485566
0.446296	0.620224
0.366107	0.506129
0.468643	0.824533
0.360192	0.305137
2.23148	0.709112
0.335215	0.364838
0.416061	0.376778
0.360849	0.937964
0.42592	0.472962
2.03035	0.472962
0.672401	0.230843
0.206387	0.329017
0.217561	0.290543
0.206387	0.266
0.21296	0.30978
0.309581	0.247426
0.43315	0.3257
0.331271	0.358868
0.21296	0.187726
0.399629	0.474289
0.202443	0.438468
0.391741	0.477606
0.318125	0.393361
0.288548	0.228853
0.189298	0.148588
0.41146	0.54195
0.224791	0.214259
0.354933	0.463675
0.254369	0.218903
0.235308	0.199666
0.311553	0.235486
0.203758	0.397341
0.533714	0.451072
0.235308	0.296513
0.485075	0.59767
0.355591	0.408618
0.335215	0.430508
0.744045	0.535316
0.368079	0.440458
0.370708	0.393361
0.205073	0.305137
0.203101	0.392035
0.832779	0.354224
0.301693	0.5917
0.300379	0.256713
0.604701	0.418568
0.274745	0.377441
0.318783	0.335651
0.312867	0.288553
0.302351	0.348917
0.341788	0.335651
0.474559	0.331671
0.604044	0.347591
0.347046	0.275287
0.302351	0.293197
0.374652	0.751565
0.31944	0.364174
0.384511	0.377441
0.475873	0.435815
0.283289	0.30381
0.284604	0.30779
0.412117	0.292533
0.388455	0.642778
0.278031	0.220893
0.454183	0.454389
0.306952	0.191042
0.339816	0.341621
0.629021	1.16284
0.857755	0.696508
0.54686	0.833156
0.220847	0.331671
0.391741	0.258703
0.361506	0.348917
0.318125	0.460359
0.305637	0.266
0.494277	0.432498
0.634279	0.638134
0.581039	0.507456
0.27343	0.387391
1.24884	0.60563
0.339816	0.336314
0.50808	0.502813
0.543574	0.503476
0.396342	0.311107
0.36545	0.27396
0.395685	0.616907
0.314182	0.860353
0.542259	0.531336
0.345074	0.457042
0.275402	0.286563
0.318783	0.350907
0.281317	0.486892
0.533057	0.676608
0.407516	0.228853
0.448925	0.442449
0.337187	0.405301
0.63165	0.594354
0.535029	0.472299
0.66057	0.644104
0.71381	0.639461
0.839351	0.543276
0.258313	0.416578
0.545546	0.456379
0.416718	0.53598
3.77149	0.89551
0.696721	0.550573
0.550147	0.547256
0.591555	0.791366
0.665829	0.57379
0.526484	0.671301
0.416718	1.28556
0.79137	0.912094
0.65334	0.54394
0.770337	1.31673
0.466672	0.527356
0.648739	0.447092
0.590898	0.619561
0.569865	0.465665
0.512024	0.352897
0.63165	2.35552
0.481132	0.435152
0.698693	0.58772
0.626391	0.643441
0.392398	0.596344
0.575123	0.541286
0.485075	0.715745
0.584325	0.57777
0.758506	0.662014
0.852497	0.648084
0.461413	0.661351
0.489676	0.444439
0.325355	0.31575
0.419347	0.584403
0.47193	0.734319
0.501508	0.419895
0.650711	0.545266
0.533057	0.683241
0.858413	0.618234
0.462071	0.549246
0.676345	0.509446
0.444981	0.488219
0.720383	0.659361
0.821605	0.566493
0.648082	0.518069
0.402915	0.417905
0.775595	0.54394
0.516625	0.457042
0.598786	0.598334
0.581696	0.427855
0.367422	0.545266
0.512024	0.84974
0.504137	0.516743
0.47193	0.423875
0.372023	0.378104
0.678974	0.606294
1.16997	0.505466
0.160377	0.132668
0.349675	0.429182
0.448268	0.427855
0.402915	0.977101
0.116997	0.132005
0.067043	0.0802643
0.194556	0.169152
0.163664	0.272633
0.193899	0.249416
0.0966207	0.113431
0.289862	0.24411
0.260942	0.165835
0.398314	0.126698
0.625077	0.504803
0.126856	0.137312
0.337844	0.368154
0.222162	0.291207
0.172866	0.149915
0.105823	0.0451072
0.228735	0.194359
0.0900479	0.0656708
0.176809	0.191706
0.0900479	0.124708
0.101222	0.114095
0.141316	0.128688
0.0749304	0.0809276
0.201786	0.112768
0.039437	0.0364838
0.604044	0.711102
0.203758	0.191042
0.344417	0.381421
0.395028	0.424538
0.446296	0.534653
1.22583	0.405301
0.344417	0.272633
0.245824	0.430508
0.462728	1.7751
0.3339	0.333661
0.294463	0.301157
0.3339	0.380094
0.266857	0.335651
0.292491	0.438468
0.29512	0.338967
0.498878	0.488882
0.267515	0.266
0.443009	0.472962
0.376624	0.311107
0.323384	0.315087
0.293806	0.289217
0.306952	0.25008
0.289862	0.271307
0.383854	0.425865
0.242538	0.2461
0.209016	0.327027
0.248453	0.387391
0.361506	0.322384
0.569208	0.510109
0.219533	0.238803
0.567236	0.372134
0.261599	0.295187
0.186669	0.206299
0.262256	0.806623
0.268172	0.294523
0.292491	0.404638
0.168265	0.179102
0.122912	0.182419
0.199157	0.164509
0.445638	0.235486
0.169579	0.218239
0.15249	0.199002
0.161035	0.152568
0.27343	0.26202
0.249111	0.155222
0.492306	0.525366
0.320097	0.187726
0.316154	0.401985
0.360192	0.289217
0.172208	0.231506
0.147232	0.171142
0.211645	0.271307
0.210988	0.177775
0.322726	0.215586
0.185354	0.248753
0.239251	0.197012
0.222819	0.207626
0.232678	0.182419
0.174838	0.28391
0.159063	0.126698
0.63165	0.390708
0.248453	0.287227
0.703294	0.899491
0.704608	1.17478
0.989212	0.778762
0.652026	0.700488
0.80583	0.636144
0.817004	0.622877
0.60733	0.685895
0.53963	0.673955
0.76705	0.942608
0.705923	1.09319
0.692777	0.963835
0.548832	0.689875
1.09832	0.727685
0.609302	0.608284
0.757191	1.12967
0.879446	0.639461
1.03851	0.737635
0.936629	0.722378
0.603387	0.724368
0.826206	0.870967
0.7309	0.718398
0.396999	0.708448
0.863014	0.55588
1.23832	0.516079
0.826206	0.772792
0.783482	0.762179
0.663857	0.576443
0.642824	1.87659
0.663857	0.736972
0.351647	0.272633
0.97278	0.439132
0.364135	0.31973
0.842638	0.419895
0.232678	0.161192
0.0887333	0.110115
0.189298	0.212932
0.238594	0.237476
0.224791	0.236813
0.351647	0.372134
0.436436	0.378768
0.352304	0.434488
0.331271	0.31376
0.444324	0.625531
0.622448	0.423212
0.376624	0.266
0.190612	0.346264
0.344417	0.294523
0.201129	0.28789
0.593527	0.413261
0.2662	0.177775
0.358877	0.426528
0.172866	0.144608
0.225448	0.328354
0.253712	0.551236
0.269486	0.314424
0.311553	0.441122
0.200472	0.2461
0.371365	0.56782
0.247139	0.192369
0.481789	0.330344
0.341788	0.473626
0.424605	0.684568
0.446953	0.409945
0.272116	0.28391
0.1985	0.176449
0.427234	0.310444
0.276716	0.407291
0.28789	0.319067
0.263571	0.403311
0.364793	0.370808
0.483104	0.349581
0.367422	0.272633
0.40423	0.489546
0.223477	0.231506
0.51794	0.788049
0.598786	0.252733
0.356248	0.636144
0.288548	0.242783
0.495592	0.475616
0.668458	0.262683
0.310238	0.481586
0.253712	0.26202
0.233336	0.228853
0.300379	0.272633
0.625077	0.399331
0.321412	0.357541
0.346389	0.318404
0.373337	0.618234
0.263571	0.314424
0.527142	0.394688
0.498878	0.55588
0.563292	0.827186
0.600757	0.612927
0.375966	0.331671
0.0854469	0.0882244
0.459441	0.466329
0.388455	0.520059
0.381225	0.357541
0.455498	0.425202
0.407516	0.419895
0.492306	1.10314
0.400943	0.290543
1.07795	0.569147
0.342445	0.334324
0.609302	0.779426
0.784797	0.579097
0.740102	0.409281
0.311553	0.321057
0.971466	0.393361
0.335215	0.351571
0.705266	0.496842
0.163006	0.229516
0.386483	0.226199
0.326013	0.591037
0.526484	0.470972
0.661885	0.546593
0.290519	0.307127
1.82331	0.655381
0.432493	0.476942
0.787426	0.539296
0.510052	0.687885
0.458784	0.59568
0.524513	0.490872
1.17785	0.379431
0.288548	0.54195
0.453526	0.431172
0.464042	0.500159
0.45484	0.368154
0.240566	0.377441
0.29512	0.28391
0.918226	0.608947
0.395028	0.398005
0.47193	0.569147
0.442352	0.32172
0.744703	0.810603
0.512024	0.497506
0.596156	0.437805
0.350332	0.354887
0.657941	0.562513
0.431835	0.539296
0.514653	0.642778
0.435779	0.341621
0.406201	0.379431
0.360849	0.469645
0.441037	0.408618
0.51794	0.542613
0.314839	0.375451
0.413432	0.898827
0.750618	0.706458
0.671744	0.495516
0.544888	0.56384
0.640852	0.866987
0.604701	0.764169
0.402258	0.378768
0.490991	0.433825
0.42592	0.427855
0.56395	0.558533
0.406859	3.61587
0.608645	0.54394
0.668458	0.697171
0.535686	0.508783
0.471273	0.492199
0.698035	0.756209
0.548175	0.534653
0.594185	0.524039
0.665829	1.06931
0.499536	0.681251
0.431835	0.438468
0.537001	1.13962
0.40423	0.517406
0.764421	2.17045
0.523198	0.372798
0.665829	0.53598
0.338501	0.517406
0.47193	0.55389
0.5324	0.566493
0.363478	0.292533
0.669772	0.695181
0.521226	0.676608
0.402258	0.504139
0.589584	0.582413
0.67766	0.902807
0.665829	0.54195
0.283947	0.295187
0.459441	0.423212
0.400286	0.482912
0.523855	0.392698
0.260942	0.30978
0.489676	2.32302
0.504794	0.602314
0.352304	0.388718
0.328642	0.370144
0.548175	0.411935
0.389769	0.373461
0.517282	0.766159
0.657284	0.452399
0.391741	0.388055
0.423948	0.367491
0.581696	0.512099
0.378595	0.27993
0.588269	0.484902
0.301036	0.290543
0.352304	0.378104
0.285918	0.54195
0.400286	0.632827
0.541602	0.493526
0.504794	0.186399
0.375966	0.557207
0.270144	0.443775
0.608645	0.494852
0.635593	0.512099
0.684232	0.614254
0.552118	0.504139
0.602072	0.458369
0.23465	0.255386
0.579724	0.579097
0.469301	0.498169
0.504794	0.418568
0.469958	1.09584
0.600757	0.550573
0.535686	0.691865
0.389112	0.527356
0.769679	0.577107
0.345074	0.864333
0.644138	0.492862
0.565921	0.355551
0.623762	0.781416
0.621791	0.483576
0.575781	0.419895
0.459441	0.488219
0.595499	0.736309
0.347046	0.429845
0.558691	0.60961
0.812403	0.410608
0.431178	0.57578
0.733529	0.719062
0.378595	0.388718
0.464042	0.924034
0.448925	0.750239
0.0900479	0.0882244
0.489019	0.131342
0.083475	0.0802643
0.262256	0.338967
0.0289205	0.0238803
0.0184039	0.0126035
0.105165	0.0975111
0.0315496	0.025207
0.0177467	0.0404638
0.092677	0.0809276
0.0729585	0.0431172
0.0650711	0.0550573
0.0177467	0.0351571
0.316154	0.472299
0.0492963	0.083581
0.155119	0.196349
0.0558691	0.0762842
0.0565264	0.0457705
0.0453526	0.0172469
0.0920197	0.0955211
0.0203758	0.00862343
0.0479817	0.0424538
0.00788741	0.027197
0.0197185	0.0238803
0.0499536	0.0417905
0.0354933	0.029187
0.0769022	0.106798
0.0170894	0.00464339
0.21296	0.208952
0.0953062	0.115421
0.237279	0.329681
0.341788	0.358204
0.320097	0.583077
0.406201	0.623541
0.178781	0.158539
0.194556	0.200992
0.199157	0.263346
0.197185	0.208952
0.186669	0.245436
0.369394	0.256713
0.165636	0.202982
0.246481	0.326364
0.122912	0.0902144
0.35099	0.318404
0.214275	0.214259
0.421319	0.429182
0.254369	0.28391
0.221505	0.254723
0.230049	0.197012
0.317468	0.304474
0.147889	0.145935
0.327985	0.432498
0.154462	0.204309
0.249111	0.171805
0.209674	0.2461
0.210331	0.212932
0.306294	0.24809
0.189955	0.112105
0.435122	0.445102
0.267515	0.162519
0.169579	0.160529
0.275402	0.31973
1.6741	0.240129
0.281317	0.344274
0.092677	0.102155
0.118311	0.120065
0.11371	0.129352
0.173523	0.215586
0.153147	0.149915
0.102536	0.110115
0.18864	0.155222
0.303008	0.280593
0.0933343	0.150578
1.19166	0.290543
0.167607	0.133332
0.425263	0.419895
0.182725	0.165172
0.233993	0.357541
0.119626	0.0975111
0.197842	0.175122
0.104508	0.104145
0.157748	0.145272
0.24188	0.129352
0.164321	0.191042
0.283289	0.286563
0.136058	0.224873
0.149861	0.155222
0.118311	0.112105
0.525827	0.364838
0.25174	0.195022
0.299064	0.319067
0.502165	0.683241
0.534372	0.622877
0.840009	0.673291
0.43315	0.261356
0.141973	0.170479
0.360192	0.55787
0.258313	0.213596
0.60733	1.13498
0.230049	0.31774
0.636908	0.920054
0.332586	0.3257
0.190612	0.176449
0.644795	0.935974
0.453526	0.335651
0.370708	0.398005
0.2662	0.313097
0.289205	0.416578
0.155776	0.138638
0.278031	0.372798
0.178781	0.140628
0.260942	0.293197
0.136058	0.137975
0.143288	0.204972
0.22742	0.263346
0.175495	0.175122
0.328642	0.275287
0.151175	0.108788
1.19823	0.560523
0.549489	0.356878
0.316811	0.26202
0.488362	0.383411
0.598128	0.490872
0.316811	0.358868
0.226763	0.264673
0.205073	0.220893
0.290519	0.294523
0.322726	0.384074
0.277374	0.207626
0.243852	0.26202
0.312867	0.220229
0.412774	0.462349
0.243852	0.28192
0.361506	0.652064
0.262914	0.356214
0.516625	0.315087
0.512024	0.373461
0.355591	0.344937
0.216904	0.143282
1.06677	0.28789
0.3339	0.230843
0.353619	0.31376
0.219533	0.297177
0.257655	0.379431
0.281975	0.219566
0.362821	0.376778
0.303665	0.292533
0.147889	0.193696
0.393713	0.528683
0.337187	0.26401
0.12094	0.128025
0.406859	0.232833
0.254369	0.162519
2.52331	0.441785
0.0598128	0.117411
0.0775595	0.0610274
0.0933343	0.0922044
0.326013	0.136648
0.129485	0.161855
0.104508	0.147262
0.169579	0.406628
0.408173	0.329681
0.270144	0.130015
0.491648	0.455052
0.824234	0.229516
0.331928	0.299167
0.205073	0.163845
0.354933	0.227526
0.113053	0.144608
0.338501	0.333661
0.0762449	0.0404638
0.1354	0.181755
0.100564	0.0437805
0.141973	0.119401
0.225448	0.155885
0.113053	0.126035
0.196528	0.185736
0.209016	0.0802643
0.740102	0.495516
0.299721	0.295187
0.75259	0.55787
0.63888	0.471636
0.645453	0.707122
0.513339	0.851067
0.592213	0.582413
0.907052	0.523376
0.602072	0.702478
0.576438	0.634817
0.402915	0.504803
0.559349	0.636807
0.682918	0.916074
0.656627	0.740289
0.828835	0.8776
0.519912	0.492862
0.406859	0.563177
0.598128	0.778099
0.501508	0.507456
0.547517	0.57777
0.502165	0.540623
0.439723	0.56981
0.640194	0.515416
0.673059	1.66366
0.456155	0.642114
0.533057	0.60961
0.399629	0.492199
0.674373	0.731665
0.572494	0.418568
0.742731	0.769476
0.695406	0.661351
0.59287	0.600324
0.494935	0.740289
0.558691	0.54991
0.807145	1.12503
0.461413	0.437142
0.396342	0.83382
0.647425	0.527356
0.586954	0.740952
0.327985	0.449082
0.414746	0.462349
0.381882	0.55389
0.582353	0.491536
0.512681	0.561187
0.584983	0.426528
0.504137	0.539296
0.550147	0.644104
0.893249	1.23381
0.472587	0.638134
0.520569	0.368154
0.426577	0.580423
0.482446	0.386728
1.06217	0.508119
0.717754	0.764169
0.446953	0.474952
1.3849	0.375451
0.50808	0.505466
0.418033	0.542613
0.433807	0.469645
0.403572	0.456379
0.765078	0.569147
0.506766	0.522049
0.383854	0.386728
0.473902	0.602314
0.327985	0.53598
0.400286	0.422548
0.276716	0.415252
0.0591555	0.0504139
0.385168	0.505466
0.488362	0.416578
0.274745	0.310444
0.310238	0.285237
0.455498	0.278603
0.342445	0.366828
0.386483	0.269316
0.438408	0.576443
0.333243	0.429182
0.657941	0.526693
0.448268	0.506129
0.477845	0.389381
0.554748	0.361521
1.55382	1.00364
0.315496	0.780089
0.383196	0.413925
0.266857	0.133995
0.45747	0.926687
0.37268	0.327027
0.448925	0.406628
0.474559	0.222883
0.207044	0.332997
0.444324	0.409945
0.324698	0.249416
0.569865	0.852393
0.480474	0.518733
0.701322	0.650738
0.688176	0.959855
1.52424	0.413261
0.303008	0.453725
0.475216	0.411271
0.515968	0.508783
0.247139	0.432498
0.406859	0.382748
0.538973	0.396678
0.522541	0.675281
5.18465	0.418568
0.776252	0.677935
0.478503	0.445102
0.45747	1.06931
0.517282	0.744269
0.529113	0.423212
0.294463	0.328354
0.653997	0.312434
0.326013	0.346927
0.581039	0.562513
0.291834	0.333661
0.424605	0.405965
0.444324	0.317077
0.591555	0.441122
0.639537	0.498832
0.603387	0.300494
0.694092	0.592364
1.73523	0.398005
0.739444	0.958528
0.741416	0.926687
0.575781	0.872957
1.24424	0.698498
0.580382	1.68953
0.377938	0.372798
0.799914	0.55588
0.627049	0.740289
0.616532	0.56981
0.558691	0.525366
0.665829	0.774119
0.655969	0.752229
0.769679	0.638797
0.559349	0.650738
0.594842	0.640124
0.773623	0.698498
1.27316	2.9658
1.21203	0.786059
0.674373	0.569147
0.589584	0.691201
0.502822	0.702478
0.877474	1.93364
0.934	0.431835
0.53963	0.59767
0.569208	0.656044
0.721698	0.86765
1.01813	0.671301
0.593527	0.631501
0.604701	0.668648
1.07795	0.719062
0.21296	0.24411
0.405544	0.977765
0.477188	0.338304
0.769022	0.52802
0.235965	0.336977
0.223477	0.239466
0.239251	0.177775
0.237937	0.202319
0.1985	0.593027
0.176152	0.214923
0.278031	0.266
0.178781	0.368154
0.707237	0.472962
0.228077	0.297177
0.339816	0.441122
0.318125	0.343611
0.277374	0.282583
0.226106	0.155222
0.41869	0.29585
0.218218	0.229516
0.312867	0.28789
0.131457	0.112768
0.260284	0.250743
0.203758	0.207626
0.258313	0.321057
0.324041	0.29585
0.179438	0.126698
0.441695	0.394688
0.709867	0.943271
0.71381	0.698498
0.452211	0.60961
0.659913	1.75454
0.751933	0.598334
0.386483	0.524703
0.305637	0.360858
0.270801	0.431835
0.379253	0.399331
1.0694	0.59767
0.370051	0.561187
0.51794	0.303147
0.476531	0.623541
0.445638	0.433825
0.513339	0.650738
0.362821	0.431835
0.577752	0.526693
0.396342	0.411271
0.467329	0.894847
0.31944	0.574453
0.653997	0.488219
0.368079	0.413261
0.477845	0.696508
0.371365	0.373461
0.354276	0.600987
0.402258	0.348254
0.45747	0.446429
0.558034	0.558533
0.381225	0.476942
0.671087	0.85173
0.497564	0.505466
0.548832	0.494189
0.702636	0.450409
0.548832	0.750239
0.78151	0.612264
0.542259	0.340957
0.0598128	0.0504139
0.409488	0.428518
0.40423	0.565167
0.467329	0.252733
0.469958	0.434488
0.406859	0.497506
1.94162	0.642778
0.529113	0.450409
0.379253	0.553226
0.479817	0.53996
0.442352	0.658034
0.416718	0.60165
0.522541	0.421885
0.293806	0.399331
0.731557	0.906787
0.45747	0.468319
0.573809	0.738962
0.226763	0.249416
0.446296	0.447755
0.44038	0.394025
0.560006	1.59865
0.540287	0.690538
0.333243	0.394688
0.969494	0.614254
0.502822	0.662014
0.786111	0.515416
0.604044	0.370144
0.427892	1.88256
0.490991	0.571137
0.218218	0.326364
0.289862	0.236813
0.389769	0.425202
0.333243	0.309117
0.391084	0.391371
0.575123	0.30978
0.398314	0.380094
0.462071	0.449082
0.412774	0.297177
0.597471	0.483576
0.680946	0.387391
0.479817	0.409281
9.46292	0.32172
0.456155	1.59534
0.249768	0.236813
0.391741	1.18473
1.74575	0.392035
0.408173	0.82984
0.382539	0.338967
0.364793	0.472299
0.314182	0.3257
0.410145	0.720388
0.472587	0.616907
0.177467	0.259366
0.48639	0.388055
0.427892	0.329681
0.59287	0.740289
0.650054	0.612927
0.785454	1.03349
0.515968	1.20927
0.601415	0.679261
0.0683575	0.150578
0.613246	0.702478
0.504794	0.58772
0.420662	0.512763
1.28828	0.489546
0.573809	0.354224
0.73813	0.60563
0.625077	0.517406
0.522541	0.482249
0.60733	0.412598
0.696064	0.898164
0.595499	0.963835
0.506109	0.60563
0.455498	0.645431
0.769022	1.42287
0.519254	0.621551
0.704608	0.677935
0.375966	0.405301
0.35822	0.657371
0.435779	0.441122
0.598786	0.633491
0.496249	0.634154
0.615218	0.539296
0.602072	0.563177
0.555405	0.571137
0.479817	0.694518
0.495592	0.614917
0.599443	0.761516
0.563292	0.503476
0.396342	0.394688
0.306294	0.373461
0.354276	0.383411
0.324698	0.359531
0.369394	0.486229
0.31221	0.397341
0.548832	0.484239
0.572494	0.648748
0.356248	0.423875
0.768365	0.519396
0.920197	0.370144
0.463385	0.777436
0.450897	0.512099
0.603387	1.8222
0.25174	0.394025
0.467986	0.588384
0.451554	0.313097
0.407516	0.441785
0.39437	0.346927
0.573152	0.576443
0.51794	0.377441
0.435122	0.415252
0.496907	0.549246
0.283947	0.284573
0.560006	0.549246
0.934	0.666658
0.513339	0.612264
0.449582	0.486892
0.403572	0.662678
0.475873	1.04277
0.510052	0.404638
0.354933	0.268653
0.505451	0.541286
0.801229	0.480259
0.437094	0.474952
0.489019	0.554553
0.372023	0.529346
0.500193	0.558533
0.566579	0.550573
0.924141	0.454389
0.517282	0.419895
0.601415	0.825196
0.556719	0.476942
0.292491	0.388718
0.332586	0.470309
0.429864	0.554553
0.418033	0.343611
0.600757	0.478932
0.320097	0.567157
0.381225	0.358868
0.352961	0.520059
0.820948	0.592364
0.516625	0.53996
0.366764	0.546593
0.527142	0.624867
0.439066	0.388718
0.615875	0.376778
0.316154	0.448419
0.536344	0.834483
0.500193	0.570473
0.384511	0.29983
0.30498	0.298503
0.380567	0.281257
0.361506	0.552563
0.360192	0.347591
0.299064	0.382084
0.355591	0.510109
0.66057	0.512099
0.29512	0.486229
0.503479	0.610937
0.364793	0.27396
0.691463	1.11309
0.398314	0.517406
0.374652	0.374788
0.263571	0.325037
0.498221	0.53001
0.301036	0.188389
0.402915	0.387391
0.339816	0.314424
0.321412	0.332334
0.326013	0.421885
0.275402	0.347591
0.262914	0.366164
0.253054	0.183745
0.897192	0.419895
0.383854	0.260693
0.546203	0.661351
0.797285	0.900817
0.690148	1.22851
0.590898	1.10911
0.632307	0.929341
0.663857	0.801316
0.661228	0.755545
0.557377	1.3698
0.50808	0.53001
0.858413	0.636807
0.659256	0.55588
0.751275	0.763506
0.673716	0.730339
0.583668	0.641451
0.501508	0.579097
0.487047	0.683905
0.627706	0.714418
0.724327	0.753555
0.804515	0.915411
0.625077	0.744932
0.841981	0.60563
0.820948	0.8577
0.455498	1.35123
0.63888	0.689211
0.557377	0.600324
0.758506	1.02553
0.719726	0.744932
0.580382	0.539296
0.747989	0.588384
0.705923	0.488882
0.732871	0.480259
0.364135	0.425865
0.679631	0.555216
0.6001	0.342284
0.515968	0.86168
0.960949	0.472962
0.514653	0.576443
0.471273	0.550573
0.667143	0.59369
0.817004	0.453725
0.502165	0.473626
0.723012	0.743605
0.343759	0.504803
0.715125	0.284573
0.490991	0.548583
0.708552	1.17411
0.790712	0.522049
0.454183	0.53996
0.32667	0.348254
0.515968	0.563177
0.663857	0.954548
0.567893	0.839126
0.4016	0.514753
0.565264	0.567157
0.467329	0.612264
0.445638	0.764169
0.611274	0.413925
0.436436	0.366164
0.821605	0.596344
0.502822	0.513426
0.829492	0.657371
0.852497	0.783406
0.565264	0.8975
1.06217	0.543276
0.689491	0.707785
0.256998	0.480922
0.540287	0.718398
1.04442	0.690538
0.617847	0.644768
1.86274	0.730339
0.59287	0.6116
0.977381	0.612264
0.573809	1.05803
0.43315	0.890867
0.583011	0.427855
0.616532	0.827186
0.551461	0.707122
0.750618	0.666658
0.644138	0.829176
0.477845	1.81689
1.0063	0.721052
0.723012	0.848413
0.617847	0.488882
0.628363	0.959855
0.723012	0.569147
0.90508	0.800653
0.522541	0.537306
0.629678	0.688548
0.57118	0.632827
0.845267	0.627521
1.03128	1.06002
0.505451	0.549246
0.709209	0.606957
0.755876	0.640124
0.652026	0.784733
0.634279	0.430508
0.502165	0.699825
0.490334	1.25836
0.569208	0.470309
0.886676	0.494852
1.18114	0.776109
0.715125	0.778762
0.567893	3.31737
1.07269	0.569147
0.459441	0.416578
0.529771	1.13033
0.884704	1.16881
0.575123	0.760189
0.615875	0.681915
0.563292	0.542613
1.22846	1.12038
0.989212	0.852393
0.366764	0.683241
0.644795	0.969805
0.510052	0.756872
0.647425	0.81989
0.767708	0.713755
0.648739	1.57809
0.661885	0.690538
0.662542	0.751565
0.78151	0.640787
0.51071	0.546593
0.926113	1.00762
0.536344	0.506129
0.519254	0.572463
2.38923	0.422548
0.426577	0.663341
0.491648	0.846423
0.429864	0.431835
0.803201	0.612264
0.667143	1.14227
0.632307	0.548583
0.684232	1.064
0.595499	0.669974
0.538315	0.481586
0.605358	0.772792
0.957663	1.15355
0.773623	0.591037
0.548175	0.56782
0.484418	1.00032
3.27393	0.632827
0.989869	0.680588
0.43315	0.664004
0.701322	0.724368
0.813717	0.595017
0.4647	0.630837
1.08255	0.502149
0.417375	0.596344
1.25475	0.701815
0.589584	0.683905
0.351647	0.522713
0.380567	0.486229
0.962921	0.533326
0.512681	0.448419
0.306294	0.264673
0.357562	0.459032
0.327985	1.03216
0.625734	0.332997
0.44761	0.24411
0.381225	0.446429
0.533057	0.303147
1.11541	0.613591
1.30931	0.459695
0.507423	0.556543
0.448925	0.350907
0.59287	0.515416
0.40423	0.372798
0.30498	0.835146
0.308266	0.368818
0.483104	0.328354
0.32667	0.32172
0.500193	0.624204
0.296435	0.31575
0.492963	0.437142
0.393713	0.349581
0.453526	0.371471
0.527142	0.423212
0.197185	0.173795
0.558034	0.500823
0.309581	0.428518
0.485075	0.356214
0.398314	0.449082
0.893249	0.362848
1.30405	0.650074
0.281975	0.226199
0.356248	0.642778
0.452869	0.304474
0.704608	0.308454
0.291834	0.243446
0.276716	0.245436
0.260284	0.266663
0.466014	0.496179
0.327327	0.32769
0.579724	0.386728
0.421319	0.263346
0.563292	0.679925
0.487705	0.422548
0.485733	0.419895
0.255026	0.399331
0.571837	0.353561
0.337844	0.277277
0.924798	0.622214
0.238594	0.330344
0.334557	0.321057
0.290519	0.316414
0.425263	0.455052
0.960292	0.435815
0.238594	0.226199
0.527142	0.478269
0.362163	0.401985
0.645453	0.726358
0.587612	0.500159
0.746017	1.81755
0.520569	0.486892
0.632964	0.576443
0.656627	0.814583
0.958977	0.617571
0.545546	0.567157
0.537001	0.673291
0.50085	0.878264
0.733529	0.527356
0.545546	0.975111
1.02931	0.622877
0.525827	0.543276
0.558034	0.456379
0.74536	0.695181
0.498221	0.600324
0.642824	0.578433
0.570522	0.530673
0.996442	0.787386
0.790712	0.60762
0.842638	0.466329
0.621791	0.493526
0.558691	0.88357
0.487047	1.01226
0.645453	0.570473
0.437094	0.480922
0.481132	0.524039
0.657284	1.97742
0.701979	0.370144
0.508738	0.649411
1.33692	0.60563
0.723012	0.733655
0.601415	0.965825
0.523855	0.542613
0.224791	0.286563
0.705923	0.526693
0.750618	0.679261
0.406859	0.368818
0.627706	0.528683
0.56395	0.729012
0.535029	0.594354
0.743388	0.795346
0.637565	0.708448
0.556719	0.621551
0.711181	0.687221
0.823577	0.490872
0.759163	0.84377
0.91231	0.408618
0.421976	0.508119
0.587612	0.547256
0.636908	0.808613
0.299721	0.369481
0.696064	0.467655
0.555405	0.502149
0.623105	0.613591
0.47916	0.56384
0.491648	0.429182
0.526484	0.532663
1.49203	0.562513
0.703294	0.679261
0.718411	0.677935
1.19231	0.8776
0.648739	0.580423
0.572494	0.563177
0.229392	0.319067
0.489676	0.774782
0.513339	0.431172
0.517282	0.57379
0.496907	0.647421
0.621133	0.5917
0.732214	0.689875
0.446296	0.625531
0.652683	0.644768
0.438408	0.54593
0.968836	0.763506
1.96331	0.782742
0.887333	0.710438
0.488362	0.696508
0.650711	0.469645
0.564607	0.560523
0.932028	0.755545
0.269486	0.508119
0.428549	0.59767
0.535686	0.772129
0.761135	0.713092
0.655969	0.513426
0.396342	0.472962
0.572494	2.5134
0.572494	0.567157
0.173523	0.193696
0.389112	0.2461
0.329299	0.30978
0.415403	0.379431
0.113053	0.108788
0.0690148	0.0106135
0.127513	0.108788
0.158405	0.165172
0.123569	0.170479
0.143288	0.179102
0.21296	0.31973
0.35822	0.340294
0.742073	0.129352
0.385168	0.382748
0.261599	0.191706
0.374652	0.346927
0.521883	0.221556
0.147232	0.151242
0.0723012	0.136648
0.218218	0.407291
0.117654	0.111441
0.245167	0.173132
0.0959634	0.146598
0.172208	0.290543
0.164321	0.143945
0.147232	0.185736
0.237937	0.259366
0.158405	0.220893
0.488362	0.458369
0.211645	0.170479
0.450897	0.522713
1.2449	0.646758
0.967522	1.73331
0.462728	0.409945
0.618504	0.427192
0.71381	0.402648
1.42696	0.465002
0.73813	0.473626
0.502165	0.454389
0.423291	0.955875
0.460099	0.489546
0.479817	0.517406
0.560006	0.669974
0.55409	0.53598
0.320097	0.340957
0.45747	0.487556
0.483761	0.476942
0.499536	0.479596
0.396999	0.514753
0.642824	0.482912
0.492963	0.494852
0.841981	0.688548
0.390427	0.455715
0.428549	1.06002
0.498878	0.653391
0.573809	0.475616
0.44761	0.502149
0.602072	0.602314
0.782168	0.461022
1.69514	0.480922
0.924798	0.693191
0.835408	0.727685
0.909024	11.7916
1.40133	0.792029
0.63888	0.516079
0.0723012	0.0650074
0.804515	0.704468
1.15156	0.784069
0.536344	0.485566
0.70658	0.608947
0.597471	0.742942
1.35138	0.740289
0.658598	0.83382
0.686204	1.48389
0.90508	0.718398
0.855784	0.807949
1.17259	0.803969
0.711181	1.7552
0.662542	0.556543
0.809774	0.59767
2.50951	1.34592
0.797943	1.3698
0.47916	0.564503
0.953062	0.652064
0.460099	0.513426
0.548832	1.10645
0.70658	0.623541
0.463385	0.485566
0.766393	0.53598
0.560006	0.658698
1.28893	1.82949
0.715125	0.938628
1.07137	1.00961
0.67766	1.05206
1.54002	1.54824
0.0893906	0.163845
1.28368	1.32867
1.05297	1.10048
1.15616	1.66034
1.31917	0.874947
1.12001	1.63182
1.09043	1.72933
2.98473	2.08422
0.492306	0.882244
1.12527	0.55389
1.9357	1.17146
1.1864	1.23315
1.08715	5.31933
1.55382	2.12667
0.677002	0.917401
2.31232	3.33594
1.47363	1.05737
1.26461	1.48721
2.46416	1.29484
0.789398	0.87959
1.29748	1.23116
0.989869	1.21325
2.23608	1.52104
0.645453	0.977101
0.741416	0.926687
0.947146	1.38771
0.73813	0.868313
0.95109	1.17876
0.803858	0.990368
1.0155	1.24708
0.925456	2.02584
0.978038	1.09451
1.03654	0.966488
0.895878	0.757536
0.872873	0.963835
3.76098	0.831166
0.685547	0.910767
1.43156	1.42154
0.677002	0.606957
0.812403	0.699825
0.879446	0.872294
0.912967	0.745595
1.29945	0.742279
0.836065	1.54824
0.860385	0.829176
1.87655	1.21657
0.986583	3.17011
1.64584	1.0514
1.04377	0.772792
0.600757	0.954548
1.30799	1.17478
0.755876	0.898827
0.972123	2.26929
0.862356	0.689875
0.7986	0.694518
2.8066	1.82817
0.651368	0.628184
1.42302	1.23249
0.686204	0.788049
2.55092	1.93961
6.63725	4.34289
2.42012	4.8331
0.989212	1.09916
3.96737	1.46532
5.12747	3.25302
1.56236	1.4096
1.9758	1.31673
3.11947	2.55519
0.611931	0.822543
1.15616	0.736972
0.740759	0.677271
1.39607	1.60064
2.3419	0.946588
1.81542	3.73196
1.79899	0.908114
5.11104	5.68682
2.05467	2.58902
3.88192	4.50541
1.68002	1.73331
1.11147	1.6431
2.27617	1.41026
1.93833	1.76183
2.89139	2.37874
0.625077	0.933321
1.80293	1.17544
0.817661	1.14824
0.736815	1.16748
1.00433	1.88455
0.652683	0.824533
1.73391	1.2033
2.60219	2.13795
0.570522	0.934648
1.35663	1.27627
0.766393	1.0242
0.806487	0.884234
1.82856	1.73928
2.78886	1.68356
1.64913	1.46399
0.529113	0.703142
0.782168	0.870304
0.580382	0.963835
0.950432	1.39103
1.05888	1.25703
1.30997	1.01425
1.58931	0.753555
2.38331	2.43712
1.39607	1.20463
4.63977	1.24443
1.10752	0.967815
1.23504	1.04675
3.00116	1.47328
0.643481	0.58772
1.32508	2.36813
0.644795	0.60364
0.711838	0.860353
3.89243	1.15886
0.777567	0.947914
0.970151	1.27295
0.954376	0.755545
0.971466	3.25103
1.04837	1.3227
1.92584	0.771466
1.00696	1.12901
1.10884	1.09916
1.04705	0.888214
1.54988	1.35653
1.18245	1.34194
1.02273	1.21325
0.824891	0.712428
2.11777	0.880917
0.685547	0.981745
0.887333	0.894184
1.14959	0.972458
1.30865	0.868977
0.736815	0.799326
2.45496	1.50512
0.750618	1.09783
1.02208	0.803969
1.04048	1.29949
0.746674	1.14957
1.38293	1.40297
0.696064	1.32735
1.20349	1.06068
0.726956	0.626194
1.62086	0.807286
0.949118	0.920054
0.726956	0.671965
0.818976	1.1708
0.627049	0.825196
0.719069	1.31275
0.526484	0.58175
0.760477	0.669311
0.690805	0.808613
0.665829	0.818563
0.797943	0.736972
1.10292	1.11309
0.876159	0.882907
0.754562	0.705795
0.559349	0.85969
0.610617	0.734319
0.891277	0.677271
0.770337	0.765496
0.828835	0.702478
0.730242	0.682578
0.621791	0.652064
0.802544	0.648748
3.713	0.752229
0.815032	0.687885
0.659913	0.675945
0.511367	0.520059
0.956348	0.86168
0.661228	0.564503
0.53963	0.510109
0.608645	0.816573
0.552118	0.546593
1.6156	2.0537
1.10161	1.27096
1.074	1.23249
0.869587	0.694518
2.06519	1.27361
0.893249	1.06466
1.10358	1.11906
2.27354	1.55686
1.27579	1.51507
1.3172	1.46996
2.13157	1.47063
1.16997	1.85802
1.63006	1.98538
0.830149	0.778762
1.17325	1.00496
0.843952	1.05869
0.937287	1.72402
1.3402	1.16483
1.56959	1.37577
1.37109	1.45404
1.7142	1.94823
1.55119	2.19035
1.2725	2.06498
1.54922	1.43083
0.949775	1.95818
1.54133	1.77311
0.797943	1.01425
1.35663	1.84674
0.76705	0.715082
0.729585	1.08191
0.6678	0.775446
0.562635	0.59966
0.792027	0.805959
0.515311	0.642114
0.515968	0.610937
0.555405	0.610937
0.57841	0.592364
0.595499	0.81392
0.481132	0.498832
0.870901	0.967815
0.711838	0.814583
0.667143	0.568483
0.678317	0.962508
0.536344	0.520723
0.6001	0.536643
1.21663	0.606957
0.673716	1.28556
0.522541	0.659361
0.504137	0.529346
2.40434	0.691201
0.652026	1.31143
0.799914	0.60762
0.508738	0.740289
0.550147	0.623541
0.439066	0.724368
0.62442	0.644104
0.547517	0.689875
0.547517	0.541286
0.71381	0.366164
0.759163	0.404638
0.958977	0.83183
0.811746	0.753555
0.872216	0.715745
0.583668	0.720388
1.12921	0.796009
0.733529	0.83382
0.640194	0.597007
0.598786	0.656044
0.774938	0.415252
0.538973	0.681251
0.943202	1.23315
0.780853	0.703142
0.67766	0.82586
0.595499	0.705795
0.453526	0.430508
0.724984	0.574453
1.0648	0.944598
0.542259	0.798663
0.763107	0.519396
0.489019	0.699162
0.812403	0.813256
0.789398	0.86566
0.659913	0.658034
0.787426	1.08523
0.569208	0.704468
0.983297	0.784733
0.583668	0.620887
0.673716	1.29484
0.732871	2.86165
0.544231	0.665994
1.08715	0.962508
0.61456	1.07727
0.768365	0.868977
0.918226	0.664668
0.867615	0.89352
0.103194	0.0696508
0.684232	0.802643
0.775595	1.2829
0.698693	1.06334
0.961606	0.920054
0.812403	0.925361
1.04903	1.71938
0.77428	0.81989
0.559349	0.87561
0.751933	0.82586
0.870244	0.746259
0.94386	1.6557
0.847896	1.90843
1.10358	0.852393
0.825548	0.764832
0.785454	1.08722
0.642824	1.1363
0.927427	0.614254
0.942545	0.835146
0.72104	0.769476
0.830807	0.949241
0.727613	0.490209
1.08649	0.736972
0.506109	0.866987
0.649396	0.706458
1.50124	1.04609
0.931371	0.751565
0.89785	3.53362
0.622448	0.678598
1.25278	1.35653
0.535029	0.444439
1.27382	1.15355
1.88378	1.64243
1.09766	1.07926
0.885361	1.8348
1.02799	1.28091
1.62283	1.25438
1.92847	1.26632
0.751933	0.679925
1.76809	2.80195
0.776252	1.26035
0.766393	3.30145
1.70762	0.815246
0.932028	1.58605
1.21006	9.52359
1.30339	1.32801
1.60837	1.98604
0.569865	0.896174
1.76218	1.28357
1.01025	0.909441
1.00827	1.61723
0.977381	0.905461
1.02799	1.07727
0.89785	1.03415
0.999729	0.857037
1.43419	1.55222
0.648082	0.734982
1.1864	0.791366
0.594842	0.718398
1.56302	1.38373
1.93899	1.26035
1.23701	2.45503
0.920855	1.1038
0.839351	1.15952
0.910338	2.45237
0.74536	0.745595
0.843952	1.04277
1.10424	2.88421
0.625077	0.514753
0.765078	3.04407
0.474559	0.868313
0.918883	1.32403
0.650054	0.784069
1.42302	1.14028
0.62442	0.721052
2.72444	1.72601
1.4664	1.44078
1.95016	2.04309
1.0832	1.23249
0.989869	0.880254
2.11054	5.12763
0.82752	1.37245
1.74903	1.25637
0.909024	0.522049
0.757191	0.978428
1.14367	1.58406
1.14696	0.835146
0.949118	0.703142
0.936629	0.709112
1.30076	1.30015
0.92677	1.87195
1.08255	1.13431
0.985926	1.06068
1.6557	1.1635
1.01813	1.27428
1.24095	1.40297
1.20612	0.83183
1.28565	1.09584
0.824891	0.725695
0.833436	0.83581
1.01879	0.764832
0.855784	1.20794
1.39213	0.984398
2.27223	0.83382
0.984611	1.65437
1.85091	2.02518
[truncated: 8,613 more rows]

## Sheet: Supp Fig 1C
tau R1	tau R2
-0.86967	-0.70043
-0.18863	-0.26421
-0.27299	-0.08379
-0.09081	-0.24262
-0.41337	-0.54837
-1.11748	-0.88776
-0.33441	-0.82305
-0.36016	-0.92925
-0.15651	-0.62859
-0.89158	-0.88419
-1.10172	-0.69483
-0.13929	-0.36353
-0.94947	-1.3528
-0.05023	-0.02693
-0.30922	-0.16401
-0.11753	-0.07634
-0.19027	-0.06164
-0.30981	-0.28411
-0.78191	-0.69555
-0.06405	-0.48862
-1.02056	-0.98131
-1.00288	-0.99277
-0.9827	-0.6945
-0.28962	-0.23882
-0.31631	-0.11909
-0.44857	-0.6
-0.2983	-0.38847
-0.95718	-1.54443
-0.04033	-0.24673
-0.29345	-0.32968
-1.44202	-1.6679
-0.71339	-0.51179
-0.43128	-0.90949
-0.23627	-0.6826
-1.59355	-3.27343
-1.32873	-1.48546
-1.05959	-0.92156
-1.65609	-1.4048
-1.44795	-1.19546
-1.91021	-1.97651
-1.40931	-0.81633
-0.66794	-0.9423
-1.34524	-1.39114
-0.0145	0.050527
-0.54569	-0.74536
-0.61107	-0.46541
-0.66755	-0.91461
-0.11868	-0.68942
-1.90576	-1.95886
-0.34966	-0.68111
-2.8497	-2.45536
-1.86114	-2.09824
-1.68539	-2.07277
-2.00501	-1.35466
-0.66435	-0.31912
-1.73947	-1.97467
-0.59235	-0.59702
-2.63519	-3.3668
-0.35079	-0.18243
-0.60501	-0.55916
-0.62432	-0.68189
-0.46765	-0.66237
-0.56319	-0.64831
-0.3767	-0.21832
-1.97886	-1.84801
-1.80701	-2.2343
-0.29074	-0.72695
-1.01221	-1.75349
-1.02419	-0.71419
-0.59109	-0.68518
-0.65463	-0.94868
-0.63208	-0.98048
-1.37716	-1.89885
-0.3788	-0.35487
-0.71412	-0.98092
-0.48752	-0.41521
-0.68898	-0.7841
-0.76756	-0.99592
-1.822	-1.92024
-0.57937	-0.46756
-2.77199	-2.25865
-0.98858	-1.27265
-1.89762	-1.76516
-1.42315	-1.24074
-0.73044	-0.62692
-0.77785	-0.83437
-0.3124	-0.58399
-2.14227	-1.58554
0.115653	-0.44226
0.279974	-0.27942
0.089459	-0.14085
-0.17799	0.134236
0.219758	0.050378
0.152513	0.207812
-0.3453	-0.37484
-0.05211	-0.34212
-0.07377	-0.05364
0.2982	0.152984
0.252152	-0.00187
-0.03526	-0.25399
-0.28046	0.142302
-0.32502	-0.15366
-0.40441	-0.09725
0.420276	0.173405
-0.04181	0.017559
0.136468	0.070165
-0.39683	-0.18366
-0.24909	0.197974
-0.07531	-0.09917
-0.17993	-0.15339
-0.27486	0.08233
-0.21582	-0.13998
-0.18935	-0.12801
0.058336	-0.24946
0.014061	0.436172
-0.09955	-0.0359
0.21724	0.289043
0.1632	-0.06793
0.364212	0.139716
-0.34326	0.068939
-0.14074	-0.28999
0.065665	-0.27167
-0.11652	-0.06547
0.07845	-0.0281
0.117398	-0.17565
-0.22103	-0.1822
-0.04446	-0.13828
0.17609	0.034781
-0.06872	-0.1872
-0.03797	-0.03707
0.23431	-0.114
-0.23304	0.10464
-0.10498	-0.42451
-0.11607	0.174443
0.119874	-0.2948
0.067603	-0.13738
-0.12292	-0.21894
0.088178	-0.11541
0.073496	-0.24203
-0.00426	-0.21341
-0.06901	-0.06158
-0.04166	-0.04828
0.002969	0.225727
-0.43369	0.1746
-0.00018	0.537599
0.113586	0.101786
0.330715	-0.08781
-0.08413	0.136035
0.257347	-0.14827
-0.11383	0.178406
-0.48206	-0.32076
-0.14849	-0.40431
-0.31519	-0.29356
0.056321	-0.16783
-0.27681	-0.09002
-0.24734	-0.0473
-0.18082	-0.18363
-0.1852	-0.27254
-0.06615	-0.50466
-0.23386	-0.67922
-0.003	-0.13304
-0.10817	-0.18066
-0.23749	-0.18223
0.094398	0.179414
-0.03351	0.39603
-0.11906	-0.44839
0.027669	0.0577
-0.36174	0.301681
-0.12959	0.108481
0.074792	-0.32044
-0.26976	-0.26748
-0.30878	0.051716
-0.48884	-0.38745
-0.17731	-0.57832
-0.06349	0.307594
0.119911	-0.11962
0.011855	-0.22557
-0.0632	-0.39971
-0.15876	-0.0333
-0.08505	0.011231
0.026074	-0.45018
-0.05864	-0.32541
-0.0493	-0.20684
0.040472	0.154303
-0.38479	-0.95104
-0.57324	-0.49141
-0.50169	-0.25846
-0.41886	0.173163
-0.44185	-0.09881
0.007084	0.23146
-0.35267	0.01039
0.200307	-0.22853
-0.52746	-0.67951
-0.644	0.4378
-0.33641	-0.06832
0.025197	-0.35012
-0.26915	-0.14356
0.021606	0.022904
-0.60493	-0.52876
-0.05685	-0.04651
-0.47978	-0.074
0.061571	-0.48372
-0.706	-0.25521
-0.45465	0.169588
-0.19723	-0.49022
-0.4987	-0.11149
-0.12102	-0.18099
-0.49039	-0.21947
0.083662	0.08044
-0.04226	0.099119
0.02736	-0.74379
0.076864	-0.00891
-0.04824	-0.34403
-0.60223	0.089871
-0.42937	-0.17314
-0.1999	-0.70506
-0.28917	-0.27443
-0.23429	-0.4515
-0.35482	-0.01376
-0.52656	-0.16548
-0.2321	-0.31214
-0.2932	-0.28931
0.051428	-0.32827
-0.1245	-0.00356
-0.24586	-0.02711
0.215619	-0.52017
-0.34141	-0.27809
0.009269	-0.51118
-0.26172	-0.31752
0.101338	-0.00439
0.01098	-0.17368
-0.39772	-0.24308
-0.40084	-0.00727
-0.06008	-0.41864
-0.12596	0.166133
-0.11826	-0.19582
-0.87937	-0.11544
0.073434	-0.42177
-0.46882	-0.45407
-0.33249	-0.43026
-0.03991	-0.56673
-0.00621	0.279323
-0.24343	-0.18142
0.007317	0.021315
-0.34974	-0.6763
-0.23162	-1.0805
-0.18017	-0.34413
-0.35069	-0.36248
-0.43885	-0.58136
-0.3443	-0.09291
-0.27181	0.035404
-0.18015	-0.2267
0.070584	-0.44365
0.205061	-0.11452
-0.34142	-0.35798
-0.07941	-0.31163
-0.26969	-0.22619
-0.17061	-0.34392
-0.11684	-0.24541
-0.31127	-0.05414
-0.48824	-0.35172
-0.2952	-0.21036
-0.25196	-0.03459
-0.36531	-0.46112
-0.39303	-0.04953
-0.49609	0.110457
0.232589	0.017816
-0.45224	-0.80239
-0.29702	-0.07928
-0.50043	-0.27928
-0.03312	-0.11573
-0.02196	-0.0115
-0.28771	0.04024
-0.43242	-0.21675
-0.07638	-0.08405
-0.25849	-0.28065
-0.51941	0.090442
0.103273	-0.01092
0.0676	-0.22009
-0.17285	-0.64214
0.075601	-0.07729
0.189848	-0.34835
0.264327	-0.01674
0.054202	0.022187
-0.32325	-0.0395
0.114624	-0.08231
-0.05119	-0.25645
0.107651	-0.35705
0.076294	0.060144
-0.23745	-0.18788
0.122574	-0.12889
-0.13404	-0.16396
0.084721	0.119439
-0.40734	-0.20494
-0.36466	-0.17956
-0.34335	-0.10789
-0.09888	0.079424
-0.17628	-0.60263
-0.02548	-0.30897
-0.22738	-0.14583
-0.16551	-0.00416
0.298532	0.18662
0.07137	-0.12152
-0.01485	0.04223
-0.08536	-0.16551
-0.29859	0.290921
-0.12497	-0.11091
0.003441	-0.08536
0.14582	-0.29628
0.245506	-0.17509
-0.00064	0.139381
0.030578	0.312298
-0.28795	-0.69906
-0.28024	-0.21038
-0.1419	-0.03403
0.07435	-0.0664
0.174249	-0.10686
-0.17956	0.033047
0.164512	-0.06626
0.106395	-0.17449
0.010383	-0.33702
-0.17805	-0.20221
-0.05735	0.096974
-0.18498	-0.01841
-0.30517	0.192254
-0.27429	-0.3666
-0.30108	-0.20332
-0.52899	0.324227
-0.06962	0.267617
0.031317	-0.02489
-1.32897	-1.45558
0.141203	-0.17759
-0.22687	-0.27448
0.216552	-0.1243
-0.91952	-1.71929
-1.74651	-1.75166
-1.08171	-0.79563
-1.47847	-0.95523
-0.59316	-0.56683
-1.83559	-1.6772
-0.59826	-0.48507
-0.93887	-0.87556
-1.76833	-1.71149
0.004529	0.039941
-1.42101	-1.34413
-0.39357	-0.48637
-0.52465	-0.46268
-0.76815	-0.91172
-2.43336	-1.92317
-0.60531	-0.91289
-2.40652	-2.04292
-1.17911	-0.94524
-1.43646	-1.99194
-1.61552	-1.49145
-1.05563	-0.92754
-1.93324	-1.90376
-0.69994	-0.90326
-2.81284	-2.76431
-0.17191	0.237952
-0.89169	-0.57931
-0.65048	-0.7248
-0.36117	-0.13042
-0.09567	-0.16922
-0.0845	-0.09559
0.052411	-0.3258
-0.63244	-0.65332
0.082837	-0.14172
-0.38801	-0.12832
-0.28265	-0.24436
-0.28962	-0.50914
-0.26311	-0.70183
-0.24888	-0.60343
-0.45196	-0.79169
0.095127	0.14085
-0.41831	0.136722
0.107123	0.02504
-0.0876	-0.14716
-0.25931	-0.41326
-0.51558	-0.47822
-0.56182	-0.1882
-0.81004	-0.49794
-0.41154	-0.86892
-0.70389	-0.48875
-0.48861	-0.21882
-0.62824	-0.15607
-0.12509	-0.59751
-0.38768	-0.66756
-0.33059	-0.82246
-0.09725	-0.40012
-0.24114	-0.48989
-0.65865	-0.49951
-0.22771	-0.2772
-0.0509	-0.4263
-0.47929	-0.25111
-0.79073	-1.27263
-0.6745	-0.80978
-0.71074	-0.8119
-0.53525	-0.61813
-0.29498	-0.59365
-0.9579	-1.02071
-0.80749	-0.48684
-0.31683	-0.40842
-0.68909	-1.22925
0.053296	0.093293
-0.44732	-0.60252
-0.44024	-0.24698
-0.31732	-0.54659
-0.7517	-0.41804
-0.99245	-0.54719
-0.32403	-0.52374
-1.02515	-1.09559
-0.76667	-0.78418
-1.19009	-0.79524
-0.16462	-0.33405
-0.30503	-0.12561
-0.40033	-0.58249
-0.36604	-0.05883
-1.27912	-1.26791
0.102537	-0.21813
-0.18338	-0.61675
0.076627	-0.31785
0.304679	0.005012
-0.22496	-0.0814
-0.18267	0.191952
-0.11865	-0.20577
0.066079	-0.02369
0.129031	0.451394
0.07859	-0.04094
0.008969	-0.21804
-0.06861	0.004916
-0.15288	-0.01195
-0.22213	-0.1726
0.143865	-0.14139
0.178762	-0.15046
0.023392	0.12796
-0.08881	-0.14273
0.09453	0.169507
-0.37957	-0.17507
-0.30794	-0.14943
0.064809	-0.02321
-0.23831	-0.06831
0.494909	0.271804
0.069804	-0.18612
-0.34326	0.067221
-0.13316	0.26314
-0.08017	-0.13771
0.038879	-0.06912
0.263402	0.309128
0.09405	-0.48666
-0.19348	-0.33433
0.106169	-0.15299
-0.1151	-0.40144
-0.06115	-0.12005
-0.25341	-0.16656
-0.83587	-0.25629
-0.33273	-0.29393
-0.28243	-0.39323
-0.47019	0.06636
-0.14503	-0.03795
-0.36756	0.026777
-0.30165	0.256424
-0.44958	-0.59368
0.068094	0.005417
0.083837	0.294774
-0.25143	-0.17501
-0.73831	0.455857
-0.2291	-0.68121
-0.42695	-0.53254
0.03018	-0.16002
-0.30606	-0.50984
-0.29996	-0.27951
-0.48871	-0.20799
-0.13968	-0.04199
-0.02305	0.016692
-0.00191	-0.47079
0.060348	-0.2474
-0.53141	-0.49969
-0.36355	0.083463
-0.36479	-0.20473
-0.09223	-0.12245
-0.36125	-0.02034
-0.11293	0.109477
-0.0242	-0.60156
0.059865	0.033655
-0.4104	-0.66952
0.019027	-0.62353
-0.45026	-0.19613
0.016807	0.030805
-0.63278	-0.45094
-0.32617	-0.38109
-0.14815	-0.12405
-0.35874	-0.18492
-0.18491	0.13191
-0.44671	-0.57896
-0.233	0.106565
-0.03688	-0.19316
-0.12536	-0.22571
0.001279	-0.43819
-0.2607	0.154998
-0.2201	-0.13025
-0.37557	-0.24183
-0.52131	-0.6047
-0.51808	-0.63301
-0.12983	-0.02606
0.008307	-0.15547
-0.01893	-0.33211
-0.27869	-0.36083
-0.02485	0.065923
-0.23691	-0.18873
-0.18292	-0.31177
0.15214	-0.00036
0.001772	0.150479
-0.14647	-0.24362
-0.53589	-0.42136
0.259375	-0.34161
-0.34888	-0.25013
-0.34029	-0.05745
-0.16004	-0.3355
-0.13387	-0.1509
-0.51957	-0.24908
-0.28908	0.038073
-0.58364	-0.67232
-0.16432	0.019773
-0.4892	-0.28326
-0.28486	-0.15023
-0.19164	0.052767
-0.26068	0.21445
-0.35191	-0.17758
-0.25904	-0.19398
-0.44067	-0.56057
0.050335	-0.09975
0.076101	-0.42642
-0.09161	-0.21349
-0.15383	0.249117
-0.31007	-0.5363
-0.2346	-0.37849
-0.8898	-0.11123
-0.07788	-0.2505
-0.46051	0.065178
-0.35627	-0.38365
-0.03204	-0.04756
-0.39565	-0.24987
0.001355	-0.09834
0.089649	-0.47968
-0.41713	-0.44536
-0.07046	-0.44093
-0.35216	-0.41405
-0.15614	-0.58089
-0.51628	-0.54451
-0.18658	-1.20087
-0.1498	-0.44629
-0.16541	-0.77731
0.0637	-0.2785
-0.05176	-0.1735
-0.03861	-0.18022
-0.38833	-0.37903
-0.24079	0.037408
-0.21429	-0.27492
-0.24764	-0.54052
-0.54446	-0.63729
-0.32532	-0.39211
-0.42262	-0.18982
-0.17072	-0.45595
-0.23877	-0.19513
-0.08399	-0.51269
-0.10842	-0.54742
-0.72095	-0.88093
-0.15596	0.20001
0.093866	-0.18503
-0.1586	-0.41072
-0.20963	0.058938
-0.28379	-0.12069
0.109744	-0.03488
0.061487	-0.39258
-0.0803	-0.16595
-0.23811	-0.25193
-0.2401	-0.28725
-0.16231	-0.50303
-0.28639	-0.029
-0.43823	-0.10586
-0.08322	-0.79608
-0.05679	-0.56355
0.160948	-0.00248
-0.26152	0.039534
0.084983	-0.19903
-0.43887	-0.06935
-0.12715	-0.39338
-0.20231	-0.48893
-0.2475	-0.40154
-0.06203	-0.16364
-0.14522	-0.06758
-0.39837	-0.088
-0.11044	-0.06067
0.134369	0.256534
-0.22621	-0.38806
-0.11022	0.247394
-0.24198	0.069446
0.269493	-0.11452
0.122591	-0.11814
-0.35676	0.152598
0.33962	-0.31413
-0.61123	-0.13825
0.003485	0.038082
-0.54908	0.126018
-0.72836	-0.59673
-0.06593	0.126326
-0.73422	0.022958
-0.16879	-0.29788
0.032306	0.195617
-0.11481	-0.14198
-0.37599	-0.46096
0.321055	-0.03062
-0.0709	-0.36349
-0.0428	-0.01805
0.051369	-0.06013
-0.21254	-0.07049
0.03594	-0.20189
-0.06483	-0.45811
-0.31188	-0.09084
-0.58983	-0.55491
-0.06337	0.06214
-0.20176	-0.34032
-0.00271	-0.577
-0.28932	0.184507
-0.16712	0.105215
0.000422	0.114998
-0.23233	-0.72422
-0.44841	-0.00635
-0.35639	-0.00724
-0.11233	-0.15462
-0.10437	-0.16654
-0.14881	0.024197
0.02002	-0.07225
0.206473	-0.2033
0.16058	-0.48088
0.229975	0.098682
-0.0492	0.001209
0.042121	-0.11387
-0.21802	-0.68545
0.432986	-0.27744
0.100582	-0.2718
0.287375	-0.15645
0.357926	0.103829
-0.1754	-0.09105
0.357873	-0.19665
-0.00509	-0.36256
-0.03607	0.134025
0.005455	-0.16854
0.108042	-0.42945
-0.27068	-0.04642
-0.11637	0.414028
-0.21745	-0.22068
0.220219	-0.04536
-0.15379	0.208162
-0.06029	0.085302
-0.08168	0.080436
-0.04564	-0.36442
0.072888	0.100431
0.201623	-0.09922
-2.11115	-2.12632
-1.22808	-1.46949
-2.22672	-2.48941
-0.42727	-0.15604
-6.40808	-6.04929
-4.5426	-5.34844
-1.96468	-1.36181
-4.81488	-5.00817
-3.31419	-5.16442
-1.87925	-1.58187
-2.28634	-2.78153
-3.69878	-3.45283
-3.70116	-4.29127
-0.10988	0.130206
-2.1401	-2.25475
-1.39638	-1.05414
-3.46565	-3.26052
-3.0799	-3.12712
-5.07167	-4.414
-2.01442	-1.73801
-5.57972	-5.60795
-4.44266	-3.06446
-5.74287	-4.36671
-4.70953	-3.90281
-2.96213	-4.25784
-3.96575	-4.72579
-1.4547	-1.36769
-9.88208	-6.74038
-0.53119	-0.56808
-1.42969	-0.9908
-0.73793	-0.8572
-0.48772	-0.07999
-0.59955	-0.16026
0.031214	-0.27588
-0.96374	-0.93766
-0.97526	-0.75666
-0.44288	-0.53503
-0.73932	-0.93034
-0.89286	-0.66365
-0.64426	-0.35447
-0.66919	-0.77867
-0.63957	-0.47532
-1.39533	-1.61581
-0.15343	-0.21217
-0.83799	-0.39546
0.169356	-0.679
-0.41893	-0.56788
-0.79395	-0.63998
-1.19293	-1.09042
-0.34391	-0.30739
-1.40649	-1.34437
-0.78926	-0.69434
-1.09616	-0.46734
-1.16733	-0.83045
-0.72356	-0.51556
-0.63556	-0.43191
-0.41588	-0.29742
-1.56563	-1.32044
-0.29839	-0.19676
-0.60217	-0.47695
-0.75217	-1.07557
-0.32649	-0.27596
-0.24787	-0.37151
-0.53159	-0.25344
-1.54171	-1.28043
-1.48803	-1.41672
-0.94368	-0.67037
-0.86861	-1.13151
-0.93246	-0.99715
-1.89062	-1.08669
-0.94216	-1.34385
-0.6083	-0.60885
-1.61179	-1.50197
0.033421	-0.08562
-0.95226	-0.93861
-0.25438	-0.16226
-0.81435	-0.58089
-0.49222	-0.56984
-1.36122	-1.33595
-0.42602	-1.1892
-1.79286	-1.76303
-1.26192	-1.51476
-1.21441	-1.47274
-1.06224	-0.97855
-0.22948	-0.11005
-1.11798	-1.00949
-1.21958	-1.29119
-2.33043	-1.82114
0.099466	-0.61983
-0.31718	-0.31755
-0.29045	-0.59634
-0.13865	-0.09056
-0.29369	0.269106
0.043133	-0.17505
-0.53114	-0.4865
-1.06145	-1.03508
-0.39826	-0.47098
-0.13141	-0.6825
-0.13806	-0.1114
-0.44746	-0.46519
-0.25935	0.003271
-0.0343	-0.4918
-1.11119	-1.27016
-0.0358	-0.19428
-0.31748	-0.44356
-0.15358	0.115074
-0.13073	-0.50166
-0.11372	-0.24785
-0.96206	-0.88836
-0.16904	-0.30251
-0.9543	-1.35705
-0.21062	-0.50539
-0.62806	-0.88357
-1.16569	-0.86848
-0.08988	-0.35772
-0.74032	-1.05537
-0.03712	-1.11802
-0.55084	-0.76218
-0.09526	-0.22867
-0.27463	-0.08488
-0.07433	-0.39635
-0.36238	0.09393
-0.40968	-0.4609
-0.1339	0.12492
-0.7546	-1.06229
-0.35501	-0.34788
-0.57268	-0.29657
-0.45328	-0.16534
-0.40061	-0.7101
-0.26287	-0.7578
-0.61409	-1.08593
-0.17719	-0.36802
-0.31753	-0.76155
-0.23354	-0.54766
-0.12615	-0.38059
-0.07123	-0.851
-0.57756	-0.10401
-0.26765	-0.6407
-0.43677	-0.73931
-0.45769	-0.22289
-0.50257	-0.45459
-0.37131	-0.42649
-0.55266	-0.62328
-0.52587	-0.20698
-0.69226	-0.44243
-0.22057	-0.38558
-0.51854	-0.68235
-0.69545	-1.16905
-0.59608	-0.35059
-0.53583	-0.37607
-2.12146	-3.27106
-0.82774	-0.86873
-1.72227	-1.75884
-0.55048	-0.53381
-3.75135	-3.61247
-4.09698	-5.12521
-3.3821	-2.93072
-2.02406	-2.4794
-3.16478	-2.94909
-2.96322	-3.71893
-1.92979	-1.72797
-0.6459	-0.97102
-4.07869	-4.45625
-0.28674	-0.30207
-0.57401	-1.25781
-0.59991	-0.73854
-2.11535	-2.92059
-1.64395	-1.86709
-3.59408	-2.32581
-1.1722	-1.18249
-4.66604	-3.82228
-2.7017	-2.63111
-3.52906	-3.47058
-2.04038	-2.9387
-1.1451	-1.03583
-3.7924	-3.69801
-1.61638	-2.36104
-4.62837	-4.49221
-0.22145	-0.32793
-0.84847	-1.40072
0.087596	-0.12121
-0.01278	0.260622
-0.15294	-0.00595
-0.39343	-0.27746
-0.12768	0.069215
-0.03599	0.069287
0.016187	-0.14016
-0.0718	-0.41978
0.197918	-0.0997
0.140625	0.126509
-0.06282	-0.01351
0.159022	-0.48919
0.037029	-0.04206
-0.0085	0.04146
0.423793	0.110902
0.209969	-0.09485
0.328977	0.389024
0.207929	-0.02084
0.333648	-0.10321
0.323158	0.251464
-0.23093	-0.06163
-0.09515	0.212127
-0.16436	0.184373
-0.35487	0.126774
-0.16354	0.12168
-0.26468	0.051352
0.060073	0.32062
-0.0984	-0.06813
-0.50336	-0.06824
-0.00252	0.124635
-0.16057	-0.33304
-0.79844	-0.41125
-0.13201	-0.50459
0.188562	-0.02062
-0.43571	-0.64241
-0.45441	-0.28084
-0.24259	-0.36453
-0.78995	-0.1248
0.310371	-0.16019
-0.2098	-0.04579
-0.47941	-0.31618
0.150001	-0.488
-0.00256	-0.06032
-0.17487	-0.24632
-0.23664	-0.34041
-0.13468	-0.21786
-0.80986	-0.09842
-0.14931	-0.33383
-0.45971	-0.6369
-0.36036	-0.32087
-0.62108	-0.32973
-0.16809	-0.37203
-0.18925	-0.27589
-0.30845	-0.49002
-0.37484	0.190777
0.066347	-0.37796
-0.28153	-0.14907
-0.5069	-0.29602
-0.44681	-0.43161
-0.43062	0.038974
-0.98864	-0.89404
-0.81138	-0.29192
-0.38729	-0.74173
-0.34986	-0.6428
-0.73968	-1.24385
-1.00164	-0.25226
-0.89855	-0.71867
-1.18395	-0.79265
-0.87247	-0.82541
-0.9903	-0.96528
-0.97251	-1.45877
-0.86893	-0.65793
-1.14053	-0.92037
-0.66359	-0.36766
-0.83874	-0.37409
-0.20623	-0.59418
-0.33983	-0.21261
-0.83802	-1.22434
-0.62057	-0.75327
-0.81619	-0.55725
-1.01845	-0.84374
-0.81173	-0.95104
-0.96139	-1.00735
-0.69719	-0.66616
-0.59224	-0.47598
-0.76477	-0.95753
-0.65557	-1.05668
-1.65791	-1.49027
-0.46616	-0.26847
-0.69679	-0.75748
-0.16384	-0.4611
0.017836	-0.26878
-0.07618	-0.49059
0.147934	0.270532
-0.63714	-0.70167
-0.2807	-0.57043
-0.37314	-0.43337
-0.11827	-0.26852
-0.31389	-0.25563
-0.54418	-1.20969
-0.43433	-0.67683
-0.4928	-0.62233
-1.05557	-0.87793
-0.12626	-0.18568
-0.67005	-0.45166
-0.52246	-0.06119
-0.95767	-0.62726
-0.68132	-0.39952
-0.42588	-0.48179
-0.22336	-0.7733
-0.95078	-0.93641
-0.52681	-0.4012
-0.65501	-0.72676
-0.58757	-0.8373
-0.40213	-0.78657
-0.57911	-0.80081
-0.28934	-0.10696
-0.81754	-0.40549
-0.11396	-0.27763
-0.13595	-0.54546
-0.30008	-0.20794
-0.00777	0.003134
-0.03533	0.094774
-0.12293	-0.0253
0.254961	-0.38245
0.210763	-0.0482
-0.27211	-0.2392
-0.13626	0.031093
-0.11832	0.035707
-0.55135	-0.02942
-0.59062	-0.02431
-0.24155	-0.13707
-0.03055	-0.05296
-0.12279	0.193633
-0.27036	-0.02853
0.068877	0.103551
-0.1832	-0.09503
0.034265	-0.08694
0.11929	0.036316
0.115468	-0.07439
0.190779	0.043667
-0.06541	-0.10066
-0.26325	0.026548
0.023378	-0.65646
0.06051	-0.10394
-0.26112	0.124965
-0.12108	-0.24624
-0.13159	-0.23287
-0.06876	0.094705
-0.01334	-0.33492
-1.36483	-1.65998
-1.05906	-0.95623
-1.09296	-0.60969
0.221302	0.294564
-2.08676	-2.20245
-1.3665	-1.17411
-1.31842	-1.40505
-1.66234	-1.26956
-1.60006	-1.59259
-1.8253	-1.86078
-1.15573	-1.55603
-1.75701	-2.30471
-0.02605	-0.62534
-1.21803	-0.78267
-0.6887	-0.43125
-1.29246	-0.72317
-1.18819	-1.19453
-1.57141	-1.50612
-0.80009	-1.14617
-2.37599	-1.68993
-1.0345	-1.04405
-1.71294	-1.34836
-2.00303	-1.35755
-0.98307	-0.68115
-1.74817	-1.22333
-1.2191	-0.93355
-2.4157	-2.47697
-0.53365	-0.25193
-0.43848	-0.6866
0.120766	-0.08414
0.021984	-0.11374
-0.21704	-0.33041
-0.06236	-0.09559
-0.81607	-0.68457
-0.57048	-0.42022
-0.56989	-0.55422
-0.33365	-0.24012
-0.05135	-0.07719
-0.14864	-0.0666
-0.13191	-0.83159
-0.12772	-0.51672
-0.27079	-0.55554
-0.08342	-0.12462
-0.08447	-0.16294
-0.13905	-0.25094
-0.34583	-0.03763
-0.1398	-0.2142
-0.34257	-0.49813
-0.50963	-0.17575
-0.54072	-0.74638
-0.32319	-0.45281
-0.59346	-1.11989
-0.15414	0.017054
-0.77759	0.441169
-0.72648	-0.3848
-0.07437	0.346627
-0.42433	-0.587
0.028383	-0.09001
-0.12329	-0.1362
-0.30082	-0.60337
-0.12743	-0.21072
-0.35424	-0.43768
0.354576	-0.29142
-0.75742	-0.66035
-1.43087	-1.00342
-0.42871	-0.68892
-0.52656	-0.65389
-0.25891	-0.55837
-0.29131	-0.47225
-0.17959	-0.30611
-0.18786	-0.3304
-0.63126	-0.3472
0.08297	0.303225
-0.52183	-0.14953
-0.47562	-0.22268
-0.35121	-0.10212
-0.59531	-0.47876
-0.16789	-0.95128
-0.58603	-0.21327
-1.2531	-0.71021
-0.1596	-0.41096
-0.35412	-0.94112
-0.6807	0.022338
-0.43663	-0.12658
-0.20748	-0.14336
-0.30203	0.128735
-0.79117	-0.77314
-0.28147	-0.13302
-0.1139	0.041838
-0.70103	-0.65125
-0.35693	-0.61266
-0.01165	-0.01862
-0.4008	0.097746
-0.94971	-1.03551
-0.62988	-1.19466
-0.86982	-0.68685
-0.41878	-0.81547
-0.55726	-0.62584
-0.45446	-1.15942
-0.89072	-0.88392
-0.76742	-0.95474
-1.0653	-1.00268
-0.12141	-0.30368
-0.38189	-0.32069
-0.63232	-0.39774
-0.51351	-0.70558
-0.36554	-0.31977
-0.97928	-0.88703
-0.58192	-1.28822
-1.07904	-1.47094
-0.95383	-0.78063
-0.60877	-1.28179
-0.66598	-0.84859
-0.61996	-0.41403
-0.73135	-0.63877
-0.25467	-0.68942
-1.35516	-1.2601
-0.37774	-0.52665
-0.94208	-0.76807
-0.09262	-0.39782
-0.06432	-0.05666
-0.07999	-0.25226
-0.29757	-0.30711
-0.45471	-0.55606
-0.17051	0.055191
-0.24192	-0.54238
-0.25211	-0.10132
-0.41824	-0.64889
-0.28903	-0.29962
-0.19428	-0.34021
-0.00849	-0.26007
-0.54122	-0.23895
0.151087	-0.41383
-0.07257	-0.24625
-0.05469	-0.0513
0.021737	-0.25427
-0.30492	-0.18908
-0.55015	5.16e-05
-0.3867	-0.04519
-0.41558	-0.39948
-0.2608	-0.22242
-0.06365	-0.0143
0.175908	0.285947
-0.12465	-0.09128
-0.41999	-0.09926
-0.29168	-0.08668
-0.64923	-0.51846
-0.05794	0.04877
-0.2513	-0.5089
-0.31667	-0.23293
-0.10366	0.156197
0.19677	-0.09539
-0.05241	-0.53302
-0.23809	-0.15435
-1.18342	-0.24761
-0.18726	-0.11253
0.036861	-0.48867
-0.18498	-0.19009
-0.42585	-0.56164
0.073096	0.044865
-0.14603	-0.08285
-0.36911	-0.64329
-0.06073	0.070665
0.066195	0.050316
-0.18691	-0.24154
-0.03034	-0.60971
-0.2955	-0.20825
-0.38356	-0.35617
0.061392	-0.10097
-0.55886	-0.7429
-0.48028	-0.21924
-0.33043	-0.32854
-0.16913	-0.31094
-0.33091	0.006351
-0.40439	-0.66481
-0.32664	-0.52757
-0.33682	-0.88054
0.22683	-0.44886
-0.06731	-0.01206
0.162817	-0.89106
-0.10047	0.38317
-0.27178	0.083323
0.220811	-0.31956
-0.52225	-0.24407
-0.224	-0.29469
-0.42021	-0.64975
-0.47625	-0.47604
0.03541	-0.73773
-0.27882	-0.39405
-0.30601	-0.0708
-0.30228	-0.36758
-0.22756	-0.30187
-0.12567	-0.63702
-0.07335	-0.35432
-0.06453	-0.11519
-0.52646	-0.40084
-0.00312	-0.20191
-0.22077	-0.28383
-0.11871	-0.49041
-0.25907	-0.69018
-0.56901	0.022203
-0.27757	-0.56363
-0.53921	-0.66074
-0.1618	-0.13407
-0.28479	-0.55056
-0.35456	0.133617
-0.60319	-0.31568
-0.20578	-0.15995
-0.08152	-0.19454
-0.90082	-0.76304
-0.40151	-0.4273
-0.58935	-0.77778
-0.4428	-0.25934
-1.05971	-1.20711
-0.94713	-0.87764
-0.99471	-1.55776
-0.83678	-1.04176
-1.19009	-0.97523
-1.61498	-1.06102
-0.9259	-1.34496
-0.77739	-0.87003
-1.68514	-1.16303
0.048637	-0.47067
-0.67709	-0.76961
-0.44741	-0.30706
-0.78988	-0.97524
-1.06413	-1.14561
-1.25037	-1.23826
-1.03984	-0.92881
-1.54538	-1.99188
-1.22537	-1.33575
-0.78746	-1.11302
-1.3728	-1.131
-0.93752	-0.56166
-1.14129	-1.11724
-0.64859	-0.77902
-1.66505	-1.75295
-0.1198	-0.72603
-0.86201	-0.92431
0.073433	-0.24537
0.151637	0.261582
0.164172	-0.07923
0.124458	0.311272
0.14034	-0.24468
0.015897	0.067086
0.285335	0.198314
0.077832	0.184439
0.052324	-0.38088
-0.22628	0.017214
-0.05389	0.150297
-0.03132	-0.04132
0.42801	0.098356
0.060875	-0.25608
-0.09349	-0.27817
0.087425	0.145528
0.033187	-0.10766
0.150488	-0.30492
0.269565	0.203953
-0.29204	-0.19778
-0.06131	-0.27506
0.180996	-0.01298
-0.15358	-0.11483
-0.17939	0.067116
-0.62814	-0.2043
-0.17472	-0.09174
-0.04053	-0.03614
0.066645	0.143921
0.067788	-0.22139
-0.06504	-0.06082
0.206066	-0.04719
-0.04939	0.062761
-0.24041	-0.06681
0.09289	-0.75611
-0.2924	-0.19556
-0.34403	-0.14151
-0.13384	0.125491
-0.33469	-0.18651
-0.0052	-0.23305
-0.40079	-0.59067
-0.04595	0.213253
-0.19619	-0.44769
-0.20747	-0.05341
-0.38273	-0.02584
-0.31503	-0.21294
-0.02876	0.121596
-0.12878	0.067239
-0.17544	-0.20024
-0.09064	-0.23634
-0.02554	0.106409
-0.14344	0.203478
-0.17024	0.173148
-0.06391	0.102384
-0.33928	0.12272
-0.36988	-0.09052
0.006951	-0.27697
-0.93052	-0.02926
-0.53318	-0.62931
-0.01138	-0.07126
-0.06952	-0.1558
0.036215	-0.09977
0.127821	0.027583
-0.14542	-0.1967
-0.0276	-0.59906
-0.25293	-0.05248
0.041892	0.289379
-0.0409	-0.13974
-0.22983	0.059554
-0.117	-0.6317
-0.28287	0.086219
0.070286	0.012108
-0.12003	-0.20428
-0.02461	0.104705
-0.03885	-0.36375
0.033343	-0.27167
-0.06866	-0.05548
0.029734	0.033753
0.093274	-0.19709
0.344282	0.01977
0.062071	0.183714
0.020943	0.186023
-0.12122	-0.06156
0.021349	-0.39228
-0.02708	-0.2282
-0.17084	-0.28854
0.303912	0.284473
-0.0664	-0.05601
-0.15868	-0.28295
-0.09819	-0.03432
-0.1801	-0.13915
0.004606	-0.25394
-0.13202	0.2434
0.030749	-0.01472
-0.0673	0.031574
-0.15201	-0.4043
0.002994	-0.17356
0.110451	0.062428
-0.41079	0.280776
0.220847	-0.1859
0.088708	-0.18722
-0.25558	0.257667
0.097737	-0.16624
0.265603	0.033671
-0.13642	0.091161
0.208175	-0.22804
-0.17414	0.083556
-0.13841	0.38849
0.392768	0.193874
0.224424	0.327479
0.030559	-0.18011
0.120768	-0.24525
-0.17205	0.159442
0.033597	-0.29638
-0.05836	0.101392
0.204049	0.152802
0.135346	-0.17624
0.008768	-0.16484
-0.34893	-0.272
0.061807	-0.06185
0.085255	0.024671
-0.13347	-0.44324
0.149388	0.189423
0.296867	-0.24202
-0.0252	0.048261
-0.37042	-0.47167
-0.06052	-0.67986
-0.01491	-0.11749
-0.08262	-0.0924
0.109486	-0.30341
0.169722	-0.33574
0.029484	-0.27161
-0.19461	-0.44986
-0.1713	-0.29034
0.287537	-0.17818
0.070956	0.083988
-0.0436	-0.17316
-0.12898	0.016196
-0.06103	-0.21688
-0.2075	0.134936
-0.48633	0.062493
-0.29416	-0.30472
0.148261	-0.39018
0.083352	-0.10139
0.026743	0.220241
0.069471	0.333246
0.054734	0.010298
-0.07125	-0.30409
0.253495	-0.17152
-0.11466	-0.23574
0.105811	-0.21172
-0.17496	-0.14087
0.049954	-0.38894
-0.33122	0.098743
-0.06559	0.121912
0.03833	-0.13126
-0.52324	-0.29526
-0.55045	-0.13585
-0.24157	-0.53414
0.216631	-0.29703
-0.355	0.107723
-0.30332	-0.68832
-0.47185	-0.31853
-0.21895	-0.57793
-0.10584	0.159145
-0.06502	-0.32801
-0.00057	-0.32048
-0.1257	-0.34276
-0.07301	0.111921
-0.00651	-0.54371
0.152067	-0.06801
-0.56822	-0.82485
-0.38243	-0.49499
-0.4236	-1.243
-0.08742	-0.68017
0.08155	0.392572
-0.37547	-0.64448
0.118156	-0.25597
-0.5847	-0.67126
0.258374	0.021535
-0.52166	-0.08645
-0.8926	-1.24794
-0.92077	-0.63071
-0.48954	-0.47708
-0.03705	-0.31186
-1.31508	-1.31575
-0.96249	-1.30017
-1.08813	-0.76918
-0.65744	-1.06069
-1.30203	-1.37653
-1.3423	-1.44865
-1.19219	-1.08406
-0.67664	-0.89133
-1.22115	-1.34851
-0.55176	-0.23945
-0.82888	-0.96748
-0.15263	-0.41735
-0.71205	-0.87946
-0.79496	-0.5379
-1.22069	-0.80996
-0.50251	-1.00368
-1.11009	-1.38234
-0.19452	-0.48268
-1.85874	-1.35348
-1.14568	-1.48053
-0.69135	-0.92301
-0.70857	-1.23681
-0.50984	-0.43272
-1.33001	-1.58451
-0.82	-0.51618
-0.46422	-0.7709
-0.25079	-0.01887
0.080727	-0.00012
0.020908	0.260253
-0.08172	-0.20624
0.199608	-0.20688
-0.48643	-0.13273
-0.11139	-0.00156
-0.14305	-0.19544
0.130547	-0.3502
-0.23362	0.302734
-0.26124	0.131119
-0.36876	0.443712
-0.30279	-0.00515
-0.2662	0.053289
-0.52186	-0.00941
-0.03704	0.382051
0.042615	0.241986
0.062431	0.147793
-0.04761	0.428324
-0.35144	-0.09637
0.242873	-0.12521
0.039518	-0.19824
0.197836	0.146639
0.015445	-0.41761
-0.05094	0.292738
-0.10018	0.05906
-0.05812	0.142312
-0.16999	-0.15814
-0.37769	0.125219
0.478031	0.15324
-0.16346	-0.25391
-0.02934	-0.3239
-0.20519	-0.44056
-0.21076	-0.06764
-0.43328	-0.30647
-0.40959	-0.72733
-0.20724	0.131695
-0.41024	-0.14987
-0.05884	-0.27673
-0.06022	0.041015
0.035882	-0.27335
0.062727	-0.22986
-0.32613	-0.43688
-0.20185	-0.10435
-0.22523	-0.27202
0.01669	0.015905
-0.4545	-0.24116
0.085977	-0.24391
-0.10089	-0.25057
-0.22306	-0.3892
-0.32068	-0.67134
-0.10739	-0.01801
-0.19214	0.036528
-0.43194	-0.01723
-0.39043	-0.25804
-0.30509	-0.20238
0.077425	-0.0716
-0.28438	-0.32506
-0.16739	-0.02075
-0.18451	-0.04099
-0.31388	-0.03644
-0.17147	-0.3244
-0.09758	-0.00366
-0.1069	0.104749
0.008781	0.017205
0.456186	0.082701
-0.02044	0.104992
-0.16873	0.223771
0.167631	-0.15141
-0.08585	-0.19586
0.02113	-0.48618
-0.21336	-0.08442
-0.45857	0.181248
-0.0954	-0.11946
0.084311	0.307529
-0.34179	0.141744
-0.33223	0.204024
0.160924	-0.25913
0.181899	0.262908
-0.33341	-0.2678
-0.27892	-0.33003
-0.16877	-0.07127
0.049701	-0.44378
-0.41151	-0.15985
-0.43987	0.349499
-0.11889	-0.13011
-0.15496	-0.21475
-0.25395	0.023145
-0.03808	-0.29372
-0.04689	-0.11292
-2.00732	-2.0281
-1.28068	-0.7885
-1.68298	-1.65136
-0.37886	-0.33186
-2.85751	-3.16585
-3.16871	-4.86937
-3.24224	-2.67813
-2.65657	-2.6848
-2.59218	-2.16762
-2.58368	-2.97359
-2.10971	-1.68387
-1.11193	-0.63966
-3.07277	-3.88087
-0.53002	-0.34507
-1.11779	-1.24186
-0.96307	-1.02301
-1.83337	-2.18449
-2.48878	-2.18829
-3.01947	-3.0477
-1.16244	-1.42651
-3.2762	-4.35888
-2.71839	-1.97373
-2.94838	-2.92634
-2.19699	-2.25094
-2.40892	-2.0346
-2.53037	-2.56414
-1.68041	-1.91774
-3.17307	-3.48603
-0.40403	-0.52219
-1.10871	-1.54854
-0.21938	-0.07686
0.052309	-0.39344
0.019748	0.165856
0.055823	-0.04169
-0.23492	0.055423
0.105643	0.060489
-0.16617	-0.04942
-0.05053	-0.14534
0.108734	-0.13442
-0.19642	-0.13293
-0.02124	0.105549
0.168212	-0.13841
0.363849	0.064197
-0.18491	-0.19588
-0.12667	-0.08522
0.059415	-0.29128
-0.21989	-0.09409
-0.21232	-0.32116
0.178792	-0.21485
-0.24849	-0.24439
-0.13842	-0.11678
-0.13225	-0.16442
0.019043	0.094783
-0.20298	0.137754
0.429377	0.40836
-0.00727	-0.39985
-0.01154	-0.30812
-0.34571	0.099733
-0.33724	-0.26384
0.118463	0.054243
-0.29125	-0.22388
-0.01752	0.172568
0.024715	-0.10305
-0.1739	-0.19853
-0.06394	-0.53735
-0.883	0.095087
0.138546	-0.20213
-0.14379	0.078446
0.154422	-0.16341
-0.15219	-0.38767
-0.15016	0.341684
-0.04102	0.018866
-0.03451	-0.15347
-0.02431	0.013986
0.062285	0.114301
0.09864	0.035717
-0.23242	-0.30961
0.035752	0.16004
0.044333	0.126041
-0.21089	-0.03077
-0.3987	-0.04437
-0.04865	-0.13869
-0.16795	0.453009
-0.14955	0.023987
-0.3033	0.180158
-0.30048	-0.27264
0.040439	0.006792
-0.32357	0.005014
-0.2645	-0.26193
-0.32448	-0.18736
0.227421	0.059733
-0.02263	-0.07969
0.159662	0.363928
0.113591	0.396924
-0.17929	-0.13813
0.64496	-0.10931
-0.29656	0.032439
0.624358	0.518649
0.034766	0.097031
-0.08803	0.106281
0.292511	0.525839
0.133941	-0.12598
0.194011	0.011231
0.066785	0.518769
0.174147	0.097683
-0.12834	-0.16712
0.056062	0.163522
0.055056	0.423168
0.207219	-0.0631
-0.08521	0.230266
-0.16351	0.135839
0.114355	0.209699
-0.0321	0.062179
-0.08631	0.110684
0.093818	0.325201
0.062278	0.303062
0.019103	-0.08991
-0.12414	-0.15491
-0.0969	0.193045
-0.21195	0.49049
-0.08304	-0.1279
-0.57967	0.463264
-0.0431	-0.17716
0.035031	0.182561
0.308603	-0.20355
0.004093	0.280593
-0.05929	0.169869
0.326014	0.291106
0.016086	-0.09226
-0.08973	-0.24944
-0.38014	-0.18204
-0.25322	-0.24724
-0.00748	0.179772
0.283548	0.016998
-0.00279	-0.19523
-0.20311	0.067249
-0.07374	-0.16682
0.206804	-0.09094
-0.0356	0.183184
0.090439	-0.02279
0.233235	0.239837
-0.05736	-0.03233
0.016177	0.331901
-0.04868	0.051198
0.067848	0.187556
0.272029	0.158909
0.034782	-0.24499
-0.00601	0.106792
-0.26647	0.218392
0.042813	-0.00941
0.03131	0.084435
-0.20913	0.005258
0.152465	0.110931
0.073816	0.393415
-0.07501	-0.73917
-0.33377	-0.50047
-0.2143	-0.57455
0.055632	-0.09194
-0.23073	0.248451
-0.3207	0.123998
0.097383	-0.03767
-0.0825	0.255695
-0.3266	0.134739
-0.07828	0.047468
0.048845	0.198799
-0.09683	-0.02449
0.205261	0.077761
0.062655	0.136961
-0.03438	-0.44501
0.192155	-0.04238
-0.92076	-0.52526
-0.47877	-0.36552
-0.86108	-0.72687
-0.13655	-0.20388
-0.15056	0.556977
-0.26876	-0.44593
0.106524	0.128065
-0.52819	-0.7757
-0.07451	0.323742
0.109975	-0.19092
0.168221	0.18205
0.186042	0.382111
0.214819	0.105521
0.259425	0.389824
0.138005	-0.55048
-0.13139	0.237692
0.04337	-0.03419
0.329987	0.076796
0.026154	0.444972
-0.02535	-0.29898
0.034262	0.136767
0.195046	-0.44224
0.12404	0.084996
0.286896	0.4588
0.084386	0.195666
-0.09619	0.207045
-0.06244	0.080485
0.003611	0.314382
-0.09934	-0.07726
-0.12372	0.290292
-0.24211	-0.20734
0.274818	0.134895
-0.08726	0.51422
-0.07285	0.100045
-0.10729	0.33899
-0.1439	-0.16699
0.144994	-0.12281
0.167159	-0.05091
-0.03638	-0.25708
0.509628	-0.28177
0.193661	-0.09458
-0.06531	-0.3966
-0.11208	-0.2243
0.334004	0.502219
0.156754	0.21491
-0.04119	-0.05205
-0.03093	0.165908
0.131326	-0.0203
0.220329	0.030843
0.017424	-0.14939
0.12459	0.37553
0.112839	-0.14277
-0.06269	0.047246
-0.18196	0.095261
0.026973	-0.10768
-0.03371	-0.03789
0.113846	-0.0902
0.177821	-0.01974
0.441448	0.076369
0.104311	0.017591
-0.21238	0.133312
0.23365	-0.05968
0.112504	0.182011
-0.11604	0.037555
0.191895	0.263342
0.112668	0.370489
0.071179	0.348459
0.097695	0.318597
0.377731	0.069556
-0.01962	-0.11976
0.119123	-0.02446
0.052525	0.04329
-0.13119	-0.22585
-0.09495	-0.13605
-0.02576	-0.26243
-0.06399	-0.09459
0.123666	0.240219
-0.29486	-0.16616
-0.00792	0.032645
0.01556	0.232994
-0.06469	0.007823
0.047519	-0.16116
0.17181	0.148184
-0.26561	0.146668
-0.14198	0.000403
0.178891	-0.40198
-0.14359	-0.00549
-0.00242	0.0623
0.478285	-0.06198
-0.09427	0.023594
-0.20856	0.244266
0.155454	0.025344
0.218385	0.111254
-0.20268	0.010463
-0.19653	0.143466
0.210104	-0.3434
0.047208	-0.16351
0.079893	-0.07958
0.057491	0.046103
-0.10052	0.226142
-0.05411	0.080046
-0.2251	0.169037
0.115609	-0.07061
-0.07481	0.179338
0.45788	0.087987
-0.46028	-0.2134
0.003343	-0.2267
0.026043	0.145146
-0.07533	0.255473
-0.33461	-0.19364
0.483523	0.151886
-0.08311	-0.16594
-0.15755	-0.24483
0.100812	0.296454
0.165273	0.390233
0.017849	-0.03712
-0.10343	0.207168
0.177468	-0.11225
-0.17009	0.073324
0.015039	0.215457
0.245502	0.124845
0.010801	0.252313
-0.10327	-0.00732
0.275265	0.259235
0.184637	-0.17242
0.329049	-0.19377
0.093157	0.002191
0.06638	0.280657
0.192221	-0.0043
0.149511	-0.25058
0.191871	0.135645
0.421326	0.420629
0.257586	-0.20524
0.502493	0.16301
-0.02995	0.016415
0.079123	-0.11302
0.168742	-0.04259
0.067677	0.249874
-0.0975	0.020852
0.130474	0.051161
0.053882	0.377916
0.11399	0.251687
0.368488	-0.04378
0.425952	0.094605
0.122005	-0.13698
0.271869	0.093953
0.025011	-0.12427
-0.18148	0.157347
0.285788	0.224557
-0.03744	-0.4275
-0.05667	-0.17341
-0.13032	-0.39599
0.335842	0.779836
-0.26985	-0.56262
-0.08818	0.274348
-0.07355	-0.13166
0.289279	-0.33296
0.190586	-0.26271
0.054249	-0.35282
0.359117	0.137258
0.167774	-0.21789
-0.07887	0.014187
0.124474	0.006453
-0.16333	-0.18082
0.033322	0.226759
-0.0096	0.19974
0.092359	0.074784
0.011633	-0.07013
0.105264	-0.06381
-0.20786	0.044974
0.204036	-0.02235
0.045789	0.134928
-0.00118	0.012762
-0.21369	-0.31379
0.15841	-0.1379
0.049743	-0.46342
0.133056	-0.02605
0.270192	0.064087
-0.0632	0.058483
-0.19863	0.200473
0.089548	-0.1765
-0.01308	0.280452
0.215769	0.250618
0.209804	0.293755
-0.01603	0.373233
-0.07966	0.200132
0.248481	0.014425
0.059567	0.114088
-0.04803	-0.09811
-0.06774	0.091898
0.275553	0.015397
0.086108	-0.17805
-0.02146	0.19762
-0.17442	-0.17038
0.094538	-0.09066
-0.13931	-0.1828
0.228736	0.034951
-0.17568	0.001683
-0.06962	0.199967
0.120245	-0.02619
-0.09266	0.020204
0.274158	-0.03422
0.14448	-0.07878
0.199485	-0.19919
0.130387	0.019173
0.029238	0.153165
0.036169	0.269043
0.023099	-0.02279
-0.03961	0.155899
-0.10406	-0.00047
0.021637	0.021435
0.042541	0.082494
0.022932	0.060875
-0.14856	-0.01965
-0.02388	0.116413
0.009744	0.176578
-0.12351	-0.42627
0.045853	0.125225
-0.1149	0.093682
0.023055	0.622795
0.261161	0.245016
-0.04218	0.328505
0.240785	0.113564
0.265177	0.136276
0.282517	0.016787
0.042531	-0.25118
-0.04245	0.11983
0.148069	-0.20081
-0.01378	-0.11664
0.341687	0.189016
-0.01694	0.31569
0.013016	0.221556
0.20674	0.201581
-0.26184	-0.17319
0.488489	0.00827
0.426288	-0.07663
0.131957	-0.07727
-0.13167	-0.07853
0.205315	0.080052
0.043526	-0.11728
0.167593	0.070399
0.073125	0.218942
0.082711	0.167575
-0.14202	-0.23602
0.183489	0.116756
0.383273	-0.13403
-0.15973	0.013676
-0.00647	0.017517
0.064345	-0.02146
0.11508	0.261482
0.132965	0.009332
-0.47893	-0.53492
0.140948	-0.01519
-0.12877	-0.09338
0.006921	0.058601
0.113349	-0.39775
-0.07755	0.17751
0.321615	-0.21179
0.187584	0.169559
0.396613	0.208766
0.244956	-0.32996
0.014329	-0.22384
-0.05288	-0.2635
-0.09799	-0.14706
0.112765	0.311787
-0.05796	0.011526
0.254552	0.008177
0.159115	0.033354
0.051953	0.378321
-0.10734	0.051995
-0.23432	-0.196
-0.19894	-0.18498
-0.24127	0.126958
0.200524	0.000527
0.068045	-0.00065
0.337578	-0.02644
0.234927	0.172007
-0.26846	0.047178
0.009306	-0.6337
0.071898	-0.30844
0.010523	0.06911
-0.02126	0.496855
0.024644	0.117527
0.629495	-0.30893
0.013622	-0.19363
-0.13885	-0.04506
-0.0974	-0.03904
-0.08811	-0.3887
0.166212	-0.11429
-0.08696	-0.19847
-0.00281	-0.06171
-0.01022	0.120609
-0.08478	-0.18295
-0.08412	-0.44555
0.067097	0.173052
0.147635	0.275157
-0.12839	-0.32665
-0.20951	0.013839
-0.36074	-0.05187
0.108049	0.035027
-0.15352	-0.23627
[truncated: 8,613 more rows]

## Sheet: Supp Fig 1D
tau R1	tau R2
-0.86967	-0.70043
-0.18863	-0.26421
-0.27299	-0.08379
-0.09081	-0.24262
-0.41337	-0.54837
-1.11748	-0.88776
-0.33441	-0.82305
-0.36016	-0.92925
-0.15651	-0.62859
-0.89158	-0.88419
-1.10172	-0.69483
-0.13929	-0.36353
-0.94947	-1.3528
-0.05023	-0.02693
-0.30922	-0.16401
-0.11753	-0.07634
-0.19027	-0.06164
-0.30981	-0.28411
-0.78191	-0.69555
-0.06405	-0.48862
-1.02056	-0.98131
-1.00288	-0.99277
-0.9827	-0.6945
-0.28962	-0.23882
-0.31631	-0.11909
-0.44857	-0.6
-0.2983	-0.38847
-0.95718	-1.54443
-0.04033	-0.24673
-0.29345	-0.32968
-1.44202	-1.6679
-0.71339	-0.51179
-0.43128	-0.90949
-0.23627	-0.6826
-1.59355	-3.27343
-1.32873	-1.48546
-1.05959	-0.92156
-1.65609	-1.4048
-1.44795	-1.19546
-1.91021	-1.97651
-1.40931	-0.81633
-0.66794	-0.9423
-1.34524	-1.39114
-0.0145	0.050527
-0.54569	-0.74536
-0.61107	-0.46541
-0.66755	-0.91461
-0.11868	-0.68942
-1.90576	-1.95886
-0.34966	-0.68111
-2.8497	-2.45536
-1.86114	-2.09824
-1.68539	-2.07277
-2.00501	-1.35466
-0.66435	-0.31912
-1.73947	-1.97467
-0.59235	-0.59702
-2.63519	-3.3668
-0.35079	-0.18243
-0.60501	-0.55916
-0.62432	-0.68189
-0.46765	-0.66237
-0.56319	-0.64831
-0.3767	-0.21832
-1.97886	-1.84801
-1.80701	-2.2343
-0.29074	-0.72695
-1.01221	-1.75349
-1.02419	-0.71419
-0.59109	-0.68518
-0.65463	-0.94868
-0.63208	-0.98048
-1.37716	-1.89885
-0.3788	-0.35487
-0.71412	-0.98092
-0.48752	-0.41521
-0.68898	-0.7841
-0.76756	-0.99592
-1.822	-1.92024
-0.57937	-0.46756
-2.77199	-2.25865
-0.98858	-1.27265
-1.89762	-1.76516
-1.42315	-1.24074
-0.73044	-0.62692
-0.77785	-0.83437
-0.3124	-0.58399
-2.14227	-1.58554
0.115653	-0.44226
0.279974	-0.27942
-0.65048	-0.7248
-0.36117	-0.13042
-0.09567	-0.16922
-0.0845	-0.09559
0.052411	-0.3258
-0.63244	-0.65332
0.082837	-0.14172
-0.38801	-0.12832
-0.28265	-0.24436
-0.28962	-0.50914
-0.26311	-0.70183
-0.24888	-0.60343
-0.45196	-0.79169
0.095127	0.14085
-0.41831	0.136722
0.107123	0.02504
-0.0876	-0.14716
-0.25931	-0.41326
-0.51558	-0.47822
-0.56182	-0.1882
-0.81004	-0.49794
-0.41154	-0.86892
-0.70389	-0.48875
-0.48861	-0.21882
-0.62824	-0.15607
-0.12509	-0.59751
-0.38768	-0.66756
-0.33059	-0.82246
-0.09725	-0.40012
-0.24114	-0.48989
-0.65865	-0.49951
-0.22771	-0.2772
-0.0509	-0.4263
-0.47929	-0.25111
-0.79073	-1.27263
-0.6745	-0.80978
-0.71074	-0.8119
-0.53525	-0.61813
-0.29498	-0.59365
-0.9579	-1.02071
-0.80749	-0.48684
-0.31683	-0.40842
-0.68909	-1.22925
0.053296	0.093293
-0.44732	-0.60252
-0.44024	-0.24698
-0.31732	-0.54659
-0.7517	-0.41804
-0.99245	-0.54719
-0.32403	-0.52374
-1.02515	-1.09559
-0.76667	-0.78418
-1.19009	-0.79524
-0.16462	-0.33405
-0.30503	-0.12561
-0.40033	-0.58249
-0.36604	-0.05883
-1.27912	-1.26791
0.102537	-0.21813
-0.18338	-0.61675
-2.11115	-2.12632
-1.22808	-1.46949
-2.22672	-2.48941
-0.42727	-0.15604
-6.40808	-6.04929
-4.5426	-5.34844
-1.96468	-1.36181
-4.81488	-5.00817
-3.31419	-5.16442
-1.87925	-1.58187
-2.28634	-2.78153
-3.69878	-3.45283
-3.70116	-4.29127
-0.10988	0.130206
-2.1401	-2.25475
-1.39638	-1.05414
-3.46565	-3.26052
-3.0799	-3.12712
-5.07167	-4.414
-2.01442	-1.73801
-5.57972	-5.60795
-4.44266	-3.06446
-5.74287	-4.36671
-4.70953	-3.90281
-2.96213	-4.25784
-3.96575	-4.72579
-1.4547	-1.36769
-9.88208	-6.74038
-0.53119	-0.56808
-1.42969	-0.9908
-0.73793	-0.8572
-0.48772	-0.07999
-0.59955	-0.16026
0.031214	-0.27588
-0.96374	-0.93766
-0.97526	-0.75666
-0.44288	-0.53503
-0.73932	-0.93034
-0.89286	-0.66365
-0.64426	-0.35447
-0.66919	-0.77867
-0.63957	-0.47532
-1.39533	-1.61581
-0.15343	-0.21217
-0.83799	-0.39546
0.169356	-0.679
-0.41893	-0.56788
-0.79395	-0.63998
-1.19293	-1.09042
-0.34391	-0.30739
-1.40649	-1.34437
-0.78926	-0.69434
-1.09616	-0.46734
-1.16733	-0.83045
-0.72356	-0.51556
-0.63556	-0.43191
-0.41588	-0.29742
-1.56563	-1.32044
-0.29839	-0.19676
-0.60217	-0.47695
-0.75217	-1.07557
-0.32649	-0.27596
-0.24787	-0.37151
-0.53159	-0.25344
-1.54171	-1.28043
-1.48803	-1.41672
-0.94368	-0.67037
-0.86861	-1.13151
-0.93246	-0.99715
-1.89062	-1.08669
-0.94216	-1.34385
-0.6083	-0.60885
-1.61179	-1.50197
0.033421	-0.08562
-0.95226	-0.93861
-0.25438	-0.16226
-0.81435	-0.58089
-0.49222	-0.56984
-1.36122	-1.33595
-0.42602	-1.1892
-1.79286	-1.76303
-1.26192	-1.51476
-1.21441	-1.47274
-1.06224	-0.97855
-0.22948	-0.11005
-1.11798	-1.00949
-1.21958	-1.29119
-2.33043	-1.82114
0.099466	-0.61983
-0.31718	-0.31755
-0.07433	-0.39635
-0.36238	0.09393
-0.40968	-0.4609
-0.1339	0.12492
-0.7546	-1.06229
-0.35501	-0.34788
-0.57268	-0.29657
-0.45328	-0.16534
-0.40061	-0.7101
-0.26287	-0.7578
-0.61409	-1.08593
-0.17719	-0.36802
-0.31753	-0.76155
-0.23354	-0.54766
-0.12615	-0.38059
-0.07123	-0.851
-0.57756	-0.10401
-0.26765	-0.6407
-0.43677	-0.73931
-0.45769	-0.22289
-0.50257	-0.45459
-0.37131	-0.42649
-0.55266	-0.62328
-0.52587	-0.20698
-0.69226	-0.44243
-0.22057	-0.38558
-0.51854	-0.68235
-0.69545	-1.16905
-0.59608	-0.35059
-0.53583	-0.37607
-2.12146	-3.27106
-0.82774	-0.86873
-1.72227	-1.75884
-0.55048	-0.53381
-3.75135	-3.61247
-4.09698	-5.12521
-3.3821	-2.93072
-2.02406	-2.4794
-3.16478	-2.94909
-2.96322	-3.71893
-1.92979	-1.72797
-0.6459	-0.97102
-4.07869	-4.45625
-0.28674	-0.30207
-0.57401	-1.25781
-0.59991	-0.73854
-2.11535	-2.92059
-1.64395	-1.86709
-3.59408	-2.32581
-1.1722	-1.18249
-4.66604	-3.82228
-2.7017	-2.63111
-3.52906	-3.47058
-2.04038	-2.9387
-1.1451	-1.03583
-3.7924	-3.69801
-1.61638	-2.36104
-4.62837	-4.49221
-0.22145	-0.32793
-0.84847	-1.40072
-0.98864	-0.89404
-0.81138	-0.29192
-0.38729	-0.74173
-0.34986	-0.6428
-0.73968	-1.24385
-1.00164	-0.25226
-0.89855	-0.71867
-1.18395	-0.79265
-0.87247	-0.82541
-0.9903	-0.96528
-0.97251	-1.45877
-0.86893	-0.65793
-1.14053	-0.92037
-0.66359	-0.36766
-0.83874	-0.37409
-0.20623	-0.59418
-0.33983	-0.21261
-0.83802	-1.22434
-0.62057	-0.75327
-0.81619	-0.55725
-1.01845	-0.84374
-0.81173	-0.95104
-0.96139	-1.00735
-0.69719	-0.66616
-0.59224	-0.47598
-0.76477	-0.95753
-0.65557	-1.05668
-1.65791	-1.49027
-0.46616	-0.26847
-0.69679	-0.75748
-0.16384	-0.4611
0.017836	-0.26878
-0.07618	-0.49059
0.147934	0.270532
-0.63714	-0.70167
-0.2807	-0.57043
-0.37314	-0.43337
-0.11827	-0.26852
-0.31389	-0.25563
-0.54418	-1.20969
-0.43433	-0.67683
-0.4928	-0.62233
-1.05557	-0.87793
-0.12626	-0.18568
-0.67005	-0.45166
-0.52246	-0.06119
-0.95767	-0.62726
-0.68132	-0.39952
-0.42588	-0.48179
-0.22336	-0.7733
-0.95078	-0.93641
-0.52681	-0.4012
-0.65501	-0.72676
-0.58757	-0.8373
-0.40213	-0.78657
-0.57911	-0.80081
-0.28934	-0.10696
-0.81754	-0.40549
-0.11396	-0.27763
-0.13595	-0.54546
-1.36483	-1.65998
-1.05906	-0.95623
-1.09296	-0.60969
0.221302	0.294564
-2.08676	-2.20245
-1.3665	-1.17411
-1.31842	-1.40505
-1.66234	-1.26956
-1.60006	-1.59259
-1.8253	-1.86078
-1.15573	-1.55603
-1.75701	-2.30471
-0.02605	-0.62534
-1.21803	-0.78267
-0.6887	-0.43125
-1.29246	-0.72317
-1.18819	-1.19453
-1.57141	-1.50612
-0.80009	-1.14617
-2.37599	-1.68993
-1.0345	-1.04405
-1.71294	-1.34836
-2.00303	-1.35755
-0.98307	-0.68115
-1.74817	-1.22333
-1.2191	-0.93355
-2.4157	-2.47697
-0.53365	-0.25193
-0.43848	-0.6866
-0.70103	-0.65125
-0.35693	-0.61266
-0.01165	-0.01862
-0.4008	0.097746
-0.94971	-1.03551
-0.62988	-1.19466
-0.86982	-0.68685
-0.41878	-0.81547
-0.55726	-0.62584
-0.45446	-1.15942
-0.89072	-0.88392
-0.76742	-0.95474
-1.0653	-1.00268
-0.12141	-0.30368
-0.38189	-0.32069
-0.63232	-0.39774
-0.51351	-0.70558
-0.36554	-0.31977
-0.97928	-0.88703
-0.58192	-1.28822
-1.07904	-1.47094
-0.95383	-0.78063
-0.60877	-1.28179
-0.66598	-0.84859
-0.61996	-0.41403
-0.73135	-0.63877
-0.25467	-0.68942
-1.35516	-1.2601
-0.37774	-0.52665
-0.94208	-0.76807
0.162817	-0.89106
-0.10047	0.38317
-0.27178	0.083323
0.220811	-0.31956
-0.52225	-0.24407
-0.224	-0.29469
-0.42021	-0.64975
-0.47625	-0.47604
0.03541	-0.73773
-0.27882	-0.39405
-0.30601	-0.0708
-0.30228	-0.36758
-0.22756	-0.30187
-0.12567	-0.63702
-0.07335	-0.35432
-0.06453	-0.11519
-0.52646	-0.40084
-0.00312	-0.20191
-0.22077	-0.28383
-0.11871	-0.49041
-0.25907	-0.69018
-0.56901	0.022203
-0.27757	-0.56363
-0.53921	-0.66074
-0.1618	-0.13407
-0.28479	-0.55056
-0.35456	0.133617
-0.60319	-0.31568
-0.20578	-0.15995
-0.08152	-0.19454
-0.90082	-0.76304
-0.40151	-0.4273
-0.58935	-0.77778
-0.4428	-0.25934
-1.05971	-1.20711
-0.94713	-0.87764
-0.99471	-1.55776
-0.83678	-1.04176
-1.19009	-0.97523
-1.61498	-1.06102
-0.9259	-1.34496
-0.77739	-0.87003
-1.68514	-1.16303
0.048637	-0.47067
-0.67709	-0.76961
-0.44741	-0.30706
-0.78988	-0.97524
-1.06413	-1.14561
-1.25037	-1.23826
-1.03984	-0.92881
-1.54538	-1.99188
-1.22537	-1.33575
-0.78746	-1.11302
-1.3728	-1.131
-0.93752	-0.56166
-1.14129	-1.11724
-0.64859	-0.77902
-1.66505	-1.75295
-0.1198	-0.72603
-0.86201	-0.92431
-0.8926	-1.24794
-0.92077	-0.63071
-0.48954	-0.47708
-0.03705	-0.31186
-1.31508	-1.31575
-0.96249	-1.30017
-1.08813	-0.76918
-0.65744	-1.06069
-1.30203	-1.37653
-1.3423	-1.44865
-1.19219	-1.08406
-0.67664	-0.89133
-1.22115	-1.34851
-0.55176	-0.23945
-0.82888	-0.96748
-0.15263	-0.41735
-0.71205	-0.87946
-0.79496	-0.5379
-1.22069	-0.80996
-0.50251	-1.00368
-1.11009	-1.38234
-0.19452	-0.48268
-1.85874	-1.35348
-1.14568	-1.48053
-0.69135	-0.92301
-0.70857	-1.23681
-0.50984	-0.43272
-1.33001	-1.58451
-0.82	-0.51618
-0.46422	-0.7709
-2.00732	-2.0281
-1.28068	-0.7885
-1.68298	-1.65136
-0.37886	-0.33186
-2.85751	-3.16585
-3.16871	-4.86937
-3.24224	-2.67813
-2.65657	-2.6848
-2.59218	-2.16762
-2.58368	-2.97359
-2.10971	-1.68387
-1.11193	-0.63966
-3.07277	-3.88087
-0.53002	-0.34507
-1.11779	-1.24186
-0.96307	-1.02301
-1.83337	-2.18449
-2.48878	-2.18829
-3.01947	-3.0477
-1.16244	-1.42651
-3.2762	-4.35888
-2.71839	-1.97373
-2.94838	-2.92634
-2.19699	-2.25094
-2.40892	-2.0346
-2.53037	-2.56414
-1.68041	-1.91774
-3.17307	-3.48603
-0.40403	-0.52219
-1.10871	-1.54854
0.03131	0.084435
-0.20913	0.005258
0.152465	0.110931
0.073816	0.393415
-0.07501	-0.73917
-0.33377	-0.50047
-0.2143	-0.57455
0.055632	-0.09194
-0.23073	0.248451
-0.3207	0.123998
0.097383	-0.03767
-0.0825	0.255695
-0.3266	0.134739
-0.07828	0.047468
0.048845	0.198799
-0.09683	-0.02449
0.205261	0.077761
0.062655	0.136961
-0.03438	-0.44501
0.192155	-0.04238
-0.92076	-0.52526
-0.47877	-0.36552
-0.86108	-0.72687
-0.13655	-0.20388
-0.15056	0.556977
-0.26876	-0.44593
0.106524	0.128065
-0.52819	-0.7757
-0.07451	0.323742
0.109975	-0.19092
-0.05411	0.080046
-0.2251	0.169037
0.115609	-0.07061
-0.07481	0.179338
0.45788	0.087987
-0.46028	-0.2134
0.003343	-0.2267
0.026043	0.145146
-0.07533	0.255473
-0.33461	-0.19364
0.483523	0.151886
-0.08311	-0.16594
-0.15755	-0.24483
0.100812	0.296454
0.165273	0.390233
0.017849	-0.03712
-0.10343	0.207168
0.177468	-0.11225
-0.17009	0.073324
0.015039	0.215457
0.245502	0.124845
0.010801	0.252313
-0.10327	-0.00732
0.275265	0.259235
0.184637	-0.17242
0.329049	-0.19377
0.093157	0.002191
0.06638	0.280657
0.192221	-0.0043
0.149511	-0.25058
0.132965	0.009332
-0.47893	-0.53492
0.140948	-0.01519
-0.12877	-0.09338
0.006921	0.058601
0.113349	-0.39775
-0.07755	0.17751
0.321615	-0.21179
0.187584	0.169559
0.396613	0.208766
0.244956	-0.32996
0.014329	-0.22384
-0.05288	-0.2635
-0.09799	-0.14706
0.112765	0.311787
-0.05796	0.011526
0.254552	0.008177
0.159115	0.033354
0.051953	0.378321
-0.10734	0.051995
-0.23432	-0.196
-0.19894	-0.18498
-0.24127	0.126958
0.200524	0.000527
0.068045	-0.00065
0.337578	-0.02644
0.234927	0.172007
-0.26846	0.047178
0.009306	-0.6337
0.071898	-0.30844
-0.78291	-0.93219
0.279817	0.188365
-0.17721	0.116041
0.099717	-0.33144
-0.66293	-1.03922
-0.7461	-0.81896
-0.58367	-0.33301
-0.89751	-0.96868
-0.60045	-0.55041
-0.50624	-0.38678
-1.03691	-0.66197
-0.21268	-0.45767
-0.86547	-1.15116
0.036581	-0.19531
-0.44889	-0.24982
0.020711	-0.14162
-0.0457	-0.38708
0.062153	-0.25178
-0.69858	-0.93662
-0.16769	-0.24181
-1.06048	-1.04207
-0.6337	-0.92821
-0.83743	-0.69814
-0.77632	-0.674
-0.33415	0.333888
-0.41213	-0.43425
0.142742	-0.02518
-1.29572	-0.79472
0.258383	0.420516
-0.46916	-0.01095
-0.21613	-0.0856
0.088557	0.154021
-0.10878	-0.11126
0.327936	0.110656
-0.79612	-1.15913
-0.05395	-0.93291
-0.54225	-0.48705
-0.04241	-0.24262
-0.60044	-0.30576
-0.23223	-0.18776
-0.26711	-0.33886
-0.31729	-0.03084
-0.77072	-0.4186
-0.02164	0.16931
-0.36922	0.223403
0.08549	0.090712
-0.03031	0.032572
-0.35905	-0.56555
-0.91187	-0.84042
0.033205	-0.29024
-0.61468	-0.99434
0.033107	0.11943
-0.23309	-0.98419
-0.16089	-0.37782
0.010726	0.168249
-0.18251	-0.59378
0.252646	0.146357
-0.63651	-0.61797
0.089337	0.187725
0.320804	0.488393
-0.3677	-0.73371
-0.02298	0.207038
-0.06425	-0.34371
0.020492	-0.38288
-0.57785	-0.75725
-0.97322	-0.50091
-0.54687	-0.87784
-0.43993	-0.23939
-0.89237	-0.73425
-0.88969	-0.57833
-0.82854	-0.37967
-0.40933	-0.33921
-1.23909	-0.63181
0.282285	-0.18604
-0.20979	-0.26397
0.05848	-0.09878
-0.00323	-0.15263
-0.04681	-0.25599
-0.30112	-0.84196
-0.59164	-0.17211
-1.26423	-1.16113
0.031561	0.278738
-0.54716	-0.792
-0.74244	-0.56253
-0.78302	-0.08944
-0.54985	-0.24586
-0.11769	-0.09607
-1.48256	-1.10172
0.345892	-0.00334
0.046767	0.130172
0.284086	-0.122
0.091043	0.313369
0.306131	-0.04528
0.222396	-0.26586
-0.23893	-0.32631
-0.05169	0.377305
-0.05716	-0.25095
-0.1168	-0.02331
-0.00831	0.195271
-0.17151	-0.17854
-0.13514	-0.11351
0.357707	0.03681
-0.13627	-0.13253
0.402479	0.18367
-0.1647	-0.11513
0.260732	-0.04173
-0.01641	0.040027
0.351977	0.070211
-0.27211	-0.3043
-0.41317	-0.34376
-0.0806	-0.03894
0.102193	0.073244
-0.22371	-0.12359
-0.02917	-0.24083
0.134186	0.074031
-0.23866	0.103502
-0.01914	-0.25665
-0.00582	-0.0401
-0.10102	-0.11757
0.006553	-0.00706
-0.37569	-0.28829
0.23221	0.266787
0.019169	-0.14823
0.092694	0.121564
-0.57369	-0.83783
-0.92989	-0.33229
-0.52946	-0.47644
0.089395	-0.268
-0.33772	-0.3417
-0.12685	0.026895
0.040145	-0.70435
-0.36802	-0.36856
-0.51159	-0.52748
0.218453	0.101793
-0.3285	-0.0954
0.061897	0.0943
-0.19802	-0.02793
0.121492	-0.12442
-0.33917	-0.77526
-0.34746	-0.49218
-1.22345	-0.57724
0.120273	-0.17436
-0.51269	-0.52824
-0.36265	-0.39088
-0.18751	-0.35673
-0.22179	-0.28579
0.321072	-0.25516
-0.64863	-0.65414
-0.33988	-0.17928
-0.01802	0.399247
-0.0563	-0.40677
-0.25617	-0.49757
-0.1342	-0.29176
-0.31045	0.031389
-0.42514	-0.28344
-0.83311	-1.15507
-0.09978	-0.18657
-0.56261	-0.59943
-0.12006	-0.52953
-0.91951	-0.68822
-0.65813	-0.43857
-0.13471	-0.5629
-0.33737	-0.41291
-0.52234	-0.28582
-0.42545	-0.1114
-0.21408	-0.41184
-0.40324	-0.2279
-0.4467	-0.73434
-0.02667	0.181472
0.080561	0.149723
-0.13213	-0.03111
-5.6e-05	0.094588
0.109864	-0.122
0.133835	-0.35203
0.0446	0.006719
-0.27141	-0.11032
-0.02719	-0.16178
-0.08632	0.108094
-0.0622	-0.02796
-0.0909	0.249939
0.024036	0.023351
0.010328	-0.05916
-0.15199	-0.05832
0.085443	-0.12885
0.196759	0.023349
-0.0231	-0.26948
0.06142	-0.18277
-0.03897	0.029923
0.175754	0.048025
0.136126	-0.1152
-0.15068	-0.18828
0.195297	0.09457
-0.04006	0.129413
0.049325	-0.1092
-0.03123	-0.1133
0.056628	0.199394
-0.01883	0.027905
-0.20017	0.044517
-0.03776	-0.02193
0.120835	-0.10693
0.013556	0.005731
0.033857	-0.13136
0.073591	-0.06477
0.110792	0.322938
0.099124	-0.28857
-0.22033	0.244698
-0.02937	0.02643
0.21544	0.023987
0.031361	0.093873
0.309459	0.115273
0.278576	0.082468
-0.00765	-0.08933
0.168833	-0.09214
-0.14343	0.450026
0.180452	0.24967
0.029885	-0.29704
-0.0739	0.119022
0.040939	-0.14997
-0.58985	-0.80459
-0.16146	-0.25113
0.047736	-0.69273
-0.53725	-0.43687
-0.4797	-0.45643
-0.75781	-1.07745
-0.61293	-0.76656
-0.27893	-0.45621
0.012384	0.085805
0.309508	-0.21595
0.091649	-0.13725
0.082932	0.178398
0.112343	-0.22947
-0.17147	-0.05062
-0.36602	-0.222
-0.41507	0.110928
-0.31088	0.091977
-0.3262	-0.29064
-0.0604	0.051632
-0.30888	0.057414
-0.12875	-0.30898
-0.84018	-1.15747
-0.14612	0.050018
-0.17894	-0.38436
0.119009	0.100881
-0.57658	-0.59866
-0.12311	0.070073
-0.10667	-0.19473
-0.16034	-0.09618
-0.472	-0.66967
0.169311	-0.076
-0.3055	-0.32638
-0.34593	0.055861
-0.54355	-0.88467
-0.0164	0.417616
-0.06563	0.271671
0.231654	0.0207
-0.2845	0.067358
0.110046	0.491641
-0.31303	-0.13776
0.537429	0.174992
-0.21968	0.242624
0.013856	0.04078
0.004783	0.078219
0.024992	-0.0636
-0.15128	-0.13093
0.071147	0.22335
0.229492	0.254598
-0.01953	0.03745
-0.26318	-0.00646
0.040106	0.210045
-0.04393	-0.22718
-0.10451	0.199521
-0.04473	-0.00331
-0.15319	0.098165
0.079774	0.313668
-0.05036	0.231703
0.279203	0.004076
-0.18596	-0.19895
0.071599	0.01603
-0.01108	0.186894
-0.05512	-0.02876
-0.03458	-0.0182
-0.18654	0.0009
0.171912	0.116583
0.09991	0.054252
0.006421	0.037637
0.11183	-0.13393
0.127077	0.235424
0.150053	0.111506
-0.2352	-0.19802
-0.13684	-0.06281
0.208568	0.11515
-0.1018	0.188821
0.152249	0.530449
-0.13017	0.259095
-0.18901	0.108212
0.421298	0.124482
-0.04492	0.173165
-0.24701	0.423477
0.255092	0.101223
0.065394	0.13527
0.175107	0.037053
-0.02135	0.011763
0.033575	0.010406
-0.11406	-0.61046
-0.36513	-0.41688
0.004464	-0.60809
-0.61238	-0.6659
-0.76658	-0.8753
-0.49278	-0.71438
-0.55596	-0.92787
0.046772	-0.19851
0.073179	0.200473
0.165273	0.212488
-0.09973	0.01199
0.123956	-0.04466
-0.00445	0.007994
0.315135	0.216237
-0.19921	0.318068
0.042764	0.140538
-0.11304	0.019855
-0.14827	-0.5201
-0.32429	-0.22927
-0.01086	-0.01901
-0.64165	-0.39907
-1.06486	-1.2734
-0.32326	-0.38863
-0.46619	-0.7107
-0.0899	-0.2642
-0.56048	-0.85894
-0.25669	-0.3544
0.008152	-0.07546
-0.74067	-1.07307
-0.92775	-0.10403
-0.04924	-0.56997
-0.20417	-0.69571
-0.09692	-0.3992
-0.88189	-0.78947
0.003958	0.178561
0.297672	0.009316
0.166822	0.054369
-0.10467	-0.04051
0.118249	0.143758
0.269998	-0.24416
0.249859	-0.08254
-0.06619	-0.13561
0.165177	-0.11494
0.132192	-0.16094
-0.05962	-0.0035
0.068382	0.120001
0.078934	-0.23099
0.018771	0.151786
0.019423	-0.12452
0.176176	-0.10337
0.263218	0.166753
-0.06995	-0.42669
0.051347	0.114723
0.044777	0.077775
0.121195	-0.01055
0.069459	-0.10614
0.020372	-0.1675
-0.00188	0.193255
0.01695	0.004602
-0.07385	-0.30536
0.140162	-0.14069
0.006548	0.172553
0.093317	-0.1673
0.145443	0.113581
-0.11832	-0.08161
0.158109	0.183146
0.001211	0.167709
0.062735	0.077307
-0.14372	-0.03323
0.179664	-0.1204
-0.19163	-0.356
-0.10358	0.117751
0.33002	0.227031
0.281173	-0.02824
-0.35217	0.015611
-0.10174	0.303696
0.176248	0.379888
0.031388	0.231964
-0.24786	-0.12263
0.04557	0.123375
-0.2321	0.016557
0.062901	0.261786
0.215664	0.185693
0.035357	-0.5191
0.092427	-0.20665
-0.21964	-0.40813
-0.39486	-0.16318
-0.41497	-0.44039
-0.8822	-1.01081
-0.67049	-1.10018
-0.60027	-0.80146
-0.83074	-0.98183
-0.51137	-0.32303
-0.15168	-0.28798
-0.01631	-0.011
0.27684	0.127458
0.23343	0.294222
0.051092	0.068782
0.130521	0.03644
0.201264	-0.11278
0.207768	0.015419
-0.12986	-0.11762
-0.29987	-0.08289
-0.33589	-0.14989
0.163299	0.237189
-0.15367	-0.39124
-1.25649	-1.32107
-0.13398	-0.21572
-0.3309	-0.2259
-0.1791	-0.43191
-0.32748	-0.41194
-0.17281	-0.16911
-0.24194	-0.56323
-0.52693	-0.7094
-0.28747	-0.60069
-0.06197	-0.31518
-0.33819	-0.36642
-0.44299	-0.15066
-0.61824	-0.31664
-0.13256	0.311418
0.053054	0.053527
-0.46971	-0.34182
0.101339	0.097247
0.054001	0.128891
0.007157	-0.21638
0.405912	0.377682
0.085746	-0.0914
-0.09178	0.10267
0.251414	0.122959
-0.07417	-0.10679
-0.03875	-0.00068
-0.00433	0.003536
0.008626	-0.09101
-0.11786	-0.17735
0.017897	0.10618
-0.0497	-0.10574
-0.00711	0.160544
0.136908	-0.09437
0.030698	-0.27033
0.215329	0.05762
0.092657	-0.11136
-0.05741	0.134748
0.103955	0.183601
0.155243	-0.0595
-0.03486	-0.07669
0.066395	1.19e-05
-0.19817	-0.02729
-0.02996	0.041944
0.027927	-0.01312
0.151027	0.092117
-0.03626	0.236641
-0.30821	0.040863
0.220351	0.18219
-0.14024	0.046772
0.005184	-0.07945
-0.02069	-0.01321
-0.22633	-0.19275
0.44789	0.194125
0.148559	0.103306
0.42994	0.410319
0.189287	0.341743
0.286722	0.378916
0.222398	-0.12188
0.120345	0.435485
0.292848	-0.20167
0.099478	0.469169
0.10983	0.137644
0.221031	0.033144
0.056263	0.352862
-0.30932	-0.40089
-0.16502	-0.38192
-0.01259	0.404699
-0.1725	-0.27683
-0.53564	-0.76184
-1.08012	-0.64601
-0.63445	-1.0011
-0.67794	-0.45927
-0.28587	-0.37143
-0.18834	0.1349
0.035158	0.068289
0.334983	0.319729
0.098425	-0.14793
0.330024	0.450152
-0.00619	0.302235
0.053731	-0.3198
-0.22114	-0.1444
-0.10339	0.110096
-0.46117	-0.68855
-0.42234	-0.68368
0.389733	0.05254
-0.02105	-0.21595
-0.69352	-1.0959
-0.47494	-0.34736
0.055977	-0.36979
-0.03728	-0.41919
-0.52695	-0.62868
-0.02969	-0.27813
-0.45204	-0.3366
-0.66996	-0.69661
-0.1385	-0.5401
-0.13654	-0.21276
-0.50168	-0.1407
-0.32556	-0.3911
-0.98516	-0.83546
-0.07113	0.077304
0.142087	0.291536
0.216817	-0.05892
-0.29098	0.409555
0.277317	0.217602
0.046274	0.074513
0.121741	-0.00997
0.029686	0.152409
0.122476	0.164466
-0.06684	0.071841
-0.09091	-0.01371
0.202048	0.24033
0.030008	0.037562
0.039455	-0.05891
0.087365	-0.13494
0.091394	-0.14598
0.184082	0.021002
-0.08163	-0.15295
0.041569	-0.27381
-0.09	-0.08003
-0.06993	-0.0187
0.025692	-0.08653
0.198191	0.128261
0.074057	-0.24163
0.298082	0.165774
-0.12524	0.033017
-0.04735	-0.06665
0.117253	-0.12238
0.229624	0.022414
-0.10711	-0.1795
0.120324	0.197384
-0.02422	0.125265
-0.23222	-0.49496
-0.05272	0.03044
-0.1805	0.075081
0.066176	-0.00535
-0.11933	0.100555
-0.03452	-0.13403
0.263988	0.239396
0.071447	-0.28365
0.207047	0.095038
-0.20585	-0.00704
-0.03178	0.242747
-0.00188	0.068162
-0.13336	0.29968
-0.19575	-0.06716
0.30084	0.229837
0.132044	0.028172
0.183989	0.073805
-0.22632	-0.06243
-0.22887	-0.09657
-0.76175	-0.78338
-0.23846	-0.10299
-0.2632	-0.21814
-0.34449	-0.60026
-0.54071	-0.84324
-0.38312	-0.27712
-0.59541	-1.36377
-0.2899	-0.93314
-0.01107	-0.11094
0.366966	0.173557
0.213376	-0.19523
0.168403	0.23747
0.234842	0.21988
0.130887	0.163221
0.237282	0.133689
-0.03041	-0.10393
-0.36348	-0.44844
-0.52981	-0.36725
-0.40421	-0.56639
-0.09099	-0.09581
-0.1212	-0.20446
-0.83183	-1.23039
-0.46173	-0.61013
-0.7074	-0.28048
-0.32568	-0.5491
-0.71772	-0.70009
-0.20502	-0.59269
-0.33751	-0.06112
-0.50579	-0.5317
-0.05842	-0.28951
-0.05938	0.063007
-0.76958	-0.51082
-0.61028	-0.19587
-0.82897	-0.77162
0.023018	-0.26537
0.283535	-0.08465
0.240414	0.108991
0.16981	-0.28757
0.172601	0.172795
-0.1164	-0.25599
0.420565	-0.10502
0.085824	0.036593
0.042789	0.073503
-0.07011	-0.14761
-0.16574	-0.16174
0.071243	-0.11378
0.04236	-0.01722
-0.08124	-0.10403
-0.09695	0.011411
0.088687	-0.10745
-0.35714	-0.01116
-0.22559	0.246264
-0.26079	0.093718
0.024566	0.023046
0.03142	-0.1437
0.125208	-0.03073
-0.25385	0.239688
-0.29771	-0.08323
-0.04812	0.08303
0.000401	0.112647
0.072055	-0.08581
0.084152	0.256241
-0.29519	0.090384
0.008655	0.241868
0.167359	0.044231
0.024912	0.12012
0.158099	0.234889
-0.0021	-0.05918
0.046256	-0.22887
-0.05133	-0.25802
0.391053	-0.03122
-0.15427	0.097603
-0.22414	0.155982
-0.19311	0.168546
-0.25854	0.040442
-0.05799	0.267278
-0.11363	0.328777
0.004044	-0.07097
0.229992	-0.06206
-0.11502	0.277618
-0.16454	-0.0141
0.266959	0.337202
0.327425	0.601116
-0.29807	-0.71118
-0.34982	-0.29497
-0.17604	-0.7335
-0.17766	-0.29824
-0.2265	-0.21234
-0.82929	-0.84223
-1.03501	-1.08133
-0.44104	-0.71588
-0.96231	-0.8885
-0.331	-0.4078
0.103956	-0.12262
0.188494	-0.24123
-0.36254	-0.45297
0.035564	0.246672
0.087082	0.11491
0.039752	-0.2338
-0.10196	-0.09422
0.111788	-0.01806
-0.17816	-0.24995
-0.04302	-0.37976
-0.33247	-0.06408
0.053117	0.154529
0.180354	-0.64681
-1.4832	-1.29786
-0.09818	-0.39749
-0.35073	-0.47797
-0.11904	-0.37376
-0.49882	-0.86659
-0.76243	-0.97162
0.068694	-0.3467
-0.47905	-0.84025
-0.45511	-0.48461
0.055454	-0.50963
-0.25627	-0.49584
-0.82699	-0.72365
-0.1866	-0.43299
-0.03197	0.272065
0.080178	0.345659
0.138122	-0.03334
-0.20122	0.233282
0.172796	0.120355
0.133259	-0.11791
0.024777	0.401881
0.201378	0.532966
0.130293	-0.31729
-0.03248	0.261102
-0.10299	-0.16226
0.122318	-0.03105
0.063217	-0.54368
0.225364	-0.01199
-0.0022	-0.01866
-0.01171	-0.10665
0.113606	0.036485
-0.00222	0.041551
0.110334	-0.24039
-0.10218	-0.06728
-0.05685	-0.15435
-0.26855	-0.57148
-0.01539	0.270502
0.116167	0.056066
0.07811	0.085217
-0.17805	-0.04093
0.044394	-0.0878
-0.1339	-0.02272
0.087257	0.01675
-0.07383	0.090589
0.135076	0.057174
-0.29862	0.016324
-0.27518	0.567977
-0.18762	0.060321
0.038432	-0.46943
-0.00086	0.151209
0.218269	-0.12964
-0.05771	0.246726
0.141817	0.064349
0.251363	-0.23845
0.274587	-0.09985
0.005782	-0.22758
0.031464	0.005758
-0.00433	0.395493
-0.11037	-0.15867
-0.06535	-0.02406
0.088424	-0.03723
0.145779	0.145362
0.268444	0.119267
-0.23375	-0.01003
-0.08452	-0.21642
-0.59774	-1.62852
-0.42691	0.012694
0.109497	-0.11048
-0.29219	-0.7279
-0.74021	-1.1345
-0.73485	-0.70737
-0.92101	-1.36882
-0.48345	-0.04843
-0.14347	0.315514
0.075347	0.191726
0.140026	-0.11409
-0.00831	0.102658
-0.2406	0.090855
0.335273	-0.12474
-0.30122	0.025365
0.179395	0.017809
0.082526	0.134295
-0.19876	-0.28445
-0.02986	-0.15247
0.364098	-0.46
0.125116	0.51108
-0.04928	-0.59433
-0.20151	-0.29464
0.007015	-0.55547
0.275778	-0.16804
-0.58522	-0.42958
-0.17302	-0.63281
-0.14418	-0.47327
0.073441	-0.15688
0.177083	-0.15573
-0.28783	-0.42091
-0.06073	-0.51213
0.359216	-0.47104
-0.51909	-0.06019
0.232584	-0.06938
0.20641	-0.2941
-0.32975	-0.07043
0.198363	0.048997
0.134681	-0.14341
0.076271	-0.26967
0.212673	-0.06999
0.144904	0.089105
0.100441	-0.25086
-0.08834	0.013114
0.023477	0.001293
-0.08665	-0.25501
0.304727	-0.05998
0.052447	-0.12232
0.163154	0.43712
-0.02777	-0.10424
0.239966	0.068913
0.031797	0.121274
0.100698	-0.07395
0.048192	-0.07542
0.172183	-0.20792
-0.13196	0.101322
0.110239	-0.07407
0.177049	0.199098
0.030676	-0.23965
0.093336	0.025621
0.055823	0.47703
-0.00449	-0.03112
0.132795	0.042524
-0.06492	-0.01415
0.048656	-0.02262
-0.0243	0.323805
-0.35279	0.258619
0.057397	0.002089
-0.11022	-0.07819
0.148347	0.044989
-0.13591	-0.08009
0.085206	-0.07366
-0.02614	0.28412
0.306362	0.050009
0.15422	-0.12291
-0.15059	0.274576
-0.13659	-0.38568
0.271077	-0.0025
0.28708	0.326845
0.229929	-0.13961
0.521099	0.327837
0.068922	0.222361
-0.24447	-0.0878
0.002705	-0.44456
-0.13519	0.165445
-0.33881	-0.85974
-0.2983	-0.13212
0.040818	-0.42608
-0.19623	-0.09654
-0.21082	-0.14122
0.022408	-0.27682
-0.64379	-0.43048
-0.16927	0.001848
0.052949	-0.29855
0.084574	-0.34139
0.083855	0.20365
0.108844	0.272542
0.228742	-0.14235
-0.12827	-0.1435
0.12605	0.567977
0.055151	-0.03551
-0.14649	-0.24327
-0.3541	-0.92698
0.180073	-0.25413
0.199938	-0.4572
0.171952	0.005101
-0.77969	-0.6554
-0.19503	-0.42477
-0.08592	-0.8544
-0.32039	-0.21226
-0.70948	-0.80858
-0.46444	-0.69131
-0.18448	-0.48409
-0.58425	-0.05798
-0.59231	-0.22046
-0.07924	-0.24934
-0.21932	-0.70879
-0.30958	-0.15168
-0.66339	-0.86188
0.075937	0.189909
0.134706	0.168195
-0.0906	-0.03994
0.089329	-0.34432
0.115778	-0.08277
0.104677	-0.32488
0.363537	0.405438
-0.03191	0.332361
0.187102	0.111783
0.123953	0.23646
0.174646	0.250639
0.004793	0.126637
-0.08608	-0.15145
0.137608	0.090533
-0.12707	-0.13363
0.04781	-0.06631
0.015315	-0.20397
-0.00847	0.091449
-0.06201	-0.02739
-0.07197	-0.04923
-0.01207	-0.37831
-0.08678	0.179416
0.128663	-0.0191
-0.09434	-0.22027
0.040157	0.033684
-0.00847	-0.04052
0.120874	0.259858
0.007841	-0.16263
0.061499	0.103549
-0.03433	-0.28268
0.072758	-0.08871
-0.03277	0.004076
-0.17374	0.145197
-0.10703	0.033715
0.041973	-0.13786
0.116427	-0.23021
0.013736	0.24122
0.020405	0.005153
0.232121	-0.26903
-0.12517	0.111629
-0.01645	0.03308
-0.40853	0.141495
0.39076	0.106991
-0.02902	0.109522
0.160306	0.126639
0.061882	0.157199
0.059314	0.083627
-0.095	0.398855
0.086484	0.230184
-0.07769	-0.03093
-0.41641	-0.35948
0.019697	-0.6588
-0.24668	-0.23408
-0.11461	-0.42933
-0.32825	-0.65441
-0.08639	-0.27273
-0.38799	-0.28907
-0.72276	-0.86359
-0.29552	-0.0891
-0.15732	-0.46587
0.055616	0.117809
0.221114	-0.22357
0.186909	0.148015
0.065604	-0.25454
0.149525	-0.1096
0.280743	-0.38681
0.172153	-0.00588
-0.20984	-0.43963
-0.59619	-0.24579
-0.43993	-0.43943
0.138078	-0.21261
-0.47868	-0.96208
-0.79251	-0.40519
-0.09578	-0.20729
-0.93123	-0.03586
-0.50119	-0.00997
-0.75959	-0.84871
-0.60839	0.113231
-0.39219	-0.2572
-0.44157	-0.39679
-0.14324	-0.47707
-0.25564	-0.46092
-0.65839	-0.01622
-0.20571	-0.05985
-0.3508	-0.6834
0.046035	-0.04028
-0.14589	0.313165
-0.36773	0.143018
-0.09363	-0.03096
0.096346	0.29065
0.153847	-0.23014
0.359934	-0.00509
0.096483	-0.17009
0.192771	0.170854
-0.0683	0.112737
-0.21389	-0.00253
-0.13661	0.146834
-0.02865	-0.01673
-0.33314	0.160649
0.090203	-0.00406
-0.03814	-0.09634
-0.10816	-0.35824
-0.1363	-0.00614
-0.01597	-0.11575
-0.02209	-0.17352
0.280126	-0.29658
0.020811	-0.212
-0.07238	-0.26692
-0.16392	-0.06418
-0.30398	-0.06844
-0.04088	0.132469
0.144985	0.427803
0.253917	-0.00525
0.214948	0.186718
0.079663	0.153696
-0.12781	-0.06388
0.064287	-0.09245
-0.01315	0.086425
-0.3147	-0.15768
-0.12922	-0.05289
-0.27769	0.051818
-0.02214	0.163415
-0.17818	0.191972
-0.25791	0.143521
-0.16877	0.225992
0.078805	0.315402
-0.08498	-0.00135
0.092404	0.360185
0.21196	0.223677
0.385893	0.099845
0.042553	0.084079
-0.13406	0.052226
0.473537	-0.1045
0.228908	-0.12863
0.085975	0.130191
-0.19279	-0.12106
-0.5291	-0.64123
0.084807	-0.47555
-0.4364	0.034029
-0.69452	-0.61541
-0.65072	-0.74208
-1.06194	0.014021
-0.52775	-1.01683
-0.29378	-0.58922
-0.17969	0.332716
-0.10866	0.025285
0.401693	-0.2229
-0.09888	0.168821
-0.05056	-0.10053
-0.52846	0.007255
-0.03625	0.067714
0.018022	-0.2329
-0.3271	-0.18491
-0.66633	-0.64413
-0.07326	-0.39074
0.257737	-0.31132
0.089792	-0.39283
-0.82381	-0.9526
-0.51152	0.080509
0.014617	-0.17988
-0.41981	-0.05387
-1.06801	-0.87888
-0.29826	-0.39893
-0.19742	-0.19344
-0.05742	-0.75757
-0.62248	-0.56245
-0.26766	-0.44741
-0.40236	-0.34442
-0.05473	-0.44057
-0.49195	-0.2054
-0.02384	-0.26077
0.154742	-0.03774
0.076732	-0.0396
-0.40316	-0.08089
-0.08422	-0.01527
0.354437	0.531468
0.531328	0.447655
-0.14318	-0.03864
-0.14928	0.245279
-0.04587	-0.1453
0.086373	-0.06541
-0.07154	0.083562
0.066185	-0.07908
-0.14502	-0.03748
-0.0209	-0.07148
0.138496	-0.17866
-0.03417	0.104357
-0.2761	-0.01477
0.032908	-0.21047
0.029789	-0.19662
0.111915	0.17572
0.130162	0.052591
-0.20336	-0.17902
0.041018	-0.26513
0.006518	-0.21642
-0.02663	0.166757
-0.06711	-0.01848
-0.25176	-0.01942
-0.06963	0.029505
-0.03569	0.03891
0.151526	0.104407
-0.00115	-0.28931
-0.31818	-0.04275
0.015985	-0.15629
-0.12799	-0.29523
0.042485	0.037925
0.019909	0.220937
-0.23298	-0.03909
-0.03522	0.312531
0.190284	-0.12368
-0.26806	-0.11321
0.25496	0.380614
0.238507	0.054831
0.115795	0.123741
-0.01455	-0.18176
0.416634	0.031437
0.109719	0.281414
0.292349	0.227891
0.332331	0.029855
-0.11072	-0.32358
-0.48543	-0.4531
-0.55474	-0.82091
-0.37865	-0.21462
-0.20998	-0.27696
-0.45481	-0.57515
-0.72309	-0.76814
-0.40842	-0.44519
-0.78594	-0.90031
-0.20452	-0.37708
0.068832	0.090233
-0.10833	-0.02845
0.075891	0.027265
0.478175	0.166878
-0.0033	0.266692
0.132386	-0.0173
0.151564	0.197692
-0.24196	0.400824
-0.30647	-0.70673
-0.66187	-0.85258
-0.48041	-0.73032
-0.19649	-0.48637
-0.51998	-0.51672
-1.20426	-1.09015
-0.39257	-0.23896
-0.61131	-0.87401
-0.02613	-0.39769
-0.62947	-0.61467
-0.53531	-0.51698
-0.00692	-0.68193
-0.30986	-0.57983
-0.26044	-0.67133
-0.4536	-0.48971
-0.14864	-0.54804
-0.66796	-0.53358
-0.84749	-1.04422
0.043879	-0.13935
0.23228	-0.02601
0.212415	0.153712
-0.02437	-0.1919
-0.00205	-0.06709
-0.05339	0.165518
0.161936	-0.22718
0.086286	-0.14125
0.137297	-0.19365
0.137175	0.031557
0.07949	-0.25165
-0.10427	-0.22339
-0.15893	0.107723
0.025487	0.080508
-0.08674	-0.02319
0.013902	-0.01145
0.073414	0.09625
-0.03694	-0.01492
-0.04712	-0.04228
-0.07585	-0.19063
0.19087	0.190039
0.019135	-0.27213
0.077014	-0.27974
-0.03429	0.011803
-0.017	0.135517
-0.15335	-0.04852
-0.06064	-0.01394
-0.03058	-0.04153
0.223562	0.237944
0.138322	-0.31131
0.159788	0.047665
-0.32858	-0.19212
0.050752	0.268877
0.176048	-0.11325
0.050975	-0.02929
-0.11799	0.15083
0.159457	0.039304
-0.07182	-0.15118
0.260301	0.311334
-0.1821	-0.19156
-0.15926	-0.24759
-0.06469	0.206019
0.039828	0.344438
-0.02197	0.014541
-0.25826	0.004809
0.404571	-0.10484
-0.33892	-0.11524
0.162484	-0.02153
-0.06029	-0.13588
-0.34733	-0.46875
-0.02068	-0.14636
-0.65861	-0.83148
0.054095	-0.1593
-0.56297	-0.82035
-0.56316	-0.61586
-1.0611	-1.02178
-0.71893	-1.03573
-0.85369	-0.55417
-0.23608	-0.19338
-0.12925	0.069096
-0.04193	0.088526
0.11835	-0.20549
0.061246	0.039742
-0.12438	-0.08348
0.111632	0.164059
0.049388	-0.29332
0.016164	-0.25215
-0.16034	-0.52594
-0.66897	-0.57141
-0.5009	-0.27877
-0.17717	-0.22882
-0.03199	0.021763
-1.31172	-1.75668
-0.22187	-0.48852
-0.80841	-0.55309
0.063688	-0.33296
-1.05928	-0.66179
-0.76725	-0.71688
-0.16047	-0.36392
-0.89828	-0.65135
-0.76952	-0.62672
-0.47995	-0.25038
-0.57345	-0.34916
-0.44465	-0.64309
-0.92137	-0.87641
0.094725	-0.026
0.20543	0.121247
-0.1549	-0.0794
-0.40299	-0.74482
0.073552	-0.00723
-0.01324	-0.02434
0.196957	0.327818
-0.37474	-0.28893
0.077058	-0.15616
0.031385	0.269258
0.137921	0.161821
0.127774	-0.19947
-0.08512	-0.18419
-0.00525	0.129287
0.099085	-0.04381
-0.09367	0.031501
0.128592	-0.03811
-0.10119	0.051458
0.158581	0.102818
0.076515	0.04154
-0.03473	-0.07425
-0.2682	0.066504
0.253389	-0.02805
0.117722	0.261567
0.048821	-0.14109
0.10044	0.033534
0.083546	0.397968
-0.11069	-0.04683
0.1409	0.189354
0.142996	0.084376
0.082879	0.061159
-0.20546	0.146154
-0.0077	0.21403
0.037696	-0.01085
0.089852	-0.04487
0.053591	0.09722
-0.10937	-0.09659
0.053013	-0.28537
0.11746	0.297237
0.267451	0.066985
-0.0508	-0.30946
-0.04999	0.506746
-0.21627	0.292403
0.439839	-0.09352
0.280604	-0.01452
-0.04786	0.077002
0.068637	0.177218
0.10126	0.092646
-0.11381	-0.30778
-0.1505	-0.26849
-0.18788	-0.44734
-1.34188	-1.42992
-0.14119	0.018257
-0.60501	-0.46112
-1.01023	-0.70871
-1.02606	-0.86392
-0.67978	-0.94433
-0.76564	-1.7073
-0.29297	-0.24407
-0.02516	-0.19359
0.039657	0.037261
0.220782	0.15623
-0.19065	0.347962
0.076882	0.371573
0.185057	-0.11085
0.01593	-0.078
-0.10854	-0.12961
-0.14404	-0.24584
-0.07868	-0.26957
-0.46613	-0.20561
-0.21934	0.031862
0.208378	-0.04607
-0.6775	-1.12852
-0.16927	-0.23379
-0.53928	-0.53459
-0.15288	-0.26694
-0.45207	-0.59547
-0.65973	-0.41197
-0.14562	-0.54116
-0.2483	-0.22786
-0.31799	-0.14481
-0.19547	-0.18208
-0.18744	-0.39146
-0.27756	-0.16239
-0.46749	-0.78433
0.123477	0.047698
-0.08977	0.221839
-0.37742	-0.26943
-0.13044	-0.25638
-0.07395	-0.11975
0.053832	0.431709
0.443838	-0.24972
0.078167	0.166367
0.164911	0.034083
0.206949	0.392721
0.256181	-0.06165
-0.09786	-0.19174
0.145231	-0.00778
0.043225	-0.02447
0.00525	-0.27195
0.029577	-0.28804
-0.02514	-0.01934
-0.22287	0.142803
0.049478	0.014625
-0.19379	-0.20497
-0.04755	0.247248
-0.0717	-0.13902
0.062301	0.138392
-0.08369	-0.17009
0.211189	-0.34153
0.130236	0.150357
0.047348	0.20872
-0.0305	-0.05222
-0.15973	-0.1696
0.002589	0.013687
0.054516	-0.1
-0.01718	0.018195
-0.06506	0.28472
-0.05123	0.093707
-0.32372	-0.09797
0.332194	-0.0736
-0.00246	-0.19587
-0.0573	-0.10651
0.229523	0.312415
-0.19076	0.288231
-0.37662	-0.00206
-0.189	0.211033
0.062224	0.592509
0.0195	-0.4457
0.344564	-0.16086
0.025977	-0.08813
-0.61512	-0.17044
0.175714	0.084246
0.048522	-0.07174
-0.14308	-0.13045
0.130814	-0.07261
-0.46569	-0.26209
-0.1208	-0.25738
0.035939	-0.51397
-0.3199	-0.77488
-0.44474	-0.60632
-0.5558	-0.24369
-0.66557	-1.18133
-0.50155	0.41472
0.466955	-0.12721
0.312149	0.24725
-0.06429	-0.07463
-0.14263	0.063473
0.052289	0.077624
0.039507	-0.28623
-0.20815	-0.41154
-0.09589	-0.13289
0.239402	-0.06916
-0.40314	-0.32002
-0.22343	-0.51953
-0.38273	-0.1933
-0.19457	0.16272
-0.92028	-0.66354
-0.03266	0.166789
-0.7236	-0.52672
-0.3807	-0.09161
-0.4033	-0.71979
-0.43409	-0.18255
-0.27372	-0.80014
-0.48149	-0.12453
-0.51444	-0.60038
-0.02781	-0.33093
-0.79905	-0.73449
-0.56112	-0.22856
-0.59159	-0.55434
0.345581	0.038413
0.175908	0.815414
0.144026	-0.15933
0.118694	0.086158
0.114721	-0.28315
0.028047	0.04392
0.075617	0.017751
0.110594	-0.0912
-0.07244	0.094906
0.168585	-0.1213
0.120135	-0.2071
-0.06863	-0.02644
-0.0406	0.02647
[truncated: 2,198 more rows]

## Sheet: Supp Fig 1E
tau R1	tau R2
-1.80466	-2.31785
-0.96139	-0.51601
-1.1037	-0.92182
-1.34037	-0.68278
-1.9384	-1.81759
-1.93604	-1.58597
-1.56766	-1.76411
-1.50393	-1.47985
-0.86927	-1.17574
-1.77173	-1.931
-1.11372	-1.8715
-0.70321	-1.09761
-2.44495	-1.54288
-0.55849	-0.2028
-1.16714	-0.87528
-0.2297	-0.62681
-1.06017	-1.21488
-0.39456	-1.15983
-1.56489	-1.72708
-1.05507	-0.77676
-2.57663	-2.24874
-1.56624	-2.1158
-1.57302	-1.79067
-1.12086	-1.12244
-0.41395	-0.7329
-1.07706	-1.51022
-1.54957	-2.07105
-2.18836	-1.88999
0.206249	-0.81139
-1.2224	-1.09983
-2.63057	-2.8415
-2.24996	-1.50637
-1.96851	-2.02277
-1.28532	-1.057
-3.08953	-3.80765
-2.97689	-2.85648
-1.93049	-2.07452
-2.18182	-2.72544
-2.59768	-2.0323
-2.97592	-2.98449
-2.64378	-2.07223
-1.96979	-1.85991
-2.42266	-1.99679
-1.14408	0.167678
-2.11738	-1.97439
-1.57458	-0.26014
-1.6161	-2.09388
-1.39674	-0.78381
-3.31458	-3.44578
-1.68869	-2.43596
-3.63778	-2.9061
-2.45466	-2.62839
-2.29521	-2.80529
-2.148	-2.83839
-1.33004	-1.28082
-2.23003	-2.82388
-2.13895	-1.74459
-3.82007	-3.1671
-1.00208	-1.12897
-1.31453	-1.25667
-2.2698	-1.42579
-1.16318	-1.0957
-1.45497	-1.26755
-0.56926	-0.86931
-2.48132	-3.04003
-2.21066	-2.84897
-1.57851	-1.63336
-2.58444	-2.25656
-2.17736	-2.00168
-1.40291	-1.56977
-1.54941	-1.67329
-1.89985	-2.01811
-2.48009	-2.23474
-0.68398	-0.72402
-1.54157	-2.2849
-1.26317	-1.19807
-1.28966	-1.36293
-1.65138	-2.0986
-2.87261	-3.06938
-1.3142	-0.85194
-2.5222	-2.83501
-2.22528	-1.62109
-3.0384	-2.52255
-2.57632	-1.24925
-1.94399	-1.82098
-2.12567	-1.60337
-1.28891	-1.30526
-1.6938	-2.97712
-0.89229	-0.72589
-0.93687	-1.122
-1.3464	-1.25245
-0.83898	-0.78833
-0.82647	-0.61915
0.737535	-0.91244
-1.18108	-1.57156
-1.58892	-0.83379
-0.69394	1.19244
-1.1462	-1.20052
-1.00351	-1.02436
-1.11707	-0.98341
-1.5891	-1.31149
-1.7033	-1.17251
-1.48688	-1.34032
-0.45779	-0.54028
-1.05065	-1.11213
-0.69293	-0.65182
-0.89216	-1.22116
-1.30075	-1.39153
-1.16536	-1.24135
-1.36472	-1.71363
-1.50949	-1.65822
-1.27977	-1.18321
-1.29729	-1.32954
-1.70684	-1.11432
-1.36383	-0.7763
-1.30683	-1.52535
-0.47029	-0.68173
-1.46054	-1.39244
-0.33535	-0.99676
-1.34015	-1.21916
-1.76011	-1.66913
-1.05805	0.509586
-1.39583	-1.31389
-1.02133	-0.60637
-1.84879	-1.81202
-2.30868	-1.79233
-1.77049	-2.09951
-0.40222	-1.37574
-1.60015	-1.28949
-1.87514	-1.54435
-1.77668	-1.90788
-1.3977	-1.51248
-1.43439	-2.17013
-0.16699	-0.1265
-0.76547	-1.58864
-0.93776	-0.64452
-1.02471	-1.39461
-1.76222	-1.38861
-1.77567	-1.61185
-1.4193	-1.11431
-1.84247	-2.14286
-1.26875	-1.90408
-1.68752	-1.31637
-1.32043	-1.65395
-1.11375	-1.26893
-1.46383	-1.8682
-1.81266	-1.16652
-1.80191	-2.1834
0.024869	-0.72145
-1.17945	-1.02352
-2.94765	-3.03044
-0.34989	-2.29974
-3.03506	-3.14493
-1.15775	-0.84087
-4.2173	-4.54686
-4.47338	-5.07286
-2.6988	-2.8611
-4.00758	-4.38466
-4.75686	-3.62106
-2.91893	-3.16779
-3.10453	-3.91662
-3.64886	-3.94322
-5.05364	-4.12066
-0.85963	-0.33384
-3.49072	-2.78231
-2.12086	-1.8341
-3.65789	-3.26184
-3.47923	-3.83702
-3.05491	-4.50304
-2.77075	-2.77016
-4.65317	-5.94697
-3.79832	-4.02819
-5.81358	-4.08104
-4.5803	-4.35731
-3.30478	-3.61548
-4.31823	-4.65374
-2.98859	-2.56809
-4.74985	-6.68298
-1.46518	-1.54587
-2.49042	-2.26743
-1.59655	-1.17535
-0.88531	-0.87091
-1.23292	-0.42103
-0.63185	-0.06685
-1.95623	-2.18288
-1.90576	-1.91209
-1.68826	-1.33849
-1.73335	-1.70301
-1.82702	-1.48544
-0.98644	-1.56472
-1.97436	-1.7343
-1.73251	-1.38079
-2.41946	-2.91894
-0.76292	-0.95677
-1.4921	-1.54548
-0.70858	-0.73518
-1.58447	-1.47924
-1.57288	-1.42457
-1.29293	-1.56987
-1.11388	-1.22746
-2.28245	-2.35492
-1.37471	-1.02893
-1.89898	-1.54876
-1.31414	-1.90344
-1.32309	-1.14527
-1.8111	-1.84664
-0.97321	-1.33055
-1.48639	-2.30048
-0.57673	-0.59729
-1.14895	-1.92124
-2.1357	-2.26811
-1.29372	-1.13169
1.15755	-1.69724
-1.30816	-1.07009
-2.755	-2.66782
-2.01559	-2.04765
-2.58307	-2.45042
-2.04706	-1.7872
-1.8677	-1.95176
-2.60805	-2.55846
-1.87879	-2.21338
-1.47763	-1.64179
-2.93112	-2.29437
0.950639	-1.13879
-1.78115	-2.1645
-0.54701	-0.61862
-1.75347	-1.95246
-1.60706	-1.0487
-2.05463	-2.4028
-1.65543	-1.8847
-2.74167	-2.79998
-2.27197	-2.44412
-1.39604	-2.35232
-2.02442	-1.86032
-0.96053	-0.99724
-2.38931	-1.7177
-2.11981	-2.12238
-2.29553	-2.42655
-0.37082	-0.95143
-1.15437	-1.57595
-1.2414	-1.56863
-0.57328	-0.97562
-0.59111	-0.9295
-0.92108	-0.79453
-1.7902	-1.62045
-1.82887	-1.77494
-1.42042	-1.45396
-1.37768	-1.17989
-1.43135	-1.90248
-1.65884	-1.60845
-1.37495	-1.93477
-1.15641	-1.04607
-1.68362	-1.52763
-0.92246	-0.12475
-1.20152	-0.81665
-0.62746	-1.39411
-0.58058	-1.08911
-1.15512	-1.25229
-1.56939	-2.22088
0.502836	-1.44011
-1.2407	-1.82649
-1.37882	-1.60464
-1.75397	-1.37037
-1.492	-0.98688
-1.06253	-1.47673
-1.31688	-1.31571
-1.15684	-1.26401
-2.12407	-1.78807
-1.17985	-0.80788
-0.9005	-1.30674
-2.84206	-2.81322
-0.75696	-1.61548
-1.71943	-2.41903
1.67538	-0.8918
-3.64466	-2.72489
-2.64052	-3.03965
-2.9503	-3.02116
-0.96	-2.26774
-2.35887	-2.09023
-2.87676	-2.43528
-2.04136	-0.83289
-1.3107	-1.6721
-1.50306	-2.6114
-0.27672	-0.4416
0.458357	-1.43938
-1.14073	-1.34393
-1.81179	-2.18887
-1.2281	-1.9229
-2.42252	-2.12065
-1.22183	-1.29589
-3.10419	-4.07148
-2.64949	-2.27801
-2.66006	-3.9131
-2.21564	-2.51873
-1.16776	-1.75336
-2.88854	-2.78499
-1.82168	-1.95644
-1.74167	-3.17574
-0.02553	-0.65761
-1.20584	-1.28112
-1.16306	-1.20558
-0.42683	-0.13419
-1.29752	-0.64225
-0.67899	-0.65419
-1.36993	-0.83764
-0.47031	-0.75429
-0.93734	-0.59849
-0.53687	-0.81952
-1.24111	-1.11816
-1.05307	-1.22757
-0.91297	-1.67549
-1.2839	-1.23795
-0.87539	-1.44977
-0.67203	-0.33041
-0.85156	-0.53982
-0.50679	-0.88106
-0.68547	-0.56361
-0.74434	-1.09298
-0.14011	-0.81114
0.918731	0.234865
-1.26473	-0.012
-1.28666	-1.22866
-1.02665	-2.07382
-0.68355	0.281579
-0.52697	-0.76878
-0.97659	-1.17263
-0.44731	-1.5909
-1.54162	-0.90933
-0.58623	-0.7557
-0.97663	-1.41046
-0.60969	-0.08208
-0.5758	-0.51856
-0.42346	-0.58475
-0.02938	0.397378
0.999529	-0.93672
-0.87834	-0.34916
-0.53889	-0.80067
-0.53957	-0.61309
-1.22687	-0.47278
-0.91674	-1.05816
-0.52885	-1.02437
-0.93795	-0.62129
2.62818	-1.05581
0.057023	-0.19164
-0.49367	-0.65135
-0.70029	0.471355
-0.78064	-0.30905
-0.66278	-1.03826
-1.07395	-0.97007
-0.38953	-1.50854
-1.38018	-1.34376
-0.68758	-0.78761
-1.20194	-1.06199
-0.89051	-1.00856
-0.39123	-0.93129
-0.61315	-1.08976
0.050544	-0.36121
-0.14888	-1.20791
-0.1515	-0.43343
1.37099	-0.80656
-1.97905	-1.83539
-0.7526	0.463741
-0.95985	-1.50938
0.272686	-0.32303
-1.57652	-1.11572
-1.70771	-1.6613
-1.61963	-2.10138
-1.4518	-1.73903
-1.83374	-0.30807
-1.96766	-1.73395
-1.61229	-1.72939
-2.22075	-1.23192
0.264097	-0.36966
-1.32473	-0.99621
-1.09931	-0.77617
-1.19447	-1.13657
-1.38845	-1.41489
-1.47158	-2.06753
-0.97647	-1.53077
-1.77373	-1.75419
-1.42899	-1.6023
-1.75623	-2.03075
-1.48492	-1.59208
-1.40444	-1.43059
-1.6724	-1.41197
-1.24061	-1.4252
-1.941	-2.49637
-0.62841	-0.84403
0.316912	0.673753
0.056922	-0.60536
-0.34214	-1.10198
-0.89156	1.19254
-0.48879	-0.32393
-1.72596	-1.19854
-1.19317	-1.53808
-0.98935	-0.91711
-1.08728	-1.24898
-0.61263	-0.66485
-0.32501	-1.27091
-1.0215	-1.14233
-0.99589	-1.09031
-0.98275	-1.51006
-0.25273	-0.61114
0.318515	-0.54852
-0.72632	-1.009
3.52353	-1.40816
-0.64978	1.1032
-1.25376	-1.38388
-0.8617	0.681601
1.16937	-1.03871
-1.12164	-0.15127
-0.7636	-0.99134
-0.89428	-0.57494
-0.73438	-0.73572
-0.97416	-0.2148
-0.67176	-0.34057
-1.75944	-1.26528
-0.59324	-0.97237
-0.85028	-1.27974
-0.66735	-0.46639
-0.6917	-0.62996
-0.95943	-0.29723
-0.57036	0.508132
-0.59777	-0.98506
-0.57803	-1.03311
-0.53215	-0.48661
0.097195	-0.69449
-0.60267	-0.53611
-0.72466	-0.59651
-0.92555	-0.47001
-0.84756	-0.74168
-0.46208	-0.5567
0.339337	-0.73813
-0.18247	-0.53668
-0.27287	0.130227
-0.46253	-0.73895
-1.2331	-0.87605
-0.89609	-0.44949
-0.85341	-0.53925
-0.81361	-1.14973
-0.52878	-0.90903
-1.02914	-0.25718
-0.90192	-1.0424
-0.60668	-0.10079
-0.05428	-0.57837
-0.40636	-0.39591
-0.59418	-0.07184
-0.37327	-0.18119
-0.58683	-0.81582
-0.34699	-1.1092
-1.26806	-0.81712
-0.82275	-0.23831
-0.51874	-0.38235
-1.04665	-1.45881
-1.19264	-1.27688
-1.06498	-1.55453
-1.15968	-0.60085
-0.72096	-0.82562
-1.3786	-1.07845
-1.03668	-0.56937
-0.53375	-0.95432
-1.42577	-0.75872
-0.65947	-0.43366
-0.77821	-1.2446
-0.19829	0.43527
-0.99143	-0.66732
-1.01861	-1.07137
-1.21824	-0.96911
-0.71972	-0.68377
-1.49355	-2.22305
-1.23254	-1.3425
-1.06104	-1.22637
-1.19467	-1.19974
-0.84615	-0.52751
-1.61707	-1.3345
-1.37385	-0.94923
-1.51799	-2.03301
0.226834	-0.92184
-0.90927	-1.52076
-0.86407	-1.36282
-1.01895	-0.89916
-0.20305	-1.55603
0.701475	-0.35613
-1.53506	-1.90632
-1.15246	-0.3543
-0.91972	-1.54578
-0.16939	-1.41444
-1.30944	-1.62427
-1.60857	-1.83492
-1.5531	-1.57146
-0.99921	-0.96201
-1.41432	-1.466
-0.40948	-1.04681
-0.6691	-1.40034
-0.61612	-0.39791
-0.98219	-1.24237
-0.79519	-1.05861
-1.44873	-0.85507
-0.63676	-1.38369
-1.36791	-1.70622
-0.1623	-0.78731
-1.59908	-1.18295
-1.31669	-1.4294
-1.12629	-1.0564
-1.23033	-1.18593
0.142367	-1.05067
-1.67051	-1.80076
-0.65663	-0.85028
-0.96818	-0.87097
-2.12359	-2.01821
-0.65625	-1.37047
-1.36733	-1.50876
-0.51057	-0.69453
-2.54635	-2.65511
-1.6951	-4.44939
-2.23291	-2.51531
-2.03981	-2.03275
-2.23516	-1.82417
-2.2292	-1.96061
-1.65548	-1.12249
-0.99942	-1.12676
-0.00794	-2.58149
-0.78305	-0.84543
-1.09649	-1.59824
-0.98749	-1.15169
-0.31548	-1.60482
-2.23832	-2.25284
-2.82868	-1.96359
-1.47714	-0.63014
-2.70044	-2.83199
-1.58906	-2.14423
-2.46632	-1.90829
-1.87643	-1.17512
-1.45429	-1.69857
-2.31913	-2.03725
-1.31102	-1.23989
-1.89448	-1.46804
-0.48351	-0.62823
-1.47528	-1.84062
2.02328	1.35157
0.164174	0.058605
0.809539	0.548875
0.439436	0.5858
1.95481	1.50628
3.365	2.69979
1.89886	2.84345
0.758726	0.857488
2.69705	1.2068
2.94646	2.23671
1.45985	1.25813
1.52788	0.889125
2.22229	1.88114
0.123387	0.496826
0.899232	0.196287
0.023054	-0.1595
1.0925	1.23649
2.00677	0.64661
1.75477	2.74111
1.47627	0.436751
2.97846	3.07918
1.38945	1.66967
2.58692	2.74853
1.58287	1.57464
1.095	1.60567
1.62851	0.884584
1.61724	1.42622
2.41224	2.07739
0.191236	0.716293
1.73209	1.06166
0.979174	1.27205
0.544637	0.697664
0.171064	0.316358
0.146319	-0.23128
1.43501	0.684381
0.677671	0.87765
0.524639	0.491449
1.56203	0.96244
1.12929	1.32401
0.692984	0.798011
1.49694	0.908175
0.265992	0.880008
0.887693	1.1189
0.254984	0.109513
0.950657	0.674002
0.054971	0.328738
0.345666	1.1716
0.734083	0.478466
1.13014	0.886702
0.849473	0.880933
0.982311	1.11366
0.732031	1.17654
1.07121	1.71639
1.03021	0.862235
0.594629	1.5852
0.824999	0.973822
0.12845	0.421221
0.840514	1.23218
0.220145	0.065649
0.051988	0.567136
1.13557	1.19638
-0.06315	0.065101
0.798065	0.160612
0.009747	0.228742
1.25337	1.02431
1.08295	0.408191
0.972551	1.90815
0.545652	0.753802
0.799647	1.21254
0.372291	1.74871
0.249359	0.196532
0.133209	0.385116
0.661658	1.9935
0.016437	-0.317
0.570822	2.50986
-0.44093	0.377419
0.456892	0.930591
0.050885	0.268024
1.44885	1.07601
0.110329	0.264633
1.90288	1.19108
0.889736	0.811021
1.79309	1.80697
0.896751	1.02974
1.17983	0.957224
1.58055	2.80795
0.52495	1.20156
1.51318	0.982595
0.455777	-0.39764
0.378994	0.69552
2.59623	2.2008
1.20084	0.991965
1.49482	1.75353
0.242793	0.644976
2.88734	3.39301
3.35733	3.72262
6.11824	2.43674
3.43728	2.3486
3.3725	2.63971
2.80121	3.72247
2.80144	2.52476
1.76979	2.14351
3.97862	3.16887
0.80643	0.180997
2.27899	1.69889
4.2635	1.08064
1.87194	1.13768
2.60994	2.08573
3.9381	3.58161
1.97128	2.94004
4.45477	4.29169
3.36225	2.51456
4.23544	4.44684
2.62996	3.5348
2.0437	1.88573
2.58862	2.73423
0.950291	1.63057
4.99573	4.52899
0.910509	0.753815
1.40367	1.50343
2.1209	2.01984
0.922053	1.02301
1.7095	1.80966
0.698891	0.554805
3.21554	3.59346
3.75346	1.48397
4.03773	1.88029
1.93549	1.85936
2.75701	2.37053
2.37562	1.84202
1.71232	1.79216
2.23238	1.72684
2.2838	2.69861
0.376095	0.159068
2.18793	1.97905
2.2823	0.799935
1.77372	2.18011
1.38632	1.1785
2.72407	4.15515
3.88668	1.29081
2.83548	2.92781
1.3339	0.826624
1.65242	1.9424
2.13204	2.13811
1.62489	1.8394
2.86859	1.88363
0.65225	0.540079
2.45945	3.97616
0.237822	0.516977
1.05164	1.08357
2.98203	2.70774
1.4042	1.26083
2.71123	2.05067
0.678971	-0.15099
2.50084	3.06849
3.61165	3.38148
3.31363	2.28172
1.85795	2.21777
3.13927	2.23692
3.62966	3.47484
4.27069	3.59338
2.08966	2.2736
5.05952	3.47324
1.16208	-0.09255
1.08874	1.42296
1.49518	0.894041
1.43684	1.69374
1.40835	1.72429
3.0862	3.64176
1.51995	2.58685
3.8983	3.72861
1.15164	1.19606
3.30975	3.03948
2.49567	2.11021
2.83179	1.85279
2.24297	2.4156
1.96027	2.08427
4.07672	4.06624
0.458542	0.588109
1.16297	1.28053
1.507	1.69989
0.720895	0.863691
0.855548	1.47135
-0.08529	-0.02507
3.12389	1.88199
1.74632	2.07961
1.59745	4.34915
1.06306	1.03884
1.66358	1.53896
2.38305	2.30046
2.07058	1.79483
1.27558	1.22939
2.59464	1.92099
0.629859	0.064742
2.01004	1.30898
1.28193	0.169089
0.744431	1.33871
1.25895	1.04446
1.93927	2.48316
1.70606	1.61277
2.64477	2.36618
1.70638	1.3652
1.39451	1.90325
1.37911	1.72836
0.989189	1.19578
2.6826	2.23352
1.04995	0.963065
2.47872	2.36648
1.49013	0.458369
0.931177	0.724511
2.04502	1.82197
1.00872	1.57717
1.11936	2.00764
0.323882	0.897008
2.67329	1.86526
2.97707	2.90308
1.70605	1.98279
2.20388	1.89573
1.97431	1.70081
2.51877	1.42405
2.06815	1.6098
1.01399	1.8723
2.14286	2.51326
0.542794	0.520945
1.57727	2.35912
0.756165	1.07387
1.04457	1.20758
1.16729	1.5379
3.26148	1.68166
1.35067	1.75238
2.93418	2.59748
1.25214	1.23589
1.34388	2.22837
1.91334	1.74931
1.80139	1.92891
2.28103	1.98994
0.319422	0.548901
3.36745	3.34623
2.62047	0.653158
1.84681	1.09711
-1.38275	-1.2483
-1.41161	-1.66782
-1.24391	-0.76229
-0.65643	-0.67155
-1.39028	-1.33295
-2.16977	-2.27599
-1.23868	-1.14788
-1.60459	-1.46244
-1.48612	-1.30152
-1.63155	-0.0789
-0.82864	-1.19376
-0.65627	-0.79318
0.079245	-0.74515
-0.55884	-0.17499
-0.48884	-0.37448
-0.82042	-0.35646
-0.48149	-0.30822
-1.2105	1.19774
0.54281	0.358035
-0.0588	0.461311
0.541724	0.978355
0.981781	0.934465
1.16537	0.868366
2.20451	1.18386
0.112321	0.641394
2.71803	1.23581
-0.01919	1.07571
-0.31829	0.680682
-0.1386	-0.01992
0.340893	0.051742
-0.05381	-0.10781
-0.24393	-0.10696
-0.31649	-0.6078
0.172044	-0.18135
0.175836	-0.33581
-0.22586	0.235727
-0.4032	0.164797
-0.30637	-0.25941
-0.19623	1.42179
-0.16217	0.072341
-0.32406	0.10356
0.072586	0.206023
-0.47632	-0.01802
0.475466	0.305716
-0.04717	0.255457
0.181758	0.544629
-0.36093	0.10875
-0.01171	0.177328
0.214776	0.388425
-0.09806	-0.3733
-0.44564	-0.25676
-0.29458	-0.21706
-0.62923	-0.24721
-0.13085	-0.22591
0.323987	0.120727
-0.27756	0.020338
0.609689	0.843361
0.902696	0.358968
0.715901	0.876416
0.275799	1.13916
0.634229	0.964502
0.956926	0.42852
0.79701	0.262068
1.61055	2.57989
0.760766	0.505495
1.14197	-0.1593
-0.51307	-0.76236
-0.92201	0.115051
-1.24974	-1.19811
-0.94728	-0.94211
-0.95872	-1.52265
-1.9394	-1.56242
-1.52823	-1.87834
-1.44751	-1.64912
-1.66747	-2.05276
-0.71758	-0.54985
-0.12417	1.9215
-0.02228	0.523965
-0.08869	-0.40478
0.260084	0.161807
0.1095	-0.26013
0.600348	-0.20286
0.040981	-0.32146
-0.27639	-0.22251
-1.1714	-0.92229
-1.48198	-1.10895
-0.85869	-0.66039
-0.55488	-0.31588
-0.69696	-0.45135
-2.10684	-2.52798
-0.84731	-0.84656
-0.65545	-0.76337
-0.83911	-0.61745
-0.81457	-1.33223
-0.5176	0.330203
-0.26421	-0.87987
-0.77772	-0.11167
-0.83546	-0.95536
-0.03256	-0.87071
-0.47596	-0.70706
-0.80167	-0.07618
-0.42948	-1.05773
0.266827	0.903477
2.15602	0.249445
0.49365	-0.19597
1.60766	1.11617
0.700259	0.655116
3.52177	0.879157
0.627951	0.6646
0.802659	3.1468
-0.1735	0.291883
-0.04041	0.065685
0.106859	-0.47047
-0.15526	0.372005
-0.0779	0.021475
-0.04019	-0.06198
0.035419	-0.24761
0.185697	-0.20414
1.41701	-0.11095
-0.30316	-0.21574
-0.35814	2.13062
-0.34119	-0.15609
-0.25727	-0.22259
0.383551	0.001052
-0.01442	-0.07684
-0.20573	-0.22175
-0.07919	-0.35349
-0.09384	0.014096
-0.00549	-0.15445
0.277053	-0.26823
-0.27585	-0.24614
-0.14971	2.46262
0.154015	0.010725
-0.00508	0.419504
-0.12162	0.004982
-0.44043	-0.53855
0.314511	-0.31554
0.37409	0.05951
-0.11978	-0.04523
-0.36422	-0.16608
0.608651	1.52982
0.758145	1.55636
0.959676	1.24187
0.834152	0.973339
1.12752	1.35153
0.509872	0.291653
2.108	0.520646
0.315974	1.26313
2.58454	1.73714
1.1508	1.49718
1.1671	1.14424
-0.57629	-0.6137
-0.59416	0.101169
-1.37114	-0.79761
-0.2887	-0.58979
-1.36918	-1.57972
-1.21341	-1.43322
-2.14214	-1.55317
-2.02296	-1.35107
-1.66589	-1.89976
-0.51151	-0.65172
0.192331	-0.22936
0.078207	0.261185
-0.04889	-0.39987
0.374098	0.284824
0.965963	0.124263
0.764261	0.223669
0.053687	0.202548
0.08425	0.147209
-1.0202	-1.47211
-1.69737	-1.27617
-0.70279	-1.12631
-1.11108	-0.48817
-0.90921	-1.38602
-2.10438	-2.19447
-0.42753	-1.26594
-1.01195	-1.40703
-0.71028	-0.78377
-1.67094	-0.76801
-0.51843	-0.60871
4.96879	-0.69897
-0.30888	1.43298
-0.45344	-0.83283
-0.52447	-0.80252
-0.48006	-0.71854
-0.7874	-0.73575
-0.82666	-1.27945
0.158122	0.367827
0.676834	-5.7e-05
0.413989	0.232232
1.30511	1.74556
0.747133	0.677984
1.04971	1.13035
1.60747	2.2812
0.900758	1.17018
-0.12311	0.505985
-0.32435	-0.27731
0.15433	0.38798
0.580023	-0.22146
-0.33255	-0.30221
0.017696	-0.15694
-0.39181	0.284502
-0.00804	0.520821
0.324094	0.116834
-0.39538	-0.00014
0.065713	-0.36567
-0.34256	-0.31834
-0.03929	-0.27888
-0.70897	-0.31728
-0.19261	-0.54266
-0.14995	0.039878
1.68061	-0.07652
-0.18707	1.24233
0.333167	-0.00201
-0.17258	-0.179
0.878022	0.216639
0.243584	0.112139
-0.08092	0.010228
-0.21571	0.412597
0.110112	0.126709
-0.32081	-0.34505
-0.00989	-0.16091
0.19009	0.24561
-0.1964	-0.32103
-0.45137	-0.05002
1.03124	2.85054
1.42069	1.10095
0.629604	0.670583
0.59027	0.644929
0.69076	0.585684
2.00021	1.37505
0.569414	0.658558
0.691305	1.11572
0.814461	1.72763
1.12528	0.993793
0.98478	0.849418
-0.81223	-0.88723
-0.91798	-0.46819
-0.91952	-1.4819
-0.85597	-0.68094
-1.53487	-1.1785
-1.77897	-1.4442
-2.24897	-2.1943
-1.72944	-0.99864
-1.89472	-1.57393
-0.86821	-0.18122
0.502363	-0.29424
-0.04954	0.129743
0.169483	0.034547
0.587672	0.684148
0.170489	0.461379
-0.19872	-0.07036
-0.33783	1.94769
0.851275	-0.15305
-0.84455	-1.18332
0.074886	-1.19963
-0.98394	-0.50091
-0.64624	-0.41356
-0.97815	-1.09845
-2.33959	-2.52808
-0.73764	-0.86142
-1.0538	-1.24058
-1.13416	-0.86609
-0.62764	-0.74466
-0.34109	-0.6371
-0.49289	-0.27221
-1.01297	-1.03538
-0.51874	-0.2418
-0.08728	-0.01645
-0.12668	-0.93038
-0.26878	0.420767
-0.85298	0.031185
-0.02689	0.748536
4.30084	0.341223
-0.04342	1.45144
2.01091	1.26757
0.586046	0.247375
0.761891	1.6196
0.392687	1.14604
2.32796	1.29108
-0.19039	0.499916
1.8808	-0.05711
0.025793	0.781542
0.07593	-0.10548
-0.11709	0.04316
0.526637	-0.16728
0.352197	0.066261
0.125761	0.090705
0.36855	-0.00024
-0.18396	-0.14689
-0.31487	-0.16401
-0.51318	-0.03132
0.065085	-0.15075
-0.05462	-0.18742
-0.27058	0.912987
-0.17597	-0.072
-0.2138	-0.21241
0.188817	-0.22456
-0.07003	-0.23748
-0.46459	0.163012
-0.40646	0.193509
3.39091	-0.15932
0.124718	-0.26365
-0.31873	0.03067
3.331	-0.25024
-0.18643	-0.24296
-0.30803	-0.27353
-0.18391	-0.14456
-0.15541	0.719576
-0.15012	-0.0727
1.3623	1.2184
1.71516	0.914577
1.45697	1.32092
0.550349	0.493871
0.921317	1.37255
0.465025	0.892813
0.63669	0.959212
0.916418	0.458499
3.45915	1.72158
1.0619	1.06699
0.728925	0.674962
-0.2573	-0.21562
-0.65513	-0.81936
0.309391	-1.11553
-0.59346	0.870254
-0.82303	-0.93459
-1.84344	-1.65734
-2.05272	-1.65298
-1.55357	-1.47332
-1.99166	-1.45349
-0.4376	-1.25773
0.443001	0.152775
0.173004	0.04782
0.376	0.249781
0.229047	-0.1709
0.084276	0.287964
0.473806	-0.08455
-0.05134	0.52007
0.789773	-0.16377
-0.06487	-0.77578
-1.35752	-1.49414
-1.09279	-0.54638
-0.9979	-0.68137
-1.15622	-0.77704
-2.02357	-2.13972
-0.74054	-1.47456
-0.94578	-1.4757
-0.76852	-0.0728
-1.37163	-1.52812
-0.54746	-0.84045
-0.79807	-0.93452
-1.33839	-0.51764
-0.77363	-0.10989
-0.50185	-0.47412
-0.3671	-0.68167
0.607199	-0.80145
-0.99533	-0.87729
-0.16262	0.46163
0.40088	0.511323
0.110461	0.015486
2.63946	1.18349
1.08162	1.17785
1.17415	1.29569
0.788261	-0.04544
1.03708	0.994098
-0.25419	-0.51882
-0.04969	0.190232
0.391163	-0.1241
-0.09142	-0.06656
0.204333	0.008342
-0.43823	-0.41537
-0.25288	-0.07998
-0.1001	-0.09484
-0.28636	-0.04771
-0.21976	-0.47918
0.328266	0.7533
-0.05265	-0.00631
-0.09368	0.016373
-0.11757	-0.35341
-0.22729	-0.29744
0.242436	-0.14879
0.298842	-0.01649
0.192937	-0.14891
0.052084	0.336057
-0.06596	0.06097
-0.31713	-0.29857
-0.16592	-0.1363
0.339852	-0.04299
-0.13258	-0.35252
-0.44093	-0.31935
-0.29133	-0.08431
-0.14945	-0.14723
-0.3254	-0.05311
0.025977	-0.24078
0.996788	-0.07099
0.50833	0.547975
1.65627	1.89791
0.569209	0.912646
0.48243	0.221354
0.693608	0.686594
0.24324	0.673539
1.26369	0.398747
0.433053	0.256244
1.11521	2.01843
2.11212	2.4374
0.99067	0.87775
-0.90562	-0.96074
-0.77983	-1.00798
-0.84076	-1.42395
-0.53783	-0.68613
-1.14751	-1.46813
-1.2235	-1.59076
-1.67993	-1.19559
-1.33799	-1.16914
-2.20209	-2.34008
-0.57402	-0.95314
0.469661	0.009321
0.057031	0.010343
-0.22433	0.139704
0.212672	0.186713
-0.26298	0.054891
0.157083	0.458538
-0.1108	0.673394
-0.40667	-0.49804
-0.64567	-1.40192
-1.78558	-0.06458
-1.34077	-0.56886
-1.08969	-0.64969
-1.06767	-0.87048
-2.49326	-2.61989
-1.29466	-1.74637
-1.06108	-0.98747
-0.82223	-0.04617
-1.49344	-0.84351
0.116617	-1.12331
-0.66425	-0.77787
-0.64738	-0.09098
-0.72868	-1.2842
-0.91349	0.01117
-1.04649	-0.61347
-0.16872	-0.98186
-1.63281	-1.41461
0.433473	0.665316
0.035821	0.877337
-0.42234	-0.12256
1.72056	1.25396
0.961484	2.24912
1.55506	0.793523
0.773997	1.6992
1.10035	1.46836
-0.05928	0.851449
-0.40041	-0.12536
0.514788	-0.25335
-0.29475	0.449968
0.352259	-0.29683
0.273995	-0.01677
-0.41221	-0.13134
-0.34374	-0.12215
0.212693	-0.25784
1.94856	-0.30018
-0.39987	0.589946
-0.13824	-0.36926
-0.4047	-0.33719
0.474047	-0.44811
-0.55535	-0.42915
-0.17654	-0.35362
-0.11891	-0.34305
-0.24635	-0.19234
0.287623	0.3043
-0.19771	0.793115
-0.11825	-0.13756
0.082298	0.582092
-0.14869	0.070934
-0.09584	0.159539
0.084265	-0.09034
0.04586	-0.17053
-0.24141	-0.20026
-0.18573	0.333588
0.582875	-0.22313
-0.27125	0.142421
0.61338	0.343185
2.01044	2.72238
1.68592	0.737305
0.867012	0.549245
1.48678	0.54235
0.887462	1.90321
1.16543	1.6458
1.34179	0.715625
2.64751	1.43081
1.98847	2.79008
1.28362	1.65822
-0.98958	-1.13021
-0.93298	-1.24209
-1.4579	-1.60539
-0.65995	-1.07479
-1.74496	-1.26848
-1.87271	-1.36753
-2.10098	-2.17962
-1.07721	-1.91784
-2.19468	-1.78462
-0.66875	-0.8837
-0.02424	1.58665
0.787095	0.966177
-0.24833	0.848245
0.367433	0.355018
-0.2535	-0.39621
0.140069	-0.03585
-0.45168	-0.00997
-0.1047	0.754038
-1.31004	-1.26169
-1.84725	-1.74588
-1.28128	-1.06968
-0.44667	-0.19177
-0.27079	-0.90622
-2.66612	-1.84367
-1.03067	-0.96839
-1.24824	-1.20912
-0.59934	-0.58876
-1.2559	-1.19421
-0.73205	-0.73012
-0.62717	-0.32928
-1.38473	-1.06958
-0.47737	-0.64833
-0.80994	-0.76194
1.04374	-0.38247
-0.89248	-0.89483
-0.91733	-1.14732
0.989768	0.98454
0.314575	2.59504
1.90381	0.156493
1.77983	1.00932
1.07948	1.00714
1.57247	2.04864
0.86546	1.09259
1.29051	1.01093
-0.20454	-0.23397
0.112607	0.43741
-0.49859	-0.47778
-0.49415	1.19799
-0.40196	-0.3879
0.044462	0.545995
-0.08806	0.11745
0.728916	0.352971
-0.2661	-0.39608
0.310599	0.370193
0.185514	0.073493
-0.35306	-0.05343
-0.14415	-0.37601
-0.04354	-0.87498
-0.19789	-0.12796
-0.24336	-0.14354
-0.11884	-0.21057
1.36745	0.017266
-0.23446	1.4871
-0.02534	0.294999
-0.24208	-0.30375
-0.1358	-0.21962
0.046482	-0.41723
-0.28229	-0.24208
0.218837	0.886511
-0.39542	0.009474
-0.178	-0.43938
-0.15288	0.198072
-0.13271	0.85604
-0.17686	-0.34625
0.932909	0.548181
1.49092	1.3654
1.60628	1.15281
0.533727	0.791617
0.422253	0.967456
0.693169	0.1772
1.05706	0.739428
0.812408	0.615146
1.7663	1.63698
1.24669	1.18529
1.32464	1.37392
-0.38433	-0.0393
-1.28913	-0.62726
-1.70213	-1.62529
-0.44625	-0.69764
-1.33283	-1.30925
-1.27841	-0.82813
-2.18849	-2.20626
-1.5179	-1.94932
-1.94102	-1.8865
-0.85507	-0.90203
-0.17492	-0.03766
-0.00809	0.017535
0.523217	-0.03649
1.12731	0.563026
0.048166	0.275322
0.291309	-0.30327
-0.51705	-0.02972
0.652809	0.017674
-0.44574	-0.0403
-1.09466	-1.15505
-0.41831	-0.37624
-0.55699	-0.53283
0.110061	-0.44982
-0.85288	-0.64604
-0.7039	-0.6459
-0.99647	-0.5048
-0.73007	-0.62838
-0.43083	-1.13246
-0.32228	-0.14209
-0.32386	-0.6355
-0.23309	-0.34776
-0.11833	-0.55879
-0.11626	-0.53252
-0.2018	-0.02275
-0.53498	-0.81352
-0.80605	-0.38001
0.498341	1.69543
-0.14148	-0.37738
-0.14064	0.185096
0.826306	0.950631
0.483855	0.107558
0.922044	1.21781
-0.00835	0.549968
0.645133	0.337878
-0.17988	-0.30926
-0.32906	0.323561
0.483426	-0.08775
-0.24012	0.424598
-0.22645	-0.60477
0.177893	-0.20067
0.136881	0.064981
-0.01724	0.022601
-0.20723	0.127086
-0.45576	0.188027
1.91782	-0.11146
0.224083	-0.2689
-0.10201	-0.22775
0.624624	-0.18821
-0.08267	-0.27148
0.142698	-0.09151
0.001405	-0.24159
-0.21665	0.122432
-0.1055	0.086409
0.356384	0.129112
0.221923	0.222711
0.439741	0.158684
-0.0665	2.03194
-0.27673	0.266575
-0.00102	0.038068
-0.08848	-0.10757
-0.0735	-0.47799
-0.10267	2.36694
-0.07135	-0.16752
-0.27267	0.033623
0.257647	0.532276
0.858241	1.02312
0.256704	0.185865
0.713974	0.358592
0.359283	0.234524
0.512038	-0.24785
0.346955	0.691109
0.831093	-0.23346
0.100966	0.965109
0.805512	0.707671
0.311974	0.166865
-0.5092	-0.51065
-0.85668	-0.40234
-1.17615	-1.20777
-0.00978	-0.07208
-0.91125	-0.99955
-0.13128	-0.8056
-0.87521	-1.09671
-1.20463	-0.80535
-0.92521	-0.9739
-0.01157	-0.64201
0.298573	-0.42993
0.011536	-0.11542
-0.06585	-0.11036
0.028354	0.198024
0.851121	-0.53874
0.21483	-0.15557
0.109282	-0.08369
0.16723	-0.16191
-0.53358	-0.92008
-1.59144	-1.62312
-0.3425	-0.99351
-0.43264	-0.36525
-0.84456	-0.70793
-2.06166	-2.15314
-0.70266	-1.62431
-1.10956	-1.55231
-0.90114	-1.20697
-0.54943	-0.63084
-0.58314	-0.3537
-0.64193	-0.46348
-1.16738	-0.03417
-0.23894	-0.55335
-0.46387	-0.24089
-0.44182	-0.68033
1.14171	-0.62131
-1.18162	-0.78928
0.934925	0.613419
0.534618	0.107144
0.158197	1.37545
1.18854	0.962214
0.866687	0.497347
1.57218	0.811445
0.461178	1.4662
1.86863	1.00263
0.502623	-0.31195
-0.30795	-0.22469
-0.32311	0.03277
0.12243	0.131573
-0.62377	-0.25563
-0.25508	-0.04572
-0.21137	0.542839
0.11801	-0.19154
0.015228	0.118404
-0.23768	-0.1632
-0.11001	0.499346
0.155975	-0.31277
-0.239	0.700824
0.873436	0.401118
-0.14043	0.152559
1.12446	-0.09661
-0.23182	-0.23494
0.100167	-0.1987
0.04625	-0.11752
-0.31082	-0.09676
-0.21941	-0.21359
-0.07456	-0.27791
-0.14922	-0.24332
-0.17935	-0.3114
-0.04889	0.120616
-0.47861	0.091456
0.064336	-0.10357
-0.03056	-0.19262
-0.0385	-0.07691
0.147949	-0.37418
1.12904	0.25334
1.58198	3.4179
1.28018	0.990846
0.59731	0.739122
0.259234	0.423189
2.46471	2.27196
0.249871	0.474003
1.12455	0.548335
0.892162	1.63847
1.06469	0.706117
0.649564	0.953442
-0.0699	-0.96705
-0.73833	-0.98605
-1.4977	-1.16301
-0.39873	-0.71937
-1.34661	-1.22372
-1.3016	-1.67987
-1.36484	-1.2602
-1.5591	-1.10391
-1.3211	-1.81738
-0.75014	-0.89396
0.182841	-0.39563
0.04654	-0.04834
0.198156	0.154221
1.35354	-0.02287
0.005749	0.034136
-0.25655	1.41069
0.150726	0.134543
0.939854	0.285653
-0.21397	-0.52913
-1.69758	-1.21568
-1.27723	-0.90006
-0.35157	-0.92034
-1.0259	-0.64372
-2.17629	-0.64103
-1.06698	-0.20433
-1.16461	0.151133
-0.86835	-0.83132
-0.49627	-0.60494
-0.99028	-0.3045
-0.78554	-1.13769
-0.624	-0.73953
0.192057	-0.73318
-0.38001	-0.26359
-0.79633	-0.76167
-0.2362	-0.64464
-1.13868	-0.96996
2.89215	0.147386
1.22846	0.699775
0.72317	0.502171
1.13924	1.33183
1.2262	0.907098
1.65147	0.886879
1.27064	0.935192
0.775189	0.608601
-0.30885	-0.30947
-0.07641	0.392354
0.206699	0.164962
0.536354	-0.31312
0.020078	-0.24784
-0.00145	-0.79712
-0.16378	-0.21822
-0.45054	-0.53135
-0.20218	0.348052
0.162854	0.150418
-0.44394	-0.11226
-0.35426	-0.39967
0.23275	-0.21497
-0.42572	-0.22279
-0.03051	1.0647
-0.29256	-0.21083
-0.10767	0.892454
0.648367	0.098712
-0.25933	0.276572
0.001244	0.135636
-0.22249	-0.36261
0.458267	-0.44119
-0.12469	0.035399
-0.44495	-0.31431
-0.16492	-0.1018
-0.34242	-0.47307
-0.07816	-0.05152
-0.13321	-0.26934
1.02263	-0.01061
-0.10714	0.300273
0.803446	0.559609
1.11314	1.75417
0.935024	0.717342
0.222991	0.414268
0.690787	1.87585
0.737991	0.654507
1.14303	0.516583
1.30614	0.279226
1.96022	1.02749
1.56984	1.27571
0.601508	1.09661
-0.51779	-0.96459
-0.66222	-1.21482
-1.14201	-1.32698
-0.52655	0.793586
-0.28921	-0.60654
-1.63531	-1.31322
-2.23223	-1.49318
-1.35902	-0.98909
-1.49818	-1.40809
-0.99593	-0.80429
-0.00036	0.142205
2.57	0.24212
-0.15339	1.06802
-0.04531	0.229186
0.165507	-0.15269
0.470449	0.185835
0.006315	-0.13151
0.014295	0.000697
-0.72223	-1.0074
-1.24336	-1.72525
-0.83347	-0.58935
-0.81905	-1.07124
-0.48784	-0.64195
-2.00593	-1.85029
-1.44354	-1.02449
-0.63544	-1.32851
-0.62171	-0.49855
-0.82004	-0.35602
-0.73373	-0.05902
-0.68691	-0.75712
-1.09038	-0.95283
-0.5976	-1.09102
-0.60665	-0.93599
-0.00754	-0.87378
-0.71751	-0.63938
-0.85954	0.034722
0.287612	0.236297
0.855866	0.505779
0.117033	-0.04697
0.524491	0.578051
0.391284	0.270839
1.17673	2.29474
0.567191	0.431529
0.522898	0.678485
-0.42406	-0.27995
0.251186	1.3358
0.063379	-0.14639
-0.01764	-0.20111
-0.20869	-0.16828
-0.13691	0.245258
-0.58027	0.309443
-0.21855	0.17888
-0.17873	-0.03625
-0.2106	0.177092
0.128803	0.158728
-0.07183	-0.11127
0.843188	-0.32819
-0.19874	-0.03006
-0.47038	0.192496
-0.3413	0.495818
0.702227	-0.29863
0.803299	0.304795
-0.33401	-0.06433
0.022762	-0.25704
0.085446	0.866805
0.096776	2.32697
-0.14923	0.954985
-0.09627	0.766319
0.352157	0.201258
-0.60187	-0.1052
-0.22641	-0.80267
-0.13414	-0.18698
-0.30708	-0.28879
-0.388	-0.04386
0.517183	0.480258
1.0499	0.849588
2.00494	0.741949
0.183009	0.551867
0.578708	0.70482
0.430436	1.21079
0.841126	0.513434
0.704863	0.698482
1.34263	1.68044
1.52745	0.380558
0.823258	1.18734
0.166136	-0.14438
-0.58703	-0.95005
-1.77199	-1.21014
-0.6473	-0.34832
-1.39928	-1.04701
-1.30728	-1.01029
-1.91477	-2.01216
-1.59027	-1.47788
-1.92361	-1.55283
-0.73852	0.196424
-0.00113	0.538673
0.112841	-0.01774
0.511727	0.419869
-0.09242	0.041522
0.053241	-0.16049
-0.43811	-0.43756
-0.06125	0.01447
-0.33119	0.459037
-1.48966	-1.46382
-1.1486	-1.96454
-0.77939	-1.20668
-0.79614	-0.98486
-0.80955	-1.43228
-2.11868	-1.97815
-0.85471	-0.88811
-1.51625	-1.22547
-0.85118	-1.14919
-0.92622	-1.13707
-0.41695	-0.99818
-0.36701	-0.94273
-0.30929	-1.30308
-0.59447	-0.67605
-0.67629	-1.00036
-0.49381	-1.11422
-0.92014	-1.10957
-1.10615	-1.06091
0.617359	1.06224
0.720757	0.731555
0.073094	0.158385
0.833743	1.33219
0.475624	0.877718
1.27524	2.68062
0.691461	0.299069
1.2024	0.840201
-0.2669	-0.01609
-0.02565	-0.04361
-0.24493	0.756423
0.03742	-0.26472
-0.4707	-0.01591
-0.45699	-0.33329
-0.17657	-0.15139
0.032986	0.160852
1.51114	-0.12135
-0.3161	-0.14139
-0.15478	-0.18627
-0.11196	-0.08828
0.217172	-0.31011
-0.31771	-0.26738
-0.00269	0.033643
0.289711	-0.38263
-0.12107	-0.18912
-0.05123	0.415268
-0.20219	0.02172
-0.07422	-0.1934
0.095755	0.035379
-0.03825	-0.55702
-0.20143	0.596575
-0.28184	0.524967
0.804995	-0.26681
-0.19154	-0.31343
-0.53799	-0.54333
-0.19763	-0.29006
0.210021	0.091079
-0.31632	0.003615
1.1309	0.939371
1.34749	1.38834
1.0131	1.00465
0.344885	0.486634
0.489514	1.00675
0.786176	1.66687
0.673234	0.575613
1.47563	0.609168
1.61587	1.14049
1.02775	0.95645
0.680125	1.2051
-0.99317	-0.9933
-1.04193	-0.89876
-1.45238	-1.78348
-0.91991	0.368093
-1.61957	-1.23609
-1.51031	-1.60343
-1.86463	-2.22566
-1.45706	-1.38749
-1.91193	-1.7931
-0.97033	-1.07472
0.225413	0.072401
-0.06496	-0.11453
0.009269	0.068756
0.163082	-0.3861
-0.15223	-0.0938
-0.0495	0.134712
0.051578	0.554098
-0.16984	-0.16192
-1.07892	-1.1157
-2.21416	-1.75925
-0.13144	-1.32967
-1.19733	-0.92235
-0.96685	-0.93513
-2.3837	-2.2739
-1.02241	0.638212
-1.97674	-1.40499
-1.2464	-0.91721
-1.9062	-1.23602
-0.64917	-0.69538
-0.85468	-0.74115
-0.51362	-0.89274
-0.72585	-0.82901
-1.02919	-0.86854
-0.5936	-1.15733
-0.41091	0.399815
-1.32264	-0.18605
0.970034	0.645378
0.356791	0.969484
1.73197	0.367618
2.17979	1.74415
0.725388	0.802623
1.55068	1.7747
0.3585	1.70736
1.2288	1.37774
-0.33205	-0.20732
-0.21803	-0.3016
-0.4362	-0.08029
-0.21287	-0.30705
-0.48235	-0.23934
-0.08697	-0.33625
-0.20037	-0.05714
-0.3128	-0.09448
0.19679	-0.34538
-0.34219	-0.41989
-0.39696	-0.19988
-0.0305	-0.10901
0.407987	-0.06159
-0.28958	0.008833
-0.28576	-0.18774
-0.22774	-0.45376
2.21884	0.029743
0.012997	0.174322
0.256472	-0.05073
-0.02272	-0.2204
-0.26765	-0.26285
-0.01781	0.151281
0.074313	-0.31205
-0.399	-0.16639
0.252625	-0.21637
-0.4118	-0.32466
0.170522	-0.30875
-0.36012	-0.3523
0.298693	-0.05593
-0.33974	-0.1236
0.888393	2.65789
2.64595	1.74507
0.853889	1.17191
0.77655	1.27867
0.241994	1.27617
0.557207	0.671881
0.802122	1.24242
1.3181	0.737518
1.93182	1.4631
0.977635	2.98591
0.838782	0.837191
-0.88343	-1.01714
-1.03463	-1.12358
-2.19824	-1.17701
-0.37354	-0.21907
-1.86077	-1.81509
-1.98357	-2.21448
-2.67595	-2.04935
-1.80034	-2.00506
-2.26964	-2.50972
-1.13969	-1.06031
-0.05232	-0.21935
-0.12908	-0.07239
-0.06373	0.083265
0.201063	0.863433
0.138749	0.589316
0.415961	0.00263
0.04906	0.267698
0.815966	-0.06839
-1.04595	-1.22454
-1.35083	-1.62534
-1.26587	-1.13259
-0.58084	-0.78083
-0.89338	-1.1077
-2.15725	-2.28113
-1.5948	-0.28812
-1.10749	-1.30201
-1.09082	-1.0795
-1.15557	-1.05419
-0.6071	-0.66203
-0.38788	-1.13808
-0.80243	-0.7088
-0.65943	-0.44192
-1.01036	0.19293
-0.4908	-0.55829
-0.79637	-0.78751
-1.34755	-0.59032
0.715459	-0.2214
0.841291	-0.06252
-0.065	-0.23183
1.40274	1.05237
0.348621	0.618614
2.06242	0.954644
0.263272	0.276708
0.2708	0.629769
-0.30835	-0.08564
-0.01079	1.82188
0.913927	0.63389
-0.17513	0.066684
-0.05441	0.123321
0.230413	-0.36141
0.144795	-0.10372
1.15148	-0.30892
-0.10757	-0.15888
-0.3913	-0.28477
-0.10672	0.659991
-0.47287	-0.20124
-0.08584	-0.26859
-0.05924	-0.1788
-0.17543	-0.0159
-0.32501	-0.5268
-0.54165	-0.10815
-0.04163	0.054022
0.076105	-0.23127
0.079636	-0.44842
0.126988	0.117263
0.018522	0.104169
-0.1539	-0.24787
0.913684	-0.15636
-0.12391	1.4861
-0.16684	0.162097
-0.29336	-0.22613
-0.66864	-0.52228
-0.35006	0.194529
0.438169	0.100285
0.579141	1.14087
0.591991	1.19743
1.90655	1.16183
0.338271	0.544778
0.688574	1.76914
0.696404	-0.12268
0.650449	0.10775
0.673673	0.687986
2.05087	1.19803
1.44773	1.17805
0.688407	0.128027
-0.7939	-0.8505
0.509605	-0.93632
-0.81515	-1.60881
-0.58209	-0.58189
-1.14532	-0.99828
-1.4503	-1.6256
-1.73698	-1.73471
-1.56	-1.65214
-1.71396	-2.38115
-1.08986	0.125742
0.176637	0.016015
-0.18187	0.483664
0.07299	-0.18853
0.03565	-0.26712
-0.14368	0.041508
0.196312	0.073217
0.104848	0.135978
0.377079	-0.41544
-0.2895	-0.97494
-1.57999	-2.05915
-0.8198	-1.18842
-0.90874	-0.83678
-0.78848	0.640027
-1.85462	-1.65407
-0.84385	-0.82755
-1.91542	-1.61409
-1.27423	-0.81918
-0.98421	-0.49811
-0.22659	-0.2567
-1.12612	-0.80992
-0.31335	-0.42221
-0.47895	-0.78613
-0.73731	-0.69634
-0.49981	-0.89548
-0.59665	-1.10775
-1.297	0.454065
0.825736	0.789413
1.24566	1.2634
0.481417	0.292805
2.1043	2.001
1.05362	0.395497
1.50601	1.27464
0.602018	1.58345
1.21724	1.44603
-0.18874	0.222075
-0.35916	-0.16708
0.256799	0.229418
0.282536	-0.45945
-0.10376	0.183964
[truncated: 2,198 more rows]

## Sheet: Supp Fig 1F
tau (gRNA-gNTC)	tau (gNTC-gRNA)
-0.78505	-0.231535
-0.226422	-0.109454
-0.178392	-0.0465914
-0.166715	-0.12374
-0.480872	0.00335375
-1.00262	-0.40596
-0.578731	-0.214055
-0.644703	0.10841
-0.392554	-0.19488
-0.887886	-0.324736
-0.898274	-0.256008
-0.251409	-0.506602
-1.15113	-0.34314
-0.0385753	-0.194939
-0.236617	0.085121
-0.0969343	-0.413082
-0.125959	-0.648223
-0.296961	-0.0979621
-0.738731	-0.162226
-0.276335	-0.13636
-1.00093	-0.102691
-0.997825	0.13783
-0.8386	-0.49246
-0.264223	-0.135887
-0.217701	0.0778093
-0.524284	-0.205784
-0.343387	-0.522091
-1.2508	0.0314846
-0.14353	-0.126377
-0.311563	-0.195324
-1.55496	-0.376873
-0.612588	-0.30842
-0.670384	-0.334183
-0.459436	-0.191381
-2.43349	-0.574862
-1.40709	-0.448528
-0.990576	-0.211387
-1.53045	-0.241608
-1.3217	-0.640536
-1.94336	-0.420993
-1.11282	-0.655231
-0.805122	-0.757224
-1.36819	-0.620187
0.0180132	-0.174127
-0.645525	-0.361581
-0.538241	-0.561336
-0.791079	-0.632665
-0.40405	-0.287307
-1.93231	-0.478334
-0.515383	-0.590962
-2.65253	-0.619101
-1.97969	-0.448466
-1.87908	-0.385478
-1.67984	-0.426718
-0.491731	-0.358988
-1.85707	-0.454952
-0.594683	-0.464683
-3.001	-0.311361
-0.266609	-0.282109
-0.582086	-0.577226
-0.653106	-0.212982
-0.565008	-0.00438404
-0.605751	-0.276782
-0.297507	-0.242891
-1.91343	-0.553013
-2.02065	-0.485301
-0.508843	-0.198276
-1.38285	-0.0911637
-0.86919	-0.0370296
-0.638137	-0.439679
-0.801655	-0.232002
-0.806278	-0.605364
-1.638	-0.389833
-0.366835	-0.335874
-0.847518	-0.371481
-0.451364	-0.240659
-0.736541	-0.3393
-0.881744	-0.322049
-1.87112	-0.192909
-0.523464	-0.215054
-2.51532	-0.214891
-1.13062	-0.445934
-1.83139	-0.385104
-1.33194	-0.221756
-0.678679	-0.0499961
-0.806107	-0.313714
-0.448195	-0.797966
-1.86391	-0.235483
-0.163303	-0.0588343
0.000278616	-0.367748
-0.687642	-0.139531
-0.245791	-0.125732
-0.132447	-0.0149347
-0.0900448	0.200244
-0.136693	0.221137
-0.642882	-0.0933999
-0.0294395	0.103823
-0.258166	-0.0479524
-0.263507	-0.12863
-0.399382	-0.0372671
-0.482472	-0.0267901
-0.42616	-0.341431
-0.621824	-0.202994
0.117988	-0.0937367
-0.140796	-0.288014
0.0660813	-0.0596536
-0.117383	-0.344337
-0.336288	-0.245745
-0.496904	-0.28788
-0.375006	-0.0865477
-0.653988	-0.457491
-0.640228	0.0784561
-0.596321	-0.343032
-0.353717	-0.29054
-0.392157	-0.0707119
-0.361297	-0.296828
-0.52762	-0.154438
-0.576526	0.0798197
-0.248682	0.118325
-0.365516	-0.19976
-0.579082	-0.35429
-0.252456	-0.218864
-0.238603	-0.520358
-0.3652	-0.272452
-1.03168	-0.118502
-0.742141	-0.162832
-0.761323	-0.23323
-0.576692	0.318098
-0.444313	0.0885265
-0.989305	-0.720384
-0.647167	-0.151519
-0.362626	-0.518349
-0.959168	-0.00511124
0.0732946	0.081156
-0.524923	-0.0159266
-0.343607	-0.149076
-0.431957	-0.39221
-0.584872	-0.26888
-0.769821	-0.129305
-0.423887	-0.197068
-1.06037	-0.113697
-0.775427	-0.323239
-0.992664	0.0801183
-0.249334	-0.725279
-0.215319	-0.274597
-0.491413	-0.340677
-0.212437	-0.43099
-1.27352	-0.47611
-0.0577973	-0.149782
-0.400069	-0.2532
-2.11873	-0.994089
-1.34879	-0.998825
-2.35806	-1.16913
-0.291658	-1.28878
-6.22869	-0.894707
-4.94552	-1.03111
-1.66324	-1.39053
-4.91152	-0.321808
-4.2393	-0.717543
-1.73056	-0.598848
-2.53394	-0.888202
-3.5758	-1.14721
-3.99622	-1.5342
0.0101639	-0.90301
-2.19742	-0.791911
-1.22526	-0.649833
-3.36309	-1.01815
-3.10351	-0.724237
-4.74284	-1.06109
-1.87621	-0.108359
-5.59384	-1.17199
-3.75356	-1.06607
-5.05479	-0.938788
-4.30617	-1.15824
-3.60999	-0.289322
-4.34577	-1.10674
-1.4112	-1.6888
-8.31123	-0.642248
-0.549636	-0.435443
-1.21025	-0.950861
-0.797566	-0.143176
-0.283855	-0.0480501
-0.379907	-0.355945
-0.122331	-0.174851
-0.9507	-0.411148
-0.865957	-0.535934
-0.488954	-0.247838
-0.834829	-0.248074
-0.778259	-0.309897
-0.499369	-0.151537
-0.72393	-0.215504
-0.557445	-0.315763
-1.50557	-0.355195
-0.182802	-0.201529
-0.616723	0.0670659
-0.25482	-0.0895858
-0.493403	-0.618979
-0.716962	-0.167555
-1.14168	-0.422655
-0.325646	-0.400064
-1.37543	-0.371261
-0.741804	-0.385749
-0.781747	-0.177109
-0.998888	-0.215356
-0.619562	-0.2958
-0.533735	-0.480257
-0.35665	-0.594047
-1.44303	-0.459249
-0.247575	-0.196389
-0.53956	-0.287658
-0.913869	-0.58102
-0.301223	-0.281649
-0.309687	-0.588448
-0.392519	-0.2784
-1.41107	-0.156906
-1.45237	-0.493942
-0.807025	-0.414348
-1.00006	-0.274228
-0.964807	-0.470159
-1.48865	-0.483546
-1.143	-0.0826308
-0.608574	-0.742662
-1.55688	-0.68075
-0.0260989	-0.536935
-0.945435	-0.625159
-0.208317	-0.462965
-0.697619	-0.505563
-0.53103	-0.550731
-1.34858	-0.671095
-0.807611	-0.294823
-1.77795	-0.431358
-1.38834	-0.287046
-1.34357	-0.371996
-1.0204	-0.439496
-0.169766	-0.0973168
-1.06374	-0.685204
-1.25539	-0.438882
-2.07579	-0.609269
-0.260179	-0.321888
-0.317362	-0.254179
-0.235339	-0.324794
-0.134224	0.109945
-0.435291	-0.177049
-0.00448966	-0.305505
-0.908442	-0.228235
-0.351446	-0.437391
-0.434629	-0.246396
-0.309311	0.0538708
-0.555353	-0.266324
-0.510334	-0.255576
-0.850012	-0.236839
-0.272609	-0.211908
-0.53954	-0.134635
-0.390601	-0.209909
-0.253371	-0.236156
-0.461118	-0.233335
-0.340786	-0.00736397
-0.454179	-0.419816
-0.58804	-0.0412818
-0.340291	0.0716475
-0.478582	-0.138634
-0.398904	-0.134538
-0.587968	-0.222818
-0.366426	-0.0579703
-0.567345	-0.145051
-0.303078	-0.212756
-0.600444	-0.294125
-0.93225	-0.125512
-0.473332	0.018357
-0.455951	-0.163204
-2.69626	-0.803865
-0.848233	-0.587621
-1.74055	-0.709711
-0.542144	-0.369707
-3.68191	-0.577815
-4.61109	-0.708902
-3.15641	-0.682703
-2.25173	-0.507401
-3.05693	-0.759028
-3.34108	-0.804149
-1.82888	-0.973448
-0.808461	-0.622073
-4.26747	-0.860534
-0.294404	-0.523766
-0.915913	-0.561549
-0.669226	-0.23342
-2.51797	-0.85222
-1.75552	-0.547792
-2.95994	-0.465869
-1.17735	-0.736846
-4.24416	-0.816541
-2.6664	-1.05649
-3.49982	-0.800714
-2.48954	-0.587796
-1.09047	-0.0207615
-3.7452	-0.694134
-1.98871	-0.638648
-4.56029	-0.960247
-0.274688	-0.417824
-1.1246	-0.635312
-0.941341	-0.54835
-0.55165	-0.026519
-0.564507	-0.305544
-0.496329	-0.17096
-0.991767	-0.153906
-0.626952	-0.398855
-0.808609	-0.867023
-0.9883	-0.402919
-0.84894	-0.577871
-0.977789	-0.247579
-1.21564	-0.348593
-0.763428	-0.526147
-1.03045	-0.742065
-0.515625	-0.535848
-0.606415	-0.308322
-0.400207	-0.100585
-0.276219	-0.592565
-1.03118	-0.41276
-0.686924	-0.19543
-0.686719	-0.157354
-0.931095	-0.395065
-0.881383	-0.332556
-0.984367	-0.556536
-0.681676	-0.517141
-0.534111	-0.212699
-0.861153	-0.640871
-0.856125	-0.798063
-1.57409	-0.639636
-0.367317	-0.288762
-0.727138	-0.607105
-0.312471	-0.348807
-0.125473	-0.1507
-0.283387	-0.0336553
0.209233	-0.402584
-0.669403	-0.394321
-0.425568	-0.199317
-0.403255	-0.139002
-0.193397	-0.308725
-0.284762	-0.334285
-0.876935	-0.324698
-0.555577	-0.195432
-0.557567	-0.344422
-0.966747	-0.262193
-0.15597	-0.343389
-0.560855	-0.536929
-0.291823	-0.210483
-0.792468	-0.481616
-0.540421	-0.217474
-0.453836	-0.159121
-0.498334	-0.313295
-0.943599	-0.606931
-0.464006	-0.206557
-0.690885	-0.132723
-0.712435	-0.302826
-0.594347	0.125443
-0.68996	-0.102881
-0.19815	-0.188834
-0.611517	-0.203966
-0.195794	-0.171163
-0.340709	-0.348725
-1.51241	-0.375142
-1.00765	-0.128257
-0.85132	-0.906874
0.257933	-0.618165
-2.1446	-0.683286
-1.27031	-0.659653
-1.36174	-0.0417195
-1.46595	-0.321112
-1.59633	-0.419178
-1.84304	-0.407496
-1.35588	-0.444844
-2.03086	-0.774816
-0.325694	-0.238079
-1.00035	-0.303008
-0.559971	-0.496772
-1.00781	-1.01103
-1.19136	-0.589709
-1.53877	-0.708731
-0.973128	-0.783789
-2.03296	-0.737017
-1.03927	-0.322454
-1.53065	-0.445097
-1.68029	-0.57191
-0.83211	-0.268226
-1.48575	-0.689545
-1.07633	-0.762185
-2.44633	-0.450578
-0.392791	-0.377885
-0.562537	-0.796749
-0.676139	-0.404079
-0.484792	-0.570837
-0.0151358	-0.515888
-0.151528	-0.444076
-0.992609	-0.339299
-0.912269	-0.173966
-0.778331	-0.469863
-0.617121	0.0106754
-0.59155	-0.406386
-0.80694	-0.310157
-0.887319	-0.592469
-0.861083	-0.465881
-1.03399	-0.69812
-0.212547	-0.2314
-0.35129	-0.55741
-0.515032	-0.358953
-0.609547	-0.475574
-0.34266	-0.279816
-0.933157	-0.541928
-0.935072	-0.218865
-1.27499	-0.41438
-0.867227	-0.388011
-0.945282	-0.7612
-0.757286	-0.719218
-0.516996	-0.306245
-0.68506	-0.32318
-0.472042	-0.246669
-1.30763	-0.169307
-0.452195	-0.39335
-0.855074	-0.281656
-0.36412	-0.268427
0.141349	0.0466553
-0.0942265	-0.309605
-0.0493724	-0.188577
-0.383165	-0.174654
-0.259342	0.00181083
-0.534977	-0.227087
-0.476143	-0.354368
-0.351161	-0.164289
-0.336432	-0.358277
-0.188402	-0.357537
-0.334929	-0.471654
-0.264714	-0.365163
-0.381344	-0.188775
-0.213833	-0.179374
-0.0898597	0.284792
-0.463651	-0.416396
-0.102516	-0.0794479
-0.252297	-0.148921
-0.30456	-0.216887
-0.474626	-0.068772
-0.273402	-0.373931
-0.420599	-0.316838
-0.599974	-0.301331
-0.147934	0.0633553
-0.417677	0.0297725
-0.110473	-0.324255
-0.459437	-0.195549
-0.182861	0.0985296
-0.13803	-0.19302
-0.831929	-0.312962
-0.414408	-0.315937
-0.683566	-0.449938
-0.35107	-0.352308
-1.13341	-0.321191
-0.912388	-0.640201
-1.27624	-0.376056
-0.939269	-0.28643
-1.08266	-0.464051
-1.338	-0.337303
-1.13543	-0.373392
-0.82371	-0.348339
-1.42409	-0.461308
-0.211017	-0.289449
-0.723351	-0.766773
-0.377237	-0.130865
-0.882561	-0.548892
-1.10487	-0.252591
-1.24431	-0.526185
-0.984327	-0.685554
-1.76863	-0.78642
-1.28056	-0.477638
-0.950241	-0.599292
-1.2519	-0.41463
-0.749589	-0.325069
-1.12926	-0.706399
-0.713806	-0.525644
-1.709	-0.344073
-0.422914	-0.24641
-0.893157	-0.250604
-1.07027	-0.315572
-0.77574	-0.145036
-0.483311	-0.248059
-0.174459	-0.296827
-1.31542	-0.35833
-1.13133	-0.403074
-0.928655	-0.775321
-0.859062	-0.0559101
-1.33928	-0.23063
-1.39548	-0.132778
-1.13812	-0.247646
-0.783988	-0.60077
-1.28483	-0.543871
-0.395607	-0.219976
-0.89818	-0.394839
-0.284985	-0.120188
-0.795755	-0.428698
-0.666432	-0.19807
-1.01533	-0.265062
-0.753093	-0.465447
-1.24622	-0.482994
-0.338601	-0.126163
-1.60611	-0.140289
-1.31311	-0.0481318
-0.80718	-0.0392353
-0.972688	-0.412641
-0.471282	-0.698338
-1.45726	-0.200506
-0.66809	-0.330145
-0.617562	-0.345035
-2.01771	-0.590521
-1.03459	-0.714111
-1.66717	-0.835682
-0.355362	-0.467441
-3.01168	-0.910309
-4.01904	-0.800297
-2.96019	-0.309793
-2.67069	-0.289639
-2.3799	-0.762635
-2.77864	-0.517099
-1.89679	-0.348677
-0.875796	-0.945855
-3.47682	-0.898888
-0.437545	-0.625914
-1.17982	-0.572968
-0.993044	-0.572982
-2.00893	-0.663171
-2.33854	-0.380812
-3.03358	-0.906876
-1.29448	-0.502175
-3.81754	-0.883533
-2.34606	-0.742062
-2.93736	-0.726606
-2.22396	-0.464623
-2.22176	-0.0904674
-2.54726	-1.13443
-1.79907	-0.823086
-3.32955	-0.578866
-0.463112	-0.380235
-1.32862	-0.538548
0.0578724	0.0774022
-0.101937	0.20061
0.131698	0.0912593
0.233615	0.0894296
-0.407091	0.00308709
-0.417123	-0.121176
-0.394421	0.120045
-0.0181521	0.0816029
0.00886133	0.132923
-0.0983506	0.00287654
0.0298552	-0.142305
0.0865963	-0.0477337
-0.0959285	0.0343608
-0.0154081	0.0855874
0.123822	0.191997
-0.0606614	-0.0270137
0.141511	-0.148995
0.099808	-0.0732658
-0.239696	-0.120368
0.0748879	-0.0958111
-0.723013	0.0935814
-0.422144	0.357432
-0.793978	-0.121463
-0.170216	-0.0637634
0.20321	0.313623
-0.357348	-0.181816
0.117295	0.0691088
-0.651945	0.0343995
0.124615	0.189223
-0.040474	-0.0636085
0.0129689	0.115142
-0.0280296	0.103021
0.0225007	0.153494
0.0522633	0.0532905
0.272934	0.216812
-0.336839	0.0994438
-0.111681	0.212918
0.0855947	-0.0438447
0.0900694	0.15145
-0.264125	0.0836359
0.317704	0.058499
-0.124525	0.103137
-0.201191	0.163339
0.198633	0.0660352
0.277753	0.495661
-0.00963643	-0.0729936
0.0518701	0.0304489
0.0326065	0.206659
-0.0483856	0.366934
0.115248	-0.143709
0.185174	0.218248
0.131557	-0.169856
-0.0552944	0.00817891
0.26725	-0.042392
0.0061077	0.0215694
0.0676393	-0.014309
0.0476743	0.0358439
0.173518	-0.0143922
0.0939608	-0.35716
-0.050536	-0.0869019
0.0711482	-0.0816235
-0.50693	0.126177
0.0628767	0.110595
-0.111079	-0.405765
0.0327611	0.0789465
-0.142203	0.174703
0.0499813	0.0523884
0.0549107	-0.20009
0.178572	-0.0652681
0.30269	-0.112358
-0.042503	0.0185675
-0.104754	0.183063
-0.158188	-0.117147
-0.122524	-0.323424
0.212276	-0.0076521
-0.0232171	0.111573
0.131365	0.0945549
0.0962341	0.029265
0.215137	0.111585
-0.0276716	-0.0168574
-0.21516	-0.0344693
-0.19196	-0.0383747
-0.0571573	-0.17778
0.100525	-0.0232907
0.0336968	-0.151567
0.155568	-0.086434
0.203467	-0.109967
-0.110643	-0.187305
-0.312197	-0.09435
-0.11827	-0.0678836
-0.857547	0.047266
0.234091	-0.10857
-0.0305833	-0.0725945
-0.115861	0.0992927
-0.851073	0.0592855
-0.782529	-0.0588799
-0.458343	0.01603
-0.933094	0.12368
-0.57543	-0.127495
-0.446512	-0.0622963
-0.849442	-0.242022
-0.335176	-0.108133
-1.00832	-0.573905
-0.0793657	-0.193409
-0.349355	0.102426
-0.0604563	-0.153907
-0.21639	-0.0623656
-0.0948123	0.00882428
-0.8176	-0.00104676
-0.204748	-0.0106492
-1.05128	-0.225586
-0.780958	0.0419423
-0.767786	-0.0589887
-0.725156	0.00736029
-0.000131752	0.174834
-0.423189	0.0639666
0.0587808	0.0995367
-1.04522	-0.0985171
0.339449	-0.278712
-0.240054	-0.0392686
-0.150863	-0.00606998
0.121289	0.300843
-0.110018	0.131004
0.219296	0.0914461
-0.977621	0.247459
-0.493432	0.172698
-0.514646	0.146575
-0.142512	-0.00436375
-0.453097	0.0165053
-0.209999	0.193498
-0.302985	-0.0497412
-0.174065	-0.0345652
-0.594655	0.0331592
0.0738338	-0.0968506
-0.0729077	-0.0842136
0.0881012	-0.152044
0.00113324	0.280805
-0.462301	0.0669849
-0.876145	0.142506
-0.128515	0.114144
-0.804508	0.0299321
0.0762683	-0.0612858
-0.608637	-0.0481028
-0.269358	-0.0147244
0.0894876	0.29795
-0.388148	0.077039
0.199502	-0.0830272
-0.627241	0.300857
0.138531	-0.0433174
0.404599	-0.0620686
-0.550709	-0.109098
0.092031	-0.225395
-0.203979	0.0129201
-0.181193	-0.104611
-0.667552	0.0603937
-0.737067	-0.186191
-0.712358	0.00767223
-0.339661	-0.0966987
-0.813309	-0.110103
-0.734011	-0.0381488
-0.604107	0.442952
-0.37427	0.0560655
-0.935451	-0.0187886
0.0481225	0.24277
-0.236879	0.0359838
-0.0201506	0.164683
-0.0779313	0.148229
-0.151401	0.184515
-0.571539	0.059547
-0.381875	0.0893712
-1.21268	-0.0310174
0.155149	-0.0228132
-0.669582	0.0542765
-0.652487	-0.114157
-0.436233	0.206105
-0.397855	-0.0147967
-0.106879	-0.276289
-1.29214	0.12555
0.171278	-0.299902
0.0884694	-0.0290559
0.0810413	0.0256593
0.202206	0.35621
0.130425	0.0836587
-0.0217297	0.391797
-0.282616	0.0558847
0.162806	0.157771
-0.15405	0.213329
-0.0700528	0.0713435
0.0934828	0.384488
-0.175023	0.177422
-0.124324	0.489492
0.197258	-0.0326241
-0.1344	0.262387
0.293074	0.0970578
-0.139917	0.0466841
0.109502	0.0530475
0.0118108	0.17254
0.211094	0.0548566
-0.288205	0.159269
-0.378463	0.120786
-0.0597687	0.228246
0.0877186	0.0822276
-0.173648	0.187525
-0.135004	-0.0032169
0.104108	-0.0616156
-0.0675767	0.204318
-0.137899	0.183335
-0.0229581	-0.0488682
-0.109296	0.0379872
-0.000255768	-0.1538
-0.331991	-0.190865
0.249498	0.0114718
-0.0645322	-0.1009
0.107129	-0.00282729
-0.705762	0.0910471
-0.63109	0.0612088
-0.502945	0.367172
-0.0893041	0.117005
-0.339708	0.150227
-0.0499788	-0.0368033
-0.332105	-0.0909107
-0.368287	-0.0274836
-0.519534	-0.331838
0.160123	0.122267
-0.211949	0.00969478
0.0780981	0.15127
-0.112977	0.372237
-0.00146324	-0.147401
-0.557214	0.266343
-0.41982	-0.122664
-0.900345	-0.0956861
-0.0270411	0.0480664
-0.520465	-0.024012
-0.376766	-0.000725613
-0.272122	0.312349
-0.253788	-0.245629
0.0329559	0.0655937
-0.65138	-0.194435
-0.259577	-0.267019
0.190614	-0.169824
-0.0944834
0.0108858	0.0273179
-0.0450809	0.0251187
0.0795202	0.00544694
0.0236932	0.143471
-0.0244183	-0.0935007
-0.105151	-0.0752083
-0.0217061	0.149443
0.110054	0.181813
-0.146294	0.0479986
-0.0606738	-0.0281752
-0.00452508	-0.0395498
0.11189	0.0994968
0.0104614	0.0112316
-0.169478	0.171147
0.144933	-0.15865
0.0446777	-0.148647
-0.0299367	-0.115522
-0.0722653	-0.047014
0.128011	0.0780429
0.00453887	0.0167964
-0.0778284	-0.0609429
-0.0298447	0.0853196
0.00695284	0.233346
0.00964349	-0.114397
-0.048752	-0.0229962
0.00440986	0.0396902
0.216865	0.250808
-0.0947229	0.00530997
0.0121831	-0.229611
-0.00146938	-0.69357
0.119714	-0.262054
0.0626165	0.0950046
0.212366	-0.0969238
0.180522	-0.331334
-0.0484886	-0.335513
0.0383468	0.044259
0.153296	-0.539366
0.215061	-0.053906
-0.133576	-0.00988448
0.0225604	-0.392496
-0.0545171	-0.428853
-0.697223	-1.60165
-0.206296	-0.415112
-0.322498	-1.73022
-0.487064	-1.59039
-0.468064	-1.83954
-0.917633	-1.21382
-0.689743	-1.88172
-0.367571	-0.534822
0.0490944	0.0625486
0.0467812	0.104839
-0.0227992	0.271858
0.130665	0.12561
-0.0585634	-0.0785634
-0.111046	-0.035262
-0.294014	0.10427
-0.152072	0.0762351
0.041501
-0.0193054	-0.0143719
-0.141103	0.187187
0.147249	0.00250226
0.242045	-0.10886
0.00896182	0.11431
-0.13482	-0.0376108
0.125076	0.180206
-0.135557	0.022216
0.047507	-0.0955847
-0.0240155	0.084366
-0.0275114	0.150321
0.196721	0.299835
0.0906716	0.0236446
0.141639	-0.00240449
-0.192454	0.0282632
0.0438146	0.111741
0.0879086	-0.0896188
-0.041943	0.0426491
-0.0263902	0.0567913
-0.0928202	-0.0897072
0.144248	0.0755291
0.0770811	-0.167322
0.0220289	0.181339
-0.0110483	0.059093
0.181251	0.0525221
0.13078	0.149598
-0.216613	0.0163503
-0.099827	0.0442862
0.161859	0.331645
0.0435105	0.0570449
0.341349	0.0141716
0.06446	-0.0345212
-0.0403976	-0.036059
0.27289	-0.128778
0.0641222	0.146667
0.088232	-0.10123
0.178158	-0.0697004
0.100332	0.191836
0.10608	0.0327721
-0.00479388	-0.197125
0.0219904	-0.0206622
-0.362262	-0.822353
-0.391002	-0.499372
-0.301813	-0.280174
-0.63914	-0.926928
-0.820939	-0.695575
-0.603582	-0.625465
-0.741912	-0.703997
-0.0758683	-0.368702
0.136826	0.188671
0.188881	0.395322
-0.0438712	-0.146309
0.0396457	0.101879
0.0017738	0.119569
0.265686	-0.096675
0.0594315	0.14938
0.0916511	0.00588118
-0.0315582
0.0941915	-0.0904815
-0.0760294	-0.0523102
0.0852787	-0.163743
-0.0525508	-0.132627
0.0364026	0.0123851
0.214985	0.212643
-0.24832	-0.108207
0.0830352	0.010482
0.061276	-0.0860775
0.055322	0.149871
-0.0183405	0.0972651
-0.0735643	-0.0434825
0.0956885	0.00869855
0.0107762	0.108294
-0.189606	0.11939
-0.000265043	-0.011877
0.0895504	-0.164891
-0.0369897	-0.00904958
0.129512	-0.0820208
-0.0999642	-0.192186
0.170627	0.0120171
0.0844601	0.175662
0.0700211	0.0953074
-0.088476	0.319002
0.0296314	-0.0791998
-0.273812	0.0511058
0.00708683	-0.0875578
0.278525	-0.0893148
0.126467	0.106048
-0.168281	-0.105563
0.10098	0.0648871
0.278068	0.151402
0.131676	-0.253326
-0.185246	0.156857
0.0844726	-0.227942
-0.10777	-0.267765
0.162344	-0.439694
0.200679	-0.135053
-0.241873	-0.370364
-0.0571097	-0.26705
-0.313885	-0.951597
-0.27902	-0.166336
-0.42768	-0.886706
-0.946507	-1.21939
-0.885337	-1.08482
-0.700866	-0.909789
-0.906286	-0.89948
-0.4172	-0.0450448
-0.219828	-0.0309248
-0.0136569	0.22273
0.202149	0.0258221
0.263826	0.184144
0.0599366	0.0599792
0.0834803	0.0313901
0.0442422	0.0534907
0.111593	0.137461
-0.0197144
-0.000397273	0.221189
-0.0411925	-0.0212688
-0.147604	0.045634
0.0620384	-0.170832
-0.077719	0.0657155
0.076715	0.0051134
0.0212679	0.00600919
-0.119817	-0.163831
0.136474	-0.0358493
-0.00934989	-0.144796
0.0386682	-0.0475373
0.143778	0.195518
0.0478731	-0.0733431
-0.0557711	0.0586567
0.0332035	0.220099
-0.112734	0.0957067
0.00599297	-0.0760647
0.00740295	-0.102901
0.121572	0.386955
0.10019	-0.0547791
-0.133672	0.127249
0.20127	-0.0533871
-0.046733	0.0228674
-0.0371336	0.31067
-0.0169527	0.0866531
-0.209538	0.0745213
0.321007	0.0668303
0.125933	-0.102978
0.420129	-0.0989382
0.265515	0.420461
0.332819	0.433341
0.0502604	0.178666
0.277915	-0.205279
0.0455877	-0.0498527
0.284323	0.412092
0.123737	-0.0394137
0.127087	0.0159928
0.204562	-0.125445
-0.355104	-0.00530445
-0.273466	-0.816365
0.196056	-0.176069
-0.224665	-0.047759
-0.648738	-0.0979406
-0.863065	-0.254473
-0.817774	-0.0458837
-0.568603	-0.464971
-0.328651	-0.20093
-0.0267209	0.100161
0.0517237	0.158875
0.327356	-0.0393192
-0.024751	0.0541832
0.390088	0.0454821
0.14802	-0.113835
-0.133033	0.11103
-0.182767	0.134716
0.033785
-0.00972967	0.0125705
-0.0237862	-0.240231
-0.0272942	0.122374
0.102542	-0.118762
-0.117288	-0.0226889
-0.11612	-0.00644628
-0.0850132	-0.0256025
-0.0443181	-0.134654
-0.0304198	0.0687278
0.163226	-0.00706315
-0.0837875	0.131701
0.231928	-0.0297112
-0.046109	-0.0458782
-0.0569959	0.110015
-0.00256347	0.216116
0.126019	-0.0603943
-0.143305	0.0494713
0.158854	0.010991
0.0505228	-0.112812
-0.36359	0.211953
-0.011141	0.0553293
-0.0527112	0.0986501
0.0304124	0.235726
-0.00938921	-0.168579
-0.0842747	0.125301
0.251692	-0.00940124
-0.106102	-1.43748
0.151043	-0.596611
-0.106445	-0.305847
0.105483	-0.039581
0.0331384	-1.47673
0.0831596	-0.425873
-0.131459	-0.250877
0.265339	-0.647472
0.080108	-0.256431
0.128897	-0.217817
-0.144377	-0.53921
-0.162718	-0.658733
-0.772566	-2.40798
-0.170726	-0.496913
-0.240669	-1.75788
-0.472372	-2.35798
-0.691974	-2.2825
-0.330121	-1.40431
-0.979588	-2.11049
-0.61152	-0.807405
-0.0610045	-0.34159
0.270262	0.196504
0.0090716	-0.188369
0.202937	0.0288806
0.227361	-0.0918906
0.147054	-0.237208
0.185485	0.153357
-0.0671721	-0.150687
-0.518743
0.0581462
-0.0926337
-0.0427686	0.106688
-0.00938339	-0.0349346
-0.184149	0.11407
0.0103374	-0.0862475
-0.0835367	-0.0912498
0.023806	0.0529976
-0.0561398	0.0620201
0.0472388	0.00937736
-0.00708157	0.0174741
-0.190466	-0.0221252
0.0174573	0.0854278
0.0565244	0.00724361
-0.00687518	0.114578
0.170197	0.0880254
-0.102404	0.0851597
0.125262	-0.285481
0.105795	-0.144792
0.0725162	-0.00501523
0.196494	0.0321298
-0.0306404	-0.138171
-0.0913061	-0.0485453
-0.154675	0.10522
0.179917	0.0808782
-0.0283358	0.0708868
-0.0340798	-0.26213
-0.0122837	-1.09742
-0.109047	-0.348973
0.104645	-0.340789
0.107573	-0.350599
-0.0334632	-1.39688
0.0839685
0.0813003	-0.046761
-0.089319	-1.13913
0.302081	-0.149935
0.464271	-0.430258
-0.504626	-0.0703083
-0.322398	-0.474135
-0.454767	-1.88203
-0.237949	-0.663202
-0.219419	-2.1459
-0.835761	-2.20953
-1.05817	-1.98848
-0.578463	-1.38065
-0.925401	-2.09622
-0.369402	-0.488037
-0.00933216	0.0308497
-0.0263704	-0.29139
-0.407754	0.252588
0.141118	0.242895
0.100996	0.3283
-0.0970222	0.442746
-0.0980897	0.13105
0.0468646	-0.322815
-0.0104321
-0.0591775	0.300137
0.0750456	-0.130348
0.0196629	0.0430741
-0.0650265	-0.0461876
-0.0847321	-0.0549655
-0.105599	0.0276348
-0.420019	-0.133348
0.127556	0.12951
0.0861164	-0.0673864
0.0816633	0.037718
-0.109486	-0.0280818
-0.0217037	0.158936
-0.0783105	-0.147407
0.0520033	0.160054
0.00838201	0.00189331
0.096125	-0.0107159
-0.141147	-0.0118406
0.146398	0.310547
-0.06365	0.0775794
-0.215498	-0.152654
0.0751742	0.0694105
0.0443156	0.0412988
0.0945058	-0.288659
0.103083	-0.195413
0.00645773	-1.11439
0.0873698	-0.303934
-0.110897	-0.0788763
0.0186113	-0.175323
0.195584	-1.24278
-0.134516	-0.189676
-0.0447055	-0.111693
0.0255988	-0.652198
0.145571	-0.164501
0.193855	0.0123632
-0.121893	-0.300204
-0.150467	-0.201822
-1.11313	-1.74328
-0.207108	-0.477179
-0.00049342	-1.64306
-0.510044	-1.9182
-0.937354	-2.06268
-0.721111	-1.2309
-1.14492	-2.04289
-0.265938	-0.728895
0.0860218	-0.0563257
0.133537	0.182206
0.01297	-0.0633324
0.0471746	0.458725
-0.0748729	0.0610728
0.105267	-0.0639503
-0.137926	0.119854
0.0986018	0.152913
-0.0660033
0.15444	-0.00925174
0.0765356	-0.067236
0.0133719	-0.0200844
-0.0136148	0.00122568
-0.0178693	-0.0310868
-0.0153189	-0.12923
0.0180818	0.0630158
0.188073	-0.0256333
-0.104487	0.0553612
0.0594785	-0.109643
0.266426	0.0995588
-0.0178029	-0.240368
0.0876596	0.115192
-0.0395371	-0.23004
0.0130174	0.0844463
0.149752	-0.105876
-0.0470858	-0.121448
0.0297433	-0.129491
-0.0942026	-0.0252914
0.0966679	0.169425
-0.108	-0.0784811
0.00577422	-0.0310825
0.128991	0.10785
0.178185	-0.395645
0.0156542	-0.0182193
0.0619938	0.037679
-0.261138	0.0813018
0.134288	-1.05806
0.306963	-0.29311
0.0451573	-0.0754999
0.424468	-0.355945
0.145641	-0.230175
-0.166138	-0.0796912
-0.220925	-0.406204
0.0151296	-0.403136
-0.599274	-1.22108
-0.215208	-0.421228
-0.192632	-0.8905
-0.146385	-1.79884
-0.176024	-1.69981
-0.127209	-1.12998
-0.537134	-2.09427
-0.0837121	-0.467449
-0.122799	0.00984546
-0.128407	0.17672
0.143752	0.12955
0.190693	0.147745
0.0431936	-0.0162609
-0.135885	0.0823193
0.347013	0.250695
0.00982168	-0.101036
-0.0943261
0.0414912	-0.233201
-0.0447025	0.0350914
-0.0606006	0.0848321
-0.195193	0.0452389
0.046317	-0.0222361
0.054779	-0.0234566
-0.157305	-0.0384253
0.0369205	0.0234955
-0.0244942	-0.0526761
0.190366	0.126283
-0.0773971	0.233507
0.0825243	0.133962
-0.158504	0.0643329
-0.00797484	0.162911
-0.0143448	0.0529096
-0.0142731	-0.0225985
-0.0366595	-0.0859694
-0.0479435	-0.144117
-0.0568934	0.0726061
0.127478	0.0601989
0.0127792	0.139821
-0.0184545	0.0617135
-0.00676865	-0.741832
0.00831494	-0.399208
-0.133518	0.0225265
0.248876	-0.186866
0.0402494	-0.773464
0.143472	0.0841643
0.109541	0.294308
0.0714704	-0.309686
0.151926	0.0272153
0.158334	0.00226865
-0.0543074	-0.408522
-0.387948	-0.774269
-0.319552	-1.80614
-0.240383	0.00712315
-0.271973	-1.32841
-0.49133	-1.93021
-0.179559	-1.55724
-0.33853	-1.4446
-0.793172	-1.7189
-0.192309	-0.652561
-0.311593	0.224058
0.0867126	0.0384143
-0.00122862	0.189944
0.167462	-0.00547362
-0.0944669	-0.024636
0.0199638	0.202097
-0.0530343	-0.00187859
0.0831362	0.00727194
-0.0712204
-0.0658591	-0.145435
-0.0978053	-0.0259306
-0.00822862	-0.0248655
-0.0955961	-0.0400337
-0.169654	-0.148
-0.114053	0.100069
-0.186211	-0.0287172
0.0457969	-0.232908
0.286394	0.170255
0.124333	0.0431494
0.200833	-0.12169
0.11668	0.0451434
-0.0958453	0.0933644
-0.014079	-0.133227
0.0366387	-0.054558
-0.236194	-0.0321417
-0.0910546	0.0566045
-0.112936	-0.040469
0.0706368	-0.0743465
0.00689502	-0.16879
-0.0571959	0.0920818
0.0286099	-1.12117
0.197103	-0.466315
-0.0431636	0.138244
0.226295	0.0442379
0.217818	-1.00645
0.242869	-0.218741
0.0633161	0.247373
-0.0409193	-0.80343
0.184518	-0.376171
0.0501389	-0.706902
0.108083	-0.272777
-0.156925	-0.163013
-0.585165	-1.88908
-0.19537	-0.364537
-0.201187	-1.75415
-0.654966	-1.69091
-0.6964	-1.9577
-0.523962	-1.48246
-0.772289	-2.02372
-0.441498	-0.76726
0.0765131	-0.246562
-0.0416879	0.179922
0.0893982	0.0657516
0.034972	0.249739
-0.0755415	0.0603357
-0.260603	0.0335685
0.0157343	0.104739
-0.107439	0.254029
-0.0887812
-0.083413	-0.0447015
0.143817	0.130699
0.0913767	0.0320514
-0.191192	0.200368
-0.112058	-0.136471
-0.104953	0.140077
0.070063	-0.0334464
-0.042796	-0.0709458
-0.135592	0.00400441
-0.0200628	-0.0332511
0.00161144	0.0487845
0.127967	0.188083
-0.145232	0.138359
-0.180464	0.395518
-0.0701505	-0.0290134
-0.211607	-0.0192165
0.0402052	0.0781662
0.120423	0.0925562
-0.136035	-0.193976
0.138655	0.0700838
0.033302	-0.759675
-0.190636	0.065375
0.317787	-0.18711
0.146669	0.0216397
0.119768	-0.500408
-0.0981558	-0.163356
0.224036	-0.143575
0.195566	-0.60801
0.26012	0.0543344
0.181093	0.178938
-0.217148	-0.412773
-0.469262	-0.328944
-0.687826	-2.65832
-0.296637	-0.41979
-0.243466	-0.673419
-0.514977	-1.49705
-0.745613	-1.99642
-0.426804	-1.60479
-0.843123	-2.00072
-0.290803	-0.621085
0.0795323	0.0285113
-0.0683872	0.00815459
0.051578	0.0762405
0.322526	0.230999
0.131697	0.182632
0.057544	0.271416
0.174628	0.143639
0.0794345	0.199848
-0.133241
0.190455	0.0590275
-0.126497	-0.199384
-0.101362	-0.0251675
-0.0112441	-0.121026
0.0592584	-0.0193146
-0.100937	-0.102133
-0.0372883	0.198644
-0.0360519	-0.101052
0.230753	-0.246208
-0.0864919	-0.037386
0.103727	0.0134754
-0.260349	-0.0109764
0.159815	0.0488136
0.0314001	-0.00537548
0.0108403	-0.132929
0.0164192	-0.0582032
0.0993808	-0.0266829
-0.111503	-0.141413
0.285818	0.219445
-0.18683	-0.609516
-0.203426	0.0502251
0.0706626	-0.281396
0.192133	0.0361196
-0.00371368	-0.736157
-0.126725	-0.0109535
0.149863	0.22179
-0.227079	-0.0742409
0.0704744	0.0375329
-0.0980875	-0.209055
-0.40804	-0.395006
-0.0835221	-0.174978
-0.745046	-1.38973
-0.0526012	-0.163687
-0.691659	-0.622474
-0.58951	-1.03509
-1.04144	-1.0402
-0.877331	-1.39493
-0.703929	-1.80651
-0.214733	-0.582778
-0.030077	-0.054538
0.0233005	0.09227
-0.0435693	-0.201661
0.050494	0.134875
-0.103931	0.0916281
0.137845	0.0770118
-0.121965	-0.123872
-0.117994	-0.30611
-0.054493
-0.10085	0.0998484
0.112667	0.18871
0.189644	-0.0510227
-0.0461336	0.058834
0.0669873	0.0413458
0.240757	0.147772
-0.0787589	-0.0245662
0.165127	0.0357999
0.113686	-0.0120156
0.0720189	0.138254
-0.0296545	-0.126131
0.103163	0.11936
0.0134226	0.0685203
0.0224925	-0.0962782
0.0754053	-0.0767839
-0.102982	0.0879415
-0.11618	-0.11521
0.207349	-0.384079
0.167218	-1.36756
-0.180132	-0.415799
0.22838	-0.261321
0.0380662	-0.240236
0.173161	-1.63575
0.133044	-0.307779
0.0145688	0.222012
0.122928	-0.754003
0.096953	-0.526752
-0.210797	-0.0899628
-0.209496	-0.466124
-0.317612	-0.58042
-1.3859	-1.63444
-0.0614645	-0.587981
-0.533068	-1.69597
-0.859469	-2.20666
-0.944989	-2.17743
-0.812056	-1.61583
-1.23647	-1.95342
-0.26852	-1.12923
-0.109378	0.119931
0.0384589	0.146616
0.188506	0.099283
0.0786556	-0.250248
0.224227	-0.0240283
0.0371045	0.0667188
-0.0310364	-0.0111281
-0.119073	-0.0394955
-0.105359
0.100346	-0.0234363
-0.126889	-0.0912193
-0.0651678	-0.141852
0.140297	0.0581836
0.128034	-0.0113419
-0.0413575	-0.0596917
-0.164664	0.000208573
0.00813825	0.0699953
-0.0227439	0.0530892
0.000507615	-0.00409244
0.109829	-0.205806
0.0212401	-0.262136
-0.210841	-0.0685285
0.129295	0.0650873
-0.0991642	0.0687435
-0.0819073	0.0521306
0.270969	0.115279
0.0487344	0.263384
-0.189341	0.11431
0.0110161	0.128756
0.327366	-0.00949045
-0.213102	0.162329
0.0918522	0.110638
-0.0310775	0.0529862
-0.392781	0.00780309
0.12998	-0.111201
-0.0116108	-0.0772603
-0.136763	-0.127551
0.029102	-0.338839
-0.36389	-0.466718
-0.189087	0.0788094
-0.239013	0.140157
-0.547391	-0.423908
-0.525531	-0.539421
-0.399749	0.105019
-0.92345	-0.237876
-0.0434176	-0.0519183
0.169872	0.00307447
0.279699	-0.0854536
-0.0694573	-0.254802
-0.03958	-0.0256648
0.0649561	0.118396
-0.123363	0.493894
-0.309845	0.0572215
-0.114394	0.167326
-0.101217
-0.150077	-0.141342
-0.100538	-0.126376
-0.229782	-0.171181
0.143051	-0.0780065
-0.257014	-0.0734305
0.0678612	0.161083
-0.0231361	-0.020412
0.0721761	-0.00866076
0.0644794	0.0411193
0.217151	0.192357
0.0460277	0.1388
-0.0235071	-0.0120015
-0.0116905	0.0217895
0.0796846	-0.0193125
0.0906238	-0.0696652
0.139493	-0.045734
0.343569	-0.587552
0.135023	-0.179866
0.416829	0.0875692
-0.00561069	0.285072
0.221115	-0.235136
0.000738243	0.0203779
-0.0813974	-0.0898583
0.0481218	0.000520332
0.191457	0.0246766
0.315919	-0.0836405
-0.141387	-0.356679
0.049557	-0.340326
-0.640239	-1.03
-0.433956	-0.240886
-0.34905	-0.857552
-0.478607	-0.974195
-0.698168	-1.13906
-0.413088	-1.27868
-0.725666	-1.38591
0.107962	-0.459157
0.0238303	-0.023332
0.00188097	0.0264707
0.262725	0.236558
-0.0758641	-0.0595856
0.20518	0.0795225
-0.0659402	0.115979
0.0640668	0.0219725
0.00177093	0.0209178
-0.0093718
0.0248635	0.0325819
-0.167562	0.0380457
0.0423263	-0.0920836
-0.247249	-0.0382241
0.00790397	0.0726119
0.0419139	0.0387977
0.0209266	0.134417
0.15245	0.102624
-0.0382839	0.0552023
-0.0187743	0.125517
0.10577	-0.0113143
-0.358231	-0.0537068
-0.11685	-0.0467518
-0.0379694	-0.0820373
0.0952131	0.0970786
0.251067	0.197279
0.101186	-0.0495436
-0.0837227	0.0677987
-0.174115	0.294459
-0.0540943	0.0142399
-0.106984	-0.0819204
-0.122051	-0.339756
0.150922	-0.00791113
0.0709846	0.0481024
-0.287774	0.158088
-0.212536	-0.157582
-0.312181	0.0675694
-0.317461	-0.516736
-0.0270599	-0.0267445
-0.217614	-0.0066454
-0.3976	-0.573645
-0.331083	-0.418755
-0.326048	-0.408033
-0.422739	-0.656288
-0.172427	-0.231644
-0.098437	-0.0752796
-0.117371	-0.162832
-0.0139266	0.1364
-0.000351997	0.253871
-0.0165395	0.0748852
-0.00390808	0.119246
-0.320407	0.00853858
-0.130351	-0.186793
-0.110256
0.109041	0.0674577
0.130883	-0.222112
-0.117618	-0.33346
-0.016702	-0.0973058
0.0458315	-0.0260378
0.051146	-0.0330957
-0.100836	-0.0526505
0.125604	0.0778341
-0.00726392	0.153381
0.0344144	-0.0201132
0.0345936	-0.0887973
-0.133933	0.15466
-0.189318	-0.0270354
0.126769	-0.0110218
-0.0483641	-0.132892
0.0285225	-0.120928
0.295758	0.354306
0.170156	-0.105828
0.0060927	-0.318081
-0.218115	-0.0899231
0.174734	-0.0561155
0.0876561	0.0782532
0.10921	0.147511
0.0512441	-0.166708
-0.301935	-0.192578
-0.438132	-0.242045
-0.823985	-1.14037
-0.155987	-0.508994
-0.46217	-0.947895
-0.631226	-1.24246
-0.82145	-1.01919
-0.69225	-0.824998
-1.03438	-1.11553
-0.0405186	-0.562031
0.163894	0.0875254
-0.13812	-0.194687
-0.0252364	0.10263
-0.0231712	0.0323567
0.22965	0.0324164
-0.038793	0.0262968
-0.230296	0.174191
-0.10983	0.0378357
-0.00287184
0.189978	0.137939
-0.061293	0.0121424
-0.107971	-0.0624647
-0.00644544	0.011831
0.0149695	0.0345299
-0.217058	0.0267567
-0.211344	0.0660108
-0.248632	-0.0771042
-0.0510551	0.0502941
-0.0454157	-0.0122901
-0.0301103	0.149826
0.0431712	-0.105269
0.064412	-0.0607995
0.241128	-0.564951
0.121609	0.0744879
0.305532	-0.180222
-0.143254	-0.00483932
0.137219	-0.165658
-0.282602	0.165165
0.114953	0.0411283
-0.0513228	-0.18832
0.086199	0.142285
0.129013	0.129679
-0.142971	-0.34541
-0.618849	-0.449645
-0.507961	-1.63709
-0.567638	-0.565358
-0.698681	-0.532869
-0.264252	-1.27155
-0.440075	-0.682331
-0.441932	-1.3411
-0.613975	-1.44582
-0.201718	-0.416414
-0.0102011	-0.152779
0.0831454	-0.0561234
0.108606	0.0673498
0.238487	-0.116392
0.0636376	-0.00835049
-0.123657	0.194182
0.181031	-0.0345439
-0.203036	0.00178829
0.0152841
0.145347	0.0540724
0.244933	-0.0166391
0.136001	0.214855
-0.0454181	0.286083
0.0738821	0.0986913
0.0358937	0.0763385
-0.117676	-0.143609
-0.114044	0.159928
-0.0437881	0.124664
0.0872423	0.189641
-0.207547	0.0727043
0.21882	-0.434441
-0.0106277	-0.821975
-0.0228448	-0.286196
0.43665	-0.332286
0.145218	0.217315
0.297682	-1.1503
0.0302165	-0.343162
-0.106939	0.120333
0.016375	-0.959504
0.0788101	-0.503047
0.111345	-0.199246
-0.279803	-0.423077
-0.214484	-0.439933
-0.573458	-1.83487
-0.0924646	-0.327328
-0.561218	-1.5087
-0.447607	-1.72026
-0.610726	-1.92461
-0.416232	-1.73311
-0.704289	-1.75696
-0.532509	-0.681112
-0.0607554	-0.275637
0.221936	0.321584
0.099479	0.0276385
0.127995	0.176786
-0.0620312	0.123375
-0.243089	-0.157487
0.132144	0.124081
0.155047	0.0324302
-0.128818
-0.0156121	0.0844959
0.0056856	0.062665
-0.0153748	0.0774442
-0.0681938	-0.0897552
-0.119233	-0.137949
0.165329	-0.131821
-0.0458824	-0.0305479
-0.012584	0.167708
-0.115582	0.058658
0.0904988	0.0238882
0.0666566	0.112339
-0.0609306	-0.701751
-0.11675	-0.111438
0.0366084	0.0651089
0.120373	0.109551
0.0647171	0.0572815
0.0137329	0.129982
-0.0253166	0.311742
0.0137809	-0.145275
0.10065	0.0362794
0.0402842	-0.0195883
-0.209395	-0.216011
-0.0494186	0.0165897
-0.401856	-1.46619
-0.458147	-0.494132
0.0128031	-0.860361
-0.338907	-1.17069
-0.660729	-1.32849
-0.402382	-1.10544
-1.08681	-1.23836
-0.194694	-0.322263
-0.201005	0.0928613
-0.00174894	-0.20441
0.075359	0.283947
-0.0792448	-0.191706
0.014582	-0.0673702
0.0181889	0.101611
-2.02139e-05	-0.2705
-0.24921	-0.142889
-0.0822303
0.0895291	-0.0228764
0.0625831	-0.0712046
0.0983604	-0.0268848
0.047316	0.206921
-0.120761	-0.106283
-0.0675842	0.105512
0.163741	-0.0203633
-0.0457054	-0.021578
0.050935	-0.0430627
0.00373574	-0.204585
0.0641033	-1.53717
0.060129	-1.13697
0.0658219	-0.402019
-0.0218144	-0.260688
0.0643637	-1.65116
0.119501	-0.282023
0.131017	-0.0768379
-0.000156788	-0.541751
-0.163004	0.0358792
0.128133	-0.44838
-0.196015	-0.624161
-0.15028	-0.816162
-1.16309	-1.80259
-0.326123	-0.49192
-0.18941	-2.07953
-0.677534	-2.9447
-1.0279	-2.46104
-0.595074	-1.84918
-0.985186	-2.91067
0.0024801	-0.759542
-0.0252411	-0.0974414
-0.0499627	-0.191433
0.178693	0.0246348
0.199232	-0.0538561
0.0217521	0.0281631
-0.0366831	-0.0720216
0.20949	-0.00959728
0.107434	0.178507
-0.066411
-0.201527	-0.123662
-0.0357487	-0.109684
-0.181146	0.113986
0.0695268	-0.0999754
0.0533342	0.0871516
-0.360332	-0.116715
-0.0332858	-0.11026
0.182826	-0.00999109
0.346848	0.0406689
0.00622093	-0.802667
-0.101712	-0.290319
0.126583	0.12133
0.306517	-0.0824689
0.109611	-0.547472
0.0553552	0.0389906
0.116106	-0.0391234
-0.0935383	-0.399919
0.0188595	-0.352235
-0.118427	-0.364384
-0.311789	-0.204261
-0.216582	-0.722311
-0.674268	-1.54161
-0.290661	-0.192696
-0.18231	-1.83702
-0.420126	-1.76977
-0.416192	-0.997374
-0.764879	-1.81122
-1.15598	-1.80686
-0.26184	-0.613368
0.132434	-0.0698658
0.0194823	0.27405
0.000954738	0.122105
0.271192	0.0382943
-0.157117	0.177324
0.0554456	0.100812
0.179012	0.0682509
0.257706	0.232764
-0.0268998
-0.267751	0.176644
0.243352	-0.0201308
-0.071028	-0.123223
0.154793	-0.0688692
-0.0208554	0.0127548
0.158604	0.355148
-0.134269	-0.0304776
0.299958	0.0937176
-0.21757	-1.14258
0.341847	-0.0751315
0.263781	-0.228589
0.134065	0.272406
0.183823	-1.44166
-0.205515	0.214669
0.0394399	-0.145932
0.248486	-0.476081
0.321349	-0.358651
-0.0394898	-0.165415
-0.0148825	-0.518779
-0.120669	-0.581742
-0.979673	-1.95832
-0.1944	-0.419719
-0.3061	-1.90784
-0.654991	-2.25423
-0.707237	-1.98008
-0.436259	-1.32596
-0.916749	-2.7762
-0.284665	-0.693273
-0.117015	-0.191725
-0.0623257	0.135352
-0.0263389	0.291301
0.00779237	0.386936
0.33286	0.0472315
0.0738616	0.145862
0.0335434	0.306498
-0.0857541	0.110795
-0.0858864
-0.206895	0.0212393
-0.0785312	0.0400052
-0.132879	0.121662
-0.0410292	0.0851699
-0.0464293	0.135
0.141102	0.112469
-0.269865	-0.106373
0.00901156	-0.425484
0.0482916	-0.415302
0.195898	0.0213355
0.108329	-0.189261
0.0368449	-0.925532
0.104171	-0.124745
0.193756	-0.0121136
0.241374	-0.667203
0.211774	-0.142385
-0.237917	0.0190902
-0.0640887	-0.138433
-0.296598	-0.372546
-0.34695	-1.47168
-0.184391	-0.334254
-0.0744487	-1.16161
-0.514593	-1.4897
-0.497567	-2.2448
-0.606764	-1.51947
-1.05959	-1.7117
-0.452265	-0.428446
0.0321049	0.127341
0.0273509	0.173224
0.0991741	-0.0338796
0.0207431	-0.26571
-0.129824	0.210813
-0.0378132	-0.224872
-0.149665	0.0208696
0.00197775	0.118782
0.0716784
0.106212	0.0283266
-0.135961	-0.193099
0.0334292	-0.103158
0.161181	0.0264532
0.246114	-0.0874826
0.241974	0.257213
0.097443	-0.559744
0.0753621	0.0343026
0.178311	0.20027
0.366989	-0.0609742
0.390959	-0.181929
-0.240679	0.0124574
-0.130314	-0.0734464
0.157228	0.297384
0.226101	0.282739
0.220113	-0.0608503
-0.0436159	-0.450253
-0.195646	-0.229873
-0.525229	-1.5492
-0.261677	-0.212942
-0.110137	-0.485593
-0.115691	-1.43948
-0.742061	-1.01814
-0.432335	-1.14382
-0.406614	-1.28954
0.0246093	-0.528589
-0.0124318	0.180789
0.177389	-0.00765822
0.396478	-0.0212722
-0.0642009	-0.022823
0.00850423	0.348441
0.0484451	0.0556019
-0.0142463	0.118243
0.227468	0.175739
-0.0897716
-0.15373	-0.119526
0.00559892	-0.0411719
-0.0598152	0.0929763
-0.0247194	-0.0616331
-0.106118	-0.264203
-0.0785432	-0.733003
0.150106	-0.35401
0.213839	0.109561
0.158844	0.0391553
-0.107528	-0.905315
-0.107985	0.0595212
-0.118239	0.0356515
-0.0977357	-0.817879
0.00763461	-0.100451
0.0699691	0.00472926
-0.103867	-0.664354
-0.234723	-0.447036
-0.729034	-1.35217
-0.30033	-0.369175
-0.311123	-2.12332
-0.596361	-1.47619
-0.585251	-1.77754
-0.699096	-1.36865
-0.718103	-1.65295
-0.21756	-0.937516
0.0311264	0.114947
-0.0161527	0.1019
0.0265296	-0.176323
0.131682	-0.0545815
0.102555	-0.117311
-0.2239	-0.0454595
0.0177883	-0.0861263
-0.173199	0.0537645
0.0431662
0.0559917	0.041929
-0.00992268	-0.337984
-0.0263337	0.00384091
-0.0822147	-0.164522
-0.0642665	-0.738702
-0.146957	-0.0535339
-0.0820473	0.1565
0.0286148	-0.200899
-0.131702	0.10341
[truncated: 116 more rows]

## Sheet: Supp Fig 2B, 2D
	SOS1_23	SOS1_5	SOS1_2	SOS1_11	SOS1_17	SOS1_26	ABL1_5	ABL1_10	ABL1_11	ABL1_7	ABL1_6	ABL1_21	GAB2_1	GAB2_7	GAB2_15	GAB2_3	GAB2_21	GAB2_12	SPRED2_25	SPRED2_11	SPRED2_10	SPRED2_5	SPRED2_3	SPRED2_20	NF1_11	NF1_7	NF1_8	NF1_5	NF1_6	NF1_4	PTPN1_12	PTPN1_15	PTPN1_3	PTPN1_13	PTPN1_26	PTPN1_2
NTC_28	-3.50475	-2.91632	-3.48212	-2.91666	-2.98252	-2.74249	-5.30007	-3.27194	-2.67861	-2.77083	-2.31869	-1.99266	-3.58783	-2.76622	-1.76396	-1.53706	-1.8583	-0.63836	0.983924	0.865043	1.77535	0.679817	1.50612	0.417577	3.02882	2.50548	2.76583	2.88164	3.81345	4.37323	3.282	3.04043	3.88826	4.39974	3.97771	6.05193
NTC_7	-3.68251	-3.45213	-2.8215	-3.15898	-3.03535	-2.9532	-5.71641	-3.49358	-2.33546	-2.36104	-1.89344	-1.99266	-2.45871	-1.68126	-2.21869	-1.73564	-1.7755	-1.22547	0.507897	0.240774	0.936847	1.33051	1.07315	1.6105	2.24482	2.4226	3.35684	3.2178	4.07148	4.76236	3.46622	3.83349	4.84108	5.10386	5.80734	5.64817
NTC_13	-3.31775	-2.93564	-3.08316	-2.83573	-3.02411	-2.79917	-4.38208	-3.44859	-2.76067	-2.71141	-2.06956	-1.8304	-3.18478	-2.60073	-1.34612	-1.72069	-1.25273	-1.10379	0.504605	0.483108	0.727808	0.372709	0.90082	0.841502	1.73055	2.50294	2.26927	3.4045	2.78467	3.14017	1.94938	2.36981	4.1009	3.5943	5.44375	5.38741
NTC_14	-2.93448	-3.01236	-3.02596	-2.65197	-3.38848	-2.60263	-4.77312	-2.91669	-2.52982	-2.03162	-1.90893	-2.05051	-2.84009	-3.07225		-0.75338	-1.23476	-0.6123	0.648385	0.387577	0.678846	0.381089	1.05297	0.983978	3.03239	1.91296	2.94008	2.61872	3.49657	3.53998	2.67633	3.55203	3.51805	4.02956	4.07728	5.21813
NTC_3	-3.16365	-3.22715	-3.02503	-2.89696	-2.7181	-2.52286	-4.94731	-2.55025	-2.78048	-1.87418	-1.72387	-1.50195	-3.28658	-2.1873	-1.89349	-1.39102	-1.1437	-1.55024	1.01782	0.219249	0.588012	1.02938	0.974973	0.967069	2.66772	1.64888	1.78613	1.79741	3.17462	4.34114	2.54846	3.148	3.65895	4.29788	4.18392	5.60107
NTC_20	-3.63563	-2.68485	-3.01774	-2.74276	-2.93167	-2.41109	-4.58715	-2.20972	-2.35741	-2.61274	-2.6692	-1.80226	-2.05723	-1.29471	-1.72634	-1.44016	-1.09225	-1.16258	0.149634	0.81701	0.873443	0.667891	0.805189	0.957066	2.05172	2.25781	2.32806	2.4912	4.26638	3.57375	2.61666	2.66514	3.63173	4.43479	4.95123	5.44523
NTC_26	-3.23471	-2.98845	-2.88161	-2.18557	-2.80022	-2.54824	-3.77898	-3.38018	-2.97099	-2.22872	-1.4314	-1.69376	-2.27158	-2.39614	-1.76956	-1.1519	-1.09367	-0.47563	0.515902	0.375691	0.760287	0.642165	1.37165	0.834569	2.24794	2.21121	2.47157	3.43961	3.36398	3.75985	1.93575	2.99012	3.36568	4.12758	4.95562	5.62264
NTC_5	-3.0165	-2.77892	-2.35676	-2.45322	-3.39447	-1.92646	-4.48599	-2.52695	-1.86452	-2.05351	-1.82887	-1.66601	-2.83676	-2.17819	-1.54219	-1.20813	-1.47579	-1.07461	0.086255	0.050152	0.214245	0.932507	1.0888	1.22243	1.25655	2.45806	2.13548	2.37611	2.32929	2.66142	2.41416	2.31769	2.42582	3.51622	3.92261	4.38614
NTC_18	-2.75008	-2.75867	-2.36777	-2.85168	-3.01901	-2.14331	-3.04336	-2.9802	-1.48634	-2.58326	-1.27558	-1.70974	-2.65602	-2.09491	-1.07091	-1.72175	-1.22853	-1.14032	0.610931	0.261568	0.121606	0.385478	0.866773	0.686532	2.59158	2.34175	1.97141	2.10882	3.55225	3.26184	2.18953	3.17806	3.37236	3.40467	4.4922	4.68569
NTC_15	-2.89473	-3.08391	-2.84433	-2.43945	-2.64237	-2.16421	-2.77995	-2.00251	-1.60593	-2.51675	-1.51338	-1.935	-2.98573	-2.37411	-1.6845	-1.23275	-1.30975	-0.76791	0.690675	0.508671	1.40127	0.412259	0.421872	0.686262	2.37115	2.9733	1.84442	2.95901	2.79768	4.27749	2.01137	1.95101	3.57786	3.92922	4.5971	4.77743
NTC_1	-2.60889	-2.79154	-2.46676	-2.81295	-2.93709	-2.11337	-2.98904	-2.73604	-1.8478	-2.20191	-1.38595	-1.71462	-2.82764	-2.0709	-1.90722	-1.11345	-0.72809	-1.18432	0.340517	0.481504	0.545616	0.99658	0.497265	0.939729	1.68742	1.60345	1.9335	2.07037	2.84488	2.39851	2.60301	2.53894	2.98285	3.26538	4.02997	3.36718
NTC_29	-2.25206	-2.43681	-2.37442	-2.14415	-2.80445	-2.56452	-3.91326	-2.54152	-1.92318	-2.35804	-1.20182	-1.58641	-2.46375	-1.86665	-1.51564	-0.47481	-1.28752	-1.25766	0.322958	0.282505	0.050093	0.659409	0.670757	0.709852	1.52956	1.53579	1.24402	1.08026	1.17385	2.9384	2.1433	2.42676	2.685	3.36976	4.19384	3.9076
NTC_30	-3.34647	-2.96947	-2.43765	-2.41674	-2.4734	-2.47804	-4.4688	-2.49319	-1.91278	-1.94237	-1.60879	-1.48719	-2.36718	-1.52577	-1.5385	-1.37305	-1.1972	-0.20098	0.266365	0.734264	0.27794	0.75208	0.924785	0.609005	1.57876	1.55374	1.83133	2.13508	2.30294	3.08238	2.35286	2.41741	2.90238	3.28785	3.77931	4.55369
NTC_19	-3.18642	-2.53671	-0.49835	-2.99035	-2.05179	-2.16443	-3.51057	-2.358	-1.61135	-2.04609	-1.85433	-1.84228	-1.43713	-1.38899	-1.85081	-1.56228	-0.80302	-1.29423	0.406044	0.582227	0.801398	0.562003	0.874019	0.664673	1.35899	1.9327	1.83897	1.75224	3.93204	2.6631	2.59878	1.63891	3.14034	2.84782	4.57572	4.21418
NTC_17	-2.76604	-2.5459	-2.9258	-2.24692	-1.80658	-1.53706	-4.18896	-2.31499	-2.08952	-1.90973	-1.65623	-1.44482	-2.22455	-2.02967	-1.59541	-1.46686	-0.77329	-1.17963	0.407459	0.375655	0.880946	0.416676	0.735892	0.910549	1.95192	1.60127	1.83756	2.56377	2.6881	3.00611	2.42776	2.97316	2.51633	3.26602	3.08279	3.22546
NTC_16	-2.97866	-2.60849	-2.6037	-2.12879	-1.84771	-1.95341	-4.19612	-2.45363	-2.4205	-1.91713	-1.71818	-0.88898	-1.61387	-2.03628	-1.86051	-0.79191	-0.88027	-0.6782	0.00534	0.149153	0.328281	0.146007	0.261997	1.42293	0.808107	1.05095	2.0498	1.89742	2.03786	2.89294	1.6171	2.15431	2.30474	3.61071	3.07323	4.32166
NTC_2	-2.34311	-2.86497	-2.15047	-2.45487	-1.84878	-2.31805	-3.79604	-1.91485	-1.95898	-1.55971	-1.55665	-1.45509	-1.4914	-1.06309	-1.67084	-0.98061	-0.74403	-1.26093	0.124646	0.58164	0.111916	-0.11937	0.638827	0.03184	1.2085	1.25249	1.44314	1.97961	2.18163	1.95665	0.985218	1.12474	2.00429	2.52722	2.08876	3.2641
NTC_6	-2.64523	-2.34617	-1.6667	-2.13509	-1.77894	-2.07889	-2.77834	-1.94177	-1.29708	-2.1211	-1.15188	-1.48959	-1.88906	-1.27545	-1.33291	-0.45415	-1.16154	-1.01911	0.207844	0.149443	-0.09859	0.365732	0.610094	0.815077	1.52173	1.00651	0.434161	0.596164	2.02227	1.29043	1.56031	2.764	2.76714	3.90141	3.23929	2.51303
NTC_25	-1.99936	-2.12566	-2.05237	-2.02926	-0.84811	-2.30927	-3.65813	-1.09027	-1.87499	-1.32788	-1.49873	-1.57542	-1.5755	-2.24558	-1.40167	-0.9269	-1.04499	-0.91866	0.015453	0.165419	0.100919	0.505572	0.669245	0.46744	1.32669	1.1517	1.35259	1.28241	1.56632	2.34783	0.90229	1.86673	2.53904	2.08593	2.09234	2.91726
NTC_4	-2.45062	-1.86841	-2.58766	-2.23466	-0.92253	-2.10287	-3.46013	-1.30543	-1.88248	-0.97888	-1.23418	-1.19134	-1.46056	-1.57643	-1.41751	-1.09135	-0.68683	-0.64787	0.20195	0.103452	0.87905	1.58296	0.277841	0.209828	1.35034	1.09248	1.86515	1.73215	2.34229	1.96471	1.82673	1.61606	0.549946	3.21143	1.24457	4.16399
NTC_24	-2.26859	-2.18711	-1.94726	-2.2347	-2.15559	-2.02643	-3.45987	-1.85499	-1.32629	-1.85296	-1.53186	-1.20966	-2.00033	-0.96015	-1.16552	-1.11228	-0.82938	-0.62454	0.04888	0.344827	0.555197	0.393916	0.198299	0.301701	1.1645	1.04157	1.12607	1.97691	1.56529	1.50481	1.29376	2.61875	1.76081	1.99616	1.98188	3.26998
NTC_22	-2.65009	-2.35832	-1.90746	-1.94313	-2.27214	-2.07056	-3.13651	-2.04588	-1.91324	-1.97282	-1.51879	-1.17706	-0.49051	-1.34737	-1.16047	-1.03472	-1.01141	-0.69569	0.524886	0.131718	0.282929	0.456038	0.711609	0.473844	0.54776	1.65951	1.96819	2.08349	1.25585	1.98894	1.87059	1.75989	2.34796	2.79607	3.14937	3.9853
NTC_27	-2.17043	-2.32778	-2.08257	-1.96064	-2.17236	-1.87133	-2.77046	-2.06233	-1.08307	-1.77007	-1.17067	-1.26681	-1.25886	-1.05364	-1.25362	-1.01023	-0.70174	0.576798	0.75063	0.09832	0.458163	-0.0511	0.413822	0.328561	0.956512	1.65941	1.55152	2.58874	2.0534	2.45566	1.41574	1.40696	1.85752	2.16344	2.38712	1.41325
NTC_9	-2.15029	-2.09625	-1.98802	-2.05712	-0.75416	-2.08992	-2.37893	-1.2856	-1.02944	-1.36516	-1.53509	-1.10149	-1.24348	-1.65795	0.495333	-0.91957	-1.21502	-1.19354	-0.01772	0.617362	0.088145	1.24406	0.379669	-0.10877	1.39687	0.827844	1.47196	1.06761	1.22175	1.45355	0.79618	1.14784	1.61389	2.08484	2.48558	2.33887
NTC_11	-2.29475	-1.74011	-1.8545	-1.76168	-1.99797	-1.59116	-3.08999	-1.99564	-1.36126	-0.26985	-0.82697	-1.35486	-2.06923	-1.43804	-1.23461	-0.87954	-0.53053	-0.96989	0.494747	0.18348	0.134684	0.393186	0.409191	0.548863	0.679207	1.16345	1.5635	1.75958	2.38095	1.62417	1.84339	1.65285	1.82783	2.3949	2.43681	2.92692
NTC_10	-2.02486	-1.12576	-1.7839	-1.47655	-0.60718	-1.65638	-1.32482	-1.87817	-1.12944	-1.2127	-0.87811	-0.27423	-1.18622	-1.01336	-0.14443	-0.95905	-1.04259	-0.28051	-0.07585	0.371257	0.369545	1.34634	0.420903	0.803103	0.111389	0.792293	1.29295	0.972533	1.33251	1.0964	0.498485	1.09688	1.35261	1.52936	1.45476	1.87374
NTC_23	-1.55207	-1.50351	-1.59642	-0.84227	-0.6724	-1.12288	-1.97748	-0.91736	-1.23062	-0.58281	-0.72188	-0.79114	-1.24233	-1.06959	-0.93774	-0.50701	0.11849	-0.69393	-0.07402	1.34452	0.180854	0.098525	0.298831	0.440723	-0.06822	0.725509	0.915019	1.54112	1.19461	2.67207	0.440984	0.982312	0.853868	1.2291	0.944168	2.18569
NTC_8	-1.76883	-1.12788	-1.23502	-1.29117	-0.80435	-1.00741	-1.50552	-1.06552	-0.80909	-0.66112	-0.58701	-0.34829	-0.34157	-0.55587	-0.73622	-0.75345	-0.3475	-0.67097	-0.35706	0.572407	0.057112	0.374094	0.124727	-0.06895	0.453765	0.974251	1.63681	0.377399	0.523325	0.832162	0.711206	0.374251	0.447872	1.69448	1.26676	1.0102
NTC_12	-1.30008	-1.34873	-1.14539	-1.51718	-0.7729	-0.72413	-0.99931	-1.17116	-0.71929	-1.18913	-0.34935	-0.81385	0.391792	-0.60255	-0.02517	0.172671	-0.45054	-0.66659	1.57767	0.468763	-0.02087	0.179909	-0.23192	0.423573	0.512618	-0.05518	0.610445	0.626848	0.26399	0.443884	0.039157	0.509277	1.49814	0.757603	1.49478	0.27964
NTC_21	-1.44974	-0.56873	-1.19772	-1.25927	-0.64003	-0.75204	-0.59673	-0.4882	-0.704	-0.09407	-0.85985	-0.14675	-0.35916	-0.81424	-0.05278	-0.72814	-0.54657	-0.50122	-0.28823	0.042641	-0.13571	-0.19272	0.62405	0.718635	0.310106	0.347301	0.53187	0.267581	0.534765	0.493713	0.243599	1.8035	0.111461	1.00214	0.351146	0.931612

## Sheet: Supp Fig 2C, 2D
	SOS1_23	SOS1_5	SOS1_26	SOS1_2	SOS1_11	SOS1_17	ABL1_5	ABL1_10	ABL1_7	ABL1_6	ABL1_1	ABL1_11	GAB2_7	GAB2_1	GAB2_15	GAB2_21	GAB2_12	GAB2_3	SPRED2_13	SPRED2_25	SPRED2_10	SPRED2_4	SPRED2_3	SPRED2_20	NF1_7	NF1_11	NF1_5	NF1_8	NF1_4	NF1_6	PTPN1_12	PTPN1_9	PTPN1_15	PTPN1_3	PTPN1_13	PTPN1_26
NTC_6	-2.58174	-1.85361	-1.81972	-2.05452	-1.87735	-1.83868	-2.58252	-1.18192	-1.42359	-1.25906	-1.18984	-1.18515	-1.37106	-1.12772	-0.871017	-1.23465	-0.758598	-0.970685	-0.235181	-0.0680629	0.612519	0.0934781	-0.11679	0.721516	1.24197	1.50514	0.720803	1.03467	1.69556	2.50143	0.875509	1.19664	1.26592	1.62372	1.90465	1.73216
NTC_5	-2.22793	-2.00244	-1.74304	-1.55365	-1.6434	-1.49108	-2.1491	-1.40443	-1.7427	-1.47893	-1.03441	-0.964901	-1.53597	-0.947067	-0.963525	-0.828222	-0.913085	-0.930461	0.263718	0.786988	0.0614411	-0.11274	-0.282132	0.60424	0.81573	0.935253	1.05799	1.0518	1.76368	1.1874	0.8466	1.29763	1.84612	1.50335	1.79763	1.5545
NTC_20	-2.36265	-2.38968	-1.9027	-2.09903	-1.68763	-1.83793	-2.3288	-1.98671	-1.69086	-0.192101	-1.09731	-0.730555	-0.754345	-1.57111	-0.703181	-0.875463	-0.672276	-0.005545	0.00976829	0.364033	-0.135834	0.158379	0.209296	0.532248	1.03293	0.807706	0.764005	1.30327	1.96197	1.66269	1.77314	0.837986	1.0129	1.98177	2.19551	1.69746
NTC_2	-2.04515	-1.85251	-1.42228	-1.55687	-1.61793	-1.42783	-2.04842	-1.55657	-1.37086	-0.871412	-1.47674	-0.993035	-1.08353	-1.03164	-0.806182	-0.804015	-0.707564	-1.01485	0.0390128	-0.123014	0.148907	0.302838	0.0426081	-0.11151	0.495265	0.839799	0.676671	1.0213	1.08297	1.97793	1.03513	0.942613	1.00888	0.9921	1.36791	1.37818
NTC_24	-2.18031	-2.03478	-1.5645	-1.95338	-1.4696	-1.36027	-2.24313	-1.59253	-1.4913	-1.56724	-1.08706	-1.04498	-0.776694	-1.04509	-1.31942	-0.605816	-0.950004	-0.405874	0.464261	0.124396	0.257333	0.148335	0.931159	0.33195	0.682097	0.654759	0.789241	0.863771	1.69524	2.56691	1.64934	1.97294	2.74793	1.50437	1.78219	1.58919
NTC_28	-2.00749	-2.09041	-1.51454	-1.52301	-1.63758	-0.966824	-2.24634	-1.30552	-1.4941	-1.12096	-1.12868	-0.99839	-0.692755	-1.38017	-1.17986	-1.13271	-0.73763	-1.0201	0.288873	0.758772	-0.0982816	0.323333	0.165994	0.0403141	0.761792	1.5092	1.41217	0.958636	1.70986	1.59232	0.72678	1.07128	0.80794	0.454376	1.80721	1.71048
NTC_14	-2.1403	-1.98965	-1.49753	-1.62012	-1.53165	-1.50672	-2.55658	-0.925084	-1.02428	-1.52052	-1.02379	-0.954816	-1.52371	-1.16847	-0.369182	-0.829976	-0.503349	-0.575292	0.299955	-0.324858	0.781206	-0.230824	0.0521098	0.361225	1.2366	0.549395	1.6053	1.28436	1.48726	1.17429	0.478283	1.47092	1.21161	2.38928	2.36641	2.03916
NTC_15	-2.19737	-1.91376	-1.73361	-1.05327	-1.66371	-1.32104	-2.2549	-1.79656	-1.22868	-0.999529	-1.28586	-1.17548	-1.03232	-1.22505	-1.22716	0.330637	-0.731084	-0.893656	0.243364	0.161744	-0.106289	-0.273388	-0.0059784	0.84517	0.979023	0.987154	1.04331	1.15072	1.39457	1.81055	0.740545	1.34928	1.37955	1.21599	1.42816	1.70164
NTC_30	-1.31892	-2.18892	-1.43473	-1.14877	-1.41962	-0.853259	-2.02704	-1.30981	-1.06256	-0.861722	-0.863798	-0.770368	-1.00042	-0.992671	-1.22731	-0.99754	-1.13217	-0.762	0.300207	-0.116159	0.132335	0.456211	0.127044	-0.0450853	1.08783	0.739878	1.14224	1.39534	1.91236	1.08551	0.721968	0.884483	1.13196	1.91045	1.04199	1.75167
NTC_29	-1.61739	-1.88199	-1.72171	-1.59412	-1.91034	-0.911185	-1.93614	-1.3443	-1.36661	-0.914861	-0.847017	-0.563905	-1.30286	-1.06252	-0.659287	-1.1152	-0.451176	-0.543419	0.0254989	-0.109458	0.350176	0.166205	0.434884	0.159903	0.838107	1.18865	1.6656	0.942786	1.7014	1.24504	0.991656	1.04014	0.783833	0.955939	1.67399	1.52367
NTC_1	-1.70328	-1.86012	-1.54831	-1.75091	-1.22392	-1.24068	-2.22288	-1.53972	-1.53351	-1.19328	-1.31553	-1.0031	-0.0063806	-0.85523	-0.33295	-0.58844	-1.0112	-0.394857	-0.246736	-0.0753126	0.898666	-0.140239	0.198743	0.210946	0.376858	0.450423	1.01687	1.97692	0.958123	1.69419	-0.12861	0.491333	0.630832	0.63313	0.726525	2.09522
NTC_21	-1.73584	-2.04755	-1.60607	-1.53795	-1.21198	-1.0718	-2.21919	-1.48809	-1.20475	-0.94146	-1.13525	-1.19923	-0.96894	-1.10488	-0.755619	-0.524547	-0.634563	-0.791937	-0.0577708	-0.0510864	0.0963263	0.120413	0.134764	-0.115737	0.26999	0.24703	0.483617	0.450285	1.22756	1.50853	0.860005	0.408217	1.53419	1.31289	0.89471	1.62445
NTC_9	-2.00893	1.04449	-1.64127	-1.36292	-1.98425	-1.33405	-2.25511	-1.45465	-1.29846	-0.74869	-1.01549	-0.947397	-0.869703	-0.117655	-1.00419	-0.907736	-0.951584	-0.883025	-0.392368	0.0273222	0.318038	0.323697	0.20254	0.272498	0.203746	1.36874	1.58964	1.30731	1.86977	1.15995	0.773881	2.01539	0.806379	1.75016	0.968715	1.72681
NTC_13	-1.43776	-2.27109	-1.25357	-1.40713	-1.13235	-1.30782	-2.08164	-1.42583	-1.21074	-1.10755	-0.420323	-0.819583	-0.936313	-1.44988	-0.928015	-0.524383	-0.693953	-0.097123	-0.0423149	-0.104043	0.239491	0.281296	0.30781	0.199693	0.371412	0.149503	1.12973	1.01559	1.91147	1.23492	0.528153	0.93421	0.740927	2.27476	1.77709	1.56682
NTC_25	-1.61085	-1.62917	-1.26243	-1.30237	-1.64493	-1.23059	-1.88996	-1.57816	-0.991252	-0.679801	-1.30496	-0.727909	-0.953862	-0.829444	-0.77157	-0.705028	-0.464952	0.0376133	-0.166299	-0.0641746	-0.10397	0.781488	0.381353	0.226569	0.607105	0.442783	0.554067	0.561433	0.784571	1.15894	0.588166	1.06247	0.645959	1.14711	1.39136	1.53518
NTC_22	-1.86396	-1.70938	-1.37307	-1.19837	-1.5187	-0.614179	-1.75435	-1.81957	-1.76475	-0.835699	-0.632222	-1.00411	-0.421465	-0.741162	-0.36778	-0.697643	-0.241647	-0.852198	0.24012	0.0708354	0.135639	0.14634	0.37323	0.415993	1.09274	0.807574	0.72456	1.33164	2.05265	1.39033	0.76563	0.852156	1.89689	0.955547	1.3923	1.42698
NTC_3	-1.20594	-2.05822	-1.56055	-1.25967	-1.28912	-1.21591	-1.76353	-1.45305	-1.30511	-0.872664	-0.394438	-0.724647	-1.2141	-0.948207	-0.971739	-0.351643	-0.775484	-0.77186	0.111052	0.385609	0.0536147	0.0629896	0.0925726	0.918068	0.542427	2.10013	1.10496	1.37832	1.17023	2.06158	0.844627	0.625744	1.08432	1.21578	1.94979	1.53931
NTC_26	-1.87533	-1.61401	-1.47891	-1.39577	-1.24694	-1.2732	-1.96687	-1.73612	-1.71689	-1.23494	-0.746743	-0.892452	-1.07597	-0.814468	-0.390349	-0.429014	0.847643	-0.646897	0.501822	-0.315378	-0.146508	0.310327	0.63063	0.984529	0.89014	1.14836	0.952721	0.923085	1.60726	1.24982	0.651205	0.849561	1.04258	1.03613	1.59152	1.17565
NTC_19	-1.96346	-1.73822	-1.53407	-1.15878	-1.49106	-1.22315	-1.92811	-1.4843	-0.981976	-1.23402	-0.864815	-0.711409	-0.41241	-0.588026	-1.0216	-0.440658	-0.396379	-0.678442	0.465798	-0.0536269	0.268774	-0.0233882	-0.437833	-0.0254507	0.49936	0.261955	0.331061	0.600691	0.551271	1.73573	0.498721	1.0053	1.37345	0.954003	0.949746	1.51154
NTC_11	-2.22163	-1.73432	-1.36404	-1.61158	-1.20071	-1.35669	-2.14942	-1.48677	-1.20949	-0.846733	-1.24616	-0.914548	-1.05306	-1.21948	0.562051	-0.599302	-0.563567	-0.761577	0.102015	0.315934	0.104063	0.804929	-0.134543	0.63591	1.94434	0.262974	0.712559	1.03547	1.52533	1.09003	1.94089	0.917099	0.650094	1.05954	1.26082	1.27104
NTC_17	-1.31252	-1.56924	-1.33151	-1.49074	-1.33036	-1.28517	-2.1074	-1.60728	-1.33093	-1.16349	-0.726834	-0.668005	-0.985451	-0.590136	-0.600775	-0.561074	-0.468421	0.2602	0.176188	0.0199423	-0.106393	0.142635	0.577073	0.665334	0.963691	0.774172	0.682017	1.43563	1.07538	1.19181	0.691191	0.801503	1.13551	0.885401	2.49994	1.26532
NTC_10	-1.84766	-1.78283	-1.68701	-1.32332	-1.08437	-1.47445	-2.31741	-1.29547	-0.709414	-0.846936	-1.04685	-0.759544	-0.743607	-1.0734	-0.444695	-0.591508	-0.0936992	-0.438923	-0.224378	0.545113	-0.0185147	0.128118	0.493965	0.329461	0.646275	0.585152	0.677688	1.97473	1.36191	2.20046	1.06924	1.15567	1.10077	1.32399	1.15725	2.16084
NTC_7	-1.6289	-1.90468	-0.807387	-0.908678	-1.16182	-0.503355	-1.73819	-1.72557	-1.38381	-0.877537	-0.595569	-0.655632	-0.898765	-1.05654	-1.12928	-0.0222145	-0.975435	-0.617883	-0.0426537	0.462577	0.186744	-0.0647317	-0.0807328	0.138122	0.62919	0.311736	1.07056	1.47094	0.82377	1.58939	1.53934	0.960852	0.373788	1.32002	0.791008	1.79289
NTC_18	-1.8627	-1.45313	-1.17406	-1.47426	-1.23449	-0.447877	-1.40866	-1.45663	-0.506736	-0.635657	-0.371552	-1.08865	-1.05432	-0.550606	-0.681766	-0.779	-0.647392	-0.440418	0.457313	0.00640876	0.0709201	-0.0625984	0.328142	0.0919364	1.10291	1.51977	1.06665	0.691895	1.23553	1.26917	0.681527	0.849062	0.826183	1.42277	1.43366	1.49386
NTC_12	-1.85285	-1.72257	-1.51344	-1.75039	-0.403069	-0.878808	-2.43384	-0.562371	-1.14719	-0.799529	-1.01393	-0.742426	-0.410898	-0.68615	-1.02418	-0.52853	-0.489093	0.0759959	0.312891	0.18612	0.297888	0.234365	0.194627	0.029075	0.769365	0.360824	0.416711	1.80952	1.63924	1.19075	1.29035	0.701944	1.38895	1.06445	1.31487	2.59037
NTC_27	-1.41155	-1.58128	-0.843547	-0.518977	-1.04675	-0.572653	-0.61076	-1.47073	-0.395795	-0.808299	-0.14453	-0.816888	-1.05503	-0.400347	-1.04684	-0.67914	-0.578128	-0.747067	0.335294	0.906828	0.63686	0.232711	0.693868	0.0140456	0.614409	0.335382	1.01104	1.14433	1.38551	1.117	1.2812	1.42385	0.0178803	1.15554	1.04839	2.11296
NTC_8	-1.86611	-1.03605	-1.4208	-1.2757	-0.274618	-0.588693	-1.90204	-1.13562	-1.08419	-0.151266	-0.552179	-0.37716	-0.702306	-0.87335	-0.922443	-0.614456	-0.502504	-0.721662	0.288328	0.716438	0.329613	0.223829	0.0981098	0.409861	0.58809	1.01446	0.51751	0.407303	1.01634	0.804667	1.20615	0.715496	1.12069	0.537291	0.780464	1.53293
NTC_23	-1.52089	-1.34406	-1.08392	-1.33576	-0.981682	-0.792477	-1.87869	-0.881486	-1.27736	-0.819168	-0.393101	-0.589602	-1.04787	-0.267176	-0.728014	-0.230862	-0.262074	-0.295742	0.179858	-0.276245	-0.0526851	0.292344	0.769742	0.324449	0.631625	-0.0183384	0.371336	0.665059	0.941578	0.707193	1.0242	0.307725	0.56257	0.359042	1.58769	1.55398
NTC_16	-0.98596	-0.949554	-1.00499	-0.468438	-1.19196	-0.955398	-0.749462	-1.12485	-0.750638	-0.6749	-0.243024	-0.397275	-0.593033	-0.781644	-0.290422	-0.112278	-0.232186	-0.674248	-0.0881017	0.156188	-0.0656766	0.012797	0.0296325	0.113189	0.270811	1.09689	0.295706	0.491505	0.888468	1.06993	0.394962	0.23942	0.221285	0.756592	0.940679	0.533038
NTC_4	-0.979399	-1.44395	-0.707085	-0.733958	-0.868374	-0.322236	-1.07966	-0.905147	-0.744547	-0.570551	-0.551455	-0.599919	-0.617168	-0.337691	0.54704	-0.391254	-0.539078	-0.138816	0.35739	0.189073	-0.0044953	0.680028	-0.0335863	-0.0810481	0.485639	0.704	0.776648	0.940338	0.650913	1.3141	0.54532	0.806348	0.758182	0.129295	1.57291	0.949797

## Sheet: Supp Fig 2F, 2H
	SOS1_23	SOS1_11	SOS1_17	SOS1_5	SOS1_26	SOS1_2	ABL1_5	ABL1_2	ABL1_7	ABL1_10	ABL1_21	ABL1_11	GAB2_1	GAB2_7	GAB2_15	GAB2_21	GAB2_18	GAB2_12	SPRED2_3	SPRED2_4	SPRED2_20	SPRED2_2	SPRED2_5	SPRED2_10	NF1_7	NF1_11	NF1_5	NF1_8	NF1_6	NF1_4	PTPN1_3	PTPN1_25	PTPN1_15	PTPN1_12	PTPN1_26	PTPN1_13
NTC_7	-2.39573	-2.44132	-2.12246	-2.21581	-2.2062	-2.03054	-3.47785	-1.47463	-1.54085	-2.00261	-1.3401	-1.23511	-2.04829	-1.62303	-1.3636	-1.25226	-0.86306	-0.90639	-0.00593	0.116053	0.385195	1.06327	0.01657	0.73404	1.69643	1.63981	1.26389	1.82258	2.03943	2.02431	1.22843	2.31473	2.25002	1.86749	2.98354	2.51297
NTC_16	-2.5154	-2.08508	-2.71915	-2.28709	-2.15582	-2.20056	-2.43381	-1.77484	-1.72092		-1.63361	-1.7886		-1.33583	-1.44136	-1.59548	-0.84211	-1.36074	-0.12072	0.594488	-0.021	1.15044	0.417142	0.075156	1.39649	1.29607	1.52747	1.93278	2.40922	2.19759	2.16749	1.71053	1.97603	1.86817	2.92918	2.75987
NTC_23	-2.88626	-2.47174	-1.88082	-2.4629	-2.28398	-2.23332	-3.34206	-1.77029	-1.98382	-1.92454	-1.49787	-1.61962	-1.39952	-1.80318	-1.48615	-1.02077	-0.79377	-1.06946	0.342795	0.427055	0.54841	0.40071	1.51602	0.386415	1.4471	1.48406	1.90426	2.49149	2.14337	2.15562	2.05091	1.73156	1.98325	2.16647	2.82432	2.80509
NTC_18	-2.7363	-2.90003	-2.59592	-2.21888	-1.99933	-2.20144	-3.23286	-1.55008	-1.7371	-1.66114	-1.61729	-1.86128	-1.51397	-1.99229	-1.18258	-1.05366	-0.92257	-0.90553	0.451596	0.218378	0.40551	0.544739	0.416248	0.670518	1.39258	1.40458	1.49242	1.68899	1.82771	1.87076	2.59441	1.8193	2.10956	2.01308	2.80313	2.74016
NTC_21	-2.9634	-3.02471	-2.10815	-2.04558	-1.70724	-1.83946	-2.60071	-1.83597	-1.59802	-0.97106	-1.6968	-1.77116		-1.21966	-0.46298	-1.038	-0.67386	-0.58871	-0.35168	0.101347	0.773647	0.324867	0.355803	0.565882	1.63758	1.69867	2.16506		2.61647	2.2679	1.73932	2.06379	2.1999	3.06666	2.68919	2.63607
NTC_14	-2.34892	-2.32939	-2.45045	-2.28767	-2.29068	-1.92588	-3.06916	-1.61893	-1.64381	-1.25902	-1.65553	-1.36666		-1.86161	-1.21775	-1.05287	-0.74498	-0.92096	0.15349	0.334676	0.726743	0.398655	0.764567	0.109243	1.27321	1.53445	1.88546	1.57504	2.07116	1.46347	1.37343	1.34366	1.90506	2.14769	2.65164	2.3347
NTC_4	-2.42228	-2.38199	-2.39063	-1.62432	-2.03207	-2.20245	-3.29489	-1.94321	-1.84839	-1.8679	-1.78719	-1.72913	-1.76664	-1.64102	-1.14878	-0.98737	-0.9602	-0.82333	0.021386	0.086922	0.473279	0.68937	0.740373	1.09606	1.40185	1.56057	1.64176	2.3459	2.58433	2.1358	1.89516	1.72932	1.85679	1.69113	2.48556	2.5651
NTC_24	-2.31953	-3.25283	-2.47786	-2.3488	-1.64957	-1.4189	-3.01096	-1.6738	-2.34641		-2.03814	-1.93047		-1.49061	-1.24734	-0.77652	-1.19534	-1.04572	1.05135	0.152	0.455501	0.211075	0.396158	0.729546	1.6867	1.69158		1.96301	2.23388	1.98204	1.55652	2.42907	1.98255	1.72718	2.04021	3.05626
NTC_15	-2.6373	-2.02805	-2.47894	-1.72088	-2.64802	-2.19556	-2.89878	-1.85828	-1.39432	-0.03522	-1.5596	-1.10493	-1.9984	-1.24708	-1.4329	-0.69248	-1.3221	-0.8669	0.343953	0.035054	0.120687	0.415433	0.359337	0.587569	1.41415	1.5363	2.00814	1.68549	2.25222	2.33187	1.69581	2.65178	1.56161	1.77905	2.04687	3.00569
NTC_5	-1.79195	-2.49178	-2.23684	-2.41919	-2.05995	-2.25592	-2.4135	-1.53426	-1.40747	-1.71851	-0.94819	-1.4993	-2.36803	-1.19803	-1.04692	-0.31369	-1.01496	-0.86329	0.123961	-0.06441	0.454629	0.581928	0.270782	0.335306	1.09962	1.49427	1.29574	1.91969	1.79964	2.10211	1.43622	1.42258	1.67763	1.81928	2.30765	2.21763
NTC_26	-2.42948	-2.16641	-2.66987	-0.91974	-2.09106	-2.00535	-3.35051	-1.60543	-1.5729	-1.96898	-1.37336	-1.35395	-2.02471	-1.21879	-1.19018	-0.89722	-1.11878	-1.05637	0.776848	0.384701	0.89825	0.345404	0.959405	0.387587	1.44925	2.01847	1.24288	2.16055	2.35379	2.96513	1.59709	1.4487	1.66751	2.15367	2.51681	2.66196
NTC_20	-2.45252	-2.36025	-2.20101	-2.05734	-1.90654	-1.84634	-3.26746	-1.63976	-1.6399	-1.51424	-1.41531	-1.05887	-1.26173	-1.46292	-1.28065	-0.96327	-0.71402	-0.98685	0.24036	0.643086	1.17076	0.492278	0.441819	0.678964	1.32125	1.55549	1.57675	1.47914	2.08869	2.38385	1.82876	2.12357	1.80628	1.7206	2.58949	2.49945
NTC_3	-2.0899	-2.19312	-2.34292	-1.62291	-1.9607	-2.20059	-2.81426	-1.69145	-1.38295	-1.97658	-1.3014	-1.49987	-1.2846	-1.56668	-1.23285	-0.89686	-0.89804	-1.06822	0.433541	0.483025	0.35332	0.876475	0.37157	0.622041	1.37435	1.4931	2.24213	2.18605	2.05019	2.50005	2.15259	2.04546	1.99158	2.10075	2.51617	2.83415
NTC_27	-2.39851	-2.67605	-2.44088	-2.453	-1.89728	-2.39648	-3.43571	-1.6333	-1.7049	-1.63882	-0.18146	-1.14605	-1.49544	-1.25938	-1.25966	-1.28534	-0.73948	-0.83877	0.182271	0.416925	0.639746	0.522809	0.480193	0.385834	1.41471	1.64915	1.53837	1.79865	2.36774	2.22885	1.63419	1.78824	2.18564	2.13048	2.73697	3.11433
NTC_29	-2.16919	-2.43628	-2.35776	-1.99041	-1.91845	-1.7869	-2.90955	-1.75974	-1.38835	-1.59605	-1.33141	-1.69784	-1.10186	-1.43191	-1.07865	-0.58331	-1.15207	-0.82236	0.689808	0.577453	0.606593	0.721323	0.902558	0.661587	1.42539	1.66576	1.65081	1.45394	1.67854	2.55806	1.78377	1.80655	2.08505	1.70171	2.95123	2.89452
NTC_13	-2.58861	-2.37608	-2.40703	-2.46638	-1.88759	-1.80985	-2.87975	-1.81721	-1.38972	-1.34278	-1.1745	-1.52576	-1.16665	-1.43331	-0.95422	-1.00399	-0.97539	-1.21547	0.218247	0.413778	0.699111	0.235169	0.651196	0.508417	1.57315	1.41391	1.42818	2.42738	2.43628	2.35531	1.4486	1.69373	1.89341	1.82862	2.54802	2.52855
NTC_9	-2.6107	-2.19374	-2.29458	-2.07328	-2.47832	-2.00595	-2.97097	-1.40232	-1.85195	-1.77485	-1.33142	-1.19547	-1.78398	-1.72801	-1.24044	-0.71266	-0.85299	-0.95715	0.63953	0.219045	0.389459	0.521572	0.441157	0.760427	1.53125	1.32416	2.13987	2.17895	1.76651	2.55354	2.28087	1.74233	1.86085	1.81906	2.43014	2.73358
NTC_25	-2.36191	-2.45832	-2.17268	-2.32728	-1.90815	-1.78981	-3.15658	-1.6705	-1.20058	-2.00157	-1.86942	-1.72416	-2.17648	-1.37034	-1.37822	-1.17571	-0.05602	-0.8645	0.637287	0.635318	0.548372	0.4485	0.83949	0.695015	1.65152	1.34293	2.0272	2.25838	2.20851	2.28719	1.27963	1.5366	2.08043	2.01486	2.53763	2.95914
NTC_17	-2.67765	-2.45174	-2.07008	-2.73124	-1.78314	-1.43901	-3.05618	-1.49589	-1.47236	-1.74758	-1.39472	-0.87765	-1.27872	-1.34503	-1.31831	-0.64142	-0.61916	-0.06463	0.23472	0.54999	0.45472	0.725919	1.14347	0.691347	0.971802	1.49364	2.51671	2.43635	2.41188	2.9335	2.04793	1.85588	1.98481	1.86221	2.70512	2.89826
NTC_8	-2.46602	-2.48122	-2.17442	-2.22665	-1.98701	-1.93491	-3.3907	-1.68253	-1.83782	-1.80238	-1.34177	-1.23894	-0.52795	-0.92194	-1.35373	-0.80973	-1.20754	-0.63123	0.667677	0.813823	0.259911	0.697898	0.728944	0.684438	1.57337	1.75248	2.24097	1.62976	2.42016	2.73501	1.85208	1.6624	2.14157	1.97447	2.57862	2.653
NTC_28	-2.49504	-2.14827	-2.2545	-1.96211	-1.87539	-2.06339	-3.10524	-1.9132	-1.24231	-1.43538	-1.44304	-1.39593	-1.1682	-1.2855	-0.92078	-0.92119	-0.88897	-0.79756	0.471037	0.413441	0.571573	0.566349	0.638711	0.710893	1.35302	1.26284	1.6964	2.21265	1.931	2.37627	1.75205	1.69928	2.05996	2.07337	2.94374	2.88636
NTC_12	-2.47981	-2.27684	-2.48117	-2.1946	-1.82358	-2.00479	-3.30605	-1.58345	-1.8816	-2.18566	-1.40191	-1.7225	-1.32659	-1.33254	-1.03163	-1.12641	-0.82095	-0.72278	0.394415	0.383401	0.905618	0.399039	0.64557	0.698895	1.56906	2.24245	1.83288	1.84219	2.29976	2.24717	2.02074	1.93242	1.86208	1.97758	2.63913	2.62237
NTC_6	-2.57376	-2.24082	-2.31577	-2.40354	-1.26727	-1.92432	-3.24173	-1.29084	-1.65735	-1.3181	-1.58905	-1.58172	-1.75648	-0.92776	-1.25238	-0.87469	-0.83969	-1.04728	0.558279	0.14306	0.417659	0.636196	0.424149	0.429339	1.39456	1.83827	2.05403	2.35432	2.0584	2.24991	1.82856	1.69387	2.02802	1.95123	3.0861	3.01464
NTC_10	-2.67303	-2.36399	-2.2286	-2.19772	-1.70819	-2.01802	-2.56044	-1.84219	-1.31646	-1.01979	-1.31159	-1.4825	-1.9903	-1.51735	-0.85875	-0.98164	-0.97331	-0.87891	0.526453	0.441525	0.48392	0.507187	0.415362	0.514157	1.55404	1.55938	2.03272	1.88497	2.25381	2.54513	1.86051	1.72338	2.13163	1.88533	3.13632	2.60672
NTC_22	-2.27191	-2.28697	-2.26418	-2.19582	-1.90572	-1.73342	-2.6915	-1.65648	-1.67073	-1.52892	-1.14725	-1.26001	-2.09237	-1.30369	-0.92986	-0.9006	-0.70865	-0.82644	0.589222	0.815939	0.402774	0.738054	0.847731	0.409925	1.21636	1.89014	1.79941	1.93571	2.12515	1.68332	2.33097	1.71147	1.67021	1.9851	2.9329	2.6553
NTC_2	-2.27375	-2.51454	-2.28257	-2.19898	-2.20871	-1.96899	-2.70766	-1.71442	-1.0259	-2.06305	-1.47421	-1.08898	-2.03409	-0.94257	-1.00128	-1.01889	-0.89082	-0.86105	0.288948	0.159237	0.605796	0.628284	0.477903	0.647866	1.09851	1.22107	1.84695	1.69725	2.29984	2.63585	1.45275	1.57976	1.94109	1.71288	2.47904	2.94615
NTC_1	-2.5504	-2.0718	-2.02011	-1.70824	-1.78903	-1.9937	-3.44272	-1.82672	-1.1833	-1.42284	-1.58505	-1.36876	-2.62313	-1.55804	-0.66516	-0.74114	-0.90817	-0.4899	0.121003	0.357972	0.510349	0.430351	0.449911	0.781664	1.69589	1.42891	2.46073	1.4372	2.19035	3.27194	1.3353	1.66532	1.7891	2.48334	3.13118	2.57047
NTC_11	-2.49123	-2.14578	-2.24245	-2.29426	-1.89055	-2.05695	-2.9578	-1.74232	-1.15813	-1.18381	-1.57929	-1.49141	-1.47158	-1.01522	-1.09649	-0.74582	-0.87466	-0.9733	0.442237	0.720142	0.47633	0.554367	0.483045	0.781272	1.82901	1.61962	3.07748	2.57179	2.42628	2.40754	2.1254	1.839	1.87381	2.21591	2.85861	3.15322
NTC_19	-2.48867	-1.98721	-2.20399	-2.05954	-2.32708	-1.99614	-2.67295	-1.6979	-1.63361	-2.07957	-1.62026	-1.34729	-1.31355	-1.61371	-1.02044	-1.02899	-0.94658	-0.18449	0.388513	0.309782	0.794547	0.316458	0.262689	0.954676	1.4335	1.55405	2.07628	1.8205	2.17139	2.50219	1.698	1.68173	1.99151	2.29058	3.0258	3.01028
NTC_30	-2.34256	-1.92343	-2.1896	-2.17001	-1.92204	-1.88039	-2.55269	-1.71908	-1.85414	-1.04908	-1.44257	-1.0832	-1.19856	-1.34441	-1.17548	-0.9282	-0.76527	-0.82259	0.258047	0.791063	0.670309	0.518995	0.93438	0.64143	1.60895	1.40536	2.4751	1.58537	1.95075	2.35983	1.67245	1.65512	1.98472	1.91404	2.36914	2.76487

## Sheet: Supp Fig 2G, 2H
	SOS1_5	SOS1_23	SOS1_11	SOS1_26	SOS1_2	SOS1_17	ABL1_5	ABL1_10	ABL1_7	ABL1_1	ABL1_11	ABL1_20	GAB2_1	GAB2_15	GAB2_3	GAB2_7	GAB2_21	GAB2_12	SPRED2_2	SPRED2_13	SPRED2_22	SPRED2_20	SPRED2_11	SPRED2_10	NF1_7	NF1_11	NF1_5	NF1_6	NF1_8	NF1_4	PTPN1_15	PTPN1_12	PTPN1_3	PTPN1_9	PTPN1_13	PTPN1_26
NTC_27	-2.31149	-2.37944	-2.19253	-2.46028	-1.78942	-1.67946	-2.43793	-1.37088	-1.92241	-0.828645	-1.48532	-1.12157	-1.67744	-0.854142	-0.591252	-0.727483	-0.566839	-0.518868	0.257389	0.463168	0.238755	0.224741	0.476883	0.478633	1.01844	0.659037	0.633736	1.73788	1.92505	2.11017	1.53272	1.42957	1.31386	2.04441	1.72471	1.80439
NTC_21	-1.80769	-2.57966	-1.65916	-2.21243	-1.62282	-1.65528	-2.31698	-1.43051	-1.8537	-0.881245	-1.30582	-0.993468	-0.254673	-0.805778	-0.864813	-0.962943	-0.477108	-1.34364	0.808771	0.299743	0.182627	0.528182	0.16189	0.19202	0.847941	1.00743	1.20179	1.28134	2.32221	1.84292	1.08271	1.5409	2.35449	1.66976	1.87412	2.54048
NTC_18	-2.16036	-2.43221	-2.36406	-2.20955	-1.70194	-1.22802	-2.7498	-1.33364	-1.89969	-1.67674	-0.923756	-1.09946	-0.74962	-1.05229	-0.680596	-1.15858	-0.64062	-0.408318	0.153902	0.143404	0.221183	0.117641	0.533088	0.65834	0.698624	0.893569	1.35561	1.54728	1.19559	1.99889	1.28296	1.25304	1.82377	1.79038	1.83685	2.16052
NTC_6	-2.05402	-2.42128	-1.95271	-1.82599	-1.63505	-1.10417	-2.51896	-1.80047	-1.39325	-0.861005	-1.36809	-1.16027	-1.72773	-0.890766	-0.996994	0.248713	-1.05071	-0.61341	0.0706947	0.151539	0.15698	0.335583	0.834662	0.432087	0.850565	0.640053	1.60087	2.09113	1.21231	1.99047	1.69836	1.56078	2.39667	1.80959	1.83829	2.53423
NTC_25	-2.24065	-1.94983	-2.14673	-2.14503	-1.78829	-1.54097	-1.99287	-1.53313	-1.45181	-1.74297	-1.21915	-0.784134	-1.62243	-0.784648	-0.599194	-0.799896	-0.396866	-0.818574	0.194268	0.303019	0.0938198	1.37311	0.141757	0.884257	0.923776	0.75368	0.92121	1.99786	1.57826	2.00521	1.13906	1.3337	1.28915	1.90871	2.15615	2.64944
NTC_8	-2.66018	-1.86192	-1.86293	-2.10639	-1.87529	-1.45627	-2.63909	-1.81443	-1.98838	-1.39527	-1.16673	-1.0557	-1.0278	-0.905015	-0.753605	-1.28165	-0.274586	-0.28894	0.0307967	0.1496	0.159223	0.249243	1.10447	0.432076	0.793965	0.805767	1.85283	1.81623	2.05586	3.32302	1.51029	1.51584	1.99198	1.92639	1.86567	2.01895
NTC_17	-2.02861	-2.01859	-2.32855	-1.87298	-1.56349	-1.43405	-2.8158	-1.72732	-1.79708	-0.867021	-1.04811	-0.994524	-1.62421	-0.627485	-0.543662	-0.722692	-0.673255	-0.512543	0.0662431	0.31134	0.250482	0.239992	0.541308	0.858953	0.954643	1.26648	0.829025	1.29604	2.40279	1.83842	1.0549	1.60491	2.11093	1.68828	1.89437	1.98035
NTC_30	-2.33414	-2.4126	-2.51185	-2.09344	-1.65618	-1.34868	-2.94323	-1.37689	-1.79604	-1.10474	-1.29929	-1.17723	-1.23258	-1.01286	-0.891471	-0.595322	-0.959309	-0.41566	0.152618	0.215105	0.106466	0.434709	0.445373	0.469075	0.782732	1.09239	1.57057	1.58485	2.26692	1.8218	1.34398	1.73335	1.42833	1.80798	1.98075	1.9747
NTC_29	-2.27316	-2.15769	-2.38809	-2.06599	-1.04851	-1.2862	-2.28876	-1.86316	-1.29415	-0.905745	-1.06379	-0.355562	-1.53637	-0.914188	-0.847039	-0.555724	-0.577112	-0.655634	0.237886	-0.0627682	0.164424	0.279614	0.416071	0.335441	1.14073	0.63305	0.264597	1.49636	2.35931	1.69554	1.45033	1.42668	1.44517	1.76636	1.6897	2.08065
NTC_10	-2.24172	-2.2819	-2.03704	-1.99621	-1.49191	-1.52192	-2.73364	-1.77052	-1.50188	-1.32943	-1.26622	-1.07394	-1.04429	-0.886213	-0.756528	-0.535375	-0.552881	-0.271976	0.268529	0.359045	0.212513	0.373468	0.19434	0.439239	1.36683	1.13685	1.10431	1.52749	1.52064	2.11735	1.44105	1.53116	1.68159	1.63864	2.16982	1.83829
NTC_19	-2.27921	-2.34104	-2.02976	-2.00457	-1.60819	-1.43916	-2.60565	-1.57821	-1.69687	-0.980848	-1.14925	-1.16019	-1.22535	-0.575599	-0.819844	-0.628956	-0.553387	-0.723336	0.0977515	0.102023	0.240378	0.262166	0.396301	0.692001	0.846713	1.49814	1.64521	1.71749	1.81065	1.99009	1.5797	1.26672	1.49802	1.79243	1.90752	2.07794
NTC_15	-2.35342	-2.49404	-2.14044	-1.87673	-1.32918	-1.50093	-2.72004	-1.85851	-1.42172	-1.06257	-1.22088	-0.864422	-1.13055	-0.863163	-0.588256	-0.658822	-0.758808	-0.797174	0.192148	-0.023236	0.207945	0.161962	0.225182	0.262496	0.689522	0.848377	0.858361	1.71755	2.06291	2.35155	1.04386	1.59316	1.7716	1.44355	1.70356	1.76327
NTC_26	-2.45598	-2.54941	-2.32257	-1.97737	-1.52749	-1.46344	-2.62297	-1.68865	-1.68256	-0.829124	-1.04084	-0.88979	-0.767051	-0.818976	-0.656756	-0.781637	-0.770806	-0.93455	-0.0934896	0.0210694	0.453436	0.0722807	0.140594	0.762198	1.06085	1.15696	0.861822	1.46532	1.84272	2.51123	1.94207	1.7861	1.74062	1.56202	1.78595	1.92772
NTC_2	-2.33941	-1.94455	-2.48968	-1.87549	-1.65389	-1.40802	-2.35472	-1.67721	-1.77011	-1.09424	-1.05848	-1.04502	-1.0874	-0.852884	-0.448663	-0.577326	-0.703611	-0.808415	-0.0339142	0.402418	0.216237	0.0832466	0.627992	0.966516	0.763477	0.747584	1.18756	1.16689	0.918333	1.65161	1.5019	1.15816	1.61549	1.61396	1.61633	1.62022
NTC_13	-2.25723	-2.0297	-1.94765	-1.62425	-1.7392	0.00301912	-2.19752	-1.73766	-1.41439	-1.71424	-0.767121	-0.880158	-1.54254	-0.816523	-0.774281	-1.08295	-0.616704	0.0395693	0.0612508	0.479369	0.286915	0.406839	0.248487	0.418227	1.098	1.63304	2.70237	2.43617	1.72501	1.66859	1.35491	1.19712	1.18649	1.65573	1.95591	1.77409
NTC_7	-2.14794	-2.22634	-2.05185	-1.7974	-1.58373	-1.39015	-2.97592	-0.915527	-1.37645	-1.32225	-0.970561	-1.2767	-1.35778	-1.01908	-0.590657	-0.896787	-1.08378	-0.714206	0.0746659	0.518196	0.29095	0.441252	0.228871	0.297807	0.923229	0.621728	1.21108	1.37586	1.49001	1.70113	1.61716	1.60252	1.57686	2.42105	1.92576	2.35343
NTC_14	-2.16348	-1.9863	-2.13732	-1.78088	-1.48539	-1.70002	-2.90149	-1.02701	-1.94049	-1.47812	-0.481416	-0.688556	-0.103692	-0.650838	-0.58492	-1.11954	-0.287376	-0.832617	1.43204	0.216918	0.0575093	0.14256	0.316891	0.668051	0.745667	0.319405	0.856927	1.50546	0.875394	1.19419	1.22554	1.33763	1.33637	1.54466	1.47024	1.41593
NTC_1	-1.57644	-1.99362	-1.97827	-1.6541	-1.49154	-1.5146	-2.36356	-1.43193	-1.55734	-1.34427	-1.21628	-0.809238	-1.64391	-0.501315	-0.811425	-1.00102	-0.91248	-0.39263	0.313808	0.290321	0.254888	0.218371	0.444108	0.364411	0.950068	0.7285	0.856928	1.51471	2.25434	1.55264	1.61582	1.15538	2.062	1.93444	1.61949	2.24407
NTC_22	-2.9589	-2.11816	-2.15602	-1.95183	-1.46129	-1.20833	-2.56755	-2.53724	-1.12392	-1.5295	-1.43273	-1.22285		-0.846531	-0.576799	1.33022	-0.724362	-0.830381	0.111198	-0.0506598	0.191528	0.0421216	0.422939	0.280517	1.16338	0.638336	1.238	1.59424	1.94353	1.65972	1.23452	1.45768	1.29463	1.96163	1.86317	1.9244
NTC_12	-2.2295	-1.97239	-2.28653	-2.36117	-1.73936	-1.32153	-2.45641	-1.38107	-1.21081	-1.10278	-1.00698	-1.07817	-0.947395	-0.738091	-0.739573	-1.15037	-0.464032	-0.436274	0.277438	0.149615	0.524801	0.246427	-0.0294157	0.494542	0.664738	1.33297	1.06659	1.49701	2.03614	1.67564	1.23422	1.28862	1.23382	1.65818	1.93054	1.76836
NTC_11	-1.82765	-1.82561	-2.08924	-2.04511	-1.4219	-1.54973	-2.46903	-2.15358	-1.40736	-1.03841	-0.796549	-1.18673	-1.30799	-0.748474	-0.782586	-0.77404	-0.929527	-0.770702	0.238533	0.226021	0.273517	0.174461	0.135784	0.361701	0.688948	0.766138	1.68903	1.50215	1.14387	1.8269	1.49055	1.83914	1.63749	1.72652	1.90579	2.0333
NTC_9	-2.34844	-2.05349	-2.16389	-1.79743	-1.59476	-1.43204	-2.73604	-1.57366	-1.3906	-0.930141	-1.14664	-1.12892	0.10092	-0.862101	-0.618002	-0.719863	-0.821625	-0.618926	0.488175	0.118589	0.192071	0.314086	0.699476	0.362407	0.899951	1.00517	0.739356	1.38733	2.44757	1.70906	1.23331	1.59798	1.76969	1.6476	1.85994	2.23929
NTC_28	-2.24174	-2.32654	-1.92343	-1.03565	-1.49025	-1.32769	-2.19385	-1.27388	-0.393825	-1.12887	-1.15233	-1.07256	-0.883431	-0.999671	-0.880599	-0.331552	-0.797492	-0.597545	0.234265	0.733479	0.0715115	0.2631	0.0385352	0.359299	0.626374	1.2114	1.08366	1.40664	1.77934	1.69815	1.56094	1.43553	1.50303	1.58453	1.57242	1.94673
NTC_5	-2.30154	-2.29878	-1.63317	-1.75321	-1.45519	-1.31931	-2.57377	-0.880627	-1.20833	-1.27188	-1.12319	-0.744099		-0.988548	-0.857243	-0.527213	-0.68603	-0.177007	-0.056195	-0.0772838	0.0388681	0.248587	0.364904	0.394851	1.05381	1.38061	0.291258	1.15671	1.60109	1.505	1.51401	1.14266	1.07986	1.54249	1.88724	1.92533
NTC_23	-1.72129	-1.87721	-1.96395	-2.01408	-1.58795	-1.3218	-2.78242	-1.76182	-1.55173	-0.8903	-0.910965	-0.996796	-0.89087	-0.791677	-0.608926	-1.16371	-0.897359	-0.652806	0.219309	0.288387	0.143543	0.225074	0.362185	0.479123	0.840572	0.821512	1.26119	2.30945	1.36716	1.27718	1.37628	1.24217	1.3963	1.79962	1.61845	2.14321
NTC_4	-2.50141	-2.2391	-2.13242	-1.62089	-1.47239	-1.20092	-2.58977	-1.95673	-1.05024	-0.909501	-1.29336	-0.940454	-1.07194	-0.776513	-0.712626	-1.06671	-0.711096	-0.703054	0.115978	0.291003	0.925166	0.273017	0.572011	0.899403	1.28269	1.11738	1.45621	1.28868	1.70484	2.01125	1.43055	1.73594	1.14852	2.00766	2.18721	2.60253
NTC_3	-2.43379	-1.6346	-1.82131	-1.71158	-1.36014	-1.37106	-2.70043	-1.94254	-1.70612	-1.25163	-0.889061	-1.00778	-0.998503	-0.890686	-0.558888	-0.848149	-0.144543	-0.668184	-0.0055953	0.220974	0.252448	0.26779	0.149186	0.610756	1.1996	0.960356	2.25227	1.47585	1.27079	1.57971	1.37449	1.33251	1.2521	1.62653	2.08545	2.04912
NTC_16	-2.49788	-1.80144	-2.15714	-2.28311	-1.30579	-1.47806	-2.95549	-2.2503	-1.60751	-0.699186	-1.09535	-0.586601		-0.155492	-1.04536	-0.309505	-0.8238	-0.548612	-0.0639669	0.346694	0.817263	0.450475	0.648506	0.490775	0.861155	0.769351	1.17878	1.67451	1.51782	2.05965	1.25028	1.67448	1.40084	1.6059	2.01248	2.02678
NTC_20	-2.1255	-2.10033	-2.2194	-1.78304	-1.21882	-1.37162	-2.23743	-1.10927	-0.509397	-1.40828	-1.03094	-1.20658	-1.58484	-0.949358	-0.183389	-0.619673	-0.643289	-0.506595	0.332661	0.114963	0.228462	0.245213	0.22365	0.451514	0.665119	0.772446	0.865066	1.2228	0.944555	1.67175	1.39722	0.756495	1.06986	1.88778	1.76159	1.465
NTC_24		-1.98723	-2.5612	-2.23465	-1.20607	-1.36116			-2.01696	-1.46903	-1.64279	-1.07092		-0.67389	-0.832023	-1.00912	-0.806274	-0.987307	0.207734	0.488575	-0.225083	0.959418	-0.0787517	0.660959	1.42597	1.11881		1.60288			1.14073	1.67267	1.58475	1.84488	1.43892	1.71906

[truncated: 29 more sheets: Supp Fig 3A, Supp Fig 3B, Supp Fig 3C, Supp Fig 3D, Supp Fig 3E, Supp Fig 3F, Supp Fig 4A, Supp Fig 4B, Supp Fig 4C, Supp Fig 4D, Supp Fig 4F, Supp Fig 5A, Supp Fig 5B, Supp Fig 5C, Supp Fig 5D, Supp Fig 5E, Supp Fig 5F, Supp Fig 5G, Supp Fig 5H, Supp Fig 6A …]
